# Supplementary material for: Meta-analysis of 22,710 human microbiome metagenomes defines an oral-to-gut microbial enrichment score and associations with host health and disease
Source: Nat Commun. 2025 Dec 23;17:196. doi: 10.1038/s41467-025-66888-1 (PMC12780261; doi:10.1038/s41467-025-66888-1)
Supplement: Supplementary file 3 — Supplementary Data 1-8 [file 41467_2025_66888_MOESM3_ESM.zip]

Archive with 18 entries (17 files):
- Supplementary Data Files/
- __MACOSX/._Supplementary Data Files
- Supplementary Data Files/Supplementary Data 4.xlsx
- __MACOSX/Supplementary Data Files/._Supplementary Data 4.xlsx
- Supplementary Data Files/Supplementary Data 8.xlsx
- __MACOSX/Supplementary Data Files/._Supplementary Data 8.xlsx
- Supplementary Data Files/Supplementary Data 5.xlsx
- __MACOSX/Supplementary Data Files/._Supplementary Data 5.xlsx
- Supplementary Data Files/Supplementary Data 2.xlsx
- __MACOSX/Supplementary Data Files/._Supplementary Data 2.xlsx
- Supplementary Data Files/Supplementary Data 3.xlsx
- __MACOSX/Supplementary Data Files/._Supplementary Data 3.xlsx
- Supplementary Data Files/Supplementary Data 1.xlsx
- __MACOSX/Supplementary Data Files/._Supplementary Data 1.xlsx
- Supplementary Data Files/Supplementary Data 6.xlsx
- __MACOSX/Supplementary Data Files/._Supplementary Data 6.xlsx
- Supplementary Data Files/Supplementary Data 7.xlsx
- __MACOSX/Supplementary Data Files/._Supplementary Data 7.xlsx
