# Supplementary material for: Meta-analysis of 22,710 human microbiome metagenomes defines an oral-to-gut microbial enrichment score and associations with host health and disease
Source: Nat Commun. 2025 Dec 23;17:196. doi: 10.1038/s41467-025-66888-1 (PMC12780261; doi:10.1038/s41467-025-66888-1)
Supplement: Supplementary file 3 — Supplementary Data 1-8 [file 41467_2025_66888_MOESM3_ESM.zip › Supplementary Data Files/Supplementary Data 4.xlsx]

## Sheet: Caption
Supplementary File 4. Meta-analysis of BMI-related microbial species/genera, pathways & KEGGs in 6,361 healthy adults. Effect sizes are calculated as partial correlations calculated by a linear model controlling for sex, BMI, and sequencing depth using centered log-ratio transformed species and genera relative abundances. Q-values were calculated from P-values with the Benjamini-Hochberg false di…

## Sheet: species & genera CLR
	Meta-correlation	S.E.	C.I.	P-value	Meta-correlation Q-value	Tau^2	I^2	N	Prevalence	NagySzakalD_2017_Correlation	NagySzakalD_2017_Pvalue	NagySzakalD_2017_Qvalue	NagySzakalD_2017_SE	CosteaPI_2017_Correlation	CosteaPI_2017_Pvalue	CosteaPI_2017_Qvalue	CosteaPI_2017_SE	AsnicarF_2021_USA_Correlation	AsnicarF_2021_USA_Pvalue	AsnicarF_2021_USA_Qvalue	AsnicarF_2021_USA_SE	AsnicarF_2021_GBR_Correlation	AsnicarF_2021_GBR_Pvalue	AsnicarF_2021_GBR_Qvalue	AsnicarF_2021_GBR_SE	KeohaneDM_2020_Correlation	KeohaneDM_2020_Pvalue	KeohaneDM_2020_Qvalue	KeohaneDM_2020_SE	VogtmannE_2016_Correlation	VogtmannE_2016_Pvalue	VogtmannE_2016_Qvalue	VogtmannE_2016_SE	FengQ_2015_Correlation	FengQ_2015_Pvalue	FengQ_2015_Qvalue	FengQ_2015_SE	DeFilippisF_2019_Correlation	DeFilippisF_2019_Pvalue	DeFilippisF_2019_Qvalue	DeFilippisF_2019_SE	KarlssonFH_2013_Correlation	KarlssonFH_2013_Pvalue	KarlssonFH_2013_Qvalue	KarlssonFH_2013_SE	XieH_2016_Correlation	XieH_2016_Pvalue	XieH_2016_Qvalue	XieH_2016_SE
s__Firmicutes_bacterium_CAG_95	-0.114109	0.0219345	-0.15631435875692895;-0.07148723118002624	1.75e-07	2.466e-06	0.00651851	0.477262	2312	0.363465	-0.0207978	0.884844	0.973121	0.145865	-0.0170598	0.876855	0.98289	0.111111	-0.053665	0.599411	0.81602	0.103142	-0.107666	0.000613928	0.00654358	0.0316703	-0.103807	0.263716	0.973662	0.0940721	-0.238882	0.0793134	0.579723	0.142857	-0.0893195	0.488988	0.787894	0.131306	-0.185237	0.0647674	0.808668	0.103142	0.115157	0.454966	0.714122	0.158114	-0.33697	1.618e-06	0.00070696	0.0758098
s__Gemella_haemolysans	0.108921	0.0229931	0.06419189698827303;0.15321326628377735	1.983e-06	2.2221e-05	0.00778435	0.483702	312	0.0490489	0.155006	0.273851	0.607477	0.145865	0.155558	0.151938	0.64766	0.111111	0.239143	0.0156074	0.0643438	0.103142	0.0948922	0.00257517	0.0216413	0.0316703	0.157325	0.0876589	0.69649	0.0940721	0.400975	0.00159499	0.307624	0.142857	0.116808	0.363979	0.787894	0.131306	-0.00106822	0.991672	0.995385	0.103142	-0.280125	0.0586765	0.658954	0.158114	0.161185	0.0301391	0.31359	0.0758098
s__Megasphaera_sp_DISK_18	0.101804	0.0126333	0.07724144469461411;0.1262435761718039	0	0	0	0	93	0.0146203	-0.0609922	0.670449	0.897383	0.145865	0.123491	0.257879	0.64766	0.111111	-0.141573	0.161644	0.401356	0.103142	0.11397	0.00028458	0.00330455	0.0316703	-0.00152866	0.98695	0.991985	0.0940721	0.260997	0.0535746	0.571448	0.142857	0.0749084	0.562253	0.787894	0.131306	-0.0450544	0.65939	0.956167	0.103142	0.130787	0.395071	0.658954	0.158114	0.129776	0.0825199	0.462874	0.0758098
s__Granulicatella_elegans	0.101648	0.0172181	0.06814404375090086;0.13492374255493475	3e-09	9.1e-08	0.00215944	0.336789	79	0.0124194	-0.0892089	0.53269	0.826458	0.145865	0.123491	0.257879	0.64766	0.111111	0.239143	0.0156074	0.0643438	0.103142	0.135346	1.5372e-05	0.000373206	0.0316703	0.011294	0.903809	0.973662	0.0940721	0.194336	0.158258	0.677716	0.142857	0.0504448	0.696858	0.865644	0.131306	0.089695	0.378581	0.956167	0.103142	0.130787	0.395071	0.658954	0.158114	0.032049	0.67097	0.886231	0.0758098
g__Oscillibacter	-0.100781	0.0237531	-0.14662423496142407;-0.054505188051847994	2.0765e-05	0.000137228	0.00875374	0.507965	5271	0.828643	-0.00789844	0.956145	0.992175	0.145865	0.125357	0.250629	0.785952	0.111111	-0.268379	0.00616074	0.0861957	0.103142	-0.0147296	0.641574	0.773963	0.0316703	-0.0374775	0.688184	0.925398	0.0940721	-0.357676	0.00594187	0.451582	0.142857	-0.301432	0.0140463	0.411557	0.131306	-0.101477	0.318531	0.884477	0.103142	0.173138	0.25665	0.896476	0.158114	-0.282516	8.4645e-05	0.00745696	0.0758098
s__Ruminococcus_gnavus	0.0981897	0.0189978	0.06119037637965755;0.13491951010327569	2.17e-07	2.957e-06	0.00354906	0.38565	2591	0.407326	0.145869	0.303913	0.65103	0.145865	-0.0669703	0.542017	0.864458	0.111111	0.0769192	0.450748	0.754701	0.103142	0.129382	3.6453e-05	0.000758574	0.0316703	0.00287424	0.975466	0.99159	0.0940721	0.190302	0.167466	0.677716	0.142857	0.276413	0.0256551	0.656739	0.131306	0.111991	0.270344	0.956167	0.103142	0.104087	0.50006	0.732814	0.158114	0.236084	0.00121872	0.0760829	0.0758098
s__Firmicutes_bacterium_CAG_110	-0.0976172	0.0192411	-0.1348204382056973;-0.06013919725877845	3.6e-07	4.628e-06	0.00376362	0.336164	3377	0.530891	0.168509	0.233017	0.557051	0.145865	0.11481	0.293435	0.691162	0.111111	-0.208218	0.0368526	0.133096	0.103142	-0.0626596	0.0471972	0.178078	0.0316703	-0.0781776	0.401228	0.973662	0.0940721	-0.175504	0.204447	0.714746	0.142857	-0.0180439	0.889315	0.963345	0.131306	-0.201841	0.0433583	0.676699	0.103142	0.0415226	0.788978	0.914544	0.158114	-0.161715	0.0295839	0.31359	0.0758098
s__Streptococcus_cristatus	0.0974648	0.0173295	0.06371960229817498;0.13098738139600935	1.7e-08	3.68e-07	0.00223701	0.210162	124	0.0194938	-0.26428	0.0550622	0.211072	0.145865	-0.0549277	0.617289	0.890096	0.111111	0.239143	0.0156074	0.0643438	0.103142	0.105827	0.000762461	0.00774874	0.0316703	0.0923064	0.320941	0.973662	0.0940721	0.097249	0.487354	0.735414	0.142857	0.151959	0.23503	0.787894	0.131306	0.333456	0.00047883	0.149156	0.103142	0.130787	0.395071	0.658954	0.158114	0.021433	0.776406	0.91018	0.0758098
s__Collinsella_massiliensis	0.0963263	0.0147149	0.0676789360618648;0.12481488530928307	0	4e-09	0.000741865	0.113119	585	0.0919667	0.0494929	0.730054	0.914137	0.145865	0.0811365	0.459518	0.809715	0.111111	0.239143	0.0156074	0.0643438	0.103142	0.135346	1.5372e-05	0.000373206	0.0316703	0.011294	0.903809	0.973662	0.0940721	0.0863687	0.537817	0.735414	0.142857	0.0686754	0.595413	0.787894	0.131306	0.0231626	0.82089	0.956167	0.103142	-0.261046	0.0800483	0.658954	0.158114	0.032049	0.67097	0.886231	0.0758098
g__Megasphaera	0.0961555	0.0131127	0.07063344020754772;0.1215518163110249	0	0	0.000140187	0.020404	801	0.125924	0.0902253	0.527988	0.866683	0.145865	-0.0446793	0.684577	0.895748	0.111111	0.0456438	0.65521	0.913687	0.103142	0.0995261	0.00156018	0.0106845	0.0316703	0.0932455	0.315994	0.857845	0.0940721	0.172253	0.213259	0.669823	0.142857	-0.027127	0.834233	0.939178	0.131306	0.0506076	0.620436	0.898155	0.103142	0.0529985	0.732488	0.952326	0.158114	0.0615262	0.414013	0.839066	0.0758098
s__Blautia_hansenii	0.0934863	0.0147423	0.06477222409484816;0.12204566782988502	0	1e-08	0.000754103	0.0842868	264	0.0415029	0.100229	0.482791	0.805561	0.145865	0.123491	0.257879	0.64766	0.111111	0.233205	0.0185818	0.07468	0.103142	0.118688	0.000155798	0.00234771	0.0316703	-0.0549295	0.556029	0.973662	0.0940721	0.282325	0.0354416	0.538126	0.142857	0.141413	0.269987	0.787894	0.131306	-0.049578	0.627585	0.956167	0.103142	0.130787	0.395071	0.658954	0.158114	0.193605	0.0087259	0.174182	0.0758098
g__Allisonella	0.0929376	0.0209092	0.052171288305987995;0.13339477215050746	8.31e-06	6.2869e-05	0.00538918	0.440661	1066	0.167584	-0.0309435	0.82934	0.962815	0.145865	0.105903	0.333044	0.785952	0.111111	0.234277	0.0180118	0.0861957	0.103142	0.107824	0.000602553	0.00557286	0.0316703	0.200507	0.0280208	0.304225	0.0940721	0.243576	0.0731893	0.528761	0.142857	0.0850476	0.510188	0.738666	0.131306	0.0862121	0.39754	0.884477	0.103142	-0.113667	0.460911	0.952326	0.158114	-0.0543745	0.470568	0.872422	0.0758098
s__Streptococcus_mitis	0.0929281	0.0214649	0.051074881791633185;0.13445541661259527	1.4173e-05	0.000107817	0.00598922	0.420701	1297	0.203899	0.137334	0.333766	0.690205	0.145865	-0.150445	0.166251	0.64766	0.111111	0.13184	0.193152	0.4466	0.103142	0.00580032	0.854572	0.93596	0.0316703	0.231591	0.0105073	0.325969	0.0940721	0.244585	0.0719213	0.571448	0.142857	0.254686	0.0412393	0.656739	0.131306	0.0175272	0.863992	0.962811	0.103142	-0.147032	0.33776	0.658954	0.158114	0.0811304	0.280639	0.700148	0.0758098
g__Blautia	0.0917493	0.0172666	0.058096732447864945;0.12519368548780677	9.9e-08	1.676e-06	0.00219305	0.322294	6312	0.992297	0.015904	0.911822	0.976499	0.145865	0.129972	0.233284	0.785952	0.111111	0.17246	0.0863893	0.305376	0.103142	0.190244	1e-09	1.23e-07	0.0316703	0.0207553	0.824213	0.951895	0.0940721	0.175416	0.204682	0.66195	0.142857	0.202398	0.109929	0.521879	0.131306	-0.114802	0.258326	0.884477	0.103142	0.210985	0.163214	0.789005	0.158114	0.139967	0.0607039	0.386342	0.0758098
s__Allisonella_histaminiformans	0.0914918	0.0204923	0.0515320448540019;0.13115900358551058	7.585e-06	6.7646e-05	0.00495805	0.423989	1066	0.167584	-0.0161766	0.910317	0.984384	0.145865	0.10745	0.325937	0.699203	0.111111	0.226637	0.022416	0.0890527	0.103142	0.101889	0.00119834	0.0109099	0.0316703	0.19571	0.0321971	0.365924	0.0940721	0.233902	0.0862288	0.579723	0.142857	0.0455043	0.72535	0.880495	0.131306	0.0976726	0.337227	0.956167	0.103142	-0.101097	0.512602	0.736866	0.158114	-0.0489577	0.51604	0.881578	0.0758098
s__Candidatus_Stoquefichus_sp_KLE1796	0.0912394	0.0153707	0.06128793990826214;0.12102662177101317	3e-09	8.3e-08	0.001054	0.144511	113	0.0177645	-0.0948825	0.506701	0.817673	0.145865	0.0912521	0.405018	0.767637	0.111111	0.0654171	0.521661	0.790439	0.103142	0.112605	0.000337328	0.0037798	0.0316703	0.011294	0.903809	0.973662	0.0940721	0.220535	0.107041	0.649682	0.142857	0.0686754	0.595413	0.787894	0.131306	0.0231626	0.82089	0.956167	0.103142	0.130787	0.395071	0.658954	0.158114	0.032049	0.67097	0.886231	0.0758098
s__Oscillibacter_sp_57_20	-0.090847	0.0190582	-0.12775478233296025;-0.05368787843294685	1.758e-06	2.0764e-05	0.00360177	0.318566	4768	0.749568	0.0114573	0.936418	0.988888	0.145865	0.10791	0.323841	0.699203	0.111111	-0.187521	0.0614031	0.201739	0.103142	-0.0214381	0.498022	0.713559	0.0316703	0.101317	0.275487	0.973662	0.0940721	-0.193524	0.160083	0.677716	0.142857	-0.158075	0.216211	0.787894	0.131306	-0.135351	0.181321	0.956167	0.103142	-0.0104787	0.9462	0.975211	0.158114	-0.1791	0.0155997	0.219905	0.0758098
g__Acidaminococcus	0.0901404	0.0192707	0.05256195241046696;0.1274640142289713	2.736e-06	2.9702e-05	0.00379016	0.361216	879	0.138186	0.122228	0.390738	0.824891	0.145865	0.193152	0.0729793	0.739524	0.111111	0.207662	0.0373854	0.157849	0.103142	0.0614292	0.0517287	0.168128	0.0316703	0.0174904	0.851524	0.951895	0.0940721	0.0818504	0.559467	0.77601	0.142857	0.112862	0.380659	0.645133	0.131306	0.25447	0.00973278	0.308852	0.103142	0.0744264	0.630684	0.952326	0.158114	-0.000196319	0.997925	0.999265	0.0758098
g__Granulicatella	0.0895394	0.0173141	0.05578292640292841;0.12309149241789669	2.16e-07	3.286e-06	0.00222623	0.316596	92	0.0144631	-0.117674	0.408928	0.831278	0.145865	0.0855509	0.435265	0.785952	0.111111	0.232961	0.0187135	0.0861957	0.103142	0.142658	5.057e-06	8.5415e-05	0.0316703	0.203026	0.0260156	0.304225	0.0940721	0.20364	0.138401	0.584361	0.142857	0.0401778	0.756475	0.886743	0.131306	0.0420569	0.680801	0.923944	0.103142	-0.0236706	0.878815	0.952326	0.158114	-0.0139414	0.853459	0.971054	0.0758098
s__Clostridium_sp_CAG_299	0.0892024	0.0126333	0.06458749905109348;0.11370874372848844	0	0	0	0	571	0.0897658	-0.0416796	0.771462	0.936469	0.145865	-0.0163654	0.881832	0.98289	0.111111	0.0436538	0.669362	0.870569	0.103142	0.118784	0.000153873	0.00234771	0.0316703	0.0778209	0.403395	0.973662	0.0940721	0.124379	0.372745	0.735414	0.142857	0.217389	0.0848088	0.778168	0.131306	-0.0307616	0.763608	0.956167	0.103142	0.242174	0.106459	0.658954	0.158114	0.185958	0.0119181	0.183633	0.0758098
s__Eubacterium_siraeum	-0.088699	0.0191638	-0.1258279281045311;-0.05132200487012014	3.482e-06	3.3818e-05	0.0036948	0.350751	3896	0.612482	0.0029422	0.983657	0.999134	0.145865	0.0344927	0.753928	0.954976	0.111111	-0.171388	0.0884339	0.268144	0.103142	-0.107728	0.000609449	0.00654358	0.0316703	-0.025021	0.788843	0.973662	0.0940721	-0.193806	0.159448	0.677716	0.142857	0.0325271	0.801828	0.924535	0.131306	0.0656333	0.520278	0.956167	0.103142	-0.218183	0.148568	0.658954	0.158114	-0.129299	0.0836775	0.462874	0.0758098
s__Blautia_sp_CAG_257	0.0886243	0.0167703	0.055926197508779134;0.12113248000253293	1.17e-07	1.895e-06	0.00186006	0.230061	1045	0.164282	0.119815	0.400318	0.741514	0.145865	0.00406122	0.970578	0.993309	0.111111	0.174476	0.0826473	0.258767	0.103142	0.113895	0.000287261	0.00330455	0.0316703	-0.164629	0.0735059	0.617732	0.0940721	0.160432	0.247447	0.735414	0.142857	0.269963	0.0296701	0.656739	0.131306	0.0787372	0.440044	0.956167	0.103142	0.236868	0.114916	0.658954	0.158114	0.14072	0.0592985	0.432263	0.0758098
s__Alistipes_indistinctus	-0.088414	0.0128479	-0.11333966600227174;-0.0633771929552928	0	1e-09	6.0694e-05	0.0118321	3052	0.479799	0.0562809	0.694661	0.903472	0.145865	-0.182333	0.0913349	0.64766	0.111111	-0.105998	0.297186	0.574647	0.103142	-0.0923856	0.00334698	0.0252178	0.0316703	-0.145975	0.113781	0.79746	0.0940721	-0.0669143	0.633696	0.80826	0.142857	-0.172556	0.17581	0.787894	0.131306	-0.0362748	0.722798	0.956167	0.103142	-0.22002	0.144982	0.658954	0.158114	-0.113154	0.13098	0.515797	0.0758098
g__Clostridiales_Family_XIII_Incertae_Sedis_unclassified	0.0882584	0.0198526	0.049531882328252966;0.1267198589845292	8.323e-06	6.2869e-05	0.00432843	0.355589	478	0.0751454	-0.0588933	0.681198	0.962815	0.145865	-0.0401738	0.714976	0.895748	0.111111	0.232961	0.0187135	0.0861957	0.103142	0.142658	5.057e-06	8.5415e-05	0.0316703	0.000698716	0.994035	0.994035	0.0940721	0.215126	0.116445	0.584361	0.142857	0.21378	0.0904102	0.521879	0.131306	0.16018	0.11211	0.808723	0.103142	0.00291826	0.985007	0.985007	0.158114	0.0877995	0.242669	0.635959	0.0758098
s__Anaerofustis_stercorihominis	0.0879948	0.0161173	0.05656979684949854;0.11924558127706304	4.4e-08	8.77e-07	0.0014598	0.243386	79	0.0124194	-0.0568055	0.69195	0.902633	0.145865	0.123491	0.257879	0.64766	0.111111	0.239143	0.0156074	0.0643438	0.103142	0.0656716	0.0374894	0.155366	0.0316703	0.011294	0.903809	0.973662	0.0940721	0.110929	0.42748	0.735414	0.142857	0.0697992	0.589372	0.787894	0.131306	0.123254	0.224368	0.956167	0.103142	0.268591	0.0709941	0.658954	0.158114	0.0654098	0.385032	0.790625	0.0758098
s__Eubacterium_sulci	0.0874996	0.0184183	0.05157419541176777;0.12319876157627827	1.914e-06	2.2007e-05	0.00306166	0.357045	396	0.0622544	-0.0206926	0.885423	0.973121	0.145865	-0.0120146	0.913106	0.98289	0.111111	0.239143	0.0156074	0.0643438	0.103142	0.135346	1.5372e-05	0.000373206	0.0316703	-0.0133355	0.886527	0.973662	0.0940721	0.212873	0.120536	0.666763	0.142857	0.153869	0.229039	0.787894	0.131306	0.205017	0.0400102	0.650668	0.103142	0.130787	0.395071	0.658954	0.158114	0.136248	0.0680479	0.432263	0.0758098
s__Absiella_dolichum	0.0869522	0.0139381	0.05978051807947633;0.11399522247036017	0	1.6e-08	0.000423048	0.0702626	247	0.0388304	-0.107405	0.451624	0.785982	0.145865	0.119696	0.273054	0.659417	0.111111	0.210614	0.0346254	0.127154	0.103142	0.13761	1.0965e-05	0.000373206	0.0316703	-0.04521	0.628172	0.973662	0.0940721	0.234883	0.0848321	0.579723	0.142857	0.155089	0.225267	0.787894	0.131306	0.0231626	0.82089	0.956167	0.103142	-0.107299	0.486754	0.732814	0.158114	0.0250378	0.740037	0.906622	0.0758098
g__Methanobrevibacter	-0.0868406	0.0126333	-0.11135869718969868;-0.062216878129007586	0	0	0	0	2436	0.382959	0.0479526	0.738164	0.962815	0.145865	-0.0956225	0.382671	0.785952	0.111111	-0.101011	0.320786	0.677215	0.103142	-0.0811638	0.0100356	0.043583	0.0316703	-0.0739142	0.427572	0.857845	0.0940721	-0.274283	0.0415913	0.528761	0.142857	-0.073085	0.571866	0.790224	0.131306	-0.15804	0.117133	0.808723	0.103142	-0.12503	0.416603	0.952326	0.158114	-0.073372	0.329545	0.736146	0.0758098
s__Methanobrevibacter_smithii	-0.0865938	0.0138251	-0.11341992387674395;-0.0596414804018809	0	1.5e-08	0.000381021	0.0534957	2426	0.381387	0.0590334	0.680479	0.897383	0.145865	-0.0935615	0.393118	0.758799	0.111111	-0.10491	0.302239	0.579292	0.103142	-0.0783846	0.0129263	0.0733607	0.0316703	-0.0787156	0.397972	0.973662	0.0940721	-0.277027	0.0394051	0.538126	0.142857	-0.0872052	0.499424	0.787894	0.131306	-0.15046	0.136302	0.956167	0.103142	-0.119481	0.437943	0.706203	0.158114	-0.069552	0.355501	0.775224	0.0758098
s__Butyrivibrio_crossotus	-0.0865805	0.0126333	-0.11109982764421265;-0.06195577611021848	0	1e-09	0	0	1026	0.161295	0.13196	0.353433	0.703394	0.145865	0.128122	0.240135	0.64766	0.111111	-0.0647323	0.52605	0.790439	0.103142	-0.0773452	0.0141828	0.0774738	0.0316703	-0.0664124	0.476217	0.973662	0.0940721	-0.236108	0.0831111	0.579723	0.142857	-0.315071	0.00984015	0.656739	0.131306	-0.130921	0.196338	0.956167	0.103142	-0.244145	0.103437	0.658954	0.158114	-0.136149	0.068252	0.432263	0.0758098
s__Fusobacterium_varium	0.0854392	0.0159013	0.054425011047079544;0.11628863767089882	7.2e-08	1.261e-06	0.00133674	0.193347	122	0.0191794	-0.26428	0.0550622	0.211072	0.145865	0.123491	0.257879	0.64766	0.111111	0.239143	0.0156074	0.0643438	0.103142	0.0697414	0.0271028	0.128738	0.0316703	0.011294	0.903809	0.973662	0.0940721	0.0863687	0.537817	0.735414	0.142857	0.0686754	0.595413	0.787894	0.131306	0.0231626	0.82089	0.956167	0.103142	0.130787	0.395071	0.658954	0.158114	0.104082	0.165273	0.557277	0.0758098
s__Alistipes_shahii	-0.0851387	0.0199348	-0.12378449826037193;-0.04623495750343818	1.8634e-05	0.000127236	0.00440713	0.366305	4795	0.753812	-0.0731275	0.609581	0.87067	0.145865	-0.104184	0.341051	0.706347	0.111111	-0.178809	0.0750328	0.239338	0.103142	0.00718209	0.82046	0.924074	0.0316703	-0.127125	0.169742	0.929262	0.0940721	-0.199696	0.146587	0.677716	0.142857	-0.250376	0.0450851	0.656739	0.131306	0.0229642	0.8224	0.956167	0.103142	-0.195305	0.198515	0.658954	0.158114	-0.165912	0.0254874	0.285589	0.0758098
s__Eubacterium_brachy	0.0848901	0.0133228	0.05891245811181707;0.1107528412727827	0	1e-08	0.00020703	0.0318296	113	0.0177645	-0.26428	0.0550622	0.211072	0.145865	-0.0692658	0.528185	0.864458	0.111111	0.239143	0.0156074	0.0643438	0.103142	0.135346	1.5372e-05	0.000373206	0.0316703	-0.00958949	0.918273	0.973821	0.0940721	-0.148004	0.287057	0.735414	0.142857	0.190552	0.133416	0.787894	0.131306	-0.0143347	0.888592	0.965957	0.103142	0.0319996	0.836654	0.939891	0.158114	0.0182364	0.809067	0.924975	0.0758098
g__Absiella	0.0843853	0.0153398	0.054464021275672604;0.11415511645518224	3.5e-08	7.33e-07	0.00103839	0.142085	247	0.0388304	-0.127546	0.370084	0.792292	0.145865	0.109156	0.31821	0.785952	0.111111	0.215305	0.0305865	0.132833	0.103142	0.145648	3.156e-06	8.5415e-05	0.0316703	-0.0313934	0.736803	0.951094	0.0940721	0.238366	0.0800098	0.528761	0.142857	0.184534	0.146664	0.521879	0.131306	-0.0639609	0.531016	0.884477	0.103142	-0.125495	0.414841	0.952326	0.158114	0.0135419	0.857614	0.971054	0.0758098
s__Actinomyces_viscosus	0.0843323	0.0178583	0.04948673870941344;0.11897290602832605	2.212e-06	2.3573e-05	0.00262259	0.354425	64	0.0100613	-0.26428	0.0550622	0.211072	0.145865	0.123491	0.257879	0.64766	0.111111	0.239143	0.0156074	0.0643438	0.103142	0.135346	1.5372e-05	0.000373206	0.0316703	0.0884698	0.341661	0.973662	0.0940721	0.0863687	0.537817	0.735414	0.142857	-0.0729775	0.572435	0.787894	0.131306	0.0231626	0.82089	0.956167	0.103142	0.130787	0.395071	0.658954	0.158114	0.0944353	0.20856	0.595625	0.0758098
s__Eubacterium_dolichum_CAG_375	0.0840412	0.0142412	0.05626581591222225;0.11168657336398502	3e-09	9.1e-08	0.000541084	0.0802979	251	0.0394592	-0.0774561	0.588438	0.87067	0.145865	0.12006	0.271573	0.659417	0.111111	0.180352	0.0724586	0.232827	0.103142	0.116775	0.000199466	0.00290555	0.0316703	-0.0477175	0.609189	0.973662	0.0940721	0.222887	0.103134	0.64659	0.142857	0.155895	0.222798	0.787894	0.131306	0.0231626	0.82089	0.956167	0.103142	-0.107402	0.486332	0.732814	0.158114	0.0225909	0.764667	0.91018	0.0758098
s__Porphyromonas_sp_HMSC065F10	0.0839061	0.0195324	0.0457834907504866;0.12178463490080346	1.6674e-05	0.000119453	0.00402811	0.32664	85	0.0133627	0.325105	0.0157144	0.211072	0.145865	-0.110626	0.311647	0.694846	0.111111	0.110964	0.274828	0.54666	0.103142	0.0497683	0.115279	0.345047	0.0316703	0.011294	0.903809	0.973662	0.0940721	0.0863687	0.537817	0.735414	0.142857	0.129842	0.312022	0.787894	0.131306	0.142663	0.158364	0.956167	0.103142	0.130787	0.395071	0.658954	0.158114	0.0618562	0.411502	0.806397	0.0758098
s__Oribacterium_sinus	0.0838525	0.022167	0.04057317587897427;0.12681779012357677	0.000150013	0.000771244	0.0067879	0.461798	80	0.0125766	-0.26428	0.0550622	0.211072	0.145865	-0.00337116	0.975576	0.994609	0.111111	0.239143	0.0156074	0.0643438	0.103142	0.17094	3.9e-08	1.6955e-05	0.0316703	0.011294	0.903809	0.973662	0.0940721	0.255243	0.0595343	0.571448	0.142857	0.0919166	0.476323	0.787894	0.131306	0.215889	0.0301125	0.598144	0.103142	0.130787	0.395071	0.658954	0.158114	0.032049	0.67097	0.886231	0.0758098
s__Firmicutes_bacterium_CAG_238	-0.083786	0.0126333	-0.10831885504381956;-0.05915124480268946	0	3e-09	0	0	1044	0.164125	-0.195715	0.163505	0.478545	0.145865	-0.142361	0.190825	0.64766	0.111111	-0.0321325	0.753396	0.924815	0.103142	-0.059582	0.0592089	0.215619	0.0316703	-0.0416513	0.655524	0.973662	0.0940721	-0.288898	0.0309751	0.538126	0.142857	-0.122897	0.339103	0.787894	0.131306	-0.0440029	0.666871	0.956167	0.103142	-0.103808	0.501224	0.732814	0.158114	-0.158371	0.0332335	0.330069	0.0758098
s__Acidaminococcus_intestini	0.0836649	0.0193315	0.04593423295527138;0.1211572041211984	1.441e-05	0.000107817	0.00384477	0.312415	714	0.112247	0.131727	0.354299	0.703394	0.145865	0.123491	0.257879	0.64766	0.111111	0.202847	0.0422735	0.150191	0.103142	0.0711364	0.0241649	0.122768	0.0316703	0.00898884	0.923376	0.973821	0.0940721	0.0762916	0.58663	0.76919	0.142857	0.09483	0.462319	0.787894	0.131306	0.235727	0.0172645	0.573229	0.103142	-0.0375089	0.808993	0.926621	0.158114	0.0167811	0.824048	0.924975	0.0758098
s__Oscillibacter_sp_CAG_241	-0.0833597	0.0190414	-0.12029396497148849;-0.04619502137919757	1.1468e-05	9.4201e-05	0.0035871	0.314196	4446	0.698947	0.0261011	0.855749	0.971304	0.145865	0.036757	0.738325	0.947797	0.111111	-0.23312	0.0186273	0.07468	0.103142	-0.034063	0.281442	0.534739	0.0316703	-0.0996018	0.283791	0.973662	0.0940721	-0.315933	0.0171073	0.533991	0.142857	-0.245004	0.0502731	0.65942	0.131306	-0.0644036	0.528163	0.956167	0.103142	0.0634205	0.682307	0.855547	0.158114	-0.249957	0.000583494	0.0424978	0.0758098
s__Clostridium_sp_CAG_167	-0.0828854	0.0197093	-0.12111384813109057;-0.044411527268309756	2.5031e-05	0.000165737	0.00419284	0.423767	1817	0.285647	-0.25484	0.0651581	0.242148	0.145865	-0.180212	0.095318	0.64766	0.111111	-0.104357	0.304826	0.58002	0.103142	-0.0701854	0.026136	0.12551	0.0316703	0.0391102	0.675337	0.973662	0.0940721	-0.0286006	0.838932	0.918831	0.142857	-0.127924	0.319363	0.787894	0.131306	-0.0251404	0.80588	0.956167	0.103142	-0.161472	0.291201	0.658954	0.158114	-0.198622	0.00706396	0.174182	0.0758098
g__Candidatus_Stoquefichus	0.0826842	0.0150382	0.053345653350885015;0.1118800355561628	3.6e-08	7.33e-07	0.000890651	0.138563	113	0.0177645	-0.109845	0.44127	0.849026	0.145865	0.083821	0.444683	0.785952	0.111111	0.0737325	0.46985	0.820888	0.103142	0.12891	3.8969e-05	0.000493602	0.0316703	0.0546344	0.558161	0.857845	0.0940721	0.225382	0.0991054	0.57215	0.142857	0.160406	0.209315	0.521879	0.131306	-0.0639609	0.531016	0.884477	0.103142	-0.0236706	0.878815	0.952326	0.158114	-0.0139414	0.853459	0.971054	0.0758098
s__Eubacterium_eligens	-0.0823457	0.0190167	-0.11923991619820938;-0.04522444051989757	1.4282e-05	0.000107817	0.00356555	0.344533	5319	0.836189	-0.0954479	0.504145	0.817673	0.145865	0.0570296	0.603839	0.890096	0.111111	0.0133521	0.896186	0.970761	0.103142	-0.119178	0.000146166	0.00234771	0.0316703	0.135043	0.144196	0.900197	0.0940721	-0.309454	0.0198424	0.538126	0.142857	-0.282071	0.0225098	0.656739	0.131306	-0.224572	0.0237502	0.575914	0.103142	0.104125	0.499899	0.732814	0.158114	-0.119424	0.110645	0.493697	0.0758098
g__Anaerofustis	0.0812422	0.0133383	0.05522079284656146;0.10715333129457559	1e-09	3.1e-08	0.000212113	0.050634	79	0.0124194	-0.084572	0.554385	0.896452	0.145865	0.0855509	0.435265	0.785952	0.111111	0.232961	0.0187135	0.0861957	0.103142	0.086286	0.00617272	0.0312751	0.0316703	0.0546344	0.558161	0.857845	0.0940721	0.121402	0.384498	0.688167	0.142857	0.119701	0.352026	0.637217	0.131306	0.08957	0.379252	0.884477	0.103142	0.264851	0.0753798	0.736582	0.158114	0.0529722	0.482128	0.872422	0.0758098
g__Firmicutes_unclassified	-0.0810724	0.0203755	-0.12060226033725362;-0.041285775783006406	6.688e-05	0.00039099	0.00484011	0.382873	5789	0.910077	0.0936146	0.512454	0.866683	0.145865	0.0564371	0.607618	0.876847	0.111111	-0.251593	0.0106612	0.0861957	0.103142	-0.062636	0.0472808	0.159704	0.0316703	0.087255	0.348391	0.857845	0.0940721	-0.0552574	0.694172	0.826081	0.142857	-0.160364	0.209438	0.521879	0.131306	-0.0362449	0.723017	0.939305	0.103142	0.107749	0.484907	0.952326	0.158114	-0.166348	0.0250913	0.285747	0.0758098
g__Butyrivibrio	-0.0807834	0.0129196	-0.10588532179820317;-0.05557864965447242	0	1.4e-08	8.172e-05	0.0145143	1315	0.206729	0.15023	0.289319	0.75557	0.145865	0.168306	0.120198	0.745268	0.111111	-0.0795601	0.435245	0.793549	0.103142	-0.0851623	0.00688216	0.0326903	0.0316703	-0.0311875	0.738468	0.951094	0.0940721	-0.1813	0.189353	0.639594	0.142857	-0.212251	0.0928674	0.521879	0.131306	-0.122652	0.226679	0.884477	0.103142	-0.307033	0.0363117	0.736582	0.158114	-0.180311	0.0148864	0.23675	0.0758098
s__Atopobium_parvulum	0.0801955	0.0126333	0.055548264482493344;0.10474501087779584	0	1e-08	0	0	124	0.0194938	-0.26428	0.0550622	0.211072	0.145865	-0.0631239	0.565576	0.880399	0.111111	0.239143	0.0156074	0.0643438	0.103142	0.135346	1.5372e-05	0.000373206	0.0316703	0.011294	0.903809	0.973662	0.0940721	0.201817	0.142142	0.677716	0.142857	0.0883477	0.493771	0.787894	0.131306	0.0715509	0.483172	0.956167	0.103142	0.130787	0.395071	0.658954	0.158114	0.0689686	0.359573	0.775224	0.0758098
s__Ruminococcaceae_bacterium_D5	-0.0801249	0.0156719	-0.11056268108056823;-0.04953690372385416	3e-07	3.978e-06	0.00121115	0.201616	1044	0.164125	0.069752	0.626283	0.877198	0.145865	-0.0741065	0.499592	0.839699	0.111111	-0.172411	0.0864832	0.267581	0.103142	-0.131567	2.6688e-05	0.000583126	0.0316703	0.00418093	0.964318	0.984596	0.0940721	-0.183928	0.182771	0.689949	0.142857	-0.170134	0.182167	0.787894	0.131306	-0.0177799	0.862049	0.962811	0.103142	-0.058098	0.707788	0.866089	0.158114	-0.0834537	0.266986	0.678669	0.0758098
s__Actinomyces_sp_ICM47	0.0800308	0.0169001	0.04704020675528035;0.11284705236936989	2.083e-06	2.2755e-05	0.00194478	0.221578	1417	0.222764	-0.0315042	0.826293	0.956663	0.145865	0.0590316	0.591147	0.890096	0.111111	0.142558	0.158676	0.396237	0.103142	0.0285952	0.365989	0.619472	0.0316703	0.0904715	0.330749	0.973662	0.0940721	0.224799	0.100036	0.64659	0.142857	0.0240189	0.853009	0.948511	0.131306	0.0438325	0.668086	0.956167	0.103142	0.150731	0.325437	0.658954	0.158114	0.0923132	0.219075	0.598348	0.0758098
s__Campylobacter_concisus	0.0791892	0.0192215	0.04165248203465405;0.11650271529666767	3.6599e-05	0.000222138	0.00374611	0.363832	107	0.0168213	-0.21034	0.132871	0.41773	0.145865	-0.061524	0.575513	0.887427	0.111111	0.239143	0.0156074	0.0643438	0.103142	0.116091	0.000217682	0.00306862	0.0316703	0.207203	0.0229564	0.327081	0.0940721	0.177981	0.197898	0.714746	0.142857	0.153297	0.230824	0.787894	0.131306	-0.040658	0.69088	0.956167	0.103142	0.130787	0.395071	0.658954	0.158114	-0.0296841	0.693997	0.889647	0.0758098
g__Clostridiales_unclassified	-0.0789882	0.0126333	-0.10354326542550173;-0.05433700945388136	0	1.4e-08	0	0	603	0.0947964	-0.0619994	0.665313	0.960668	0.145865	-0.0942747	0.389484	0.785952	0.111111	-0.189785	0.058205	0.221179	0.103142	-0.0686901	0.0295156	0.108319	0.0316703	0.0546344	0.558161	0.857845	0.0940721	-0.05785	0.680547	0.826081	0.142857	0.0730838	0.571873	0.790224	0.131306	-0.129921	0.199846	0.884477	0.103142	-0.116069	0.451349	0.952326	0.158114	-0.186286	0.0117629	0.223494	0.0758098
g__Ruminococcaceae_unclassified	-0.0789141	0.019001	-0.1158030454149054;-0.04180772418484149	3.1642e-05	0.000200402	0.00355183	0.364607	5216	0.819997	0.061092	0.66994	0.960668	0.145865	-0.0413979	0.706672	0.895748	0.111111	-0.0845183	0.406956	0.761794	0.103142	-0.1199	0.000132965	0.00155467	0.0316703	-0.0337472	0.71786	0.940644	0.0940721	0.0983961	0.482177	0.739271	0.142857	-0.127658	0.320389	0.624348	0.131306	-0.0120526	0.906242	0.97145	0.103142	-0.325428	0.0253568	0.736582	0.158114	-0.0112611	0.881403	0.971054	0.0758098
s__Akkermansia_muciniphila	-0.0784757	0.0177864	-0.11301744673082602;-0.043744407517243275	9.836e-06	8.4283e-05	0.00256852	0.235671	3655	0.574595	0.0652146	0.649017	0.886314	0.145865	-0.175054	0.10556	0.64766	0.111111	-0.102926	0.311587	0.581896	0.103142	-0.0707242	0.025003	0.122768	0.0316703	0.0451235	0.628831	0.973662	0.0940721	-0.145338	0.296048	0.735414	0.142857	-0.214046	0.0899878	0.778967	0.131306	0.0055409	0.956821	0.986158	0.103142	0.259939	0.0814466	0.658954	0.158114	0.0427777	0.570516	0.886231	0.0758098
g__Akkermansia	-0.0782853	0.0176362	-0.11253754588636794;-0.04384713471343602	8.686e-06	6.2869e-05	0.00245721	0.231041	3656	0.574752	0.0558334	0.696976	0.962815	0.145865	-0.176764	0.102076	0.745268	0.111111	-0.0998684	0.326355	0.679535	0.103142	-0.0685168	0.0299304	0.108319	0.0316703	0.0507335	0.586691	0.857845	0.0940721	-0.142541	0.305665	0.688167	0.142857	-0.203	0.108824	0.521879	0.131306	-0.00217586	0.983037	0.994761	0.103142	0.251535	0.0926635	0.736582	0.158114	0.0383668	0.610968	0.928671	0.0758098
s__Streptococcus_lutetiensis	0.0777183	0.0213167	0.03607250428253336;0.11909456728427262	0.000259505	0.00120642	0.00582649	0.317565	143	0.0224807	-0.26428	0.0550622	0.211072	0.145865	0.210676	0.049526	0.64766	0.111111	0.239143	0.0156074	0.0643438	0.103142	0.0802997	0.0108659	0.0668787	0.0316703	0.215298	0.0178858	0.327081	0.0940721	0.175902	0.203385	0.714746	0.142857	-0.115751	0.368404	0.787894	0.131306	0.00396429	0.9691	0.988904	0.103142	0.376829	0.00795132	0.579121	0.158114	0.175809	0.0176904	0.234264	0.0758098
s__Flavonifractor_plautii	0.0776268	0.0188274	0.04085455812856502;0.1141890503590084	3.6133e-05	0.000222138	0.00340225	0.365624	4595	0.722371	0.0515241	0.719404	0.908611	0.145865	0.0697247	0.525441	0.864458	0.111111	0.0926338	0.363009	0.650143	0.103142	0.132141	2.4567e-05	0.00056505	0.0316703	-0.0113769	0.903106	0.973662	0.0940721	0.188968	0.170592	0.677716	0.142857	-0.140412	0.27347	0.787894	0.131306	0.218652	0.0279506	0.581639	0.103142	0.291696	0.0480356	0.658954	0.158114	0.263009	0.000278761	0.0304546	0.0758098
s__Fusobacterium_ulcerans	0.0771414	0.0178942	0.04219359935473057;0.11190074700185022	1.5667e-05	0.000114106	0.0026498	0.312137	96	0.015092	-0.26428	0.0550622	0.211072	0.145865	0.123491	0.257879	0.64766	0.111111	0.0635393	0.53374	0.791796	0.103142	0.118797	0.000153612	0.00234771	0.0316703	0.011294	0.903809	0.973662	0.0940721	-0.204878	0.135902	0.677716	0.142857	0.0686754	0.595413	0.787894	0.131306	0.0231626	0.82089	0.956167	0.103142	0.130787	0.395071	0.658954	0.158114	-0.030798	0.683115	0.888457	0.0758098
s__Neisseria_flavescens	0.0770525	0.0146839	0.048385291858919106;0.10559285730232694	1.46e-07	2.127e-06	0.00072808	0.170995	82	0.0128911	-0.10535	0.460438	0.785982	0.145865	-0.078776	0.472778	0.819133	0.111111	0.239143	0.0156074	0.0643438	0.103142	0.0678735	0.0315143	0.139108	0.0316703	0.207606	0.0226783	0.327081	0.0940721	0.159969	0.248857	0.735414	0.142857	0.0686754	0.595413	0.787894	0.131306	-0.0386014	0.705794	0.956167	0.103142	0.130787	0.395071	0.658954	0.158114	0.0358194	0.634883	0.886231	0.0758098
s__Barnesiella_intestinihominis	-0.0764532	0.0170369	-0.10955685578171137;-0.043180215721662626	6.93e-06	6.3089e-05	0.00203588	0.205393	4582	0.720327	0.187625	0.182431	0.506527	0.145865	-0.204825	0.0565644	0.64766	0.111111	-0.299272	0.00200639	0.0643438	0.103142	-0.0864157	0.00609517	0.0429611	0.0316703	-0.139021	0.132499	0.851499	0.0940721	-0.0957742	0.494051	0.735414	0.142857	-0.129913	0.311753	0.787894	0.131306	-0.172894	0.0855723	0.944493	0.103142	0.0115691	0.94061	0.975211	0.158114	0.0302972	0.688	0.889515	0.0758098
s__Firmicutes_bacterium_CAG_170	-0.0763012	0.0126333	-0.10086811085003841;-0.05164120589074532	1e-09	4.8e-08	0	0	1793	0.281874	-0.143824	0.31091	0.662768	0.145865	0.0281908	0.797847	0.971625	0.111111	-0.154463	0.125907	0.343597	0.103142	-0.0627998	0.0467026	0.178078	0.0316703	-0.0894646	0.33621	0.973662	0.0940721	-0.287677	0.0317687	0.538126	0.142857	-0.0134869	0.917158	0.966091	0.131306	0.0294374	0.77351	0.956167	0.103142	-0.188215	0.216045	0.658954	0.158114	-0.193039	0.00893324	0.174182	0.0758098
s__Megasphaera_micronuciformis	0.0762991	0.0126333	0.051639184108727545;0.1008661042870604	1e-09	4.8e-08	0	0	144	0.022638	-0.213371	0.12708	0.402418	0.145865	0.114231	0.295913	0.691162	0.111111	0.239143	0.0156074	0.0643438	0.103142	0.0945664	0.00266534	0.0219765	0.0316703	0.205758	0.0239784	0.327081	0.0940721	0.284794	0.0337074	0.538126	0.142857	0.0686754	0.595413	0.787894	0.131306	-0.00381699	0.970248	0.988904	0.103142	0.130787	0.395071	0.658954	0.158114	0.0656709	0.383128	0.790625	0.0758098
g__Gemella	0.0760944	0.0162156	0.04442705276843192;0.10760895512451468	2.585e-06	2.9702e-05	0.00151734	0.182553	1265	0.198868	0.115204	0.418986	0.837971	0.145865	0.0788962	0.472098	0.811952	0.111111	-0.00188071	0.985338	0.991863	0.103142	0.0254723	0.420702	0.61299	0.0316703	0.140095	0.129464	0.678571	0.0940721	0.326342	0.0133666	0.50793	0.142857	0.321696	0.0082164	0.411557	0.131306	0.000672013	0.994761	0.994761	0.103142	-0.13042	0.396425	0.952326	0.158114	0.165017	0.0263188	0.285747	0.0758098
s__Lactobacillus_sanfranciscensis	0.0757908	0.0132523	0.04991877414678522;0.10156110272099916	1e-08	2.44e-07	0.000184245	0.0364804	64	0.0100613	-0.26428	0.0550622	0.211072	0.145865	0.0948902	0.386364	0.753755	0.111111	0.239143	0.0156074	0.0643438	0.103142	0.0506501	0.108959	0.330661	0.0316703	0.011294	0.903809	0.973662	0.0940721	0.0863687	0.537817	0.735414	0.142857	0.13682	0.286211	0.787894	0.131306	0.039118	0.702037	0.956167	0.103142	0.130787	0.395071	0.658954	0.158114	0.032049	0.67097	0.886231	0.0758098
s__Fusobacterium_mortiferum	0.0750321	0.0211669	0.03366734348838555;0.11614019319380813	0.000383872	0.00166091	0.00566391	0.47031	223	0.0350574	0.120911	0.395948	0.739442	0.145865	0.123491	0.257879	0.64766	0.111111	0.239143	0.0156074	0.0643438	0.103142	0.135849	1.4267e-05	0.000373206	0.0316703	0.142478	0.122924	0.839337	0.0940721	0.0309984	0.825623	0.913411	0.142857	0.0686754	0.595413	0.787894	0.131306	0.123859	0.22206	0.956167	0.103142	0.130787	0.395071	0.658954	0.158114	0.032049	0.67097	0.886231	0.0758098
g__Flavonifractor	0.0750093	0.0168535	0.042089445473383634;0.10776638239942778	8.25e-06	6.2869e-05	0.0019142	0.254569	4657	0.732118	0.032408	0.821387	0.962815	0.145865	0.0693858	0.527466	0.835798	0.111111	0.0768324	0.451263	0.797581	0.103142	0.114226	0.000275602	0.00299225	0.0316703	-0.00638645	0.945519	0.97768	0.0940721	0.095012	0.49753	0.742041	0.142857	-0.12163	0.344192	0.637217	0.131306	0.187065	0.0620627	0.804387	0.103142	0.225656	0.134367	0.789005	0.158114	0.266318	0.00022947	0.0116265	0.0758098
g__Barnesiella	-0.0746523	0.0167199	-0.10715267146776264;-0.04199261896276091	7.721e-06	6.2869e-05	0.00182769	0.193283	4594	0.722213	0.178846	0.204624	0.647977	0.145865	-0.206433	0.0545546	0.637869	0.111111	-0.297354	0.00216092	0.0861957	0.103142	-0.0828986	0.00853673	0.0393207	0.0316703	-0.153304	0.096315	0.612992	0.0940721	-0.0911748	0.515228	0.758682	0.142857	-0.1174	0.361513	0.637217	0.131306	-0.115933	0.253592	0.884477	0.103142	0.00397462	0.979581	0.985007	0.158114	0.0231366	0.759153	0.971054	0.0758098
s__Actinomyces_massiliensis	0.0742954	0.0177227	0.03967161974020204;0.10874104874191398	2.6762e-05	0.000174551	0.00252105	0.315376	107	0.0168213	-0.26428	0.0550622	0.211072	0.145865	0.123491	0.257879	0.64766	0.111111	0.239143	0.0156074	0.0643438	0.103142	0.135346	1.5372e-05	0.000373206	0.0316703	0.011294	0.903809	0.973662	0.0940721	0.0863687	0.537817	0.735414	0.142857	0.0289589	0.823207	0.939273	0.131306	-0.00782144	0.939078	0.983691	0.103142	0.130787	0.395071	0.658954	0.158114	0.040292	0.593158	0.886231	0.0758098
s__Clostridium_sp_CAG_58	0.0737746	0.0126333	0.049106839613762304;0.09835250767765655	5e-09	1.26e-07	0	0	2345	0.368653	0.20354	0.146553	0.445953	0.145865	0.126191	0.24743	0.64766	0.111111	0.0704632	0.489886	0.767313	0.103142	0.0935647	0.00296099	0.0230167	0.0316703	0.0662847	0.47707	0.973662	0.0940721	0.272388	0.0431567	0.571448	0.142857	0.147218	0.250351	0.787894	0.131306	0.091386	0.369573	0.956167	0.103142	0.233928	0.119806	0.658954	0.158114	0.202727	0.00591827	0.161643	0.0758098
s__Leuconostoc_gelidum	0.0732469	0.0170694	0.03989791361230246;0.10643284555102495	1.7202e-05	0.000119749	0.00205775	0.311534	85	0.0133627	-0.26428	0.0550622	0.211072	0.145865	0.123491	0.257879	0.64766	0.111111	0.00994292	0.922598	0.972979	0.103142	0.0208015	0.510878	0.72485	0.0316703	0.011294	0.903809	0.973662	0.0940721	0.0863687	0.537817	0.735414	0.142857	0.0686754	0.595413	0.787894	0.131306	0.0926775	0.362781	0.956167	0.103142	0.130787	0.395071	0.658954	0.158114	0.0535193	0.4776	0.855559	0.0758098
s__Intestinimonas_butyriciproducens	-0.0724363	0.0192931	-0.10993646307087503;-0.034730214943907774	0.000169482	0.000838587	0.00381024	0.309466	2529	0.397579	0.0365695	0.798883	0.94372	0.145865	0.0275077	0.802647	0.971625	0.111111	-0.113163	0.265289	0.537316	0.103142	-0.10078	0.00135731	0.012105	0.0316703	-0.167137	0.0690881	0.59199	0.0940721	-0.334266	0.0109974	0.533991	0.142857	-0.216044	0.0868637	0.778168	0.131306	0.0204068	0.841911	0.956167	0.103142	0.121413	0.430448	0.697771	0.158114	-0.119401	0.110715	0.493697	0.0758098
s__Saccharomyces_cerevisiae	0.0724362	0.0135462	0.04597872157888828;0.09879216978866663	8.5e-08	1.427e-06	0.000281902	0.028468	106	0.016664	-0.105687	0.458988	0.785982	0.145865	0.036557	0.739699	0.947797	0.111111	0.239143	0.0156074	0.0643438	0.103142	0.0676791	0.0320068	0.13987	0.0316703	0.011294	0.903809	0.973662	0.0940721	0.122987	0.378214	0.735414	0.142857	0.0244816	0.850208	0.948511	0.131306	0.0231626	0.82089	0.956167	0.103142	-0.284455	0.0545017	0.658954	0.158114	0.131202	0.079137	0.461105	0.0758098
s__Bacteroides_sp_OM05_12	0.0723969	0.0178623	0.037492288027353576;0.10712499754724225	4.9132e-05	0.000290142	0.00262565	0.339892	110	0.0172929	-0.26428	0.0550622	0.211072	0.145865	0.123491	0.257879	0.64766	0.111111	0.171392	0.0884249	0.268144	0.103142	0.0527611	0.0949374	0.294239	0.0316703	0.011294	0.903809	0.973662	0.0940721	0.0863687	0.537817	0.735414	0.142857	0.0686754	0.595413	0.787894	0.131306	0.0231626	0.82089	0.956167	0.103142	0.130787	0.395071	0.658954	0.158114	0.032049	0.67097	0.886231	0.0758098
g__Intestinimonas	-0.0722122	0.0188931	-0.10893903595385206;-0.03528852135187308	0.000129005	0.000700315	0.00345856	0.295362	2529	0.397579	0.0263767	0.854242	0.962815	0.145865	0.0263825	0.810569	0.90593	0.111111	-0.108778	0.284528	0.631103	0.103142	-0.0977769	0.00188982	0.0119689	0.0316703	-0.16297	0.0765507	0.581785	0.0940721	-0.333367	0.0112474	0.50793	0.142857	-0.200527	0.113418	0.521879	0.131306	0.0118851	0.907539	0.97145	0.103142	0.114471	0.457698	0.952326	0.158114	-0.124271	0.0966689	0.489789	0.0758098
s__Peptoniphilus_lacrimalis	0.071801	0.0187061	0.03524192128201803;0.10816816333349472	0.000120779	0.000635907	0.00329956	0.38805	130	0.020437	-0.26428	0.0550622	0.211072	0.145865	-0.030952	0.778519	0.96644	0.111111	0.225645	0.0230485	0.0907403	0.103142	-0.0240793	0.446574	0.677615	0.0316703	0.011294	0.903809	0.973662	0.0940721	0.0863687	0.537817	0.735414	0.142857	0.136843	0.286129	0.787894	0.131306	0.0231626	0.82089	0.956167	0.103142	0.130787	0.395071	0.658954	0.158114	0.170518	0.0215566	0.260013	0.0758098
s__Bacteroides_pectinophilus	-0.0717827	0.0126999	-0.09649839960696938;-0.046978611695792774	1.5e-08	3.45e-07	1.8498e-05	0.00334368	355	0.0558088	-0.0250333	0.861594	0.972911	0.145865	-0.0756255	0.490786	0.831292	0.111111	-0.138533	0.171054	0.416957	0.103142	-0.087415	0.00552669	0.0395928	0.0316703	0.011294	0.903809	0.973662	0.0940721	-0.101834	0.466828	0.735414	0.142857	-0.0259436	0.841372	0.947627	0.131306	-0.0870623	0.392862	0.956167	0.103142	-0.106587	0.489688	0.732814	0.158114	-0.213549	0.00364598	0.127965	0.0758098
s__Pyramidobacter_piscolens	0.0716394	0.0208521	0.030876454219499288;0.11216450487330971	0.00057959	0.00232368	0.00532923	0.386971	85	0.0133627	-0.26428	0.0550622	0.211072	0.145865	0.084739	0.439672	0.790685	0.111111	0.239143	0.0156074	0.0643438	0.103142	0.136434	1.3077e-05	0.000373206	0.0316703	0.011294	0.903809	0.973662	0.0940721	0.0863687	0.537817	0.735414	0.142857	0.0686754	0.595413	0.787894	0.131306	0.130193	0.198887	0.956167	0.103142	0.130787	0.395071	0.658954	0.158114	0.157486	0.0342595	0.332698	0.0758098
s__Gemella_morbillorum	0.0716312	0.0189844	0.034526483603266586;0.10853865998547613	0.000157344	0.000799525	0.0035374	0.245844	140	0.0220091	-0.26428	0.0550622	0.211072	0.145865	0.231455	0.0300106	0.581739	0.111111	0.239143	0.0156074	0.0643438	0.103142	0.0481096	0.127942	0.365428	0.0316703	0.011294	0.903809	0.973662	0.0940721	0.20292	0.139872	0.677716	0.142857	0.145648	0.255567	0.787894	0.131306	-0.065499	0.521136	0.956167	0.103142	0.130787	0.395071	0.658954	0.158114	0.144075	0.0533537	0.432263	0.0758098
s__Gemella_sanguinis	0.0714637	0.0152722	0.04162587416583986;0.10117409238748659	2.773e-06	2.8179e-05	0.00100449	0.139063	1139	0.17906	0.114163	0.423267	0.754971	0.145865	0.00576242	0.958263	0.993309	0.111111	-0.0224829	0.826064	0.954871	0.103142	0.0163381	0.605611	0.805141	0.0316703	0.116361	0.209537	0.973662	0.0940721	0.27999	0.0371474	0.538126	0.142857	0.269062	0.0302697	0.656739	0.131306	0.046032	0.652463	0.956167	0.103142	-0.118212	0.442904	0.706383	0.158114	0.127973	0.0869602	0.463434	0.0758098
s__Actinomyces_sp_S6_Spd3	0.0713501	0.0199275	0.032397184630006286;0.11008664071775265	0.000335651	0.00149673	0.00440012	0.286376	261	0.0410313	-0.0438298	0.760001	0.926238	0.145865	-0.0544121	0.620607	0.890096	0.111111	0.239143	0.0156074	0.0643438	0.103142	0.104023	0.000939777	0.0093337	0.0316703	0.011294	0.903809	0.973662	0.0940721	0.323593	0.0142813	0.533991	0.142857	-0.124436	0.332984	0.787894	0.131306	0.125308	0.216603	0.956167	0.103142	0.128094	0.405064	0.670503	0.158114	0.114372	0.126823	0.513165	0.0758098
s__Clostridium_sp_CAG_413	-0.0710375	0.0126333	-0.09562683154466683;-0.04636154910559797	1.8e-08	3.7e-07	0	0	397	0.0624116	-0.26428	0.0550622	0.211072	0.145865	-0.190308	0.0774982	0.64766	0.111111	-0.0816268	0.423323	0.726894	0.103142	-0.0667655	0.0344106	0.146804	0.0316703	-0.0118668	0.898955	0.973662	0.0940721	-0.172039	0.213848	0.721356	0.142857	0.0686754	0.595413	0.787894	0.131306	-0.0144309	0.887849	0.965957	0.103142	-0.0613069	0.692388	0.859584	0.158114	-0.142212	0.0565908	0.432263	0.0758098
s__Leuconostoc_lactis	0.070823	0.0234693	0.02492833417382827;0.11641968116081361	0.0025095	0.00756311	0.00838589	0.54074	69	0.0108474	-0.26428	0.0550622	0.211072	0.145865	0.0853669	0.436262	0.790685	0.111111	0.239143	0.0156074	0.0643438	0.103142	0.0315196	0.318975	0.572555	0.0316703	0.0677212	0.467525	0.973662	0.0940721	0.0863687	0.537817	0.735414	0.142857	0.0686754	0.595413	0.787894	0.131306	0.00360431	0.971905	0.988904	0.103142	0.130787	0.395071	0.658954	0.158114	0.032049	0.67097	0.886231	0.0758098
s__Rothia_dentocariosa	0.0702774	0.0175247	0.03602581801756883;0.10436399646043125	5.9096e-05	0.000344332	0.0023761	0.236824	208	0.0326993	-0.26428	0.0550622	0.211072	0.145865	-0.0327853	0.765759	0.963748	0.111111	0.171108	0.0889724	0.268144	0.103142	0.119312	0.000143627	0.00234771	0.0316703	-0.0478162	0.608447	0.973662	0.0940721	-0.194829	0.15716	0.677716	0.142857	0.0999824	0.438094	0.787894	0.131306	-0.0475271	0.641926	0.956167	0.103142	0.130787	0.395071	0.658954	0.158114	0.0571658	0.448013	0.826082	0.0758098
g__Alistipes	-0.0701558	0.0175761	-0.10434280213454086;-0.03580317919841608	6.3962e-05	0.000388888	0.00241334	0.33137	5886	0.925326	-0.0920205	0.519733	0.866683	0.145865	-0.00145648	0.989446	0.995999	0.111111	-0.144995	0.151507	0.451552	0.103142	-0.00642006	0.839235	0.879749	0.0316703	-0.0699488	0.452927	0.857845	0.0940721	-0.198741	0.148619	0.597849	0.142857	-0.164678	0.197073	0.521879	0.131306	0.0128091	0.900386	0.97145	0.103142	-0.0997134	0.518455	0.952326	0.158114	0.00625436	0.933966	0.979055	0.0758098
g__Saccharomyces	0.0697548	0.0127089	0.04492722721466943;0.09449621212857293	3.9e-08	7.33e-07	2.1007e-05	0.00206432	106	0.016664	-0.130096	0.360409	0.792292	0.145865	0.033566	0.760343	0.895748	0.111111	0.232961	0.0187135	0.0861957	0.103142	0.0814182	0.00980212	0.043583	0.0316703	0.0546344	0.558161	0.857845	0.0940721	0.140128	0.314119	0.688167	0.142857	0.0560822	0.664834	0.842124	0.131306	-0.0639609	0.531016	0.884477	0.103142	-0.304092	0.0383645	0.736582	0.158114	0.100433	0.180794	0.518076	0.0758098
s__Firmicutes_bacterium_CAG_646	0.0694179	0.0148813	0.04033825759109483;0.09837996633624312	2.984e-06	2.9634e-05	0.000817242	0.144831	78	0.0122622	-0.117205	0.410828	0.747975	0.145865	0.12232	0.2625	0.651776	0.111111	0.00285053	0.977779	0.992416	0.103142	0.0938165	0.002884	0.0229147	0.0316703	-0.00465288	0.960294	0.984596	0.0940721	0.318084	0.016271	0.533991	0.142857	0.107602	0.403567	0.787894	0.131306	-0.0515948	0.613613	0.956167	0.103142	0.130787	0.395071	0.658954	0.158114	0.109956	0.142389	0.53183	0.0758098
s__Actinomyces_sp_oral_taxon_181	0.0685884	0.0126333	0.04390548564365207;0.09318768972490635	5.4e-08	1.027e-06	0	0	386	0.0606823	-0.0299817	0.834572	0.96229	0.145865	-0.0069957	0.949341	0.993309	0.111111	0.239143	0.0156074	0.0643438	0.103142	0.0917706	0.00356597	0.0259722	0.0316703	-0.0319027	0.732691	0.973662	0.0940721	0.021554	0.87828	0.920404	0.142857	0.0986689	0.444203	0.787894	0.131306	0.229919	0.0204243	0.573229	0.103142	0.142036	0.354836	0.658954	0.158114	0.152502	0.0405499	0.369173	0.0758098
s__Bacteroides_cellulosilyticus	-0.0684007	0.0126623	-0.09305721517201662;-0.04366044179858903	6.3e-08	1.147e-06	8.025e-06	0.00184118	3015	0.473982	-0.323194	0.0164267	0.211072	0.145865	0.0766572	0.48485	0.830899	0.111111	-0.09141	0.369446	0.656292	0.103142	-0.0466908	0.139605	0.378929	0.0316703	-0.133394	0.149265	0.918715	0.0940721	-0.194937	0.156919	0.677716	0.142857	-0.195623	0.12295	0.787894	0.131306	-0.124828	0.218399	0.956167	0.103142	0.0580382	0.708076	0.866089	0.158114	-0.00245369	0.974069	0.98407	0.0758098
s__Cutibacterium_acnes	0.0681788	0.018758	0.031504367555650364;0.10466981301129616	0.000272766	0.00125472	0.00334329	0.395652	179	0.0281402	-0.100189	0.482968	0.805561	0.145865	0.123491	0.257879	0.64766	0.111111	0.239143	0.0156074	0.0643438	0.103142	0.122169	9.8405e-05	0.0018697	0.0316703	0.011294	0.903809	0.973662	0.0940721	0.0863687	0.537817	0.735414	0.142857	0.0686754	0.595413	0.787894	0.131306	-0.0137136	0.89339	0.966365	0.103142	0.130787	0.395071	0.658954	0.158114	-0.0229268	0.761271	0.91018	0.0758098
g__Pyramidobacter	0.0677736	0.0210468	0.0266134639672432;0.10870424116877336	0.00126149	0.00479365	0.00553516	0.375415	85	0.0133627	-0.308524	0.0228236	0.1239	0.145865	0.0801456	0.46506	0.811952	0.111111	0.232961	0.0187135	0.0861957	0.103142	0.151307	1.257e-06	6.3703e-05	0.0316703	0.0546344	0.558161	0.857845	0.0940721	0.114024	0.414515	0.688167	0.142857	0.160406	0.209315	0.521879	0.131306	0.0984352	0.333426	0.884477	0.103142	-0.0236706	0.878815	0.952326	0.158114	0.140169	0.0603245	0.386342	0.0758098
s__Leuconostoc_pseudomesenteroides	0.0677655	0.0183517	0.03188530805607383;0.10347133871959119	0.000217434	0.00102171	0.00300783	0.313369	101	0.015878	-0.26428	0.0550622	0.211072	0.145865	0.164277	0.129639	0.64766	0.111111	0.239143	0.0156074	0.0643438	0.103142	0.0308248	0.329772	0.578756	0.0316703	0.011294	0.903809	0.973662	0.0940721	0.0863687	0.537817	0.735414	0.142857	0.00799163	0.950858	0.980012	0.131306	0.0231626	0.82089	0.956167	0.103142	-0.0859409	0.578397	0.793834	0.158114	0.032049	0.67097	0.886231	0.0758098
s__Succinatimonas_hippei	0.0677028	0.012823	0.042646166300725034;0.09267441235842802	1.24e-07	1.934e-06	5.3496e-05	0.0160851	128	0.0201226	-0.26428	0.0550622	0.211072	0.145865	0.123491	0.257879	0.64766	0.111111	0.00410472	0.968006	0.990858	0.103142	0.0305312	0.334404	0.584539	0.0316703	0.011294	0.903809	0.973662	0.0940721	-0.170531	0.21803	0.727323	0.142857	0.0686754	0.595413	0.787894	0.131306	0.0231626	0.82089	0.956167	0.103142	0.130787	0.395071	0.658954	0.158114	0.032049	0.67097	0.886231	0.0758098
s__Fusobacterium_nucleatum	0.0676222	0.0197885	0.02892703756259115;0.1061149832607887	0.000621553	0.0024037	0.0042675	0.454075	77	0.012105	-0.26428	0.0550622	0.211072	0.145865	0.276232	0.00861249	0.524612	0.111111	0.239143	0.0156074	0.0643438	0.103142	0.0175305	0.579549	0.784095	0.0316703	0.011294	0.903809	0.973662	0.0940721	0.0863687	0.537817	0.735414	0.142857	0.0686754	0.595413	0.787894	0.131306	0.0231626	0.82089	0.956167	0.103142	0.130787	0.395071	0.658954	0.158114	0.048769	0.517664	0.881578	0.0758098
s__Alistipes_finegoldii	-0.0667861	0.0170098	-0.09989386355886463;-0.03353064962390405	8.4312e-05	0.000472361	0.00201767	0.240094	4952	0.778494	0.066192	0.644093	0.885122	0.145865	-0.124076	0.25559	0.64766	0.111111	-0.341793	0.000326294	0.0643438	0.103142	-0.00945693	0.765058	0.883555	0.0316703	-0.0649741	0.485868	0.973662	0.0940721	-0.167156	0.227587	0.735414	0.142857	-0.0610928	0.636846	0.818534	0.131306	-0.107929	0.288358	0.956167	0.103142	0.139002	0.365446	0.658954	0.158114	0.0683484	0.363933	0.775224	0.0758098
s__Streptococcus_sobrinus	0.0665653	0.0203914	0.026684876800144898;0.10623410933185563	0.00108018	0.00364888	0.00485609	0.369979	120	0.018865	-0.26428	0.0550622	0.211072	0.145865	0.123491	0.257879	0.64766	0.111111	0.239143	0.0156074	0.0643438	0.103142	0.0249291	0.430684	0.66832	0.0316703	-0.104106	0.262326	0.973662	0.0940721	0.038714	0.783133	0.898239	0.142857	0.169615	0.183551	0.787894	0.131306	0.0231626	0.82089	0.956167	0.103142	0.257151	0.0850493	0.658954	0.158114	0.0223956	0.766643	0.91018	0.0758098
s__Parabacteroides_goldsteinii	-0.0663458	0.0126333	-0.09095387677051597;-0.041656698005349393	1.45e-07	2.127e-06	0	0	1272	0.199969	-0.0115295	0.936019	0.988888	0.145865	0.0554841	0.613717	0.890096	0.111111	-0.135763	0.179965	0.428872	0.103142	-0.0840815	0.00763246	0.0490498	0.0316703	-0.0162297	0.862118	0.973662	0.0940721	-0.107815	0.440744	0.735414	0.142857	-0.0853461	0.508692	0.787894	0.131306	-0.0249784	0.807106	0.956167	0.103142	-0.028642	0.853605	0.946116	0.158114	-0.150048	0.0439826	0.392253	0.0758098
s__Finegoldia_magna	0.066264	0.0199079	0.02732984650455061;0.10499739858412557	0.000859221	0.0030777	0.0043813	0.377726	167	0.0262537	-0.247312	0.0741831	0.27242	0.145865	0.123491	0.257879	0.64766	0.111111	0.256281	0.0091847	0.0643438	0.103142	0.0443047	0.161039	0.40915	0.0316703	-0.123475	0.182568	0.960314	0.0940721	0.0863687	0.537817	0.735414	0.142857	0.0372423	0.773792	0.916388	0.131306	0.0231626	0.82089	0.956167	0.103142	0.130787	0.395071	0.658954	0.158114	0.032049	0.67097	0.886231	0.0758098
g__Tissierellia_unclassified	0.0661019	0.0143697	0.03801356325668688;0.09408592373469268	4.095e-06	4.1499e-05	0.000593572	0.0854113	68	0.0106901	-0.0285467	0.842391	0.962815	0.145865	-0.0405069	0.712713	0.895748	0.111111	0.128491	0.204938	0.513094	0.103142	0.00938008	0.766912	0.85088	0.0316703	0.0546344	0.558161	0.857845	0.0940721	0.114024	0.414515	0.688167	0.142857	0.160406	0.209315	0.521879	0.131306	-0.0639609	0.531016	0.884477	0.103142	-0.0236706	0.878815	0.952326	0.158114	0.19404	0.00856931	0.186076	0.0758098
s__Atopobium_minutum	0.0660012	0.0185421	0.029741761342490736;0.10208716519889138	0.00036483	0.00161041	0.00316302	0.369876	74	0.0116334	-0.26428	0.0550622	0.211072	0.145865	0.123491	0.257879	0.64766	0.111111	0.239143	0.0156074	0.0643438	0.103142	-0.0166714	0.598273	0.799526	0.0316703	0.011294	0.903809	0.973662	0.0940721	0.0863687	0.537817	0.735414	0.142857	0.0686754	0.595413	0.787894	0.131306	0.0231626	0.82089	0.956167	0.103142	0.130787	0.395071	0.658954	0.158114	-0.0158526	0.83364	0.929339	0.0758098
s__Actinomyces_graevenitzii	0.0658708	0.0150498	0.03645038032346395;0.09517718719594905	1.1712e-05	9.4201e-05	0.000896184	0.168599	437	0.0686999	0.1242	0.383003	0.724555	0.145865	0.0222811	0.839599	0.982319	0.111111	0.287329	0.0031526	0.0643438	0.103142	0.0117459	0.710498	0.849861	0.0316703	0.107061	0.248849	0.973662	0.0940721	0.0862319	0.538467	0.735414	0.142857	0.0684218	0.59678	0.787894	0.131306	-0.0154093	0.880298	0.965957	0.103142	0.275502	0.0633999	0.658954	0.158114	0.0782246	0.298357	0.724345	0.0758098
s__Megasphaera_elsdenii	0.0658224	0.0172974	0.03200046519133879;0.09949381771595346	0.000138708	0.000721614	0.00221457	0.217278	550	0.0864644	0.185916	0.186615	0.506527	0.145865	-0.0759821	0.48873	0.831292	0.111111	0.197282	0.0485605	0.167094	0.103142	0.0348381	0.270623	0.529952	0.0316703	0.0903243	0.331544	0.973662	0.0940721	-0.147645	0.28826	0.735414	0.142857	-0.16998	0.182577	0.787894	0.131306	0.103185	0.310358	0.956167	0.103142	0.0735218	0.634869	0.818401	0.158114	-0.0347278	0.645248	0.886231	0.0758098
s__Acidaminococcus_sp_CAG_542	0.0655614	0.0174658	0.03140881688297207;0.09956099795763237	0.000170788	0.000838587	0.0023337	0.247388	80	0.0125766	-0.26428	0.0550622	0.211072	0.145865	0.334826	0.00111217	0.324302	0.111111	0.239143	0.0156074	0.0643438	0.103142	0.0351666	0.266124	0.529952	0.0316703	0.011294	0.903809	0.973662	0.0940721	0.0863687	0.537817	0.735414	0.142857	0.0686754	0.595413	0.787894	0.131306	0.0231626	0.82089	0.956167	0.103142	0.130787	0.395071	0.658954	0.158114	0.032049	0.67097	0.886231	0.0758098
s__Actinomyces_sp_oral_taxon_448	0.0655508	0.0193542	0.027698783903979562;0.10321509378167254	0.00069553	0.00262023	0.00386537	0.35876	295	0.0463764	-0.26428	0.0550622	0.211072	0.145865	-0.0319168	0.771796	0.966404	0.111111	0.239143	0.0156074	0.0643438	0.103142	0.0393183	0.213669	0.478839	0.0316703	0.011294	0.903809	0.973662	0.0940721	0.0863687	0.537817	0.735414	0.142857	0.0832039	0.519475	0.787894	0.131306	0.174171	0.0832051	0.944493	0.103142	0.143219	0.350748	0.658954	0.158114	-0.0238074	0.752391	0.91018	0.0758098
s__Actinomyces_johnsonii	0.0647577	0.0198578	0.025916201272231047;0.10340387010507805	0.00109383	0.00364888	0.00433341	0.368916	105	0.0165068	-0.26428	0.0550622	0.211072	0.145865	0.123491	0.257879	0.64766	0.111111	0.239143	0.0156074	0.0643438	0.103142	0.114414	0.00026918	0.00330455	0.0316703	0.0190019	0.838857	0.973662	0.0940721	0.0863687	0.537817	0.735414	0.142857	0.138625	0.279763	0.787894	0.131306	0.0822148	0.419965	0.956167	0.103142	0.130787	0.395071	0.658954	0.158114	0.0386557	0.608281	0.886231	0.0758098
s__Lactobacillus_delbrueckii	0.0645498	0.0182788	0.028801261374727834;0.1001334380588346	0.000406351	0.00174093	0.00294936	0.25407	613	0.0963685	-0.0515575	0.719229	0.908611	0.145865	-0.0523801	0.633758	0.890096	0.111111	-0.0568484	0.577856	0.807794	0.103142	0.0693486	0.0279838	0.130095	0.0316703	0.0201724	0.829074	0.973662	0.0940721	0.222619	0.103573	0.64659	0.142857	-0.0318033	0.806154	0.927077	0.131306	0.275749	0.00477909	0.348077	0.103142	-0.122955	0.424516	0.692214	0.158114	0.171539	0.0207585	0.259185	0.0758098
s__Denitrobacterium_detoxificans	0.0642367	0.0192934	0.026499274825545226;0.1017911984424306	0.000857173	0.0030777	0.00381049	0.424426	567	0.0891369	-0.0688445	0.630804	0.877903	0.145865	0.123491	0.257879	0.64766	0.111111	0.239143	0.0156074	0.0643438	0.103142	0.135346	1.5372e-05	0.000373206	0.0316703	0.011294	0.903809	0.973662	0.0940721	0.256448	0.0582454	0.571448	0.142857	-0.12428	0.333599	0.787894	0.131306	0.0231626	0.82089	0.956167	0.103142	0.236488	0.115539	0.658954	0.158114	0.0643796	0.392599	0.790625	0.0758098
s__Propionibacterium_acidifaciens	0.0640676	0.0193862	0.026147753216928835;0.10180339962041392	0.000936574	0.00327426	0.00389437	0.349226	71	0.0111618	-0.26428	0.0550622	0.211072	0.145865	0.0283107	0.797005	0.971625	0.111111	0.239143	0.0156074	0.0643438	0.103142	0.0994637	0.00157096	0.0137302	0.0316703	0.011294	0.903809	0.973662	0.0940721	0.0863687	0.537817	0.735414	0.142857	0.219979	0.0809539	0.7757	0.131306	0.0231626	0.82089	0.956167	0.103142	0.130787	0.395071	0.658954	0.158114	0.075828	0.31351	0.73658	0.0758098
s__Firmicutes_bacterium_CAG_424	0.0639537	0.0160916	0.03248737039548523;0.09529342810456619	6.9079e-05	0.000397206	0.00144492	0.163126	128	0.0201226	0.0388593	0.786566	0.94372	0.145865	0.123491	0.257879	0.64766	0.111111	0.210168	0.0350318	0.127574	0.103142	0.0934324	0.00300218	0.0230167	0.0316703	-0.080707	0.386056	0.973662	0.0940721	0.0774738	0.580806	0.769127	0.142857	0.053902	0.677155	0.845476	0.131306	0.0231626	0.82089	0.956167	0.103142	-0.0746556	0.629626	0.817409	0.158114	0.124014	0.0973751	0.483556	0.0758098
s__Streptococcus_pasteurianus	0.0637045	0.0126333	0.039008493499532566;0.08832267043929162	4.44e-07	5.541e-06	0	0	79	0.0124194	-0.26428	0.0550622	0.211072	0.145865	0.120813	0.268527	0.659249	0.111111	0.0328204	0.748287	0.923733	0.103142	0.0366294	0.246718	0.518345	0.0316703	-0.0381473	0.682903	0.973662	0.0940721	0.250212	0.065157	0.571448	0.142857	0.154355	0.227531	0.787894	0.131306	0.0162586	0.873753	0.965957	0.103142	0.130787	0.395071	0.658954	0.158114	0.066335	0.378312	0.790625	0.0758098
s__Treponema_succinifaciens	0.063678	0.0193459	0.025835906077059514;0.10133788099575955	0.000982101	0.00337936	0.00385779	0.390398	69	0.0108474	-0.26428	0.0550622	0.211072	0.145865	0.123491	0.257879	0.64766	0.111111	0.239143	0.0156074	0.0643438	0.103142	0.0786761	0.0125919	0.0724036	0.0316703	0.011294	0.903809	0.973662	0.0940721	0.0863687	0.537817	0.735414	0.142857	0.0686754	0.595413	0.787894	0.131306	0.0231626	0.82089	0.956167	0.103142	0.130787	0.395071	0.658954	0.158114	0.032049	0.67097	0.886231	0.0758098
s__Aggregatibacter_segnis	0.0635299	0.0191148	0.026140081571344537;0.10074212599006581	0.000875728	0.00311132	0.00365147	0.291945	100	0.0157208	-0.26428	0.0550622	0.211072	0.145865	0.0228099	0.835844	0.982319	0.111111	-0.0030802	0.975989	0.992416	0.103142	0.079747	0.0114284	0.0684141	0.0316703	0.249257	0.00563082	0.246067	0.0940721	0.376799	0.00342676	0.374374	0.142857	0.0686754	0.595413	0.787894	0.131306	-0.053191	0.60265	0.956167	0.103142	0.130787	0.395071	0.658954	0.158114	-0.030873	0.682385	0.888457	0.0758098
s__Scardovia_wiggsiae	0.0631672	0.0201421	0.023763204868873424;0.10237533233937876	0.00169039	0.00539196	0.00460847	0.313058	134	0.0210659	-0.26428	0.0550622	0.211072	0.145865	-0.142741	0.189616	0.64766	0.111111	0.239143	0.0156074	0.0643438	0.103142	0.0854942	0.00666536	0.0455119	0.0316703	-0.0786295	0.398492	0.973662	0.0940721	-0.0441204	0.753707	0.880805	0.142857	-0.105426	0.413266	0.787894	0.131306	0.285039	0.00342875	0.299673	0.103142	0.130787	0.395071	0.658954	0.158114	0.134938	0.0707984	0.438447	0.0758098
g__Scardovia	0.0625363	0.0180371	0.027254763694298408;0.09766223541024001	0.000518039	0.00238612	0.00275935	0.228815	137	0.0215375	-0.308524	0.0228236	0.1239	0.145865	-0.14252	0.190318	0.785952	0.111111	0.232961	0.0187135	0.0861957	0.103142	0.107056	0.000659944	0.00557286	0.0316703	-0.0597756	0.52159	0.857845	0.0940721	-0.0195857	0.889325	0.942635	0.142857	-0.0142088	0.91274	0.970185	0.131306	0.248997	0.0115633	0.308852	0.103142	-0.0236706	0.878815	0.952326	0.158114	0.114787	0.125428	0.518076	0.0758098
s__Clostridium_ventriculi	0.0620187	0.0186121	0.025608916187766752;0.09826419716386553	0.000849713	0.0030777	0.00322094	0.333824	94	0.0147776	-0.26428	0.0550622	0.211072	0.145865	-0.0143509	0.896293	0.98289	0.111111	0.283554	0.00361888	0.0643438	0.103142	0.0787216	0.0125405	0.0724036	0.0316703	0.14551	0.114966	0.79746	0.0940721	0.0863687	0.537817	0.735414	0.142857	0.105465	0.413091	0.787894	0.131306	-0.0591162	0.56272	0.956167	0.103142	0.130787	0.395071	0.658954	0.158114	0.032049	0.67097	0.886231	0.0758098
s__Streptococcus_vestibularis	0.0620014	0.0148767	0.032908712599074;0.09098901871342098	3.0096e-05	0.000193409	0.000815094	0.101392	821	0.129068	-0.142165	0.316658	0.671746	0.145865	-0.00631047	0.954298	0.993309	0.111111	-0.125413	0.216208	0.472414	0.103142	0.0327144	0.300954	0.560194	0.0316703	0.00914606	0.92204	0.973821	0.0940721	-0.215893	0.115077	0.653098	0.142857	0.297113	0.0156562	0.656739	0.131306	0.0251894	0.805509	0.956167	0.103142	0.148864	0.331622	0.658954	0.158114	0.181256	0.0143491	0.209019	0.0758098
g__Neisseria	0.0618994	0.0137155	0.035080262071519416;0.08862952492447118	6.225e-06	5.9136e-05	0.000341306	0.079473	109	0.0171357	0.0250567	0.861466	0.962815	0.145865	-0.0374331	0.733686	0.895748	0.111111	0.232961	0.0187135	0.0861957	0.103142	0.0864628	0.00606723	0.0312751	0.0316703	0.210675	0.0206498	0.304225	0.0940721	0.162069	0.242511	0.669823	0.142857	-0.0382518	0.767824	0.89091	0.131306	-0.0809919	0.426966	0.884477	0.103142	-0.0236706	0.878815	0.952326	0.158114	0.0123447	0.870086	0.971054	0.0758098
g__Cutibacterium	0.0618886	0.0168168	0.028995547125232904;0.09464774630214495	0.000229136	0.00119568	0.00189025	0.29014	179	0.0281402	-0.132701	0.35068	0.792292	0.145865	0.0855509	0.435265	0.785952	0.111111	0.232961	0.0187135	0.0861957	0.103142	0.135807	1.4357e-05	0.000218234	0.0316703	0.0546344	0.558161	0.857845	0.0940721	0.114024	0.414515	0.688167	0.142857	0.160406	0.209315	0.521879	0.131306	-0.0297525	0.771151	0.952967	0.103142	-0.0236706	0.878815	0.952326	0.158114	-0.0450248	0.550401	0.895559	0.0758098
g__Succinatimonas	0.0617991	0.0143803	0.03367782754721489;0.08982261281055104	1.6876e-05	0.000116597	0.000597975	0.122886	128	0.0201226	-0.308524	0.0228236	0.1239	0.145865	0.0855509	0.435265	0.785952	0.111111	0.0243448	0.81191	0.974273	0.103142	0.0483368	0.126146	0.277252	0.0316703	0.0546344	0.558161	0.857845	0.0940721	-0.14641	0.292413	0.688167	0.142857	0.160406	0.209315	0.521879	0.131306	-0.0639609	0.531016	0.884477	0.103142	-0.0236706	0.878815	0.952326	0.158114	-0.0139414	0.853459	0.971054	0.0758098
s__Corynebacterium_durum	0.0613088	0.0192622	0.023622746100673164;0.0988208090628751	0.00144029	0.00469705	0.00378251	0.450593	136	0.0213803	-0.26428	0.0550622	0.211072	0.145865	0.123491	0.257879	0.64766	0.111111	0.239143	0.0156074	0.0643438	0.103142	0.120125	0.000129087	0.00234771	0.0316703	0.011294	0.903809	0.973662	0.0940721	0.0863687	0.537817	0.735414	0.142857	0.114117	0.375307	0.787894	0.131306	-0.0481973	0.637226	0.956167	0.103142	0.130787	0.395071	0.658954	0.158114	0.0598547	0.426866	0.81464	0.0758098
s__Acidaminococcus_fermentans	0.0609968	0.0190547	0.02371640853559267;0.09810774373342741	0.00135189	0.00444191	0.00359872	0.357158	159	0.0249961	-0.26428	0.0550622	0.211072	0.145865	0.139339	0.200638	0.64766	0.111111	0.239143	0.0156074	0.0643438	0.103142	-0.000714363	0.981991	0.999224	0.0316703	0.011294	0.903809	0.973662	0.0940721	0.0863687	0.537817	0.735414	0.142857	0.0127164	0.921876	0.966091	0.131306	0.0684939	0.502166	0.956167	0.103142	0.214052	0.156855	0.658954	0.158114	-0.0352405	0.640372	0.886231	0.0758098
s__Veillonella_tobetsuensis	0.0609212	0.0161818	0.02926929880002104;0.09245098949349059	0.00016381	0.000822818	0.00149741	0.243064	176	0.0276686	-0.173016	0.220333	0.557051	0.145865	-0.0256917	0.815443	0.976297	0.111111	0.122119	0.228738	0.489992	0.103142	0.0961266	0.00225808	0.0193486	0.0316703	0.299881	0.000696222	0.0746398	0.0940721	0.10809	0.439565	0.735414	0.142857	0.0686754	0.595413	0.787894	0.131306	0.0630319	0.537027	0.956167	0.103142	0.130787	0.395071	0.658954	0.158114	-0.0261031	0.729393	0.900409	0.0758098
s__Citrobacter_portucalensis	0.0607933	0.0196092	0.02242561142562644;0.09898225512214612	0.00191136	0.00596618	0.00409929	0.419204	105	0.0165068	-0.26428	0.0550622	0.211072	0.145865	0.208106	0.0525252	0.64766	0.111111	0.239143	0.0156074	0.0643438	0.103142	0.0708628	0.0247184	0.122768	0.0316703	0.011294	0.903809	0.973662	0.0940721	0.156089	0.260861	0.735414	0.142857	0.155593	0.22372	0.787894	0.131306	0.0231626	0.82089	0.956167	0.103142	0.130787	0.395071	0.658954	0.158114	0.032049	0.67097	0.886231	0.0758098
s__Coprococcus_eutactus	-0.0607223	0.0136895	-0.08740650518791723;-0.033950979813418096	8.959e-06	7.8304e-05	0.00033203	0.0761656	3049	0.479327	0.0165467	0.908273	0.984384	0.145865	-0.0486327	0.658299	0.904488	0.111111	-0.0579229	0.570662	0.807794	0.103142	-0.0128693	0.684231	0.83756	0.0316703	-0.098036	0.291516	0.973662	0.0940721	-0.130312	0.349957	0.735414	0.142857	0.0730278	0.572169	0.787894	0.131306	-0.325463	0.000682636	0.149156	0.103142	0.0762095	0.622467	0.816871	0.158114	-0.0293276	0.697494	0.889647	0.0758098
s__Lactobacillus_curvatus	0.0607121	0.0145805	0.03219587442492659;0.08912952918129129	3.0627e-05	0.000193973	0.000682847	0.106147	96	0.015092	-0.26428	0.0550622	0.211072	0.145865	0.123491	0.257879	0.64766	0.111111	0.128618	0.204482	0.458532	0.103142	0.0627144	0.0470033	0.178078	0.0316703	0.011294	0.903809	0.973662	0.0940721	0.125106	0.36991	0.735414	0.142857	0.111689	0.3857	0.787894	0.131306	0.0821121	0.420551	0.956167	0.103142	0.130787	0.395071	0.658954	0.158114	-0.0369728	0.624007	0.886231	0.0758098
s__Lactobacillus_sakei	0.0605669	0.0142656	0.03266690924292992;0.08837247578921911	2.1323e-05	0.000143359	0.000550961	0.0788778	304	0.0477912	-0.26428	0.0550622	0.211072	0.145865	0.123491	0.257879	0.64766	0.111111	0.239143	0.0156074	0.0643438	0.103142	0.053386	0.0910749	0.292645	0.0316703	0.00989803	0.915652	0.973821	0.0940721	0.0863687	0.537817	0.735414	0.142857	0.262709	0.0347812	0.656739	0.131306	0.0475133	0.642024	0.956167	0.103142	-0.0804943	0.602897	0.80325	0.158114	0.0200082	0.790919	0.924149	0.0758098
s__Bacteroides_intestinalis	-0.0603674	0.0126333	-0.08499783561838911;-0.03566316994472912	1.718e-06	2.0764e-05	0	0	1674	0.263166	0.033114	0.817559	0.955276	0.145865	-0.228268	0.0325056	0.581739	0.111111	-0.0752905	0.460458	0.754767	0.103142	-0.0344217	0.276399	0.529952	0.0316703	-0.0580376	0.533817	0.973662	0.0940721	-0.17415	0.208087	0.716015	0.142857	0.098634	0.444366	0.787894	0.131306	-0.116747	0.250223	0.956167	0.103142	-0.185093	0.22408	0.658954	0.158114	-0.043822	0.561124	0.886231	0.0758098
s__Odoribacter_splanchnicus	-0.0599644	0.0181394	-0.09530347114706858;-0.024474374673973166	0.000935101	0.00327426	0.00283908	0.279316	5243	0.824241	0.00868025	0.951809	0.994909	0.145865	-0.0894546	0.414422	0.775102	0.111111	-0.164344	0.102806	0.295915	0.103142	0.00275112	0.930725	0.977037	0.0316703	-0.0245543	0.792694	0.973662	0.0940721	-0.209567	0.126727	0.677716	0.142857	-0.154178	0.228081	0.787894	0.131306	-0.171294	0.0886137	0.944493	0.103142	0.106176	0.491386	0.732814	0.158114	0.0729527	0.332333	0.760365	0.0758098
s__Coprococcus_catus	-0.0597357	0.0194109	-0.09754589143891992;-0.02175340991945199	0.00206503	0.00640012	0.00391678	0.368436	5263	0.827386	-0.148718	0.29433	0.639911	0.145865	0.176088	0.103443	0.64766	0.111111	-0.214748	0.0310452	0.117972	0.103142	0.0111794	0.723875	0.855151	0.0316703	0.0349505	0.708239	0.973662	0.0940721	-0.263265	0.0513569	0.571448	0.142857	-0.0337607	0.794468	0.920909	0.131306	-0.164697	0.102047	0.956167	0.103142	-0.137877	0.369424	0.658954	0.158114	-0.10115	0.17766	0.58374	0.0758098
g__Pediococcus	0.0596687	0.0126333	0.034962807172654445;0.08430162316806082	2.262e-06	2.9702e-05	0	0	95	0.0149348	-0.308524	0.0228236	0.1239	0.145865	0.0855509	0.435265	0.785952	0.111111	0.0587003	0.565482	0.847658	0.103142	0.0545334	0.0843125	0.217212	0.0316703	0.0546344	0.558161	0.857845	0.0940721	0.0113297	0.93585	0.97431	0.142857	0.140987	0.271468	0.572913	0.131306	-0.0342076	0.738018	0.942678	0.103142	0.257868	0.0841111	0.736582	0.158114	-0.0139414	0.853459	0.971054	0.0758098
s__Alloscardovia_omnicolens	0.0596139	0.018183	0.02403742909812487;0.09503951694785487	0.00103043	0.00351797	0.00287334	0.314065	195	0.0306556	0.0934104	0.513384	0.824812	0.145865	0.130029	0.233075	0.64766	0.111111	0.163976	0.103604	0.295915	0.103142	0.0329172	0.297964	0.560194	0.0316703	0.0292201	0.754433	0.973662	0.0940721	0.249206	0.066328	0.571448	0.142857	0.144985	0.25779	0.787894	0.131306	0.290533	0.00279912	0.299673	0.103142	0.141628	0.356252	0.658954	0.158114	0.0109517	0.884639	0.942896	0.0758098
g__Butyricimonas	-0.0594714	0.0126333	-0.0841050542810577;-0.034765075254730965	2.443e-06	2.9702e-05	0	0	3648	0.573495	0.253535	0.0666588	0.296994	0.145865	-0.0658186	0.549022	0.851544	0.111111	-0.164024	0.103501	0.357548	0.103142	-0.027152	0.390702	0.587988	0.0316703	0.0906794	0.329629	0.857845	0.0940721	0.0702456	0.616804	0.808226	0.142857	0.0398508	0.758398	0.886743	0.131306	-0.0744735	0.46537	0.884477	0.103142	-0.0942355	0.541939	0.952326	0.158114	-0.0784511	0.29695	0.736146	0.0758098
s__Lactococcus_piscium	0.0592957	0.0126333	0.03458897568370154;0.08392998726961315	2.616e-06	2.7219e-05	0	0	78	0.0122622	-0.0983311	0.491213	0.812377	0.145865	0.123491	0.257879	0.64766	0.111111	0.239143	0.0156074	0.0643438	0.103142	0.00130153	0.967195	0.992169	0.0316703	0.011294	0.903809	0.973662	0.0940721	0.233995	0.0860963	0.579723	0.142857	0.0686754	0.595413	0.787894	0.131306	-0.0744398	0.465574	0.956167	0.103142	0.130787	0.395071	0.658954	0.158114	0.032049	0.67097	0.886231	0.0758098
s__Butyricimonas_virosa	-0.0589355	0.0129803	-0.08424651480953196;-0.033548485296720575	5.483e-06	5.0982e-05	9.9797e-05	0.0123924	3528	0.55463	0.241371	0.081955	0.28865	0.145865	-0.0630368	0.566115	0.880399	0.111111	-0.221214	0.0260626	0.100791	0.103142	-0.0440911	0.163071	0.411471	0.0316703	0.129302	0.162413	0.927291	0.0940721	0.0472043	0.737068	0.872896	0.142857	0.038009	0.769258	0.913494	0.131306	-0.0455387	0.655955	0.956167	0.103142	-0.0436355	0.778491	0.912975	0.158114	-0.0765635	0.308808	0.733419	0.0758098
s__Alistipes_inops	-0.0588286	0.0197533	-0.09730925510383794;-0.020172307006795537	0.00287106	0.00847738	0.00423428	0.413653	1932	0.303726	0.16115	0.25474	0.576796	0.145865	-0.194478	0.0709457	0.64766	0.111111	-0.168317	0.094495	0.279016	0.103142	0.017016	0.590728	0.794303	0.0316703	-0.0471174	0.61371	0.973662	0.0940721	-0.236004	0.083256	0.579723	0.142857	-0.144152	0.260602	0.787894	0.131306	0.0245274	0.810525	0.956167	0.103142	-0.392706	0.00526556	0.579121	0.158114	-0.0170992	0.820768	0.924975	0.0758098
s__Lactobacillus_fermentum	0.0587184	0.0171374	0.025188060140014224;0.09211681114050393	0.000603724	0.00237682	0.002104	0.197009	172	0.0270398	0.116373	0.414211	0.747975	0.145865	-0.0684057	0.533348	0.864458	0.111111	-0.0572193	0.575368	0.807794	0.103142	0.0543619	0.0852965	0.28026	0.0316703	0.0225164	0.809564	0.973662	0.0940721	0.289387	0.0306617	0.538126	0.142857	0.100061	0.437731	0.787894	0.131306	0.221491	0.0258646	0.575914	0.103142	0.130787	0.395071	0.658954	0.158114	0.139082	0.0623897	0.432263	0.0758098
g__Odoribacter	-0.0586512	0.0171168	-0.09200980733416245;-0.025161189736143622	0.00060327	0.00263007	0.00208991	0.242397	5247	0.82487	-0.0183602	0.898268	0.976499	0.145865	-0.0917868	0.402245	0.785952	0.111111	-0.151929	0.132416	0.419853	0.103142	0.0095204	0.763528	0.85088	0.0316703	-0.0192635	0.836668	0.951895	0.0940721	-0.204305	0.137054	0.584361	0.142857	-0.135523	0.290904	0.585488	0.131306	-0.183393	0.0675917	0.804387	0.103142	0.0924132	0.549857	0.952326	0.158114	0.0295728	0.695088	0.971054	0.0758098
s__Streptococcus_milleri	0.0583258	0.0186234	0.021882437173127933;0.09461444363779362	0.00171828	0.00541246	0.00323039	0.375968	130	0.020437	-0.26428	0.0550622	0.211072	0.145865	0.11329	0.299972	0.691162	0.111111	0.239143	0.0156074	0.0643438	0.103142	0.0695486	0.0275322	0.129372	0.0316703	-0.0803649	0.388088	0.973662	0.0940721	-0.0346702	0.805335	0.90704	0.142857	0.115278	0.370394	0.787894	0.131306	-0.0459904	0.652757	0.956167	0.103142	0.130787	0.395071	0.658954	0.158114	0.103959	0.16578	0.557277	0.0758098
g__Denitrobacterium	0.0578875	0.0184684	0.021746783738123283;0.09387717753048183	0.00170356	0.00607286	0.00310246	0.37013	567	0.0891369	-0.112205	0.431382	0.849026	0.145865	0.0855509	0.435265	0.785952	0.111111	0.232961	0.0187135	0.0861957	0.103142	0.142658	5.057e-06	8.5415e-05	0.0316703	0.0546344	0.558161	0.857845	0.0940721	0.278615	0.0381814	0.528761	0.142857	-0.102971	0.424362	0.67898	0.131306	-0.0639609	0.531016	0.884477	0.103142	0.228496	0.129233	0.789005	0.158114	0.0564011	0.454131	0.872422	0.0758098
g__Alloscardovia	0.0578552	0.0168891	0.02480894523134278;0.09077520359762593	0.000605608	0.00263007	0.00193755	0.245947	195	0.0306556	0.0549619	0.701493	0.962815	0.145865	0.123712	0.257015	0.785952	0.111111	0.187706	0.0611356	0.226649	0.103142	0.0551217	0.0810053	0.21229	0.0316703	0.0426288	0.647964	0.900876	0.0940721	0.256298	0.0584047	0.528761	0.142857	0.167947	0.188045	0.521879	0.131306	0.249145	0.0115103	0.308852	0.103142	0.112282	0.466472	0.952326	0.158114	-0.00176534	0.981342	0.997323	0.0758098
g__Lactobacillus	0.0578089	0.0184532	0.02169760040586619;0.0937695115320573	0.00171346	0.00607286	0.00309009	0.274906	4012	0.630718	-0.0652586	0.648795	0.959352	0.145865	-0.101141	0.355515	0.785952	0.111111	0.195479	0.0507527	0.203011	0.103142	0.0602593	0.0563687	0.174858	0.0316703	0.0628218	0.5005	0.857845	0.0940721	0.206644	0.132392	0.584361	0.142857	0.143924	0.261373	0.572913	0.131306	-0.0603622	0.554482	0.884477	0.103142	-0.1626	0.287742	0.952326	0.158114	0.0838758	0.264555	0.681565	0.0758098
s__Campylobacter_hominis	0.0578036	0.0126333	0.033093456374163555;0.08244311415324257	4.642e-06	4.4096e-05	0	0	183	0.0287691	0.00188985	0.989502	0.999836	0.145865	0.123491	0.257879	0.64766	0.111111	0.16073	0.110846	0.310511	0.103142	0.0267092	0.398483	0.642859	0.0316703	0.011294	0.903809	0.973662	0.0940721	0.0863687	0.537817	0.735414	0.142857	0.0148391	0.908885	0.964331	0.131306	0.0231626	0.82089	0.956167	0.103142	0.130787	0.395071	0.658954	0.158114	0.0232498	0.758011	0.91018	0.0758098
s__Clostridium_perfringens	0.0575937	0.0148384	0.028564243733242307;0.08652600046422476	0.000102161	0.000551165	0.000797568	0.0886214	270	0.0424462	-0.26428	0.0550622	0.211072	0.145865	0.151835	0.162265	0.64766	0.111111	-0.0308353	0.763058	0.928754	0.103142	0.0449996	0.154556	0.406872	0.0316703	0.183261	0.045501	0.451908	0.0940721	0.185963	0.177783	0.687532	0.142857	0.0717915	0.57873	0.787894	0.131306	0.0545507	0.593379	0.956167	0.103142	-0.259179	0.0824169	0.658954	0.158114	0.0314425	0.676848	0.888236	0.0758098
s__Butyricicoccus_pullicaecorum	0.0571183	0.0168137	0.02421784226917232;0.08989513463886774	0.000672602	0.00255589	0.0018882	0.319578	96	0.015092	-0.26428	0.0550622	0.211072	0.145865	0.134028	0.218733	0.64766	0.111111	0.198816	0.0467568	0.163403	0.103142	0.0703742	0.0257341	0.124954	0.0316703	-0.0295458	0.751783	0.973662	0.0940721	0.107148	0.443613	0.735414	0.142857	0.0686754	0.595413	0.787894	0.131306	0.0231626	0.82089	0.956167	0.103142	0.130787	0.395071	0.658954	0.158114	0.032049	0.67097	0.886231	0.0758098
s__Turicibacter_sanguinis	-0.0569907	0.0137423	-0.08379212428636992;-0.030106839773831648	3.3053e-05	0.000206345	0.000350927	0.0728798	2189	0.344128	-0.180905	0.199263	0.534219	0.145865	0.161087	0.137495	0.64766	0.111111	0.0193517	0.849988	0.954871	0.103142	-0.102404	0.00113052	0.0105115	0.0316703	-0.147133	0.110871	0.794272	0.0940721	0.0963772	0.491308	0.735414	0.142857	-0.238233	0.0574734	0.65942	0.131306	0.0484407	0.635521	0.956167	0.103142	-0.150735	0.325425	0.658954	0.158114	-0.0844124	0.261486	0.67408	0.0758098
g__Campylobacter	0.0564607	0.0160178	0.025118029560059166;0.08769257262297599	0.000418191	0.00198641	0.00140252	0.182473	352	0.0553372	-0.11105	0.436208	0.849026	0.145865	-0.0969243	0.376158	0.785952	0.111111	0.193867	0.0527797	0.205705	0.103142	0.0212349	0.502108	0.688203	0.0316703	0.209424	0.0214573	0.304225	0.0940721	0.242511	0.0745456	0.528761	0.142857	0.148375	0.246552	0.559342	0.131306	0.03477	0.733867	0.942678	0.103142	-0.0236706	0.878815	0.952326	0.158114	0.0413562	0.583415	0.914217	0.0758098
s__Lachnoclostridium_sp_An118	0.0564386	0.018944	0.019361437670752664;0.09336072313931569	0.00286336	0.00847738	0.00350245	0.272072	86	0.0135199	-0.26428	0.0550622	0.211072	0.145865	0.123491	0.257879	0.64766	0.111111	0.239143	0.0156074	0.0643438	0.103142	0.0852152	0.00684715	0.0460339	0.0316703	0.011294	0.903809	0.973662	0.0940721	0.0863687	0.537817	0.735414	0.142857	0.0547517	0.672343	0.844293	0.131306	0.0231626	0.82089	0.956167	0.103142	0.130787	0.395071	0.658954	0.158114	0.0292473	0.698281	0.889647	0.0758098
s__Lactobacillus_gasseri	0.0563972	0.0165966	0.02392019596035822;0.08875529479674445	0.000670386	0.00255589	0.00174943	0.20104	149	0.023424	0.104268	0.465118	0.787816	0.145865	-0.272654	0.00960388	0.524612	0.111111	-0.0579611	0.570407	0.807794	0.103142	0.0425084	0.178742	0.43263	0.0316703	-0.0944799	0.309565	0.973662	0.0940721	-0.0122642	0.930571	0.952364	0.142857	0.0701038	0.58774	0.787894	0.131306	0.0314624	0.758383	0.956167	0.103142	0.130787	0.395071	0.658954	0.158114	0.194782	0.00830791	0.174182	0.0758098
s__Streptococcus_sp_F0442	0.0561593	0.0175141	0.02188391351455545;0.0903028846800807	0.0013293	0.0044008	0.0023684	0.203637	259	0.0407169	-0.0349987	0.80736	0.948686	0.145865	0.0442366	0.687543	0.921436	0.111111	0.239143	0.0156074	0.0643438	0.103142	0.0501895	0.112225	0.338224	0.0316703	0.139685	0.130617	0.851499	0.0940721	0.323193	0.0144188	0.533991	0.142857	0.180485	0.156097	0.787894	0.131306	-0.110961	0.27484	0.956167	0.103142	0.130787	0.395071	0.658954	0.158114	0.057581	0.444709	0.826082	0.0758098
s__Ruminococcus_champanellensis	-0.0554649	0.0126333	-0.08011238247946255;-0.030749616083283818	1.1095e-05	9.324e-05	0	0	379	0.0595818	-0.26428	0.0550622	0.211072	0.145865	-0.0499869	0.649388	0.895212	0.111111	-0.0656813	0.519972	0.790439	0.103142	-0.0478573	0.129959	0.368779	0.0316703	-0.0587653	0.52868	0.973662	0.0940721	-0.267914	0.0470385	0.571448	0.142857	-0.0747937	0.562856	0.787894	0.131306	-0.102235	0.314888	0.956167	0.103142	-0.01081	0.944501	0.975211	0.158114	-0.116643	0.119338	0.51128	0.0758098
s__Clostridium_paraputrificum	0.0552831	0.0126333	0.030567436206641707;0.07993119888664453	1.1856e-05	9.4201e-05	0	0	221	0.034743	-0.186075	0.186223	0.506527	0.145865	0.232278	0.0293926	0.581739	0.111111	-0.040744	0.690259	0.879639	0.103142	0.0188654	0.551006	0.761993	0.0316703	0.0105596	0.910037	0.973662	0.0940721	0.216871	0.113347	0.653098	0.142857	-0.0491806	0.704113	0.866753	0.131306	-0.0750461	0.461924	0.956167	0.103142	0.214729	0.155476	0.658954	0.158114	0.0365494	0.62799	0.886231	0.0758098
g__Lachnoclostridium	0.0551097	0.0167753	0.022279237039919242;0.0878213545587775	0.00100832	0.00409988	0.0018633	0.260394	3245	0.51014	0.149033	0.29328	0.75557	0.145865	0.0740849	0.499718	0.825621	0.111111	0.153435	0.128517	0.419853	0.103142	0.0498526	0.114662	0.26013	0.0316703	-0.14888	0.106589	0.612992	0.0940721	0.183466	0.183916	0.635347	0.142857	0.141796	0.268662	0.572913	0.131306	0.178339	0.0758312	0.804387	0.103142	0.12614	0.412401	0.952326	0.158114	0.168228	0.0234406	0.285747	0.0758098
s__Prevotella_corporis	0.0550056	0.0175645	0.02062832015482477;0.08925288700369276	0.00172159	0.00541246	0.00240487	0.172554	329	0.0517214	0.190455	0.175645	0.492976	0.145865	-0.0562979	0.608507	0.890096	0.111111	0.155188	0.12409	0.341052	0.103142	0.0162278	0.608049	0.805141	0.0316703	-0.0540268	0.562561	0.973662	0.0940721	0.298515	0.0252662	0.538126	0.142857	0.0686754	0.595413	0.787894	0.131306	0.0115242	0.910335	0.969695	0.103142	-0.0137994	0.929186	0.975211	0.158114	-0.0183441	0.80796	0.924975	0.0758098
s__Klebsiella_oxytoca	0.0549243	0.0179601	0.01977138852992589;0.08994157481048823	0.00220692	0.0067786	0.00270011	0.345283	127	0.0199654	0.19538	0.16426	0.478545	0.145865	0.152088	0.161549	0.64766	0.111111	0.239143	0.0156074	0.0643438	0.103142	0.0271291	0.391102	0.640825	0.0316703	0.0677225	0.467515	0.973662	0.0940721	-0.0992418	0.478378	0.735414	0.142857	0.0417435	0.747285	0.896682	0.131306	-0.052672	0.606205	0.956167	0.103142	0.130787	0.395071	0.658954	0.158114	-0.0388392	0.606576	0.886231	0.0758098
s__Blautia_hydrogenotrophica	0.0547172	0.0126333	0.030000358076017905;0.07936720104656825	1.4557e-05	0.000107817	0	0	793	0.124666	0.190313	0.175982	0.492976	0.145865	0.123491	0.257879	0.64766	0.111111	-0.0506466	0.620166	0.828784	0.103142	0.0855721	0.00661535	0.0455119	0.0316703	-0.0309847	0.740109	0.973662	0.0940721	0.321551	0.0149941	0.533991	0.142857	0.250771	0.0447208	0.656739	0.131306	-0.0675683	0.507991	0.956167	0.103142	0.038787	0.802607	0.922998	0.158114	0.0568	0.450934	0.827975	0.0758098
g__Turicibacter	-0.0544913	0.014063	-0.08192646593920659;-0.02697351426965329	0.000105149	0.00059195	0.000470711	0.0921878	2189	0.344128	-0.190953	0.174471	0.611233	0.145865	0.160033	0.140165	0.745268	0.111111	0.0253882	0.804003	0.974273	0.103142	-0.0993886	0.00158403	0.0106845	0.0316703	-0.140667	0.127872	0.678571	0.0940721	0.103973	0.45741	0.709452	0.142857	-0.225015	0.0738457	0.521879	0.131306	0.0372368	0.715751	0.93788	0.103142	-0.159416	0.297575	0.952326	0.158114	-0.0893591	0.234326	0.633823	0.0758098
s__Dorea_sp_CAG_317	0.0542428	0.0126333	0.029524905056586455;0.07889430626319216	1.7264e-05	0.000119749	0	0	555	0.0872504	0.161167	0.25469	0.576796	0.145865	0.0175953	0.873021	0.98289	0.111111	0.188225	0.0603932	0.200531	0.103142	0.0378153	0.231727	0.50131	0.0316703	-0.110239	0.234891	0.973662	0.0940721	0.0421536	0.764376	0.88616	0.142857	0.10342	0.422322	0.787894	0.131306	0.0813165	0.425101	0.956167	0.103142	0.266588	0.0733183	0.658954	0.158114	0.130297	0.0812729	0.462874	0.0758098
g__Ruminococcus	-0.0540409	0.0164725	-0.08616834351566821;-0.021801173854808804	0.00102497	0.00409988	0.0016722	0.247832	5925	0.931457	-0.3299	0.0140385	0.1239	0.145865	-0.0706269	0.520066	0.835798	0.111111	0.0569975	0.576856	0.847658	0.103142	0.0258567	0.41372	0.610538	0.0316703	-0.0235792	0.800755	0.951895	0.0940721	-0.161968	0.242813	0.669823	0.142857	-0.154789	0.226189	0.5372	0.131306	-0.0585225	0.566664	0.884477	0.103142	0.0871967	0.57281	0.952326	0.158114	0.00437518	0.95378	0.986222	0.0758098
s__Atopobium_deltae	0.0536979	0.0177616	0.018930959612747465;0.08833515337270666	0.00247934	0.0075241	0.00254999	0.242327	119	0.0187077	-0.26428	0.0550622	0.211072	0.145865	0.307413	0.00309214	0.324302	0.111111	0.0844778	0.407183	0.717495	0.103142	0.0485044	0.124834	0.361273	0.0316703	-0.0955521	0.304049	0.973662	0.0940721	0.165803	0.231496	0.735414	0.142857	0.120832	0.34742	0.787894	0.131306	-0.0107368	0.916439	0.969695	0.103142	-0.101752	0.509842	0.736866	0.158114	0.00429397	0.954637	0.98407	0.0758098
s__Peptostreptococcus_stomatis	0.0535332	0.015068	0.024044325859144525;0.08292900354985192	0.000376672	0.00164606	0.000904867	0.131999	109	0.0171357	-0.26428	0.0550622	0.211072	0.145865	0.160702	0.138465	0.64766	0.111111	0.239143	0.0156074	0.0643438	0.103142	-0.0112272	0.722743	0.855151	0.0316703	0.0413008	0.658244	0.973662	0.0940721	0.286677	0.0324302	0.538126	0.142857	0.10944	0.395474	0.787894	0.131306	-0.0453936	0.656983	0.956167	0.103142	0.130787	0.395071	0.658954	0.158114	0.1854	0.0121862	0.183633	0.0758098
s__Propionibacterium_freudenreichii	0.0525942	0.0145821	0.02405532454555159;0.08104750817864567	0.000306369	0.00139462	0.000683513	0.0941054	123	0.0193366	-0.26428	0.0550622	0.211072	0.145865	-0.0688623	0.530604	0.864458	0.111111	-0.00340133	0.973486	0.992416	0.103142	0.0470674	0.136433	0.374976	0.0316703	0.011294	0.903809	0.973662	0.0940721	-0.136908	0.325616	0.735414	0.142857	0.108025	0.401695	0.787894	0.131306	-0.124072	0.221251	0.956167	0.103142	-0.0854184	0.580729	0.793834	0.158114	-0.0627454	0.404781	0.800404	0.0758098
g__Megamonas	0.0523994	0.0157889	0.02149525365844099;0.08320344694746007	0.000895315	0.00378022	0.00127456	0.154865	924	0.14526	-0.0198971	0.889801	0.976499	0.145865	0.0855509	0.435265	0.785952	0.111111	-0.0188762	0.853634	0.975581	0.103142	0.0336908	0.28674	0.489714	0.0316703	0.0820281	0.378269	0.857845	0.0940721	0.03424	0.807706	0.889648	0.142857	0.0882687	0.494161	0.736397	0.131306	0.0640351	0.530537	0.884477	0.103142	-0.0236706	0.878815	0.952326	0.158114	-0.0928453	0.216404	0.598062	0.0758098
s__Prevotella_sp_CAG_1124	0.0517043	0.0126589	0.02693107417527292;0.07641401399791976	4.3541e-05	0.000260652	7.082e-06	0.00156128	67	0.0105329	-0.26428	0.0550622	0.211072	0.145865	0.123491	0.257879	0.64766	0.111111	0.239143	0.0156074	0.0643438	0.103142	0.0383041	0.22574	0.490787	0.0316703	0.011294	0.903809	0.973662	0.0940721	-0.185081	0.179934	0.689745	0.142857	0.0686754	0.595413	0.787894	0.131306	0.0231626	0.82089	0.956167	0.103142	-0.140373	0.360629	0.658954	0.158114	-0.0216891	0.773805	0.91018	0.0758098
s__Lachnoclostridium_sp_An14	0.0513335	0.0148419	0.02228271887791532;0.0802976608498496	0.000537219	0.00219406	0.000799154	0.109915	65	0.0102185	-0.26428	0.0550622	0.211072	0.145865	0.123491	0.257879	0.64766	0.111111	0.239143	0.0156074	0.0643438	0.103142	0.0212212	0.502383	0.717455	0.0316703	0.011294	0.903809	0.973662	0.0940721	-0.0566701	0.686736	0.835944	0.142857	0.0686754	0.595413	0.787894	0.131306	0.0231626	0.82089	0.956167	0.103142	0.130787	0.395071	0.658954	0.158114	0.032049	0.67097	0.886231	0.0758098
s__Eubacterium_sp_CAG_274	0.050957	0.0137098	0.024123666705975953;0.07771690187264818	0.000199357	0.000946944	0.00033926	0.0614144	1952	0.30687	-0.133256	0.348628	0.703394	0.145865	0.0231572	0.833379	0.982319	0.111111	0.00918929	0.928449	0.972979	0.103142	0.0420325	0.183665	0.43263	0.0316703	0.152659	0.0977641	0.712048	0.0940721	0.137671	0.322868	0.735414	0.142857	-0.103854	0.420353	0.787894	0.131306	-0.117879	0.245586	0.956167	0.103142	0.113956	0.459754	0.717545	0.158114	0.187776	0.0110788	0.179312	0.0758098
s__Megamonas_funiformis	0.0504455	0.0149848	0.0211127082038387;0.07969150929601358	0.000754303	0.00279348	0.000865441	0.11708	839	0.131898	-5.5449e-05	0.999692	0.999836	0.145865	0.123491	0.257879	0.64766	0.111111	-0.0268674	0.792828	0.946694	0.103142	0.0225185	0.476606	0.706023	0.0316703	0.0798493	0.391162	0.973662	0.0940721	0.0268272	0.848803	0.919033	0.142857	-0.00298939	0.981608	0.986121	0.131306	0.0849339	0.404634	0.956167	0.103142	0.130787	0.395071	0.658954	0.158114	-0.0594364	0.430117	0.81464	0.0758098
s__Actinomyces_sp_HMSC035G02	0.0502706	0.0168741	0.017234925575962345;0.08319654077778818	0.00286944	0.00847738	0.00192765	0.254929	811	0.127496	0.00821609	0.954383	0.994909	0.145865	-0.119648	0.273248	0.659417	0.111111	0.269819	0.00586635	0.0643438	0.103142	0.00614365	0.846068	0.932668	0.0316703	0.208703	0.0219345	0.327081	0.0940721	0.0537492	0.702141	0.84996	0.142857	0.128865	0.315747	0.787894	0.131306	0.00602952	0.953017	0.984559	0.103142	0.118235	0.442815	0.706383	0.158114	0.146988	0.0485973	0.416413	0.0758098
s__Bacteroides_caccae	-0.0500968	0.0126333	-0.07476162194332368;-0.025370814477772802	7.2304e-05	0.000410346	0	0	4407	0.692816	0.103115	0.470128	0.793227	0.145865	-0.0024906	0.981954	0.995624	0.111111	-0.266326	0.00660275	0.0643438	0.103142	-0.0416713	0.187468	0.435764	0.0316703	-0.153007	0.0969802	0.712048	0.0940721	-0.194766	0.1573	0.677716	0.142857	-0.0947661	0.462624	0.787894	0.131306	-0.0772603	0.448729	0.956167	0.103142	-0.109178	0.479054	0.732814	0.158114	-0.138232	0.0640447	0.432263	0.0758098
s__Blautia_sp_An249	0.0495931	0.0132278	0.023701363635842652;0.0754182847375441	0.000175418	0.000851751	0.000176396	0.0280792	119	0.0187077	-0.26428	0.0550622	0.211072	0.145865	0.123491	0.257879	0.64766	0.111111	0.127628	0.208057	0.463881	0.103142	0.0429534	0.174227	0.429046	0.0316703	-0.029031	0.755974	0.973662	0.0940721	0.0863687	0.537817	0.735414	0.142857	0.184845	0.145957	0.787894	0.131306	-0.0231327	0.821117	0.956167	0.103142	0.224693	0.13614	0.658954	0.158114	0.0709675	0.345739	0.775224	0.0758098
s__Klebsiella_michiganensis	0.0493921	0.0126333	0.024664767767865164;0.07405904480634484	9.1287e-05	0.000504965	0	0	134	0.0210659	0.0902083	0.528067	0.826458	0.145865	0.135441	0.213812	0.64766	0.111111	0.239143	0.0156074	0.0643438	0.103142	0.0221786	0.483288	0.706402	0.0316703	0.011294	0.903809	0.973662	0.0940721	0.147642	0.288268	0.735414	0.142857	0.00709501	0.956366	0.982659	0.131306	-0.0537534	0.598808	0.956167	0.103142	0.130787	0.395071	0.658954	0.158114	-0.0160276	0.83183	0.929339	0.0758098
s__Bacteroides_stercorirosoris	0.0493335	0.0126333	0.02460603611850736;0.07400059956017735	9.3062e-05	0.00050835	0	0	90	0.0141487	0.00736108	0.959126	0.994909	0.145865	-0.0266107	0.808961	0.973873	0.111111	0.239143	0.0156074	0.0643438	0.103142	0.0252104	0.425498	0.66832	0.0316703	0.011294	0.903809	0.973662	0.0940721	-0.122505	0.38012	0.735414	0.142857	0.0686754	0.595413	0.787894	0.131306	-0.0278204	0.785649	0.956167	0.103142	0.130787	0.395071	0.658954	0.158114	-0.0267154	0.723298	0.897481	0.0758098
s__Megamonas_hypermegale	0.0487244	0.0126333	0.02399579972614316;0.07339331888923314	0.000113538	0.000605076	0	0	737	0.115862	-0.0279166	0.845829	0.971304	0.145865	0.123491	0.257879	0.64766	0.111111	-0.0224498	0.826316	0.954871	0.103142	0.0270273	0.392884	0.640825	0.0316703	0.0905483	0.330335	0.973662	0.0940721	0.0229129	0.870668	0.919033	0.142857	0.0362641	0.779587	0.918273	0.131306	0.0802718	0.431119	0.956167	0.103142	0.130787	0.395071	0.658954	0.158114	-0.0591328	0.432486	0.81464	0.0758098
s__Prevotella_sp_CAG_873	0.0476585	0.0135622	0.021108005284459413;0.0741418673150223	0.00043724	0.00181975	0.000287417	0.0781055	129	0.0202798	-0.137336	0.333759	0.690205	0.145865	-0.000908485	0.993417	0.997985	0.111111	-0.0350193	0.732029	0.911387	0.103142	0.135346	1.5372e-05	0.000373206	0.0316703	-0.00466447	0.960195	0.984596	0.0940721	0.0129992	0.926421	0.952364	0.142857	0.0686754	0.595413	0.787894	0.131306	-0.131057	0.195865	0.956167	0.103142	0.00957066	0.950856	0.977704	0.158114	-0.118017	0.11498	0.502462	0.0758098
s__Streptococcus_gordonii	0.0471877	0.0141095	0.019563836201028435;0.07473950527072552	0.000817916	0.00300361	0.000488812	0.0892807	756	0.118849	0.0136631	0.924209	0.988888	0.145865	-0.183906	0.0884642	0.64766	0.111111	-0.0352392	0.73041	0.911387	0.103142	0.102777	0.00108375	0.0103288	0.0316703	0.163836	0.0749491	0.617976	0.0940721	0.0953111	0.496164	0.735414	0.142857	0.00877899	0.946023	0.980012	0.131306	0.051769	0.612413	0.956167	0.103142	0.0623481	0.687416	0.855842	0.158114	-0.0124141	0.869363	0.940375	0.0758098
s__Clostridium_saccharolyticum	0.0471371	0.0126333	0.022405699216282816;0.07181074803379785	0.000188652	0.000905943	0	0	926	0.145575	-0.0113809	0.936841	0.988888	0.145865	-0.00418368	0.969692	0.993309	0.111111	0.128583	0.204608	0.458532	0.103142	0.0509981	0.106541	0.325584	0.0316703	-0.0712938	0.444236	0.973662	0.0940721	-0.149061	0.283544	0.735414	0.142857	0.0571097	0.659057	0.838191	0.131306	0.0849297	0.404657	0.956167	0.103142	0.197885	0.19238	0.658954	0.158114	0.087532	0.24412	0.641245	0.0758098
g__Staphylococcus	0.0464217	0.0126333	0.021689142360196357;0.07109750299638201	0.00023599	0.00119568	0	0	75	0.0117906	-0.308524	0.0228236	0.1239	0.145865	-0.0182941	0.868021	0.92915	0.111111	0.232961	0.0187135	0.0861957	0.103142	0.0371977	0.239452	0.428196	0.0316703	0.0546344	0.558161	0.857845	0.0940721	0.114024	0.414515	0.688167	0.142857	0.0948124	0.462403	0.709953	0.131306	-0.0639609	0.531016	0.884477	0.103142	-0.0236706	0.878815	0.952326	0.158114	-0.0450911	0.549812	0.895559	0.0758098
s__Anaerobiospirillum_thomasii	0.046334	0.015696	0.015599322777168101;0.0769812694985661	0.00313846	0.00914337	0.00122407	0.206524	248	0.0389876	-0.26428	0.0550622	0.211072	0.145865	-0.150019	0.167486	0.64766	0.111111	0.239143	0.0156074	0.0643438	0.103142	0.0938958	0.00286012	0.0229147	0.0316703	0.00855969	0.927024	0.973821	0.0940721	0.0863687	0.537817	0.735414	0.142857	0.0686754	0.595413	0.787894	0.131306	0.0231626	0.82089	0.956167	0.103142	0.130787	0.395071	0.658954	0.158114	-0.00917951	0.903208	0.952992	0.0758098
g__Anaerotignum	0.0457694	0.0126333	0.02103573628876758;0.07044707282490544	0.00028867	0.00141541	0	0	445	0.0699576	-0.231667	0.0959517	0.39418	0.145865	0.0518551	0.637173	0.895748	0.111111	-0.00724852	0.943533	0.987069	0.103142	0.0629417	0.0462065	0.159622	0.0316703	0.0421129	0.65195	0.900876	0.0940721	-0.0746981	0.594521	0.794298	0.142857	0.134499	0.294639	0.585488	0.131306	0.0424733	0.677811	0.923944	0.103142	-0.0606526	0.695519	0.952326	0.158114	0.128585	0.0854328	0.480955	0.0758098
s__Clostridium_clostridioforme	0.0455177	0.0126891	0.020674201215048333;0.07030496866327064	0.0003314	0.00149301	1.5475e-05	0.00378907	736	0.115705	0.0844692	0.55487	0.844872	0.145865	0.0521932	0.634973	0.890096	0.111111	0.0811907	0.425823	0.726894	0.103142	0.0551881	0.0806387	0.27107	0.0316703	-0.0548868	0.556337	0.973662	0.0940721	0.0855135	0.541884	0.735414	0.142857	0.0652111	0.614199	0.798891	0.131306	0.121484	0.231211	0.956167	0.103142	0.130787	0.395071	0.658954	0.158114	0.126317	0.0912042	0.475402	0.0758098
g__Streptococcus	0.045072	0.0143853	0.01690371403928123;0.07316876623908615	0.00171798	0.00607286	0.000600056	0.106954	5804	0.912435	0.152559	0.281711	0.75557	0.145865	-0.0465337	0.672203	0.895748	0.111111	0.0114583	0.910846	0.987069	0.103142	-0.0205596	0.515807	0.700023	0.0316703	-0.00948394	0.919169	0.96768	0.0940721	0.251178	0.0640468	0.528761	0.142857	0.294758	0.0165969	0.411557	0.131306	0.0133554	0.89616	0.97145	0.103142	0.0331094	0.831066	0.952326	0.158114	0.13052	0.0807426	0.480955	0.0758098
s__Parvimonas_sp_KA00067	0.0449022	0.0151098	0.015313703331239404;0.07441215046106806	0.00294429	0.00863528	0.000924967	0.137526	93	0.0146203	-0.26428	0.0550622	0.211072	0.145865	0.123491	0.257879	0.64766	0.111111	0.0120207	0.906489	0.972979	0.103142	0.00268719	0.932331	0.977037	0.0316703	-0.0520428	0.577042	0.973662	0.0940721	0.0863687	0.537817	0.735414	0.142857	0.0686754	0.595413	0.787894	0.131306	0.0856236	0.400797	0.956167	0.103142	0.258511	0.0832774	0.658954	0.158114	0.136589	0.0673459	0.432263	0.0758098
s__Prevotella_sp_CAG_485	0.0447894	0.0130958	0.01914770780697347;0.0703721165362464	0.000621125	0.0024037	0.000134979	0.0185151	127	0.0199654	-0.26428	0.0550622	0.211072	0.145865	0.111949	0.305813	0.691162	0.111111	0.239143	0.0156074	0.0643438	0.103142	0.0847284	0.00717502	0.0475073	0.0316703	0.011294	0.903809	0.973662	0.0940721	-0.0654661	0.641096	0.812055	0.142857	0.234413	0.0618802	0.663413	0.131306	-0.0256589	0.801956	0.956167	0.103142	0.130787	0.395071	0.658954	0.158114	0.0506292	0.501775	0.870141	0.0758098
s__Bacteroides_salyersiae	-0.0445654	0.0126333	-0.06924647679676851;-0.019829758052513344	0.000415928	0.00175269	0	0	1591	0.250118	0.0683691	0.633178	0.878409	0.145865	0.171922	0.112176	0.64766	0.111111	-0.0676347	0.507572	0.781017	0.103142	-0.0134974	0.669708	0.830152	0.0316703	0.0104302	0.911135	0.973662	0.0940721	0.191065	0.165697	0.677716	0.142857	-0.0266984	0.836817	0.944933	0.131306	-0.172027	0.0872101	0.944493	0.103142	0.0216463	0.889115	0.961741	0.158114	0.0882548	0.240212	0.636198	0.0758098
s__Clostridium_sp_D5	0.0445559	0.0126333	0.019820214424026778;0.0692369751899957	0.000417117	0.00175269	0	0	71	0.0111618	-0.133874	0.346349	0.703394	0.145865	0.123491	0.257879	0.64766	0.111111	0.150721	0.135605	0.359413	0.103142	0.028358	0.369982	0.619472	0.0316703	0.011294	0.903809	0.973662	0.0940721	0.0884027	0.528201	0.735414	0.142857	0.175546	0.16818	0.787894	0.131306	0.0231626	0.82089	0.956167	0.103142	0.0352578	0.820271	0.931061	0.158114	0.120431	0.107619	0.493697	0.0758098
s__Butyricimonas_synergistica	-0.0440443	0.0126333	-0.06872685927501253;-0.01930785569498698	0.000485847	0.00200297	0	0	2498	0.392706	0.296376	0.0295348	0.211072	0.145865	-0.0911064	0.405776	0.767637	0.111111	-0.153349	0.128738	0.347275	0.103142	-0.0231738	0.463865	0.696594	0.0316703	-0.0622912	0.504142	0.973662	0.0940721	0.09193	0.511721	0.735414	0.142857	0.0241968	0.851931	0.948511	0.131306	0.00196859	0.984653	0.995385	0.103142	-0.24282	0.105462	0.658954	0.158114	-0.0033031	0.965098	0.98407	0.0758098
s__Prevotella_sp_CAG_891	0.043665	0.0126333	0.018927958799710994;0.06834860866697046	0.000543474	0.00219906	0	0	96	0.015092	0.203349	0.14695	0.445953	0.145865	0.123491	0.257879	0.64766	0.111111	-0.0206636	0.839947	0.954871	0.103142	0.0360858	0.253811	0.522963	0.0316703	-0.0272159	0.770802	0.973662	0.0940721	-0.122393	0.380562	0.735414	0.142857	-0.0791656	0.5401	0.787894	0.131306	0.0323678	0.751648	0.956167	0.103142	0.130787	0.395071	0.658954	0.158114	-0.0367239	0.626348	0.886231	0.0758098
s__Anaerotignum_lactatifermentans	0.0433225	0.0126333	0.018584970549490213;0.06800709455508785	0.000600912	0.00237682	0	0	445	0.0699576	-0.22169	0.112128	0.371211	0.145865	0.053987	0.623349	0.890096	0.111111	-0.0139526	0.891544	0.969165	0.103142	0.055612	0.0783301	0.27107	0.0316703	0.0196772	0.83321	0.973662	0.0940721	-0.0807809	0.564648	0.754882	0.142857	0.108491	0.399641	0.787894	0.131306	0.0818159	0.422241	0.956167	0.103142	-0.0429168	0.782054	0.912975	0.158114	0.137508	0.0654831	0.432263	0.0758098
s__Bacteroides_sp_CAG_633	0.0425793	0.0126333	0.017840643378530675;0.06726592660615364	0.000745519	0.00278454	0	0	70	0.0110046	-0.26428	0.0550622	0.211072	0.145865	0.123491	0.257879	0.64766	0.111111	0.00555968	0.956675	0.988338	0.103142	0.0290585	0.358268	0.614582	0.0316703	0.011294	0.903809	0.973662	0.0940721	0.0863687	0.537817	0.735414	0.142857	0.166028	0.193309	0.787894	0.131306	0.0368696	0.718438	0.956167	0.103142	0.130787	0.395071	0.658954	0.158114	-0.0483806	0.521012	0.88249	0.0758098
s__Hafnia_paralvei	0.041656	0.0126333	0.016915929110039023;0.0663450612084336	0.000970115	0.00336461	0	0	77	0.012105	-0.0123308	0.931582	0.988888	0.145865	0.123491	0.257879	0.64766	0.111111	0.239143	0.0156074	0.0643438	0.103142	0.0196653	0.534242	0.745891	0.0316703	0.011294	0.903809	0.973662	0.0940721	-0.0349444	0.803825	0.90704	0.142857	0.0686754	0.595413	0.787894	0.131306	0.206028	0.0389896	0.650668	0.103142	0.130787	0.395071	0.658954	0.158114	0.0168195	0.823652	0.924975	0.0758098
s__Bacteroides_sp_OM08_11	0.0412424	0.0126333	0.016501766258387097;0.06593259489322585	0.00108977	0.00364888	0	0	127	0.0199654	0.0924872	0.517597	0.82551	0.145865	0.123491	0.257879	0.64766	0.111111	0.239143	0.0156074	0.0643438	0.103142	0.0349579	0.268977	0.529952	0.0316703	0.011294	0.903809	0.973662	0.0940721	-0.0332665	0.813078	0.90934	0.142857	0.0686754	0.595413	0.787894	0.131306	-0.0613348	0.548092	0.956167	0.103142	0.130787	0.395071	0.658954	0.158114	0.141608	0.0576751	0.432263	0.0758098
g__Coprobacter	-0.0411492	0.0126333	-0.06583960035112743;-0.016408391558881633	0.00111857	0.00435956	0	0	3079	0.484043	0.141527	0.318888	0.781791	0.145865	-0.266379	0.0115787	0.382121	0.111111	-0.151864	0.132585	0.419853	0.103142	-0.0357178	0.258692	0.451967	0.0316703	-0.0367359	0.694048	0.925398	0.0940721	-0.146411	0.29241	0.688167	0.142857	-0.00459381	0.971741	0.995474	0.131306	-0.0787535	0.439949	0.884477	0.103142	-0.0254182	0.869939	0.952326	0.158114	-0.0760684	0.311968	0.736146	0.0758098
s__Clostridiales_bacterium_CHKCI006	0.0400083	0.0126333	0.015265943670019213;0.06470173419390478	0.0015327	0.0049614	0	0	76	0.0119478	-0.26428	0.0550622	0.211072	0.145865	0.123491	0.257879	0.64766	0.111111	0.0040819	0.968184	0.990858	0.103142	0.0654835	0.0380417	0.155366	0.0316703	0.011294	0.903809	0.973662	0.0940721	-0.0622405	0.657697	0.820501	0.142857	0.181228	0.154334	0.787894	0.131306	0.0820873	0.420692	0.956167	0.103142	0.130787	0.395071	0.658954	0.158114	0.0645132	0.391612	0.790625	0.0758098
s__Clostridium_scindens	0.0396855	0.0126333	0.014942725355993901;0.0643797888000791	0.00167322	0.00537646	0	0	279	0.043861	-0.156276	0.269827	0.604689	0.145865	0.138673	0.202848	0.64766	0.111111	0.0359987	0.724825	0.910196	0.103142	0.0184007	0.560864	0.768331	0.0316703	-0.0837324	0.368363	0.973662	0.0940721	-0.0511195	0.716108	0.861938	0.142857	-0.0915865	0.477923	0.787894	0.131306	0.14313	0.156971	0.956167	0.103142	-0.0958567	0.534938	0.758987	0.158114	0.210983	0.00409955	0.127965	0.0758098
s__Alistipes_putredinis	-0.0394665	0.0129063	-0.06469425535305941;-0.014188368118517524	0.00221817	0.0067786	7.778e-05	0.0110889	5125	0.805691	0.0048121	0.973274	0.999134	0.145865	-0.10051	0.358559	0.725747	0.111111	-0.114817	0.258264	0.529866	0.103142	-0.040289	0.202557	0.463443	0.0316703	0.0620926	0.505508	0.973662	0.0940721	-0.0422352	0.763932	0.88616	0.142857	-0.0409599	0.75188	0.897736	0.131306	0.0393151	0.700606	0.956167	0.103142	-0.0477091	0.758379	0.903973	0.158114	0.0703498	0.349978	0.775224	0.0758098
g__Sellimonas	0.0376274	0.0126333	0.012881923309643327;0.06232686073741926	0.00288547	0.00987137	0	0	866	0.136142	0.0961832	0.500831	0.866683	0.145865	-0.0699484	0.524105	0.835798	0.111111	0.087731	0.389205	0.739489	0.103142	0.0269005	0.39511	0.588791	0.0316703	-0.0722113	0.43836	0.857845	0.0940721	0.125479	0.368457	0.688167	0.142857	0.19572	0.122756	0.521879	0.131306	-0.0758253	0.457257	0.884477	0.103142	0.142613	0.35284	0.952326	0.158114	0.054042	0.473296	0.872422	0.0758098
g__Agathobaculum	0.0375782	0.0126333	0.012832616029574188;0.06227773672666632	0.00292245	0.00987137	0	0	5885	0.925169	-0.133867	0.346375	0.792292	0.145865	0.109542	0.31648	0.785952	0.111111	-0.136444	0.177747	0.482456	0.103142	0.0685728	0.0297957	0.108319	0.0316703	0.148204	0.108231	0.612992	0.0940721	-0.0721253	0.607355	0.802765	0.142857	0.056962	0.659887	0.842124	0.131306	0.0541843	0.595871	0.884477	0.103142	0.0367029	0.813027	0.952326	0.158114	-0.1259	0.0922979	0.489789	0.0758098
g__Oribacterium	0.0704659	0.0255376	0.020515420361992415;0.12006537823795535	0.00572236	0.017396	0.0112229	0.526554	98	0.0154064	-0.308524	0.0228236	0.1239	0.145865	-0.00899874	0.934864	0.979219	0.111111	0.232961	0.0187135	0.0861957	0.103142	0.175819	1.5e-08	1.157e-06	0.0316703	0.0546344	0.558161	0.857845	0.0940721	0.222267	0.104153	0.57215	0.142857	0.125883	0.327288	0.629719	0.131306	0.172702	0.0859336	0.804387	0.103142	-0.0236706	0.878815	0.952326	0.158114	-0.0139414	0.853459	0.971054	0.0758098
s__Roseburia_sp_CAG_309	-0.0654658	0.0257104	-0.11544603267338263;-0.015154942232711495	0.010792	0.0260558	0.011476	0.57777	1579	0.248231	-0.137287	0.333934	0.690205	0.145865	0.123012	0.259765	0.64867	0.111111	-0.0583182	0.568025	0.807794	0.103142	-0.0655137	0.0379527	0.155366	0.0316703	-0.210601	0.0206971	0.327081	0.0940721	-0.234605	0.0852258	0.579723	0.142857	0.0168077	0.896857	0.963345	0.131306	-0.260239	0.00807872	0.488896	0.103142	-0.0879911	0.569288	0.789774	0.158114	-0.21111	0.0040759	0.127965	0.0758098
g__Leuconostoc	0.0610745	0.0234117	0.015254176564242388;0.10663891871386973	0.00901475	0.0253749	0.00831208	0.535057	619	0.0973117	-0.292939	0.0316971	0.160599	0.145865	0.160404	0.139222	0.745268	0.111111	0.00506173	0.960552	0.987069	0.103142	-0.0430387	0.173371	0.341496	0.0316703	0.0995878	0.283859	0.857845	0.0940721	0.256217	0.0584903	0.528761	0.142857	-0.0128595	0.921	0.972166	0.131306	0.0158043	0.877254	0.97145	0.103142	0.227835	0.130414	0.789005	0.158114	0.0349607	0.643032	0.958243	0.0758098
s__Atopobium_rimae	0.0595146	0.0226119	0.015257003150454147;0.10353941256671662	0.00842187	0.0210306	0.00731695	0.4404	115	0.0180789	-0.26428	0.0550622	0.211072	0.145865	-0.244871	0.0211742	0.528089	0.111111	0.239143	0.0156074	0.0643438	0.103142	0.135346	1.5372e-05	0.000373206	0.0316703	0.195214	0.0326568	0.365924	0.0940721	-0.0331683	0.81362	0.90934	0.142857	0.0768634	0.552029	0.787894	0.131306	0.0196498	0.847705	0.957227	0.103142	0.130787	0.395071	0.658954	0.158114	0.0444714	0.555322	0.886231	0.0758098
s__Ruminococcus_lactaris	-0.0580631	0.0212967	-0.09954553370665029;-0.01637913600811288	0.0063518	0.0170291	0.00580463	0.36765	3420	0.537651	-0.297466	0.0288745	0.211072	0.145865	-0.00559383	0.959483	0.993309	0.111111	0.0233586	0.8194	0.954871	0.103142	-0.0475018	0.132842	0.37174	0.0316703	-0.0850204	0.360981	0.973662	0.0940721	-0.144502	0.298904	0.735414	0.142857	-0.265132	0.0330009	0.656739	0.131306	-0.121531	0.231027	0.956167	0.103142	-0.0401723	0.795698	0.919894	0.158114	-0.211751	0.0039588	0.127965	0.0758098
s__Porphyromonas_uenonis	0.0579497	0.0216389	0.015594602277216605;0.10009710748807882	0.00734855	0.0188901	0.00618296	0.453213	87	0.0136771	-0.26428	0.0550622	0.211072	0.145865	0.104691	0.338676	0.706347	0.111111	0.163457	0.104736	0.297206	0.103142	-0.0383911	0.224685	0.490787	0.0316703	0.0517205	0.579411	0.973662	0.0940721	0.0863687	0.537817	0.735414	0.142857	0.0686754	0.595413	0.787894	0.131306	0.0231626	0.82089	0.956167	0.103142	0.130787	0.395071	0.658954	0.158114	-0.0185645	0.805698	0.924975	0.0758098
s__Mitsuokella_jalaludinii	0.0561019	0.019358	0.018212436903393;0.09383050412048351	0.00372202	0.0107008	0.00386878	0.362692	445	0.0699576	0.0520928	0.716431	0.908611	0.145865	0.00271937	0.980297	0.995624	0.111111	-0.000313321	0.997557	0.998897	0.103142	0.0918083	0.00355217	0.0259722	0.0316703	0.0155669	0.867697	0.973662	0.0940721	0.189298	0.169815	0.677716	0.142857	-0.114506	0.373653	0.787894	0.131306	0.012376	0.903738	0.969695	0.103142	0.138026	0.368897	0.658954	0.158114	-0.0317987	0.673393	0.886364	0.0758098
s__Anaerococcus_vaginalis	0.0560151	0.0192207	0.018394440622737613;0.09347730125617451	0.00353414	0.010228	0.00374541	0.349152	122	0.0191794	-0.26428	0.0550622	0.211072	0.145865	-0.0332	0.76288	0.963522	0.111111	0.235369	0.0174469	0.0712551	0.103142	-0.00196418	0.95051	0.988983	0.0316703	0.011294	0.903809	0.973662	0.0940721	0.0863687	0.537817	0.735414	0.142857	0.0686754	0.595413	0.787894	0.131306	0.0231626	0.82089	0.956167	0.103142	0.235167	0.117727	0.658954	0.158114	0.106909	0.153942	0.557277	0.0758098
g__Sutterella	0.0557134	0.0224221	0.0118159365811929;0.09939654318798626	0.0128857	0.0347107	0.00708911	0.4396	1763	0.277158	-0.00426309	0.976322	0.992175	0.145865	-0.0762834	0.486996	0.813444	0.111111	0.0781032	0.443761	0.793549	0.103142	0.0499361	0.114055	0.26013	0.0316703	0.0507611	0.586487	0.857845	0.0940721	-0.239413	0.0786013	0.528761	0.142857	0.107159	0.40553	0.655885	0.131306	0.219632	0.0272154	0.590962	0.103142	0.0770606	0.61856	0.952326	0.158114	0.0236227	0.754251	0.971054	0.0758098
s__Clostridium_bolteae	0.0556624	0.0208423	0.014862061672841943;0.09627771721856503	0.00751716	0.0192038	0.00531894	0.447442	1911	0.300424	0.0349587	0.807577	0.948686	0.145865	0.0172026	0.875832	0.98289	0.111111	0.145766	0.149289	0.38961	0.103142	0.0284203	0.368932	0.619472	0.0316703	-0.170024	0.0642669	0.573156	0.0940721	0.121879	0.3826	0.735414	0.142857	0.0631396	0.625549	0.806386	0.131306	0.0426465	0.676569	0.956167	0.103142	0.0754247	0.626078	0.817409	0.158114	0.231237	0.00155857	0.085137	0.0758098
s__Raoultella_ornithinolytica	0.055226	0.0212143	0.013695214324507774;0.09656655555240469	0.00917375	0.0226493	0.00571507	0.320307	100	0.0157208	-0.106714	0.454578	0.785982	0.145865	0.116788	0.285067	0.680735	0.111111	0.239143	0.0156074	0.0643438	0.103142	0.0443562	0.160551	0.40915	0.0316703	0.0824118	0.376025	0.973662	0.0940721	-0.000738365	0.995815	0.998099	0.142857	0.182673	0.150947	0.787894	0.131306	-0.0983102	0.334047	0.956167	0.103142	-0.262948	0.0776888	0.658954	0.158114	-0.00676691	0.928569	0.966153	0.0758098
g__Finegoldia	0.0543074	0.0196576	0.015825683961809396;0.09262848389599175	0.00569176	0.017396	0.00414439	0.323615	167	0.0262537	-0.290352	0.0334063	0.163799	0.145865	0.0855509	0.435265	0.785952	0.111111	0.268606	0.00611358	0.0861957	0.103142	0.0563417	0.0744816	0.202164	0.0316703	-0.0904469	0.330882	0.857845	0.0940721	0.114024	0.414515	0.688167	0.142857	0.0916311	0.477707	0.725112	0.131306	-0.0639609	0.531016	0.884477	0.103142	-0.0236706	0.878815	0.952326	0.158114	-0.0139414	0.853459	0.971054	0.0758098
s__Victivallis_vadensis	-0.0536266	0.021925	-0.09635810791463084;-0.010697790603187167	0.0143705	0.0320403	0.00650759	0.414961	1044	0.164125	-0.115753	0.416741	0.749447	0.145865	-0.302163	0.00371054	0.324302	0.111111	-0.131932	0.192837	0.4466	0.103142	-0.0563215	0.0745858	0.262855	0.0316703	-0.106311	0.252224	0.973662	0.0940721	-0.0891346	0.524761	0.735414	0.142857	0.237598	0.058189	0.65942	0.131306	0.211249	0.0340547	0.620078	0.103142	-0.0246982	0.873594	0.95338	0.158114	-0.194364	0.00845424	0.174182	0.0758098
s__Sutterella_parvirubra	0.0535908	0.0226127	0.009313587506107598;0.09765836912766679	0.0177009	0.038484	0.00731792	0.449919	1763	0.277158	0.00683842	0.962026	0.994909	0.145865	-0.0750837	0.493917	0.833367	0.111111	0.0711639	0.485555	0.763265	0.103142	0.0454257	0.150679	0.401505	0.0316703	0.0420692	0.652288	0.973662	0.0940721	-0.246605	0.0694329	0.571448	0.142857	0.0474554	0.714053	0.874065	0.131306	0.231391	0.0195808	0.573229	0.103142	0.0965557	0.531933	0.757181	0.158114	0.028605	0.704599	0.892492	0.0758098
s__Streptococcus_oralis	0.0532665	0.0214051	0.011356115812263739;0.09499001033925698	0.0127572	0.0293416	0.00592328	0.444109	820	0.128911	0.23655	0.0887008	0.30283	0.145865	-0.0167494	0.879079	0.98289	0.111111	0.239143	0.0156074	0.0643438	0.103142	0.0707526	0.0249444	0.122768	0.0316703	0.232593	0.0101556	0.325969	0.0940721	0.0829537	0.554144	0.747709	0.142857	0.229368	0.0680986	0.692072	0.131306	0.023577	0.81774	0.956167	0.103142	-0.0129019	0.933782	0.975211	0.158114	0.160175	0.0312207	0.317289	0.0758098
g__Aggregatibacter	0.0529386	0.0198296	0.014116102873685405;0.0916018168956172	0.00754403	0.0216357	0.00430657	0.323255	125	0.019651	-0.308524	0.0228236	0.1239	0.145865	0.0189082	0.863632	0.92915	0.111111	0.0212387	0.835553	0.974273	0.103142	0.0928108	0.00320282	0.0183157	0.0316703	0.221129	0.0148539	0.304225	0.0940721	0.368154	0.00441958	0.451582	0.142857	0.160406	0.209315	0.521879	0.131306	-0.0859981	0.398723	0.884477	0.103142	-0.0236706	0.878815	0.952326	0.158114	-0.0437131	0.562101	0.895559	0.0758098
s__Weissella_confusa	0.0526143	0.0188954	0.01562221848094936;0.08946260782784182	0.00532411	0.0146329	0.00346055	0.343907	165	0.0259393	-0.26428	0.0550622	0.211072	0.145865	-0.0202311	0.85419	0.982319	0.111111	0.239143	0.0156074	0.0643438	0.103142	-0.000665677	0.983218	0.999224	0.0316703	0.011294	0.903809	0.973662	0.0940721	0.0226934	0.871896	0.919033	0.142857	0.0686754	0.595413	0.787894	0.131306	0.0681749	0.504169	0.956167	0.103142	0.130787	0.395071	0.658954	0.158114	0.032049	0.67097	0.886231	0.0758098
g__Treponema	0.0517554	0.0187148	0.015115228624879538;0.08825683764043761	0.00564659	0.017396	0.00330689	0.342742	77	0.012105	-0.308524	0.0228236	0.1239	0.145865	0.0855509	0.435265	0.785952	0.111111	0.232961	0.0187135	0.0861957	0.103142	0.0992033	0.00161673	0.0106845	0.0316703	0.0546344	0.558161	0.857845	0.0940721	0.114024	0.414515	0.688167	0.142857	0.0603054	0.641213	0.842124	0.131306	-0.0639609	0.531016	0.884477	0.103142	-0.0236706	0.878815	0.952326	0.158114	-0.0139414	0.853459	0.971054	0.0758098
s__Peptostreptococcus_anaerobius	0.0514944	0.0199537	0.012424946743995942;0.0904068570909811	0.00980479	0.0240713	0.00442532	0.377323	103	0.0161924	-0.26428	0.0550622	0.211072	0.145865	0.123491	0.257879	0.64766	0.111111	0.223752	0.0242988	0.0948086	0.103142	0.0348275	0.270768	0.529952	0.0316703	0.011294	0.903809	0.973662	0.0940721	0.0863687	0.537817	0.735414	0.142857	0.0145949	0.910378	0.964331	0.131306	0.0231626	0.82089	0.956167	0.103142	0.130787	0.395071	0.658954	0.158114	0.112203	0.134297	0.515797	0.0758098
s__Prevotella_sp_CAG_1092	0.0513943	0.0181744	0.015812548963846183;0.08684608529807218	0.00465449	0.0130385	0.00286658	0.313353	275	0.0432322	0.0515533	0.719251	0.908611	0.145865	0.107044	0.327791	0.699203	0.111111	0.0483765	0.635971	0.839635	0.103142	0.0275613	0.383593	0.634963	0.0316703	0.00520193	0.955613	0.984596	0.0940721	0.0863687	0.537817	0.735414	0.142857	0.142463	0.266363	0.787894	0.131306	0.0934681	0.35866	0.956167	0.103142	0.130787	0.395071	0.658954	0.158114	-0.0684366	0.363311	0.775224	0.0758098
s__Lactococcus_garvieae	0.0513254	0.018263	0.015569891617396265;0.08694981787820762	0.0049156	0.0135957	0.00293673	0.347036	116	0.0182361	-0.26428	0.0550622	0.211072	0.145865	-0.0849268	0.43865	0.790685	0.111111	0.0520458	0.610507	0.824925	0.103142	0.0343619	0.277235	0.529952	0.0316703	0.011294	0.903809	0.973662	0.0940721	0.0863687	0.537817	0.735414	0.142857	0.116985	0.363241	0.787894	0.131306	0.0411125	0.6876	0.956167	0.103142	0.130787	0.395071	0.658954	0.158114	-0.0787025	0.295394	0.721157	0.0758098
g__Raoultella	0.0512609	0.0207285	0.0106716813385358;0.09168145821838819	0.013332	0.034939	0.00520036	0.309205	129	0.0202798	-0.144657	0.30805	0.767599	0.145865	0.0852552	0.436867	0.785952	0.111111	0.232961	0.0187135	0.0861957	0.103142	0.0331379	0.294732	0.492795	0.0316703	0.102639	0.269193	0.857845	0.0940721	0.022436	0.873338	0.941471	0.142857	0.265229	0.0329312	0.440781	0.131306	-0.113169	0.265265	0.884477	0.103142	-0.282386	0.0564672	0.736582	0.158114	-0.0726776	0.334172	0.736146	0.0758098
g__Victivallis	-0.0510735	0.0224267	-0.09479618602812953;-0.007154136137293826	0.0226699	0.0501355	0.00709461	0.435491	1044	0.164125	-0.128498	0.366454	0.792292	0.145865	-0.304111	0.00346945	0.263678	0.111111	-0.126377	0.212634	0.517826	0.103142	-0.0524811	0.0967096	0.233969	0.0316703	-0.084355	0.364783	0.857845	0.0940721	-0.0819962	0.558762	0.77601	0.142857	0.289173	0.0190172	0.411557	0.131306	0.205959	0.0390584	0.74211	0.103142	-0.0478082	0.757891	0.952326	0.158114	-0.198343	0.00714843	0.186076	0.0758098
s__Leuconostoc_garlicum	0.0503834	0.0213239	0.008624645926283642;0.0919667540989518	0.018059	0.0390681	0.00583435	0.447083	83	0.0130483	-0.26428	0.0550622	0.211072	0.145865	0.123491	0.257879	0.64766	0.111111	0.239143	0.0156074	0.0643438	0.103142	0.0468321	0.138409	0.378028	0.0316703	0.011294	0.903809	0.973662	0.0940721	0.0863687	0.537817	0.735414	0.142857	0.0686754	0.595413	0.787894	0.131306	-0.0814826	0.424149	0.956167	0.103142	0.130787	0.395071	0.658954	0.158114	0.032049	0.67097	0.886231	0.0758098
s__Actinomyces_odontolyticus	0.0503453	0.0209308	0.009357302099991327;0.09116436843561707	0.0160838	0.0353198	0.00541199	0.443715	1605	0.252319	-0.00665663	0.963035	0.994909	0.145865	-0.136879	0.208884	0.64766	0.111111	0.107298	0.291221	0.568141	0.103142	-0.0348956	0.269831	0.529952	0.0316703	0.181151	0.0481492	0.463376	0.0940721	0.127447	0.360857	0.735414	0.142857	0.097489	0.44973	0.787894	0.131306	0.0631452	0.536292	0.956167	0.103142	-0.0688918	0.656456	0.838804	0.158114	0.190386	0.00996462	0.174182	0.0758098
g__Butyricicoccus	0.0495896	0.0170839	0.016141311238188325;0.08292705622581491	0.00367466	0.0121424	0.00206756	0.244514	102	0.0160352	-0.308524	0.0228236	0.1239	0.145865	0.122944	0.260032	0.785952	0.111111	0.216152	0.0299006	0.132833	0.103142	0.0926595	0.00325345	0.0183157	0.0316703	-0.013951	0.881327	0.951895	0.0940721	0.117042	0.40208	0.688167	0.142857	0.160406	0.209315	0.521879	0.131306	-0.0639609	0.531016	0.884477	0.103142	-0.0236706	0.878815	0.952326	0.158114	-0.0139414	0.853459	0.971054	0.0758098
s__Streptococcus_anginosus_group	0.0489738	0.0195351	0.010718915126814844;0.0870856277226158	0.0121193	0.028171	0.00403066	0.386423	747	0.117434	0.208325	0.136825	0.427091	0.145865	0.00870291	0.937001	0.993309	0.111111	-0.0344125	0.736505	0.914354	0.103142	0.010211	0.74694	0.872761	0.0316703	0.00070952	0.993943	0.993943	0.0940721	0.11511	0.410016	0.735414	0.142857	0.320786	0.0084251	0.656739	0.131306	0.131364	0.194797	0.956167	0.103142	0.165025	0.280388	0.658954	0.158114	0.128558	0.0855005	0.462966	0.0758098
s__Weissella_cibaria	0.0488289	0.0172201	0.015111908531782974;0.08243490761441877	0.00454605	0.0128169	0.00216078	0.249019	142	0.0223235	-0.26428	0.0550622	0.211072	0.145865	-0.0571244	0.603235	0.890096	0.111111	0.0418627	0.682197	0.87941	0.103142	0.0227781	0.471536	0.705055	0.0316703	-0.03829	0.68178	0.973662	0.0940721	0.0226909	0.87191	0.919033	0.142857	0.0674684	0.60193	0.791177	0.131306	-0.103667	0.308076	0.956167	0.103142	0.0283297	0.855185	0.946116	0.158114	0.032049	0.67097	0.886231	0.0758098
s__Ruminococcus_sp_CAG_488	-0.0486691	0.0170737	-0.08199076529434095;-0.015238802768970416	0.00433747	0.0123887	0.00206066	0.200191	568	0.0892941	-0.162241	0.25144	0.576796	0.145865	-0.0768386	0.48381	0.830899	0.111111	0.0737925	0.469487	0.758164	0.103142	-0.0429004	0.17476	0.429046	0.0316703	0.0872483	0.348428	0.973662	0.0940721	0.0373771	0.790456	0.898648	0.142857	0.0686754	0.595413	0.787894	0.131306	-0.0798527	0.433546	0.956167	0.103142	-0.0129035	0.933774	0.975211	0.158114	-0.191899	0.00936454	0.174182	0.0758098
s__Haemophilus_sputorum	0.048053	0.0191326	0.010585219267594143;0.08538596108877243	0.0119638	0.0279582	0.00366717	0.410242	142	0.0223235	-0.177562	0.208017	0.550888	0.145865	0.0543962	0.62071	0.890096	0.111111	0.239143	0.0156074	0.0643438	0.103142	0.0179582	0.570327	0.776427	0.0316703	0.011294	0.903809	0.973662	0.0940721	0.102551	0.463662	0.735414	0.142857	0.115416	0.369812	0.787894	0.131306	0.0608328	0.551386	0.956167	0.103142	0.130787	0.395071	0.658954	0.158114	-0.0847283	0.25969	0.67408	0.0758098
s__Clostridium_bolteae_CAG_59	0.0477929	0.0189932	0.010597715478278284;0.08485605030239463	0.0118048	0.0277349	0.00354511	0.339584	653	0.102657	0.167941	0.234646	0.557051	0.145865	-0.0429734	0.696033	0.924518	0.111111	0.213299	0.0322631	0.120504	0.103142	0.0206555	0.51385	0.724964	0.0316703	-0.0782662	0.40069	0.973662	0.0940721	0.188278	0.172225	0.67804	0.142857	0.0996615	0.439582	0.787894	0.131306	0.0794396	0.435946	0.956167	0.103142	0.0783704	0.612566	0.807793	0.158114	0.269266	0.000192446	0.028033	0.0758098
s__Aeriscardovia_aeriphila	0.0476427	0.0188114	0.010803799983528867;0.08435251675261324	0.0112679	0.0269076	0.00338861	0.485394	1363	0.214274	0.0669675	0.640197	0.884343	0.145865	-0.0207295	0.850638	0.982319	0.111111	0.239143	0.0156074	0.0643438	0.103142	0.135346	1.5372e-05	0.000373206	0.0316703	0.0376366	0.686928	0.973662	0.0940721	0.0509483	0.71702	0.861938	0.142857	-0.101997	0.428814	0.787894	0.131306	-0.0120218	0.90648	0.969695	0.103142	-0.0285291	0.854176	0.946116	0.158114	0.172267	0.020206	0.259185	0.0758098
s__Mogibacterium_diversum	0.0476133	0.0208294	0.006817598887361101;0.08825073150979255	0.0221804	0.0470449	0.00530546	0.397208	734	0.115391	0.0820757	0.566228	0.855341	0.145865	-0.124587	0.253602	0.64766	0.111111	0.239143	0.0156074	0.0643438	0.103142	0.115134	0.000245802	0.00330455	0.0316703	-0.0332403	0.721925	0.973662	0.0940721	0.0891731	0.52458	0.735414	0.142857	0.125913	0.327171	0.787894	0.131306	-0.0283721	0.781502	0.956167	0.103142	0.0467077	0.763309	0.903973	0.158114	0.0490874	0.514926	0.881578	0.0758098
s__Streptococcus_infantarius	0.0473726	0.0181831	0.011764872852316172;0.08286042630259109	0.0091344	0.0226493	0.00287339	0.321932	96	0.015092	-0.26428	0.0550622	0.211072	0.145865	-0.00325725	0.976401	0.994609	0.111111	0.239143	0.0156074	0.0643438	0.103142	0.0240964	0.446251	0.677615	0.0316703	0.011294	0.903809	0.973662	0.0940721	0.0863687	0.537817	0.735414	0.142857	-0.12384	0.335343	0.787894	0.131306	0.0257593	0.801196	0.956167	0.103142	0.130787	0.395071	0.658954	0.158114	0.032049	0.67097	0.886231	0.0758098
s__Prevotella_sp_885	0.0472709	0.0234501	0.001335480329353781;0.09300716351241987	0.0437018	0.0816141	0.00836128	0.475307	371	0.0583242	0.176623	0.210522	0.550888	0.145865	0.224562	0.0356189	0.581739	0.111111	0.296642	0.00222087	0.0643438	0.103142	0.072225	0.0220673	0.114793	0.0316703	0.117756	0.204039	0.973662	0.0940721	-0.0616637	0.660682	0.820501	0.142857	-0.135015	0.292754	0.787894	0.131306	0.195316	0.0509544	0.695846	0.103142	0.130787	0.395071	0.658954	0.158114	-0.0938202	0.21157	0.595625	0.0758098
g__Peptoniphilus	0.0471718	0.0215994	0.004865446538005384;0.08930961313367086	0.0288723	0.0601177	0.00613875	0.424848	182	0.0286119	-0.308524	0.0228236	0.1239	0.145865	-0.0358351	0.744666	0.895748	0.111111	0.241211	0.0146715	0.0861957	0.103142	-0.0132579	0.675231	0.780443	0.0316703	0.0546344	0.558161	0.857845	0.0940721	-0.0892777	0.524089	0.758682	0.142857	0.209026	0.0982152	0.521879	0.131306	-0.0639609	0.531016	0.884477	0.103142	-0.0236706	0.878815	0.952326	0.158114	0.158068	0.0335812	0.34029	0.0758098
g__Aeriscardovia	0.046597	0.0190986	0.00919279808173882;0.08387105491184416	0.0146349	0.0377035	0.00363722	0.497844	1363	0.214274	0.0171524	0.90493	0.976499	0.145865	-0.0225175	0.83792	0.922418	0.111111	0.232961	0.0187135	0.0861957	0.103142	0.142658	5.057e-06	8.5415e-05	0.0316703	0.0537646	0.564465	0.857845	0.0940721	0.0632374	0.652549	0.826081	0.142857	-0.082417	0.523464	0.739985	0.131306	-0.0552387	0.588712	0.884477	0.103142	-0.0390299	0.801394	0.952326	0.158114	0.168372	0.0233183	0.285747	0.0758098
g__Anaerococcus	0.0465658	0.0187628	0.00981973484580028;0.0831862403101367	0.0130165	0.0347107	0.0033474	0.280591	134	0.0210659	-0.308524	0.0228236	0.1239	0.145865	-0.0379266	0.730305	0.895748	0.111111	0.250251	0.0111198	0.0861957	0.103142	-0.0106768	0.735817	0.828475	0.0316703	0.0546344	0.558161	0.857845	0.0940721	0.114024	0.414515	0.688167	0.142857	0.160406	0.209315	0.521879	0.131306	-0.0639609	0.531016	0.884477	0.103142	0.210131	0.165016	0.789005	0.158114	0.074968	0.319067	0.736146	0.0758098
s__Clostridium_celatum	0.0464654	0.0193427	0.008582208510746018;0.08421539768157237	0.0162324	0.0354678	0.00385495	0.374957	220	0.0345858	-0.199083	0.156048	0.465893	0.145865	0.123491	0.257879	0.64766	0.111111	0.0717199	0.482133	0.763265	0.103142	0.0843489	0.00744032	0.0485287	0.0316703	-0.12867	0.164517	0.927291	0.0940721	0.250547	0.0647694	0.571448	0.142857	-0.0961629	0.455985	0.787894	0.131306	-0.0295305	0.772813	0.956167	0.103142	-0.0793362	0.608162	0.805353	0.158114	-0.125041	0.0945846	0.480622	0.0758098
g__Mogibacterium	0.0460082	0.02077	0.005325688908940987;0.0865387525425711	0.0266656	0.0570869	0.0052434	0.403544	742	0.116648	0.03788	0.791827	0.962815	0.145865	-0.127064	0.244115	0.785952	0.111111	0.232961	0.0187135	0.0861957	0.103142	0.12924	3.7191e-05	0.000493602	0.0316703	-0.0137519	0.883008	0.951895	0.0940721	0.0974684	0.486362	0.739271	0.142857	0.115629	0.368915	0.637217	0.131306	-0.0472677	0.643749	0.909698	0.103142	0.0358258	0.817422	0.952326	0.158114	0.0276671	0.713859	0.971054	0.0758098
s__Leuconostoc_mesenteroides	0.0457616	0.0169303	0.012606316921322224;0.07881642792588363	0.00683933	0.0180048	0.00196473	0.26624	345	0.0542368	-0.261592	0.057804	0.218888	0.145865	0.175157	0.105348	0.64766	0.111111	0.0650058	0.524295	0.790439	0.103142	-0.0351509	0.266339	0.529952	0.0316703	0.081228	0.382974	0.973662	0.0940721	0.246656	0.0693721	0.571448	0.142857	-0.043843	0.735015	0.887297	0.131306	0.0580533	0.569791	0.956167	0.103142	0.25273	0.091003	0.658954	0.158114	0.032049	0.67097	0.886231	0.0758098
s__Roseburia_sp_CAG_182	-0.0455548	0.0204863	-0.08553558412360883;-0.005427525288069505	0.026088	0.0535232	0.00495192	0.412717	1572	0.247131	-0.0263327	0.854482	0.971304	0.145865	-0.101585	0.353382	0.721625	0.111111	-0.0565596	0.579797	0.807794	0.103142	-0.0641037	0.0423075	0.168076	0.0316703	0.104244	0.261684	0.973662	0.0940721	0.0858051	0.540496	0.735414	0.142857	-0.00873039	0.946321	0.980012	0.131306	-0.107227	0.291546	0.956167	0.103142	0.131783	0.391411	0.658954	0.158114	-0.134095	0.0726163	0.438447	0.0758098
s__Firmicutes_bacterium_CAG_791	0.0449118	0.0178222	0.01000646987831868;0.07970774225405251	0.0116882	0.0276094	0.00259538	0.220631	157	0.0246817	-0.26428	0.0550622	0.211072	0.145865	-0.0154788	0.888192	0.98289	0.111111	0.239143	0.0156074	0.0643438	0.103142	0.068758	0.0293543	0.132246	0.0316703	-0.0191817	0.837352	0.973662	0.0940721	0.0863687	0.537817	0.735414	0.142857	0.0686754	0.595413	0.787894	0.131306	0.188608	0.05985	0.773732	0.103142	0.135708	0.377169	0.658954	0.158114	-0.0980545	0.191463	0.595625	0.0758098
s__Olsenella_profusa	0.0449097	0.0236761	-0.0014738484887076692;0.09110036908930261	0.0577276	0.103057	0.00865325	0.491193	294	0.0462191	-0.26428	0.0550622	0.211072	0.145865	-0.187097	0.0828574	0.64766	0.111111	0.239143	0.0156074	0.0643438	0.103142	0.135346	1.5372e-05	0.000373206	0.0316703	0.011294	0.903809	0.973662	0.0940721	0.0863687	0.537817	0.735414	0.142857	-0.144593	0.259109	0.787894	0.131306	0.0231626	0.82089	0.956167	0.103142	-0.110901	0.472049	0.731509	0.158114	0.00711614	0.924893	0.966153	0.0758098
s__Actinobaculum_sp_oral_taxon_183	0.044762	0.020877	0.0038671060400443293;0.08550736479182276	0.0319363	0.0626014	0.00535529	0.423565	202	0.031756	-0.26428	0.0550622	0.211072	0.145865	-0.0573059	0.60208	0.890096	0.111111	0.239143	0.0156074	0.0643438	0.103142	0.0637091	0.0435991	0.171647	0.0316703	-0.0439575	0.637745	0.973662	0.0940721	0.0863687	0.537817	0.735414	0.142857	0.0835841	0.517553	0.787894	0.131306	-0.00396136	0.969123	0.988904	0.103142	-0.261139	0.0799324	0.658954	0.158114	0.0338938	0.653214	0.886231	0.0758098
s__Enterococcus_hirae	0.044674	0.0179991	0.009421491031527684;0.07981567175743141	0.0130134	0.0296191	0.00273003	0.278049	76	0.0119478	-0.26428	0.0550622	0.211072	0.145865	0.00210165	0.984772	0.99617	0.111111	0.239143	0.0156074	0.0643438	0.103142	0.0601777	0.0567045	0.208234	0.0316703	0.011294	0.903809	0.973662	0.0940721	0.0863687	0.537817	0.735414	0.142857	0.0496822	0.701231	0.865644	0.131306	-0.0749986	0.46221	0.956167	0.103142	-0.0834672	0.589471	0.797239	0.158114	0.0530669	0.481343	0.85741	0.0758098
s__Coprobacter_fastidiosus	-0.0445286	0.0168896	-0.07750898108955526;-0.011450831183606545	0.00834095	0.0210306	0.00193783	0.220647	2504	0.393649	0.169349	0.230615	0.557051	0.145865	-0.31474	0.00238071	0.324302	0.111111	-0.120856	0.23367	0.498117	0.103142	-0.05404	0.0871689	0.284275	0.0316703	-0.0551706	0.55429	0.973662	0.0940721	-0.199216	0.147607	0.677716	0.142857	0.0215804	0.867794	0.957642	0.131306	-0.0726369	0.476515	0.956167	0.103142	-0.136923	0.372819	0.658954	0.158114	-0.0842822	0.262228	0.67408	0.0758098
g__Peptostreptococcus	0.0440774	0.0193243	0.006225528812297881;0.08180320766022031	0.022482	0.0501355	0.00383834	0.285589	219	0.0344285	-0.308524	0.0228236	0.1239	0.145865	0.157368	0.147092	0.745268	0.111111	0.237462	0.0164051	0.0861957	0.103142	0.0233415	0.460634	0.654359	0.0316703	0.0682189	0.464241	0.857845	0.0940721	0.306937	0.0209969	0.528761	0.142857	0.138863	0.278918	0.572913	0.131306	-0.0891166	0.381692	0.884477	0.103142	-0.0236706	0.878815	0.952326	0.158114	0.153334	0.0394374	0.352617	0.0758098
s__Actinomyces_sp_HPA0247	0.0437935	0.0164038	0.011666615792156564;0.07583007062797152	0.00755848	0.0192038	0.00163016	0.222362	507	0.0797044	0.0755045	0.597932	0.87067	0.145865	-0.135383	0.214012	0.64766	0.111111	0.145595	0.149782	0.38961	0.103142	0.0731212	0.0204607	0.107727	0.0316703	-0.114277	0.21794	0.973662	0.0940721	0.128987	0.354973	0.735414	0.142857	0.183564	0.148886	0.787894	0.131306	0.0592794	0.561637	0.956167	0.103142	-0.0114737	0.941099	0.975211	0.158114	0.0936059	0.212626	0.595625	0.0758098
s__Bacteroides_sp_CAG_530	0.0437676	0.0193764	0.00581308241101704;0.08159617932377193	0.0238228	0.0493392	0.00388541	0.341188	293	0.0460619	0.0952613	0.504988	0.817673	0.145865	0.174008	0.107736	0.64766	0.111111	-0.023339	0.819549	0.954871	0.103142	0.113893	0.000287352	0.00330455	0.0316703	0.0456259	0.625007	0.973662	0.0940721	0.022538	0.872766	0.919033	0.142857	-0.140046	0.274751	0.787894	0.131306	0.150967	0.134951	0.956167	0.103142	0.130787	0.395071	0.658954	0.158114	-0.0809059	0.281982	0.700148	0.0758098
g__Cloacibacillus	-0.0434616	0.0160848	-0.07487743155146402;-0.011959493305884751	0.00686135	0.0200562	0.00144096	0.221759	606	0.095268	-0.00230773	0.987181	0.992175	0.145865	-0.100687	0.357702	0.785952	0.111111	-0.142507	0.15883	0.464273	0.103142	-0.0666757	0.0346551	0.122502	0.0316703	0.0546344	0.558161	0.857845	0.0940721	-0.258098	0.0565163	0.528761	0.142857	-0.050828	0.694664	0.85079	0.131306	0.0750086	0.462149	0.884477	0.103142	-0.0989224	0.521816	0.952326	0.158114	-0.0291201	0.699531	0.971054	0.0758098
s__Lactobacillus_rhamnosus	0.0430144	0.0168238	0.010062909997520691;0.0758725821900094	0.0105246	0.0255898	0.00189477	0.261249	187	0.0293979	0.0515952	0.719032	0.908611	0.145865	-0.158338	0.144542	0.64766	0.111111	0.303132	0.00172489	0.0643438	0.103142	-0.00448377	0.887329	0.957439	0.0316703	0.26845	0.0026944	0.168208	0.0940721	0.0863687	0.537817	0.735414	0.142857	-0.100796	0.434332	0.787894	0.131306	0.00345564	0.973063	0.988904	0.103142	0.130787	0.395071	0.658954	0.158114	0.132297	0.0766165	0.452451	0.0758098
g__Atopobium	0.0424508	0.0210829	0.0011476432587441826;0.08360940044782439	0.0439648	0.0795553	0.00557376	0.383328	374	0.0587958	-0.308524	0.0228236	0.1239	0.145865	-0.0304792	0.78182	0.90593	0.111111	0.102138	0.315352	0.675119	0.103142	0.00243143	0.938758	0.952567	0.0316703	0.0341794	0.714399	0.940644	0.0940721	0.205125	0.135407	0.584361	0.142857	0.133967	0.296596	0.585488	0.131306	-0.0145365	0.887034	0.97145	0.103142	-0.120834	0.432688	0.952326	0.158114	-0.0433215	0.565616	0.895559	0.0758098
g__Weissella	0.0424028	0.0196578	0.003893974432013424;0.08078598290569516	0.0309229	0.0626704	0.00414455	0.344827	268	0.0421317	-0.308524	0.0228236	0.1239	0.145865	-0.0334914	0.760859	0.895748	0.111111	0.0596103	0.559446	0.847658	0.103142	-0.0021315	0.9463	0.952567	0.0316703	-0.00901943	0.923116	0.96768	0.0940721	0.0377556	0.788381	0.881131	0.142857	0.10714	0.405613	0.655885	0.131306	-0.0213399	0.834781	0.97145	0.103142	0.0040059	0.97942	0.985007	0.158114	-0.0139414	0.853459	0.971054	0.0758098
s__Citrobacter_braakii	0.0423799	0.0186863	0.005775915756408143;0.07887053297720643	0.0232643	0.0486434	0.0032829	0.325524	91	0.0143059	-0.214319	0.125307	0.399702	0.145865	-0.157544	0.146627	0.64766	0.111111	0.239143	0.0156074	0.0643438	0.103142	0.0346517	0.273198	0.529952	0.0316703	0.011294	0.903809	0.973662	0.0940721	0.124989	0.370363	0.735414	0.142857	0.152297	0.233962	0.787894	0.131306	-0.0591556	0.562458	0.956167	0.103142	-0.00699686	0.964062	0.984335	0.158114	-0.128432	0.0858129	0.462966	0.0758098
s__Lactococcus_petauri	0.042003	0.018789	0.005196889812906795;0.0786955119148478	0.025315	0.0521823	0.00336962	0.365421	146	0.0229524	-0.26428	0.0550622	0.211072	0.145865	-0.096696	0.377295	0.746053	0.111111	0.0603656	0.55446	0.797036	0.103142	0.00159339	0.959844	0.990372	0.0316703	0.011294	0.903809	0.973662	0.0940721	0.000168127	0.999047	0.999047	0.142857	0.142225	0.267182	0.787894	0.131306	0.103728	0.307787	0.956167	0.103142	0.130787	0.395071	0.658954	0.158114	-0.0799371	0.287828	0.710627	0.0758098
s__Bacteroides_sp_CAG_462	0.0419563	0.015488	0.01162151416802858;0.07221385464376194	0.00672161	0.0178021	0.00111413	0.119642	75	0.0117906	-0.26428	0.0550622	0.211072	0.145865	0.119309	0.274631	0.659417	0.111111	0.0497357	0.626488	0.832144	0.103142	0.0359129	0.256096	0.522963	0.0316703	0.011294	0.903809	0.973662	0.0940721	0.0863687	0.537817	0.735414	0.142857	0.0686754	0.595413	0.787894	0.131306	0.178532	0.0755024	0.916515	0.103142	0.378622	0.0076005	0.579121	0.158114	0.0273689	0.716812	0.894991	0.0758098
g__Anaerobiospirillum	0.0413781	0.0178146	0.006481255021762561;0.07617420038228676	0.0201371	0.0470899	0.00258969	0.318773	248	0.0389876	-0.308524	0.0228236	0.1239	0.145865	-0.151937	0.161977	0.785952	0.111111	0.232961	0.0187135	0.0861957	0.103142	0.11342	0.000304842	0.00308906	0.0316703	0.01633	0.861274	0.951895	0.0940721	0.114024	0.414515	0.688167	0.142857	0.160406	0.209315	0.521879	0.131306	-0.0639609	0.531016	0.884477	0.103142	-0.0236706	0.878815	0.952326	0.158114	-0.0242866	0.747571	0.971054	0.0758098
s__Ruminococcus_bicirculans	-0.0410873	0.0180737	-0.07638964185325961;-0.005682013400462815	0.022945	0.0482066	0.00278777	0.367556	4410	0.693287	-0.0135416	0.924881	0.988888	0.145865	-0.0857388	0.434249	0.790685	0.111111	-0.0816882	0.422971	0.726894	0.103142	0.0180715	0.567898	0.775536	0.0316703	0.0227321	0.807775	0.973662	0.0940721	-0.0221066	0.875183	0.919363	0.142857	-0.114281	0.374609	0.787894	0.131306	0.053321	0.601761	0.956167	0.103142	0.0472375	0.7607	0.903973	0.158114	0.0526719	0.484623	0.85741	0.0758098
s__Roseburia_sp_CAG_303	-0.0410152	0.0214277	-0.08285260591677411;0.0009664662603251228	0.0555048	0.100475	0.0059482	0.438282	712	0.111932	0.136489	0.336814	0.691023	0.145865	0.0294761	0.788834	0.968986	0.111111	-0.0277249	0.786368	0.94536	0.103142	-0.0792512	0.0119547	0.0705972	0.0316703	0.011294	0.903809	0.973662	0.0940721	0.0354205	0.801204	0.90704	0.142857	-0.142542	0.266093	0.787894	0.131306	-0.0517009	0.612882	0.956167	0.103142	-0.0459996	0.766801	0.905655	0.158114	-0.107369	0.152157	0.557277	0.0758098
g__Actinomyces	0.0403423	0.0169929	0.007054739530396633;0.07354055774089864	0.017543	0.0437138	0.00200637	0.28493	2507	0.39412	0.0679077	0.635485	0.956374	0.145865	-0.169559	0.117372	0.745268	0.111111	0.135405	0.181142	0.483046	0.103142	-0.0384228	0.224302	0.41077	0.0316703	0.00454584	0.961206	0.987185	0.0940721	0.0460292	0.743395	0.85903	0.142857	0.0261183	0.840317	0.939178	0.131306	0.140443	0.165096	0.846189	0.103142	0.103406	0.502904	0.952326	0.158114	0.141717	0.0574778	0.386342	0.0758098
g__Actinobaculum	0.0401488	0.0193738	0.0021930345244552097;0.07798905489588699	0.0381553	0.074354	0.00388307	0.32734	203	0.0319132	-0.308524	0.0228236	0.1239	0.145865	-0.0594042	0.588798	0.868906	0.111111	0.232961	0.0187135	0.0861957	0.103142	0.0869274	0.00579787	0.0312751	0.0316703	-0.00965304	0.917733	0.96768	0.0940721	0.114024	0.414515	0.688167	0.142857	0.111566	0.386231	0.645133	0.131306	-0.0270848	0.791189	0.968113	0.103142	-0.283117	0.0557673	0.736582	0.158114	0.0230753	0.759772	0.971054	0.0758098
s__Enterococcus_durans	0.0396454	0.0158708	0.00855669702286939;0.07065755490831735	0.0124503	0.0287873	0.00131972	0.172449	82	0.0128911	-0.26428	0.0550622	0.211072	0.145865	-0.0528925	0.630431	0.890096	0.111111	-0.107383	0.290835	0.568141	0.103142	-0.00144877	0.963486	0.99069	0.0316703	0.011294	0.903809	0.973662	0.0940721	0.0863687	0.537817	0.735414	0.142857	0.134559	0.29442	0.787894	0.131306	-0.0591659	0.56239	0.956167	0.103142	0.130787	0.395071	0.658954	0.158114	0.11628	0.120511	0.511294	0.0758098
s__Blautia_producta	0.0396157	0.0145417	0.011132265262376784;0.06803496856997195	0.00642006	0.0171071	0.000666111	0.0935809	409	0.0642981	-0.241587	0.0816618	0.28865	0.145865	0.123491	0.257879	0.64766	0.111111	0.166345	0.0985518	0.287114	0.103142	0.0125835	0.690878	0.840985	0.0316703	-0.0677379	0.467414	0.973662	0.0940721	0.132159	0.343037	0.735414	0.142857	0.0982886	0.445981	0.787894	0.131306	0.135138	0.182023	0.956167	0.103142	0.130787	0.395071	0.658954	0.158114	0.107389	0.152077	0.557277	0.0758098
s__Roseburia_hominis	-0.039455	0.01672	-0.07212423782278096;-0.0067011989159332635	0.0182376	0.039149	0.0018277	0.236106	5382	0.846093	-0.0893708	0.531939	0.826458	0.145865	0.111717	0.306831	0.691162	0.111111	-0.189221	0.0589885	0.199456	0.103142	0.022717	0.472726	0.705055	0.0316703	-0.0176129	0.850496	0.973662	0.0940721	-0.20816	0.129432	0.677716	0.142857	-0.122679	0.339975	0.787894	0.131306	0.0284282	0.78108	0.956167	0.103142	-0.234801	0.118338	0.658954	0.158114	-0.116763	0.118953	0.51128	0.0758098
s__Gardnerella_vaginalis	0.0388135	0.0210233	-0.002378619809837418;0.07987419575383785	0.0647654	0.11099	0.00551005	0.422075	90	0.0141487	-0.26428	0.0550622	0.211072	0.145865	0.185698	0.0852799	0.64766	0.111111	0.239143	0.0156074	0.0643438	0.103142	-0.0245087	0.438505	0.672374	0.0316703	0.031889	0.732801	0.973662	0.0940721	-0.195436	0.155812	0.677716	0.142857	0.0686754	0.595413	0.787894	0.131306	0.0231626	0.82089	0.956167	0.103142	-0.101392	0.511358	0.736866	0.158114	-0.0360852	0.63237	0.886231	0.0758098
s__Tyzzerella_nexilis	0.0386712	0.0143627	0.010537188293847324;0.06674402943125687	0.00706798	0.0184953	0.00059069	0.0738529	511	0.0803333	-0.168669	0.232556	0.557051	0.145865	0.0894962	0.414203	0.775102	0.111111	-0.0295108	0.772961	0.933104	0.103142	0.0300741	0.3417	0.590209	0.0316703	-0.204556	0.0248572	0.327081	0.0940721	0.162153	0.242261	0.735414	0.142857	0.150123	0.240886	0.787894	0.131306	0.0231626	0.82089	0.956167	0.103142	-0.15583	0.308895	0.658954	0.158114	-0.00019261	0.997964	0.999438	0.0758098
s__Streptococcus_mutans	0.0386177	0.0180098	0.0033338605703035545;0.0738055711540578	0.0319453	0.0626014	0.0027383	0.281067	594	0.0933815	0.0909578	0.524612	0.826458	0.145865	-0.257353	0.0150201	0.528089	0.111111	0.0758945	0.456844	0.754767	0.103142	0.0651002	0.0391887	0.157114	0.0316703	0.0270286	0.772337	0.973662	0.0940721	-0.162709	0.2406	0.735414	0.142857	0.123571	0.336414	0.787894	0.131306	-0.0615933	0.5464	0.956167	0.103142	-0.0105873	0.945643	0.975211	0.158114	-0.0166412	0.825492	0.924975	0.0758098
g__Fusobacterium	0.0385116	0.0165389	0.006111399277918311;0.07083111818216965	0.0198333	0.0470899	0.00171334	0.176317	652	0.1025	0.0827466	0.563034	0.900854	0.145865	0.199633	0.063458	0.688973	0.111111	0.0785264	0.441278	0.793549	0.103142	0.0432099	0.171663	0.341496	0.0316703	0.274802	0.002081	0.0919402	0.0940721	0.125742	0.367437	0.688167	0.142857	0.211951	0.0933553	0.521879	0.131306	0.0607382	0.552008	0.884477	0.103142	-0.0236706	0.878815	0.952326	0.158114	0.0233619	0.75688	0.971054	0.0758098
g__Tyzzerella	0.038494	0.0154685	0.008192041241963896;0.06872527044021556	0.01279	0.0347107	0.00110407	0.118408	512	0.0804905	-0.203615	0.146396	0.529813	0.145865	0.0854571	0.435773	0.785952	0.111111	-0.0161596	0.874516	0.979036	0.103142	0.0385153	0.223187	0.41077	0.0316703	-0.201252	0.0274145	0.304225	0.0940721	0.168572	0.223544	0.669823	0.142857	0.204274	0.106512	0.521879	0.131306	-0.0639609	0.531016	0.884477	0.103142	-0.188783	0.214605	0.862669	0.158114	-0.00952037	0.899632	0.971054	0.0758098
s__Bacteroides_faecis_CAG_32	0.0383877	0.0174004	0.004298427700804322;0.07238794829720996	0.0273135	0.0555164	0.00228707	0.180046	583	0.0916523	0.0801116	0.575625	0.864427	0.145865	0.0416772	0.704782	0.928168	0.111111	-0.148863	0.140622	0.370192	0.103142	0.0158353	0.616757	0.806955	0.0316703	-0.0234433	0.801879	0.973662	0.0940721	0.0880845	0.5297	0.735414	0.142857	0.311551	0.010808	0.656739	0.131306	0.00730028	0.94313	0.983691	0.103142	-0.22787	0.130351	0.658954	0.158114	0.0229641	0.760894	0.91018	0.0758098
s__Anaeromassilibacillus_sp_An250	-0.0383794	0.0192481	-0.07598253678392157;-0.0006672036831509305	0.0460801	0.0856893	0.00376992	0.373888	2719	0.427449	0.0375855	0.793412	0.94372	0.145865	-0.243864	0.0217519	0.528089	0.111111	-0.176099	0.079728	0.252472	0.103142	-0.0375759	0.2347	0.502764	0.0316703	-0.206201	0.0236612	0.327081	0.0940721	-0.223439	0.102232	0.64659	0.142857	-0.172615	0.175658	0.787894	0.131306	0.0412432	0.686657	0.956167	0.103142	0.0555176	0.720253	0.872602	0.158114	0.105817	0.15825	0.557277	0.0758098
g__Anaeromassilibacillus	-0.0383666	0.0189236	-0.07533710714116612;-0.001290712149310029	0.04254	0.0795553	0.0034848	0.361476	2723	0.428077	0.0278534	0.846174	0.962815	0.145865	-0.24711	0.0199366	0.382121	0.111111	-0.173056	0.0852695	0.305376	0.103142	-0.0363318	0.250584	0.442893	0.0316703	-0.204301	0.0250476	0.304225	0.0940721	-0.221636	0.1052	0.57215	0.142857	-0.156387	0.221298	0.5372	0.131306	0.032157	0.753214	0.946187	0.103142	0.0493362	0.750386	0.952326	0.158114	0.103062	0.169509	0.518076	0.0758098
g__Kluyvera	0.038077	0.0189079	0.0010315909518399985;0.07501809693783983	0.0439516	0.0795553	0.00347125	0.364824	101	0.015878	-0.308524	0.0228236	0.1239	0.145865	0.0288482	0.793234	0.90593	0.111111	0.232961	0.0187135	0.0861957	0.103142	0.0962433	0.00223003	0.0135586	0.0316703	0.0546344	0.558161	0.857845	0.0940721	0.114024	0.414515	0.688167	0.142857	0.160406	0.209315	0.521879	0.131306	0.00318327	0.975186	0.994761	0.103142	-0.28378	0.055137	0.736582	0.158114	-0.0139414	0.853459	0.971054	0.0758098
s__Hafnia_alvei	0.0377643	0.0143361	0.00968120461028398;0.06578786511229603	0.0084069	0.0210306	0.000579723	0.134616	103	0.0161924	-0.26428	0.0550622	0.211072	0.145865	0.123491	0.257879	0.64766	0.111111	0.02686	0.792884	0.946694	0.103142	-0.0326275	0.302242	0.560194	0.0316703	0.011294	0.903809	0.973662	0.0940721	-0.0669684	0.63342	0.80826	0.142857	0.152133	0.23448	0.787894	0.131306	0.0201765	0.843672	0.956167	0.103142	-0.238865	0.111679	0.658954	0.158114	0.188857	0.0106047	0.17824	0.0758098
s__Klebsiella_aerogenes	0.0376415	0.0172844	0.0037786002533808385;0.07141826807876152	0.0293619	0.0588227	0.00220544	0.312452	108	0.0169785	0.0239643	0.867452	0.973121	0.145865	-0.0526402	0.632068	0.890096	0.111111	0.239143	0.0156074	0.0643438	0.103142	0.114528	0.000265339	0.00330455	0.0316703	0.0318297	0.733279	0.973662	0.0940721	0.15015	0.279948	0.735414	0.142857	0.0686754	0.595413	0.787894	0.131306	0.146828	0.146274	0.956167	0.103142	0.130787	0.395071	0.658954	0.158114	0.0509515	0.499047	0.868859	0.0758098
g__Propionibacterium	0.0370837	0.0181708	0.001482052955546288;0.07259150725481703	0.0411958	0.0782721	0.00286374	0.267955	190	0.0298695	-0.308524	0.0228236	0.1239	0.145865	-0.07831	0.475419	0.811952	0.111111	0.0102811	0.919974	0.987069	0.103142	0.0611838	0.0526745	0.168128	0.0316703	0.0546344	0.558161	0.857845	0.0940721	-0.12171	0.38327	0.688167	0.142857	0.225605	0.0730449	0.521879	0.131306	-0.165398	0.100548	0.804387	0.103142	-0.0954139	0.536846	0.952326	0.158114	-0.0161256	0.830817	0.971054	0.0758098
s__Eubacterium_coprostanoligenes	0.0367759	0.0196165	-0.0016606695443449123;0.07510404219949489	0.0607441	0.106607	0.00410602	0.367784	65	0.0102185	-0.26428	0.0550622	0.211072	0.145865	0.0249652	0.820575	0.979757	0.111111	0.239143	0.0156074	0.0643438	0.103142	0.107137	0.000653617	0.00680073	0.0316703	0.011294	0.903809	0.973662	0.0940721	0.111875	0.423496	0.735414	0.142857	0.0686754	0.595413	0.787894	0.131306	-0.0772586	0.448739	0.956167	0.103142	0.130787	0.395071	0.658954	0.158114	-0.0689022	0.360038	0.775224	0.0758098
s__Haemophilus_parainfluenzae	-0.0366983	0.0198445	-0.07547128965194076;0.0021855129242506857	0.0643305	0.110741	0.00432072	0.336636	2431	0.382173	-0.171716	0.223942	0.557051	0.145865	-0.000195848	0.998581	0.998743	0.111111	0.0546949	0.592399	0.808995	0.103142	-0.0482039	0.127194	0.365428	0.0316703	0.313607	0.000362229	0.0746398	0.0940721	0.115211	0.409599	0.735414	0.142857	-0.10813	0.40123	0.787894	0.131306	-0.246317	0.0125627	0.562133	0.103142	-0.237262	0.114272	0.658954	0.158114	-0.212519	0.00382239	0.127965	0.0758098
s__Actinomyces_naeslundii	0.0366789	0.0167087	0.0039433375720667905;0.06933599512493445	0.028093	0.0568364	0.00182047	0.249463	401	0.0630404	-0.26428	0.0550622	0.211072	0.145865	0.123491	0.257879	0.64766	0.111111	-0.060653	0.552568	0.797036	0.103142	0.0246822	0.435268	0.672128	0.0316703	0.171832	0.061389	0.558896	0.0940721	0.0863687	0.537817	0.735414	0.142857	-0.148557	0.245958	0.787894	0.131306	0.054211	0.595689	0.956167	0.103142	0.0868	0.574573	0.793834	0.158114	-0.006972	0.92641	0.966153	0.0758098
g__Methanomassiliicoccus	0.0365659	0.0156988	0.005809930748816623;0.06725278119395858	0.0198029	0.0470899	0.0012256	0.173153	86	0.0135199	-0.00269475	0.985032	0.992175	0.145865	0.0855509	0.435265	0.785952	0.111111	-0.0950058	0.350727	0.720413	0.103142	-0.000963985	0.975699	0.975699	0.0316703	0.136266	0.140523	0.689875	0.0940721	-0.0553987	0.693427	0.826081	0.142857	0.160406	0.209315	0.521879	0.131306	-0.0639609	0.531016	0.884477	0.103142	-0.257307	0.084844	0.736582	0.158114	-0.101033	0.17817	0.518076	0.0758098
s__Candidatus_Methanomassiliicoccus_intestinalis	0.0364911	0.0147836	0.007529179071732274;0.06539185992245838	0.0135391	0.0303415	0.000772675	0.135802	86	0.0135199	0.0270086	0.850788	0.971304	0.145865	0.123491	0.257879	0.64766	0.111111	-0.10753	0.290168	0.568141	0.103142	-0.00933642	0.767966	0.883555	0.0316703	0.118806	0.199969	0.973662	0.0940721	-0.0658014	0.639379	0.812055	0.142857	0.0686754	0.595413	0.787894	0.131306	0.0231626	0.82089	0.956167	0.103142	-0.240797	0.108609	0.658954	0.158114	-0.0941352	0.210025	0.595625	0.0758098
s__Roseburia_inulinivorans	0.0363512	0.0135348	0.009837119413965277;0.06281410359888234	0.00721437	0.0187659	0.000277974	0.065	5787	0.909763	-0.203561	0.146509	0.445953	0.145865	0.085887	0.433448	0.790685	0.111111	0.0951227	0.350129	0.637526	0.103142	0.114369	0.000270689	0.00330455	0.0316703	0.229729	0.0111889	0.325969	0.0940721	-0.156471	0.259662	0.735414	0.142857	-0.176259	0.166397	0.787894	0.131306	-0.056366	0.5811	0.956167	0.103142	0.000388472	0.998004	0.998004	0.158114	-0.0229878	0.760655	0.91018	0.0758098
g__Clostridium	-0.036284	0.0126333	-0.060986674370954806;-0.011536823246390973	0.00406336	0.0131411	0	0	5192	0.816224	-0.0342851	0.811218	0.962815	0.145865	-0.117729	0.281145	0.785952	0.111111	-0.0359638	0.725081	0.974273	0.103142	-0.0134798	0.670113	0.780443	0.0316703	0.0688718	0.459953	0.857845	0.0940721	0.0842248	0.54804	0.77601	0.142857	-0.151562	0.236288	0.544178	0.131306	-0.0932514	0.359787	0.884477	0.103142	0.0248884	0.872628	0.952326	0.158114	-0.0443634	0.556285	0.895559	0.0758098
g__Gardnerella	0.03623	0.0203771	-0.0036988565207502493;0.07604342855224036	0.0753211	0.125811	0.00484178	0.363875	90	0.0141487	-0.308524	0.0228236	0.1239	0.145865	0.173717	0.108348	0.745268	0.111111	0.232961	0.0187135	0.0861957	0.103142	-0.0137276	0.664415	0.780443	0.0316703	0.0536708	0.565147	0.857845	0.0940721	-0.162322	0.241754	0.669823	0.142857	0.160406	0.209315	0.521879	0.131306	-0.0639609	0.531016	0.884477	0.103142	-0.124763	0.417615	0.952326	0.158114	-0.0448223	0.552199	0.895559	0.0758098
s__Parabacteroides_distasonis	-0.0358814	0.0126333	-0.06058505679608665;-0.011133768017463113	0.00449309	0.0127499	0	0	5652	0.88854	0.0927108	0.516575	0.82551	0.145865	-0.0669857	0.541924	0.864458	0.111111	-0.103237	0.31011	0.581896	0.103142	-0.0215814	0.495154	0.711783	0.0316703	-0.131576	0.155005	0.927291	0.0940721	-0.0767022	0.584605	0.76919	0.142857	-0.0171597	0.894709	0.963345	0.131306	-0.0359556	0.725141	0.956167	0.103142	-0.0471118	0.761319	0.903973	0.158114	-0.0279843	0.710723	0.894991	0.0758098
s__Lactobacillus_paragasseri	0.035668	0.019374	-0.0022945801300441656;0.07352787279103837	0.0655369	0.111438	0.00388322	0.326122	187	0.0293979	0.0710544	0.619817	0.870933	0.145865	-0.25721	0.015081	0.528089	0.111111	-0.0606295	0.552723	0.797036	0.103142	0.0268956	0.395195	0.642009	0.0316703	-0.121265	0.190664	0.968839	0.0940721	-0.177219	0.199898	0.714746	0.142857	0.112383	0.382712	0.787894	0.131306	0.0390626	0.702439	0.956167	0.103142	0.130787	0.395071	0.658954	0.158114	0.106773	0.154473	0.557277	0.0758098
s__Bacteroides_faecichinchillae	0.0356563	0.0174663	0.0014340814718878275;0.06979511796994878	0.0411419	0.0778311	0.00233405	0.294275	151	0.0237384	0.0735333	0.607586	0.87067	0.145865	0.0155629	0.887589	0.98289	0.111111	-0.0430003	0.674035	0.874045	0.103142	0.00850412	0.788135	0.894584	0.0316703	0.011294	0.903809	0.973662	0.0940721	0.177448	0.199297	0.714746	0.142857	-0.128669	0.3165	0.787894	0.131306	-0.0867042	0.394828	0.956167	0.103142	0.130787	0.395071	0.658954	0.158114	-0.0958478	0.201763	0.595625	0.0758098
s__Sellimonas_intestinalis	0.0355864	0.0126333	0.010838407695839165;0.06029073982648482	0.0048337	0.0134543	0	0	866	0.136142	0.105994	0.457667	0.785982	0.145865	-0.0671864	0.540708	0.864458	0.111111	0.0830524	0.415207	0.72593	0.103142	0.021631	0.494163	0.711783	0.0316703	-0.0784655	0.399484	0.973662	0.0940721	0.118604	0.395732	0.735414	0.142857	0.180164	0.156862	0.787894	0.131306	-0.0559097	0.584176	0.956167	0.103142	0.152859	0.31847	0.658954	0.158114	0.0601234	0.424784	0.81464	0.0758098
s__Blautia_coccoides	0.0355633	0.0163584	0.0035128627488220845;0.06754071643919642	0.0296507	0.0588972	0.00160263	0.184559	271	0.0426034	-0.202184	0.149396	0.45025	0.145865	0.123491	0.257879	0.64766	0.111111	-0.00272081	0.97879	0.992416	0.103142	0.0326081	0.302531	0.560194	0.0316703	-0.202792	0.0261964	0.327081	0.0940721	0.123226	0.377273	0.735414	0.142857	-0.012866	0.92096	0.966091	0.131306	-0.000884087	0.993107	0.995385	0.103142	0.130787	0.395071	0.658954	0.158114	0.0929815	0.215724	0.59702	0.0758098
s__Clostridium_methylpentosum	0.0354463	0.0146072	0.00682891530972481;0.06400567738301433	0.0152042	0.0335568	0.000694432	0.11821	146	0.0229524	-0.0546351	0.703189	0.908611	0.145865	0.0404179	0.713318	0.930507	0.111111	0.0606102	0.55285	0.797036	0.103142	-0.0255106	0.420003	0.662604	0.0316703	-0.0406353	0.663419	0.973662	0.0940721	0.0793043	0.571837	0.759553	0.142857	-0.0899778	0.485762	0.787894	0.131306	-0.0785454	0.441167	0.956167	0.103142	-0.00773389	0.96028	0.984335	0.158114	0.0741264	0.324565	0.754441	0.0758098
s__Ruminococcus_sp_CAG_330	0.035357	0.0186685	-0.0012228370535050496;0.07184225388352156	0.058158	0.103313	0.00326802	0.28099	559	0.0878793	-0.163688	0.247104	0.571347	0.145865	-0.144596	0.183788	0.64766	0.111111	0.220389	0.0266582	0.10219	0.103142	0.0817719	0.00948552	0.060075	0.0316703	0.191009	0.0367799	0.39202	0.0940721	-0.189525	0.169283	0.677716	0.142857	0.160711	0.208424	0.787894	0.131306	0.125486	0.215936	0.956167	0.103142	0.0553954	0.720845	0.872602	0.158114	0.0535067	0.477704	0.855559	0.0758098
s__Dialister_succinatiphilus	0.0353401	0.0149798	0.005992126926096545;0.06462720347905487	0.0182755	0.039149	0.000863067	0.0907344	293	0.0460619	-0.26428	0.0550622	0.211072	0.145865	-0.0445839	0.685216	0.921436	0.111111	0.239143	0.0156074	0.0643438	0.103142	0.0675437	0.0323539	0.139987	0.0316703	0.011294	0.903809	0.973662	0.0940721	-0.0265824	0.850168	0.919033	0.142857	0.145734	0.25528	0.787894	0.131306	-0.104694	0.303247	0.956167	0.103142	0.0182574	0.906394	0.968446	0.158114	-0.00254315	0.973124	0.98407	0.0758098
s__Bacteroides_sp_CAG_598	0.035283	0.0164078	0.0031354657508226285;0.06735773919163922	0.0314699	0.0622279	0.00163259	0.209781	105	0.0165068	-0.26428	0.0550622	0.211072	0.145865	-0.0121564	0.912084	0.98289	0.111111	0.239143	0.0156074	0.0643438	0.103142	0.00509235	0.87216	0.950458	0.0316703	0.011294	0.903809	0.973662	0.0940721	0.0682442	0.626931	0.80826	0.142857	0.215791	0.0872546	0.778168	0.131306	0.0351873	0.730792	0.956167	0.103142	0.130787	0.395071	0.658954	0.158114	0.0418389	0.579019	0.886231	0.0758098
s__Lactobacillus_plantarum	0.0352654	0.0199646	-0.003855653711181322;0.07427876340715875	0.077245	0.12884	0.00443581	0.395549	98	0.0154064	-0.26428	0.0550622	0.211072	0.145865	0.0720592	0.511589	0.850054	0.111111	-0.0166408	0.87081	0.968124	0.103142	-0.00658605	0.835137	0.928638	0.0316703	0.011294	0.903809	0.973662	0.0940721	0.0863687	0.537817	0.735414	0.142857	0.137943	0.282189	0.787894	0.131306	0.0231626	0.82089	0.956167	0.103142	-0.177672	0.24396	0.658954	0.158114	-0.0523521	0.487287	0.858647	0.0758098
s__Agathobaculum_butyriciproducens	0.0350743	0.0126333	0.010325750637193322;0.05977987329898759	0.00548075	0.0149693	0	0	5885	0.925169	-0.116996	0.411675	0.747975	0.145865	0.112051	0.305366	0.691162	0.111111	-0.143081	0.157118	0.396237	0.103142	0.0608946	0.0538079	0.200975	0.0316703	0.13968	0.130632	0.851499	0.0940721	-0.0804299	0.566354	0.754882	0.142857	0.0364489	0.778491	0.918273	0.131306	0.0727074	0.476085	0.956167	0.103142	0.0503225	0.745553	0.895074	0.158114	-0.121981	0.10309	0.493697	0.0758098
s__Clostridium_sp_CAG_253	-0.0346798	0.0126333	-0.05938627751004076;-0.009930793068194402	0.00603147	0.0163607	0	0	1127	0.177173	0.0615726	0.667488	0.897383	0.145865	0.0573365	0.601886	0.890096	0.111111	0.0149776	0.883629	0.968124	0.103142	-0.0459002	0.14645	0.39484	0.0316703	-0.0746984	0.422654	0.973662	0.0940721	-0.0554776	0.693011	0.841238	0.142857	-0.246079	0.0491988	0.65942	0.131306	-0.13551	0.180798	0.956167	0.103142	0.0194223	0.90045	0.964452	0.158114	-0.0416151	0.581056	0.886231	0.0758098
s__Megamonas_funiformis_CAG_377	0.0346568	0.0126333	0.009907768600183702;0.05936333195407767	0.00606506	0.0163607	0	0	206	0.0323848	-0.119782	0.400452	0.741514	0.145865	0.123491	0.257879	0.64766	0.111111	0.0491549	0.630533	0.834978	0.103142	-0.00390998	0.90167	0.964981	0.0316703	-0.069002	0.4591	0.973662	0.0940721	0.0371966	0.791446	0.898648	0.142857	0.0068414	0.957924	0.982659	0.131306	-0.0456907	0.654878	0.956167	0.103142	0.130787	0.395071	0.658954	0.158114	-0.0789921	0.293608	0.720823	0.0758098
g__Lactonifactor	0.0346498	0.0126333	0.009900802063445971;0.059356389283540034	0.00607526	0.0181067	0	0	210	0.0330137	-0.308524	0.0228236	0.1239	0.145865	0.0855509	0.435265	0.785952	0.111111	-0.0265925	0.794902	0.974273	0.103142	0.0389963	0.21745	0.408054	0.0316703	-0.0661889	0.47771	0.857845	0.0940721	0.074456	0.595724	0.794298	0.142857	0.181793	0.153004	0.521879	0.131306	-0.0528232	0.605169	0.884477	0.103142	-0.0236706	0.878815	0.952326	0.158114	0.0513313	0.495844	0.877308	0.0758098
s__Prevotella_stercorea	0.0342628	0.0156351	0.0036289939666867333;0.06483243778372859	0.0283731	0.0571386	0.00119144	0.20269	823	0.129382	0.0444257	0.756833	0.926238	0.145865	0.226304	0.034127	0.581739	0.111111	0.0752305	0.460817	0.754767	0.103142	0.00634273	0.841145	0.932668	0.0316703	0.0803343	0.38827	0.973662	0.0940721	-0.139658	0.315779	0.735414	0.142857	0.165679	0.194276	0.787894	0.131306	0.0489158	0.632201	0.956167	0.103142	0.130787	0.395071	0.658954	0.158114	-0.100025	0.182589	0.591049	0.0758098
s__Lactonifactor_longoviformis	0.0338568	0.0126333	0.00910698084278498;0.05856525622815603	0.00734347	0.0188901	0	0	210	0.0330137	-0.26428	0.0550622	0.211072	0.145865	0.123491	0.257879	0.64766	0.111111	-0.0426208	0.676753	0.874974	0.103142	0.0271574	0.390608	0.640825	0.0316703	-0.114247	0.218063	0.973662	0.0940721	0.0648435	0.644287	0.813739	0.142857	0.14624	0.25359	0.787894	0.131306	-0.0200582	0.844578	0.956167	0.103142	0.130787	0.395071	0.658954	0.158114	0.062084	0.409774	0.806397	0.0758098
s__Streptococcus_sanguinis	0.0335454	0.0252492	-0.01593958467703799;0.08286650772733968	0.183917	0.265334	0.0108059	0.469763	766	0.120421	-0.155067	0.273655	0.607477	0.145865	0.0570217	0.60389	0.890096	0.111111	-0.057727	0.57197	0.807794	0.103142	0.00160534	0.959543	0.990372	0.0316703	0.250754	0.00532837	0.246067	0.0940721	0.453837	0.000216522	0.0946201	0.142857	0.237016	0.0588498	0.65942	0.131306	-0.0314102	0.758772	0.956167	0.103142	-0.0231506	0.881459	0.955825	0.158114	0.0170498	0.821277	0.924975	0.0758098
s__Clostridium_innocuum	0.033388	0.0207764	-0.007327072172480665;0.07399256077515831	0.107971	0.173165	0.0052501	0.387301	1701	0.267411	0.0750528	0.600138	0.87067	0.145865	-0.244969	0.0211189	0.528089	0.111111	-0.0102422	0.920276	0.972979	0.103142	-0.00883312	0.780144	0.887821	0.0316703	-0.127016	0.170117	0.929262	0.0940721	0.112135	0.422399	0.735414	0.142857	0.213107	0.0914862	0.778967	0.131306	0.0955778	0.347804	0.956167	0.103142	0.0150474	0.9228	0.975211	0.158114	0.194063	0.008561	0.174182	0.0758098
s__Sharpea_azabuensis	0.0332993	0.0199538	-0.0058029805088954025;0.07229984082044942	0.0950749	0.156194	0.00442543	0.422995	351	0.05518	0.0886094	0.535472	0.826859	0.145865	0.0439457	0.689495	0.921436	0.111111	0.239143	0.0156074	0.0643438	0.103142	0.135346	1.5372e-05	0.000373206	0.0316703	-0.0648941	0.486408	0.973662	0.0940721	-0.0487403	0.728822	0.86966	0.142857	-0.294709	0.0166172	0.656739	0.131306	0.0231626	0.82089	0.956167	0.103142	-0.00404266	0.979232	0.99341	0.158114	-0.065859	0.38176	0.790625	0.0758098
g__Mitsuokella	0.0332796	0.015297	0.003307535318508832;0.06319197426488979	0.0295399	0.0606765	0.00101686	0.140336	636	0.0999843	0.0269005	0.851378	0.962815	0.145865	-0.00389385	0.97179	0.991357	0.111111	-0.0145105	0.887234	0.984376	0.103142	0.0313492	0.321602	0.511845	0.0316703	0.0237133	0.799644	0.951895	0.0940721	0.160653	0.246777	0.669823	0.142857	-0.0662913	0.608315	0.818264	0.131306	-0.0579591	0.57042	0.884477	0.103142	0.115338	0.454245	0.952326	0.158114	-0.0534028	0.478562	0.872422	0.0758098
s__Blastocystis_sp_subtype_1	-0.0331823	0.0131595	-0.058920337859556846;-0.0074002152318935355	0.0116582	0.0276094	0.000154804	0.0159636	341	0.0536079	-0.26428	0.0550622	0.211072	0.145865	0.093223	0.394849	0.758799	0.111111	-0.0208212	0.838743	0.954871	0.103142	-0.0343281	0.27771	0.529952	0.0316703	-0.154736	0.0931588	0.712048	0.0940721	0.106453	0.446615	0.735414	0.142857	0.0957811	0.457795	0.787894	0.131306	-0.106987	0.292642	0.956167	0.103142	0.205323	0.175416	0.658954	0.158114	-0.103206	0.168906	0.563449	0.0758098
s__Odoribacter_laneus	0.0331171	0.0173452	-0.0008707441554692632;0.06702844847602472	0.0561584	0.100993	0.00224805	0.242879	146	0.0229524	-0.133088	0.349249	0.703394	0.145865	0.123491	0.257879	0.64766	0.111111	-0.140794	0.164019	0.404951	0.103142	0.0193481	0.540859	0.752724	0.0316703	0.011294	0.903809	0.973662	0.0940721	0.0863687	0.537817	0.735414	0.142857	0.11567	0.368741	0.787894	0.131306	-0.0172831	0.865869	0.962811	0.103142	-0.187314	0.218345	0.658954	0.158114	-0.063423	0.399703	0.797582	0.0758098
g__Solobacterium	0.033025	0.0181289	-0.0024994442513856523;0.0684662756884853	0.0684331	0.116875	0.00283082	0.238107	205	0.0322276	-0.308524	0.0228236	0.1239	0.145865	0.0659665	0.54812	0.851544	0.111111	0.232961	0.0187135	0.0861957	0.103142	0.0380088	0.229343	0.415002	0.0316703	0.147936	0.108887	0.612992	0.0940721	0.171139	0.216338	0.669823	0.142857	0.0495951	0.701731	0.85079	0.131306	-0.0712641	0.484938	0.884477	0.103142	-0.0236706	0.878815	0.952326	0.158114	0.107568	0.151388	0.518076	0.0758098
s__Veillonella_sp_T11011_6	0.0327889	0.015442	0.0025320013414680577;0.06298579114950491	0.0336738	0.065402	0.00109037	0.0927228	611	0.0960541	-0.171794	0.223727	0.557051	0.145865	0.0555507	0.613289	0.890096	0.111111	0.212704	0.0327752	0.121379	0.103142	0.0270206	0.393001	0.640825	0.0316703	0.0450821	0.629147	0.973662	0.0940721	0.285609	0.0331498	0.538126	0.142857	-0.126931	0.323205	0.787894	0.131306	0.0721573	0.479449	0.956167	0.103142	-0.154743	0.312377	0.658954	0.158114	-0.0446609	0.553635	0.886231	0.0758098
s__Anaerostipes_caccae	0.0326977	0.0147715	0.0037550300823144993;0.061585676980821465	0.0268157	0.0547592	0.000767231	0.0842155	113	0.0177645	-0.185966	0.186492	0.506527	0.145865	0.123491	0.257879	0.64766	0.111111	0.182755	0.06859	0.222028	0.103142	0.041103	0.193568	0.445207	0.0316703	-0.202959	0.026067	0.327081	0.0940721	0.103667	0.458754	0.735414	0.142857	0.0601639	0.641999	0.820332	0.131306	0.0231626	0.82089	0.956167	0.103142	0.130787	0.395071	0.658954	0.158114	0.0429187	0.569244	0.886231	0.0758098
s__Actinomyces_oris	0.032695	0.020357	-0.007198396311686897;0.07248457320991984	0.108178	0.173165	0.00482159	0.38883	883	0.138815	-0.0639996	0.655157	0.889904	0.145865	-0.0448503	0.683432	0.921436	0.111111	0.115258	0.256411	0.528546	0.103142	0.0731272	0.0204502	0.107727	0.0316703	0.0131696	0.887929	0.973662	0.0940721	-0.0227573	0.871538	0.919033	0.142857	-0.251373	0.0441706	0.656739	0.131306	-0.0603311	0.554687	0.956167	0.103142	0.233462	0.120594	0.658954	0.158114	0.0686631	0.361717	0.775224	0.0758098
g__Holdemania	0.0326482	0.0152049	0.0028559475429484516;0.06238252397587299	0.0317283	0.0634566	0.00097122	0.166607	2255	0.354504	0.0801345	0.575515	0.911233	0.145865	0.208071	0.0525675	0.637869	0.111111	-0.0362395	0.723057	0.974273	0.103142	0.0596465	0.0589336	0.179158	0.0316703	-0.181504	0.0476985	0.453136	0.0940721	0.116492	0.404334	0.688167	0.142857	-0.00786978	0.951606	0.991841	0.131306	-0.0546673	0.592586	0.884477	0.103142	0.138915	0.365751	0.952326	0.158114	0.106771	0.154484	0.518076	0.0758098
s__Lactobacillus_ruminis	0.0326239	0.0192397	-0.005078873194588379;0.07023400577633965	0.0898763	0.148772	0.00376232	0.315931	709	0.11146	-0.26428	0.0550622	0.211072	0.145865	-0.109368	0.31726	0.699203	0.111111	0.25135	0.0107431	0.0643438	0.103142	0.0476733	0.131445	0.370589	0.0316703	-0.0382454	0.682131	0.973662	0.0940721	-0.153422	0.269325	0.735414	0.142857	0.112054	0.384129	0.787894	0.131306	-0.0653551	0.522057	0.956167	0.103142	0.172012	0.259863	0.658954	0.158114	0.0736752	0.327538	0.757323	0.0758098
g__Sharpea	0.0323978	0.0196001	-0.006011992319503877;0.07071205117527991	0.0982692	0.160612	0.00409083	0.419584	351	0.05518	0.0381787	0.790222	0.962815	0.145865	0.0415318	0.705765	0.895748	0.111111	0.232961	0.0187135	0.0861957	0.103142	0.142658	5.057e-06	8.5415e-05	0.0316703	-0.050699	0.586947	0.857845	0.0940721	-0.0360298	0.797853	0.885209	0.142857	-0.252322	0.0433146	0.4749	0.131306	-0.0639609	0.531016	0.884477	0.103142	-0.0155906	0.920021	0.980022	0.158114	-0.0771801	0.304901	0.736146	0.0758098
s__Clostridium_sp_CAG_411	-0.0323307	0.0172966	-0.0661499417783305;0.0015627601612851069	0.0615313	0.106825	0.00221399	0.274352	178	0.027983	-0.0693008	0.628529	0.877532	0.145865	0.123491	0.257879	0.64766	0.111111	-0.0638809	0.531532	0.791796	0.103142	-0.0634527	0.0444563	0.173459	0.0316703	0.011294	0.903809	0.973662	0.0940721	-0.242455	0.0746176	0.579723	0.142857	-0.179058	0.159523	0.787894	0.131306	-0.0847707	0.405545	0.956167	0.103142	-0.0603581	0.69693	0.860582	0.158114	-0.092955	0.215856	0.59702	0.0758098
s__Veillonella_atypica	0.0323066	0.0130286	0.006780235732604703;0.05779091094819239	0.0131239	0.0297157	0.000114389	0.0226668	1495	0.235026	-0.0406444	0.776997	0.937977	0.145865	-0.0187145	0.865016	0.98289	0.111111	0.194375	0.0521336	0.177987	0.103142	0.0458069	0.147275	0.39484	0.0316703	0.194049	0.0337586	0.368813	0.0940721	0.236273	0.0828822	0.579723	0.142857	0.0414603	0.748945	0.896682	0.131306	0.141606	0.161544	0.956167	0.103142	0.125098	0.416345	0.683995	0.158114	-0.073338	0.32977	0.758472	0.0758098
s__Eubacterium_sp_CAG_180	0.0323011	0.0126333	0.007549617263810222;0.05701298593009236	0.0105404	0.0255898	0	0	2126	0.334224	0.0442018	0.758024	0.926238	0.145865	0.19953	0.0636017	0.64766	0.111111	0.273251	0.00521347	0.0643438	0.103142	-0.0234915	0.457756	0.68979	0.0316703	-0.101917	0.272619	0.973662	0.0940721	-0.155121	0.263913	0.735414	0.142857	0.045546	0.725109	0.880495	0.131306	-0.0166549	0.870702	0.965727	0.103142	-0.0819361	0.59637	0.801888	0.158114	0.0334815	0.657166	0.886231	0.0758098
s__Mitsuokella_multacida	0.0321301	0.0140622	0.004577316564977144;0.059634103293786676	0.0222844	0.0470449	0.000470429	0.0707148	564	0.0886653	0.00021612	0.998799	0.999836	0.145865	-0.00562779	0.959237	0.993309	0.111111	-0.0196691	0.847557	0.954871	0.103142	0.0208067	0.510771	0.72485	0.0316703	0.0109524	0.906706	0.973662	0.0940721	0.144789	0.29792	0.735414	0.142857	-0.112183	0.383572	0.787894	0.131306	-0.0253596	0.80422	0.956167	0.103142	0.137947	0.369176	0.658954	0.158114	0.032049	0.67097	0.886231	0.0758098
s__Oxalobacter_formigenes	-0.0321114	0.0129257	-0.05739497896840741;-0.006786559563966169	0.0129543	0.0296191	8.3511e-05	0.0111426	430	0.0675994	0.0468097	0.744199	0.92482	0.145865	-0.106811	0.328861	0.699203	0.111111	-0.123255	0.224361	0.482984	0.103142	-0.0390526	0.216786	0.48089	0.0316703	0.011294	0.903809	0.973662	0.0940721	-0.0171859	0.902819	0.941604	0.142857	0.20842	0.0992439	0.787894	0.131306	-0.153779	0.127641	0.956167	0.103142	-0.0388825	0.80213	0.922998	0.158114	-0.105117	0.161055	0.557277	0.0758098
s__Blautia_wexlerae	0.0320653	0.0126333	0.007313642836369218;0.05677776238042006	0.0111202	0.0267008	0	0	5973	0.939003	0.110852	0.437038	0.776364	0.145865	-0.0678855	0.536482	0.864458	0.111111	-0.116136	0.252749	0.528475	0.103142	0.0346383	0.273384	0.529952	0.0316703	-0.0380253	0.683863	0.973662	0.0940721	0.174643	0.206755	0.716015	0.142857	0.0180763	0.889118	0.963345	0.131306	-0.0107743	0.916148	0.969695	0.103142	0.23382	0.119988	0.658954	0.158114	0.00288866	0.969475	0.98407	0.0758098
s__Eubacterium_callanderi	0.0318867	0.0175086	-0.002422884981677592;0.06612125096128972	0.0685109	0.115151	0.00236447	0.258143	109	0.0171357	-0.26428	0.0550622	0.211072	0.145865	-0.0757886	0.489845	0.831292	0.111111	0.0928074	0.362102	0.650143	0.103142	0.021786	0.491071	0.711783	0.0316703	-0.0891811	0.337758	0.973662	0.0940721	-0.14629	0.292816	0.735414	0.142857	0.0698633	0.589029	0.787894	0.131306	0.0231626	0.82089	0.956167	0.103142	0.130787	0.395071	0.658954	0.158114	0.0154257	0.838058	0.929521	0.0758098
s__Streptococcus_infantis	0.0318006	0.0168533	-0.0012241743800784583;0.06475614103372562	0.0591106	0.104159	0.00191401	0.228004	652	0.1025	0.0380783	0.790761	0.94372	0.145865	-0.0788553	0.472329	0.819133	0.111111	-0.0092551	0.927938	0.972979	0.103142	0.0445597	0.158636	0.40915	0.0316703	0.243901	0.0068396	0.271719	0.0940721	0.0165087	0.906631	0.942645	0.142857	0.074998	0.561783	0.787894	0.131306	0.0233283	0.81963	0.956167	0.103142	-0.0985341	0.523469	0.75002	0.158114	0.0310936	0.680238	0.888457	0.0758098
s__Prevotella_sp_CAG_617	0.031428	0.0148437	0.0023426456509359063;0.06046026166611797	0.0341912	0.066113	0.000799963	0.0779654	75	0.0117906	-0.26428	0.0550622	0.211072	0.145865	0.276407	0.00856649	0.524612	0.111111	0.239143	0.0156074	0.0643438	0.103142	0.0237792	0.452263	0.683872	0.0316703	0.011294	0.903809	0.973662	0.0940721	0.0863687	0.537817	0.735414	0.142857	0.0686754	0.595413	0.787894	0.131306	0.101138	0.32017	0.956167	0.103142	0.130787	0.395071	0.658954	0.158114	0.032049	0.67097	0.886231	0.0758098
s__Prevotella_sp_CAG_1031	0.0311907	0.0126333	0.0064381415894351705;0.05590499902001122	0.0135265	0.0303415	0	0	118	0.0185505	0.168016	0.234432	0.557051	0.145865	0.123491	0.257879	0.64766	0.111111	0.0148746	0.884423	0.968124	0.103142	0.00611181	0.846856	0.932668	0.0316703	0.011294	0.903809	0.973662	0.0940721	-0.059757	0.670587	0.820859	0.142857	0.0897689	0.486785	0.787894	0.131306	-0.045496	0.656258	0.956167	0.103142	-0.0105939	0.945609	0.975211	0.158114	0.032049	0.67097	0.886231	0.0758098
s__Bacteroides_sp_D2	0.0311649	0.0159852	-0.00015860843297338514;0.06242740115231336	0.0511667	0.0935559	0.00138399	0.198651	177	0.0278258	-0.18014	0.201243	0.536238	0.145865	0.123491	0.257879	0.64766	0.111111	0.115461	0.255564	0.528546	0.103142	0.0303505	0.337276	0.58488	0.0316703	0.268613	0.00267691	0.168208	0.0940721	0.106068	0.448283	0.735414	0.142857	-0.0565389	0.662264	0.838868	0.131306	-0.0602874	0.554975	0.956167	0.103142	0.130787	0.395071	0.658954	0.158114	-0.0708756	0.346367	0.775224	0.0758098
s__Holdemania_filiformis	0.0310601	0.015793	0.00011312519501676112;0.06194760339056118	0.0491645	0.0902726	0.00127683	0.198501	2255	0.354504	0.0895981	0.530887	0.826458	0.145865	0.209001	0.0514653	0.64766	0.111111	-0.0415343	0.68456	0.879639	0.103142	0.0553594	0.0796994	0.27107	0.0316703	-0.186235	0.0419724	0.433167	0.0940721	0.109104	0.435228	0.735414	0.142857	-0.0249587	0.847322	0.948511	0.131306	-0.0440962	0.666206	0.956167	0.103142	0.146026	0.34116	0.658954	0.158114	0.110204	0.141481	0.53183	0.0758098
s__Hungatella_hathewayi	-0.0308768	0.0126333	-0.05559184183003704;-0.006124020501457247	0.0144959	0.032156	0	0	1188	0.186763	-0.0466705	0.744935	0.92482	0.145865	-0.104735	0.338469	0.706347	0.111111	-0.0530882	0.603354	0.818837	0.103142	-0.0221766	0.483328	0.706402	0.0316703	-0.0219724	0.814082	0.973662	0.0940721	-0.0866327	0.536564	0.735414	0.142857	-0.00438369	0.973033	0.986121	0.131306	0.075218	0.460893	0.956167	0.103142	0.0446856	0.773293	0.91086	0.158114	0.112214	0.134258	0.515797	0.0758098
s__Prevotella_sp_AM42_24	0.0306909	0.0218937	-0.01221737596815141;0.07348626871925036	0.160906	0.23917	0.00647169	0.343769	539	0.0847351	-0.0158173	0.912301	0.984384	0.145865	0.0464464	0.672784	0.913064	0.111111	0.0622724	0.541966	0.797036	0.103142	0.0422985	0.180901	0.43263	0.0316703	0.0320008	0.731899	0.973662	0.0940721	0.0863687	0.537817	0.735414	0.142857	0.0686754	0.595413	0.787894	0.131306	0.104223	0.305452	0.956167	0.103142	0.130787	0.395071	0.658954	0.158114	-0.0190193	0.801035	0.924975	0.0758098
g__Haemophilus	-0.0305944	0.0189508	-0.06764853789050228;0.006544024096431499	0.106371	0.170194	0.00350831	0.274191	2613	0.410784	-0.171692	0.224011	0.69489	0.145865	-0.0269504	0.806568	0.90593	0.111111	0.0593461	0.561196	0.847658	0.103142	-0.0428527	0.175241	0.341496	0.0316703	0.286107	0.00128974	0.0919402	0.0940721	0.137486	0.323532	0.688167	0.142857	-0.117704	0.360252	0.637217	0.131306	-0.254311	0.00978208	0.308852	0.103142	-0.127211	0.40837	0.952326	0.158114	-0.196162	0.00784047	0.186076	0.0758098
s__Ruminococcus_sp_CAG_403	-0.0304667	0.0150167	-0.059839512092863506;-0.0010412407298232933	0.0424243	0.0795683	0.000880466	0.133393	452	0.071058	-0.0579844	0.685872	0.897383	0.145865	-0.0442631	0.687366	0.921436	0.111111	-0.0329239	0.74752	0.923733	0.103142	-0.0136603	0.665959	0.829128	0.0316703	-0.0503837	0.589281	0.973662	0.0940721	-0.13635	0.327636	0.735414	0.142857	-0.0305899	0.813418	0.930534	0.131306	-0.198547	0.0470686	0.690865	0.103142	-0.0426362	0.783446	0.912975	0.158114	0.056231	0.455499	0.832857	0.0758098
g__Methanosphaera	-0.0304236	0.0143302	-0.058455323415980906;-0.0023438761896580284	0.0337077	0.0665398	0.000577276	0.0829888	466	0.0732589	0.029754	0.835812	0.962815	0.145865	-0.140215	0.197757	0.785952	0.111111	0.0213112	0.834999	0.974273	0.103142	-0.0481423	0.127682	0.277252	0.0316703	0.0117082	0.900299	0.963701	0.0940721	-0.146297	0.292793	0.688167	0.142857	-0.040794	0.752854	0.886743	0.131306	-0.0799207	0.433152	0.884477	0.103142	-0.239153	0.111217	0.789005	0.158114	-0.109733	0.143211	0.518076	0.0758098
s__Lactococcus_lactis	0.0304205	0.0194524	-0.007701483327655918;0.0684540941028228	0.117788	0.183833	0.00395465	0.365761	1261	0.198239	0.267391	0.0520169	0.211072	0.145865	0.224192	0.0359427	0.581739	0.111111	-0.0612586	0.548592	0.797036	0.103142	-0.0131728	0.677199	0.833622	0.0316703	-0.0679503	0.466011	0.973662	0.0940721	0.261042	0.0535292	0.571448	0.142857	0.172774	0.175246	0.787894	0.131306	0.0356215	0.727597	0.956167	0.103142	0.2214	0.142331	0.658954	0.158114	-0.0133403	0.859711	0.940182	0.0758098
g__Oxalobacter	-0.0302113	0.0133126	-0.05625528145470907;-0.0041262409231424425	0.0232116	0.0504024	0.00020372	0.0255317	430	0.0675994	0.0329828	0.81827	0.962815	0.145865	-0.108212	0.322473	0.785952	0.111111	-0.117625	0.246621	0.576714	0.103142	-0.0319607	0.312243	0.510332	0.0316703	0.0546344	0.558161	0.857845	0.0940721	-0.00890207	0.949576	0.980844	0.142857	0.248871	0.0464936	0.4749	0.131306	-0.171005	0.0891721	0.804387	0.103142	-0.0568964	0.713584	0.952326	0.158114	-0.111624	0.136348	0.518076	0.0758098
g__Hafnia	0.0301325	0.0126333	0.0053789735740325;0.05484904220084269	0.0170439	0.0431779	0	0	157	0.0246817	-0.0443955	0.756994	0.962815	0.145865	0.0855509	0.435265	0.785952	0.111111	0.0495954	0.627464	0.908329	0.103142	-0.0164289	0.603609	0.742146	0.0316703	0.0546344	0.558161	0.857845	0.0940721	-0.082533	0.556171	0.77601	0.142857	0.191174	0.132098	0.521879	0.131306	0.180654	0.0719642	0.804387	0.103142	-0.256825	0.0854777	0.736582	0.158114	0.139809	0.0610014	0.386342	0.0758098
s__Lactobacillus_mucosae	0.0300539	0.0274494	-0.023746924091576294;0.0836811843470635	0.273543	0.363339	0.0141565	0.639506	252	0.0396164	-0.26428	0.0550622	0.211072	0.145865	-0.0607769	0.580179	0.887427	0.111111	0.239143	0.0156074	0.0643438	0.103142	0.154134	7.83e-07	0.000171121	0.0316703	0.211783	0.0199569	0.327081	0.0940721	0.352989	0.00675433	0.533991	0.142857	0.0946345	0.463252	0.787894	0.131306	0.223193	0.0246784	0.575914	0.103142	-0.00305439	0.984308	0.99341	0.158114	-0.0645295	0.391492	0.790625	0.0758098
s__Veillonella_dispar	0.0299948	0.0207633	-0.010697617687071864;0.07058809816049692	0.148504	0.223795	0.00523642	0.40398	1562	0.245559	-0.128326	0.367107	0.713003	0.145865	0.0513795	0.640274	0.890123	0.111111	0.318038	0.000938569	0.0643438	0.103142	-0.0720848	0.0223282	0.114793	0.0316703	0.205137	0.0244291	0.327081	0.0940721	0.12733	0.361306	0.735414	0.142857	0.175286	0.168834	0.787894	0.131306	-0.0858881	0.399331	0.956167	0.103142	0.0671135	0.664818	0.844342	0.158114	-0.11966	0.109928	0.493697	0.0758098
s__Solobacterium_moorei	0.0297229	0.0162592	-0.002139215200090212;0.06152466329938459	0.0674833	0.113862	0.00154314	0.169523	205	0.0322276	-0.26428	0.0550622	0.211072	0.145865	0.0673273	0.539855	0.864458	0.111111	0.239143	0.0156074	0.0643438	0.103142	0.0216057	0.494667	0.711783	0.0316703	0.128373	0.165512	0.927291	0.0940721	0.167432	0.226795	0.735414	0.142857	0.0163251	0.899803	0.963345	0.131306	-0.0380402	0.709883	0.956167	0.103142	0.130787	0.395071	0.658954	0.158114	0.114482	0.126453	0.513165	0.0758098
g__Hungatella	-0.0296892	0.0126333	-0.05440670357282064;-0.004935322765725759	0.018741	0.0459457	0	0	1188	0.186763	-0.057287	0.689465	0.962815	0.145865	-0.108251	0.322293	0.785952	0.111111	-0.0475077	0.642063	0.913243	0.103142	-0.0172667	0.585269	0.74134	0.0316703	-0.0144796	0.876864	0.951895	0.0940721	-0.0814124	0.561586	0.77601	0.142857	0.0164558	0.899005	0.970185	0.131306	0.0596535	0.559161	0.884477	0.103142	0.0358497	0.817302	0.952326	0.158114	0.108699	0.147075	0.518076	0.0758098
g__Eggerthella	0.0296775	0.0181468	-0.005885213772379364;0.06516533018493505	0.101898	0.164772	0.00284483	0.223015	2863	0.450086	0.0897308	0.530273	0.866683	0.145865	0.0862739	0.431361	0.785952	0.111111	0.0278663	0.785304	0.974273	0.103142	0.0733959	0.0199889	0.0821168	0.0316703	0.0248855	0.789961	0.951895	0.0940721	0.0800897	0.568008	0.777813	0.142857	-0.0319056	0.805542	0.92062	0.131306	0.11237	0.268705	0.884477	0.103142	0.302949	0.0391868	0.736582	0.158114	0.0747983	0.320171	0.736146	0.0758098
s__Cloacibacillus_porcorum	-0.0296773	0.0126333	-0.05439482557890037;-0.004923409804693371	0.0187886	0.0400517	0	0	295	0.0463764	-0.0741881	0.604371	0.87067	0.145865	-0.137009	0.208443	0.64766	0.111111	-0.0582888	0.568221	0.807794	0.103142	-0.0602014	0.0566066	0.208234	0.0316703	0.011294	0.903809	0.973662	0.0940721	-0.157524	0.256379	0.735414	0.142857	-0.142446	0.266422	0.787894	0.131306	0.053341	0.601624	0.956167	0.103142	-0.0310148	0.841619	0.940491	0.158114	-0.00971976	0.897541	0.952004	0.0758098
g__Catenibacterium	0.0294557	0.0188514	-0.007488848616774106;0.06631993481140155	0.118103	0.183181	0.00342282	0.283358	1138	0.178903	-0.0305	0.831752	0.962815	0.145865	0.139492	0.200132	0.785952	0.111111	0.110779	0.275641	0.625334	0.103142	0.0527179	0.0952088	0.233969	0.0316703	-0.0595183	0.523391	0.857845	0.0940721	-0.108975	0.435778	0.688179	0.142857	-0.283709	0.0216609	0.411557	0.131306	-0.0261745	0.798058	0.968113	0.103142	-0.18397	0.227018	0.862669	0.158114	-0.145428	0.0510994	0.386342	0.0758098
s__Streptococcus_australis	0.0294206	0.0257175	-0.020985237159695188;0.07967733739056171	0.252595	0.342807	0.0114865	0.559106	859	0.135042	0.036601	0.798714	0.94372	0.145865	-0.00681408	0.950655	0.993309	0.111111	0.0946255	0.352679	0.639506	0.103142	-0.0137538	0.663814	0.828839	0.0316703	0.299549	0.000706948	0.0746398	0.0940721	0.142322	0.306428	0.735414	0.142857	0.0845201	0.512836	0.787894	0.131306	0.00888589	0.930806	0.98015	0.103142	-0.253847	0.08947	0.658954	0.158114	-0.137064	0.0663781	0.432263	0.0758098
g__Massiliomicrobiota	0.0291037	0.0126333	0.004349377561143471;0.05382246165207984	0.0212079	0.0488424	0	0	473	0.0743594	-0.0690694	0.629682	0.956374	0.145865	-0.034084	0.756755	0.895748	0.111111	0.0921982	0.365293	0.739489	0.103142	0.0324433	0.304983	0.503886	0.0316703	0.0140808	0.88023	0.951895	0.0940721	-0.0603777	0.667357	0.826081	0.142857	0.0218508	0.866153	0.954023	0.131306	0.0591174	0.562712	0.884477	0.103142	0.0710187	0.646506	0.952326	0.158114	-0.0181672	0.809778	0.971054	0.0758098
s__Ruthenibacterium_lactatiformans	-0.0289288	0.014231	-0.05677050561320889;-0.0010421698148795362	0.0420296	0.0791678	0.000537009	0.167723	5433	0.854111	0.0192835	0.89318	0.973121	0.145865	-0.058082	0.597152	0.890096	0.111111	-0.075175	0.46115	0.754767	0.103142	-0.00583673	0.853669	0.93596	0.0316703	-0.0139065	0.881702	0.973662	0.0940721	-0.022992	0.870225	0.919033	0.142857	-0.208584	0.0989652	0.787894	0.131306	0.213758	0.0318731	0.60559	0.103142	0.156331	0.3073	0.658954	0.158114	0.134431	0.0718869	0.438447	0.0758098
g__Harryflintia	0.0287654	0.0126333	0.004010731858339825;0.05348478491233479	0.0227589	0.0501355	0	0	419	0.0658701	-0.0366844	0.798264	0.962815	0.145865	0.0648127	0.555174	0.852389	0.111111	0.030005	0.769261	0.974273	0.103142	0.021212	0.502569	0.688203	0.0316703	-0.0392682	0.674099	0.919867	0.0940721	-0.138876	0.318558	0.688167	0.142857	0.0907856	0.481818	0.725112	0.131306	0.113397	0.264287	0.884477	0.103142	0.186269	0.22103	0.862669	0.158114	0.0554915	0.461469	0.872422	0.0758098
s__Anaerotruncus_sp_CAG_528	-0.0285763	0.0126333	-0.053296123160231954;-0.0038215336824885694	0.0236676	0.0492512	0	0	374	0.0587958	-0.0509853	0.722224	0.909545	0.145865	0.0325389	0.76747	0.963748	0.111111	0.0218044	0.831236	0.954871	0.103142	-0.0421162	0.182792	0.43263	0.0316703	0.0270958	0.771787	0.973662	0.0940721	-0.106983	0.444325	0.735414	0.142857	-0.0569753	0.659812	0.838191	0.131306	0.0598154	0.55809	0.956167	0.103142	0.133678	0.384497	0.658954	0.158114	0.0213946	0.776796	0.91018	0.0758098
s__Prevotella_sp_CAG_520	0.0283921	0.0186217	-0.008102880551398683;0.06481148197768151	0.127282	0.197027	0.00322894	0.328536	579	0.0910234	-0.0467691	0.744413	0.92482	0.145865	0.217449	0.0422784	0.631546	0.111111	0.13209	0.192292	0.4466	0.103142	0.0288676	0.361436	0.614582	0.0316703	0.0857632	0.356766	0.973662	0.0940721	0.0863687	0.537817	0.735414	0.142857	0.166248	0.1927	0.787894	0.131306	0.0604954	0.553605	0.956167	0.103142	0.130787	0.395071	0.658954	0.158114	-0.100178	0.181914	0.591049	0.0758098
g__Lachnospiraceae_unclassified	0.0282573	0.013988	0.0008466649542859042;0.05562558115269552	0.043329	0.0795553	0.000441916	0.10759	5818	0.914636	0.105323	0.460555	0.864251	0.145865	0.00820947	0.940566	0.979219	0.111111	-0.0338766	0.740464	0.974273	0.103142	0.107188	0.000649756	0.00557286	0.0316703	-0.104849	0.258891	0.857845	0.0940721	-0.0486954	0.729063	0.852443	0.142857	0.0154201	0.905333	0.970185	0.131306	-0.134523	0.184064	0.874304	0.103142	-0.0686319	0.657676	0.952326	0.158114	0.0569958	0.449369	0.872422	0.0758098
g__Erysipelatoclostridium	0.0278751	0.0192802	-0.009911147103715108;0.06558184321205587	0.148181	0.220818	0.0037986	0.285411	3013	0.473668	0.0135523	0.924822	0.983027	0.145865	-0.306031	0.00324545	0.263678	0.111111	-0.0159697	0.875979	0.979036	0.103142	0.010957	0.72915	0.827096	0.0316703	-0.0454843	0.626083	0.89778	0.0940721	0.241147	0.076311	0.528761	0.142857	0.262686	0.0347985	0.440781	0.131306	-0.00284545	0.977818	0.994761	0.103142	0.173364	0.256006	0.896476	0.158114	0.154201	0.0383059	0.352617	0.0758098
s__Parvimonas_micra	0.0278387	0.0176489	-0.006749365076128825;0.06236023350784158	0.114655	0.181538	0.00246652	0.196582	259	0.0407169	-0.26428	0.0550622	0.211072	0.145865	0.150471	0.166174	0.64766	0.111111	0.239143	0.0156074	0.0643438	0.103142	-0.0159031	0.615247	0.806955	0.0316703	-0.00879787	0.924999	0.973821	0.0940721	0.025163	0.858087	0.919033	0.142857	0.137896	0.282356	0.787894	0.131306	0.171578	0.0880687	0.944493	0.103142	-0.216571	0.151765	0.658954	0.158114	0.0573967	0.446174	0.826082	0.0758098
s__Enterobacter_mori	0.0277964	0.0199055	-0.011215853599433197;0.0667242071059511	0.162535	0.240773	0.00437901	0.445781	109	0.0171357	-0.26428	0.0550622	0.211072	0.145865	-0.153239	0.158312	0.64766	0.111111	0.0688238	0.500098	0.777732	0.103142	0.0322778	0.30746	0.562176	0.0316703	0.011294	0.903809	0.973662	0.0940721	0.0863687	0.537817	0.735414	0.142857	0.131438	0.305993	0.787894	0.131306	-0.115512	0.25535	0.956167	0.103142	0.130787	0.395071	0.658954	0.158114	0.032049	0.67097	0.886231	0.0758098
s__Eggerthella_lenta	0.0276391	0.0181426	-0.007917069109364322;0.06312546804925634	0.127594	0.197027	0.00284156	0.223095	2863	0.450086	0.0980131	0.492631	0.812377	0.145865	0.0863127	0.431153	0.790685	0.111111	0.0228155	0.823531	0.954871	0.103142	0.0691028	0.0285473	0.131317	0.0316703	0.0183392	0.844406	0.973662	0.0940721	0.0744	0.596002	0.777471	0.142857	-0.0498529	0.700251	0.865644	0.131306	0.119615	0.23859	0.956167	0.103142	0.306477	0.036693	0.658954	0.158114	0.0778306	0.300814	0.726276	0.0758098
s__Methanosphaera_stadtmanae	-0.0276325	0.0132704	-0.05359953153157511;-0.0016281167523849681	0.0372803	0.0714539	0.000190039	0.0344944	437	0.0686999	0.0752618	0.599116	0.87067	0.145865	-0.138116	0.204711	0.64766	0.111111	0.0113166	0.911944	0.972979	0.103142	-0.0422125	0.181791	0.43263	0.0316703	0.00449229	0.961663	0.984596	0.0940721	-0.154235	0.266728	0.735414	0.142857	-0.0672916	0.602887	0.791177	0.131306	-0.0524765	0.607547	0.956167	0.103142	-0.229303	0.127799	0.658954	0.158114	-0.104113	0.165146	0.557277	0.0758098
g__Desulfovibrio	-0.0276114	0.0126333	-0.052333088490827524;-0.0028558159910528104	0.0288124	0.0601177	0	0	1748	0.2748	0.0158254	0.912256	0.976499	0.145865	-0.0976087	0.37276	0.785952	0.111111	-0.0317705	0.756089	0.974273	0.103142	-0.0582898	0.0649565	0.191042	0.0316703	-0.0288902	0.757121	0.951094	0.0940721	-0.166273	0.230132	0.669823	0.142857	-0.165264	0.195432	0.521879	0.131306	0.0190073	0.852628	0.97145	0.103142	-0.0310762	0.841309	0.952326	0.158114	0.00823432	0.913133	0.971054	0.0758098
s__Catenibacterium_mitsuokai	0.0275751	0.0190883	-0.009835133057291726;0.06490823295317415	0.148514	0.223795	0.00362815	0.292695	1138	0.178903	-0.0189934	0.894779	0.973121	0.145865	0.141426	0.193824	0.64766	0.111111	0.105579	0.299124	0.575847	0.103142	0.0473117	0.134405	0.37174	0.0316703	-0.0646346	0.488161	0.973662	0.0940721	-0.115564	0.408144	0.735414	0.142857	-0.298362	0.0151757	0.656739	0.131306	-0.015348	0.880771	0.965957	0.103142	-0.175838	0.249042	0.658954	0.158114	-0.140328	0.0600258	0.432263	0.0758098
s__Eubacterium_rectale	0.0275555	0.0143741	-0.0006126244412611145;0.055679972510345045	0.0551893	0.100475	0.000595379	0.124226	5784	0.909291	0.132416	0.351738	0.703394	0.145865	0.0161307	0.883515	0.98289	0.111111	-0.0404423	0.692439	0.879639	0.103142	0.102748	0.00108724	0.0103288	0.0316703	-0.115001	0.214995	0.973662	0.0940721	-0.0869309	0.535151	0.735414	0.142857	-0.00548963	0.966233	0.984566	0.131306	-0.114103	0.261283	0.956167	0.103142	-0.0580674	0.707936	0.866089	0.158114	0.065588	0.383732	0.790625	0.0758098
s__Fusobacterium_sp_CAG_439	0.0274989	0.0188571	-0.009458212209071793;0.0643810484629611	0.14471	0.220343	0.00342769	0.31437	147	0.0231096	-0.26428	0.0550622	0.211072	0.145865	0.123491	0.257879	0.64766	0.111111	0.239143	0.0156074	0.0643438	0.103142	0.0552607	0.0802394	0.27107	0.0316703	0.119587	0.196979	0.973662	0.0940721	-0.047654	0.734651	0.872398	0.142857	0.182084	0.15232	0.787894	0.131306	0.0100136	0.922049	0.973274	0.103142	0.130787	0.395071	0.658954	0.158114	-0.00312058	0.967025	0.98407	0.0758098
s__Streptococcus_parasanguinis	0.0274975	0.0126333	0.0027418895374392905;0.05221947248649025	0.0294786	0.0588227	0	0	4142	0.651155	-0.0757518	0.596725	0.87067	0.145865	-0.0202488	0.854064	0.982319	0.111111	0.1881	0.0605722	0.200531	0.103142	-0.00972944	0.758495	0.882208	0.0316703	0.0859216	0.355871	0.973662	0.0940721	0.0678111	0.62913	0.80826	0.142857	0.27284	0.0278202	0.656739	0.131306	0.090557	0.373973	0.956167	0.103142	0.114915	0.455927	0.714122	0.158114	0.00351598	0.96285	0.98407	0.0758098
g__Ruthenibacterium	-0.0271736	0.0138551	-0.05428456883646958;-2.263253393076985e-05	0.0498052	0.0890634	0.000392069	0.1428	5433	0.854111	-0.0282188	0.84418	0.962815	0.145865	-0.061177	0.577678	0.860853	0.111111	-0.0598152	0.558091	0.847658	0.103142	0.00566845	0.857843	0.893097	0.0316703	-0.00815352	0.930478	0.968717	0.0940721	0.00426547	0.975828	0.988839	0.142857	-0.185537	0.144392	0.521879	0.131306	0.19908	0.0464513	0.78451	0.103142	0.135096	0.379368	0.952326	0.158114	0.124994	0.0947092	0.489789	0.0758098
s__Collinsella_intestinalis	0.027019	0.0126333	0.0022630479161781757;0.051741921701359585	0.0324256	0.0632588	0	0	3131	0.492218	-0.0729799	0.610308	0.87067	0.145865	-0.0148447	0.892745	0.98289	0.111111	0.172165	0.0869485	0.267581	0.103142	0.0312057	0.323825	0.575249	0.0316703	0.0177339	0.84948	0.973662	0.0940721	0.0288926	0.837309	0.918831	0.142857	-0.0784168	0.543967	0.787894	0.131306	0.0958647	0.346344	0.956167	0.103142	-0.0936757	0.544366	0.766227	0.158114	-0.0146576	0.84602	0.935963	0.0758098
g__Blastocystis	-0.026666	0.017019	-0.05996069755117535;0.006687918478385714	0.1171	0.183181	0.0020238	0.160009	341	0.0536079	-0.308524	0.0228236	0.1239	0.145865	0.0919305	0.401501	0.785952	0.111111	0.000637778	0.995028	0.995028	0.103142	-0.0253222	0.423447	0.61299	0.0316703	-0.136207	0.140698	0.689875	0.0940721	0.11987	0.390626	0.688167	0.142857	0.153448	0.230352	0.538669	0.131306	-0.126826	0.210984	0.884477	0.103142	0.190653	0.209905	0.862669	0.158114	-0.111789	0.135762	0.518076	0.0758098
g__Anaerotruncus	-0.0265972	0.0166995	-0.059267931601365044;0.006130491760703086	0.111178	0.176031	0.0018146	0.180261	1853	0.291306	0.0998637	0.484407	0.866234	0.145865	0.0217285	0.843527	0.922418	0.111111	-0.00404315	0.968486	0.987069	0.103142	-0.0186545	0.55547	0.727378	0.0316703	-0.0681425	0.464744	0.857845	0.0940721	-0.247357	0.0685247	0.528761	0.142857	-0.17242	0.176162	0.521879	0.131306	0.110328	0.277627	0.884477	0.103142	0.287029	0.0521311	0.736582	0.158114	0.17914	0.0155757	0.23675	0.0758098
s__Massiliomicrobiota_timonensis	0.0265047	0.0126333	0.0017483362477125081;0.051228572329882476	0.0358712	0.0690561	0	0	473	0.0743594	-0.045307	0.752156	0.926238	0.145865	-0.0298167	0.786451	0.968986	0.111111	0.0819605	0.421415	0.726894	0.103142	0.0248973	0.431273	0.66832	0.0316703	-0.0106974	0.908868	0.973662	0.0940721	-0.0693381	0.621388	0.805776	0.142857	0.00226318	0.986076	0.988337	0.131306	0.0902204	0.375768	0.956167	0.103142	0.0848849	0.583114	0.793834	0.158114	-0.0126444	0.866961	0.940182	0.0758098
s__Firmicutes_bacterium_CAG_83	-0.0264894	0.0127898	-0.05151922330230072;-0.0014262965630874448	0.0383109	0.0731086	4.3928e-05	0.0109239	5003	0.786512	-0.123352	0.386319	0.727679	0.145865	0.067053	0.541516	0.864458	0.111111	-0.124004	0.22151	0.479208	0.103142	0.0223533	0.479848	0.706402	0.0316703	0.0643762	0.48991	0.973662	0.0940721	-0.0614801	0.661634	0.820501	0.142857	-0.170758	0.180515	0.787894	0.131306	-0.0355973	0.727775	0.956167	0.103142	-0.187294	0.218394	0.658954	0.158114	-0.0479073	0.525109	0.885994	0.0758098
s__Veillonella_rogosae	0.0263653	0.0158955	-0.004786466537137995;0.05746591383161368	0.0971353	0.158982	0.00133354	0.168793	284	0.0446471	0.0856022	0.54953	0.843695	0.145865	0.108044	0.323235	0.699203	0.111111	0.347484	0.000249067	0.0643438	0.103142	-0.0388295	0.219427	0.484291	0.0316703	0.0741302	0.426214	0.973662	0.0940721	0.255183	0.0595996	0.571448	0.142857	0.0686754	0.595413	0.787894	0.131306	-0.0537753	0.598658	0.956167	0.103142	-0.258124	0.083779	0.658954	0.158114	0.11213	0.134556	0.515797	0.0758098
s__Citrobacter_freundii	0.026071	0.0166122	-0.006485795094540003;0.05857267974396912	0.116507	0.183142	0.00175921	0.176962	239	0.0375727	-0.0035549	0.980255	0.999134	0.145865	0.0798987	0.466446	0.815348	0.111111	0.239143	0.0156074	0.0643438	0.103142	-0.00378095	0.904899	0.964981	0.0316703	0.011294	0.903809	0.973662	0.0940721	0.248077	0.0676629	0.571448	0.142857	-0.079802	0.536824	0.787894	0.131306	0.12301	0.2253	0.956167	0.103142	-0.260478	0.0807633	0.658954	0.158114	-0.044033	0.559237	0.886231	0.0758098
g__Collinsella	0.0259659	0.0126333	0.0012091802433033387;0.050690815278695386	0.0398106	0.0765976	0	0	5831	0.91668	0.170003	0.22876	0.69543	0.145865	0.163725	0.130973	0.745268	0.111111	0.00332503	0.974081	0.987069	0.103142	0.00308705	0.922291	0.952567	0.0316703	-0.0428265	0.64644	0.900876	0.0940721	-0.06503	0.643331	0.826081	0.142857	-0.071083	0.582505	0.797665	0.131306	-0.0381835	0.708838	0.93788	0.103142	-0.128189	0.404709	0.952326	0.158114	-0.075054	0.318508	0.736146	0.0758098
s__Bilophila_wadsworthia	-0.0257944	0.0126333	-0.05051965354316678;-0.0010375792726076366	0.041139	0.0778311	0	0	3991	0.627417	0.108859	0.44544	0.785552	0.145865	-0.0410705	0.70889	0.930285	0.111111	-0.202455	0.0426939	0.150461	0.103142	-0.00259856	0.934558	0.977037	0.0316703	0.0689747	0.459279	0.973662	0.0940721	-0.0256298	0.855481	0.919033	0.142857	-0.287728	0.0196892	0.656739	0.131306	-0.0929124	0.361554	0.956167	0.103142	0.000908986	0.99533	0.998004	0.158114	0.0220923	0.769716	0.91018	0.0758098
g__Parabacteroides	-0.0256351	0.0133413	-0.051744891397103275;0.0005097960084773796	0.0546321	0.0965591	0.00021309	0.0623038	5954	0.936016	-0.0743083	0.603782	0.936479	0.145865	-0.0879453	0.422412	0.785952	0.111111	-0.139684	0.167445	0.479806	0.103142	0.0477422	0.130887	0.280208	0.0316703	-0.0437472	0.639358	0.900876	0.0940721	-0.13908	0.317833	0.688167	0.142857	-0.0598253	0.643882	0.842124	0.131306	-0.071212	0.485259	0.884477	0.103142	-0.0539893	0.727668	0.952326	0.158114	-0.0193051	0.798108	0.971054	0.0758098
s__Bacteroides_dorei	-0.0256135	0.0210259	-0.06673657172596353;0.015596398604883963	0.223119	0.312509	0.00551283	0.427469	4364	0.686056	-0.25464	0.0653855	0.242148	0.145865	0.0483363	0.660256	0.904488	0.111111	-0.126341	0.212769	0.469924	0.103142	0.0394902	0.21167	0.478675	0.0316703	0.0173271	0.852894	0.973662	0.0940721	-0.0932819	0.505472	0.735414	0.142857	0.288832	0.0191742	0.656739	0.131306	0.00620322	0.951666	0.984559	0.103142	-0.00322981	0.983407	0.99341	0.158114	-0.023917	0.751288	0.91018	0.0758098
s__Eubacterium_sp_CAG_38	-0.0251628	0.0207995	-0.06584566205392742;0.015603582933426476	0.226333	0.313993	0.00527421	0.439304	4209	0.661688	0.0126829	0.929633	0.988888	0.145865	-0.0803635	0.463838	0.814045	0.111111	-0.0712562	0.484986	0.763265	0.103142	-0.0363892	0.249834	0.52238	0.0316703	0.23363	0.00980259	0.325969	0.0940721	-0.149119	0.283351	0.735414	0.142857	-0.258929	0.0377141	0.656739	0.131306	-0.20483	0.0402015	0.650668	0.103142	0.097432	0.528176	0.754291	0.158114	0.0394809	0.600634	0.886231	0.0758098
s__Streptococcus_thermophilus	0.0250767	0.020234	-0.014580926584482661;0.06465565126496951	0.215186	0.303901	0.00469905	0.358642	3225	0.506996	0.296479	0.0294717	0.211072	0.145865	-0.00585435	0.957598	0.993309	0.111111	0.0645651	0.527124	0.790439	0.103142	0.0156615	0.62063	0.807866	0.0316703	-0.0162308	0.862109	0.973662	0.0940721	0.186444	0.176619	0.687532	0.142857	0.100009	0.437972	0.787894	0.131306	0.137383	0.174715	0.956167	0.103142	-0.318974	0.028849	0.658954	0.158114	0.042065	0.576966	0.886231	0.0758098
s__Clostridium_aldenense	0.0250555	0.0126333	0.0002982283789381832;0.04978216187220541	0.0472999	0.0875849	0	0	546	0.0858356	0.0443829	0.757061	0.926238	0.145865	-0.0819466	0.455013	0.808296	0.111111	-0.00735881	0.942675	0.980831	0.103142	-0.00292472	0.926365	0.975474	0.0316703	-0.0414112	0.657387	0.973662	0.0940721	0.0311714	0.824665	0.913411	0.142857	0.0501122	0.698764	0.865644	0.131306	-0.105119	0.301264	0.956167	0.103142	0.0306134	0.843644	0.940491	0.158114	0.0944793	0.208345	0.595625	0.0758098
s__Lactobacillus_salivarius	0.0250316	0.0223378	-0.01875040744425212;0.06871783187725798	0.262441	0.350724	0.00698899	0.40451	247	0.0388304	-0.26428	0.0550622	0.211072	0.145865	-0.157306	0.147257	0.64766	0.111111	-0.0610277	0.550106	0.797036	0.103142	0.0309875	0.327223	0.578756	0.0316703	-0.0187002	0.841382	0.973662	0.0940721	0.0324659	0.817501	0.911347	0.142857	-0.0210448	0.871048	0.958246	0.131306	0.0425121	0.677533	0.956167	0.103142	0.130787	0.395071	0.658954	0.158114	0.115646	0.12258	0.513165	0.0758098
s__Phascolarctobacterium_faecium	-0.0249219	0.0126333	-0.04964872160828377;-0.00016445749066528308	0.0484936	0.0894165	0	0	2190	0.344285	0.161637	0.253263	0.576796	0.145865	-0.132556	0.223939	0.64766	0.111111	-0.0920579	0.36603	0.652878	0.103142	-0.0191242	0.545554	0.756848	0.0316703	-0.0940517	0.311785	0.973662	0.0940721	0.124256	0.373227	0.735414	0.142857	-0.0772957	0.54978	0.787894	0.131306	-0.14339	0.156202	0.956167	0.103142	-0.111405	0.470011	0.730942	0.158114	0.0326107	0.665544	0.886231	0.0758098
s__Desulfovibrio_fairfieldensis	0.0248631	0.0163476	-0.007175785187310878;0.05685103293946691	0.128239	0.197326	0.00159608	0.161002	90	0.0141487	-0.175716	0.212962	0.553953	0.145865	0.123491	0.257879	0.64766	0.111111	-0.174338	0.0829001	0.258767	0.103142	-0.0242509	0.443339	0.67741	0.0316703	0.117802	0.203859	0.973662	0.0940721	0.0863687	0.537817	0.735414	0.142857	0.0686754	0.595413	0.787894	0.131306	0.0231626	0.82089	0.956167	0.103142	0.288666	0.0506653	0.658954	0.158114	-0.0469254	0.533658	0.886231	0.0758098
g__Coprobacillus	0.0246431	0.0136376	-0.0020832193347720667;0.051334151767305214	0.0707228	0.119443	0.000313674	0.0578711	701	0.110203	0.208383	0.136711	0.506832	0.145865	-0.0151238	0.890741	0.946802	0.111111	0.125839	0.214625	0.517826	0.103142	0.0505245	0.109842	0.25686	0.0316703	0.0158302	0.86548	0.951895	0.0940721	0.108183	0.439167	0.688179	0.142857	0.0218832	0.865956	0.954023	0.131306	0.104815	0.302683	0.884477	0.103142	0.0122369	0.937188	0.980022	0.158114	0.20652	0.00500898	0.186076	0.0758098
s__Citrobacter_youngae	0.0244466	0.0133432	-0.0017027344760346156;0.050562492236499064	0.0668923	0.113302	0.000213712	0.0364503	243	0.0382015	-0.00683722	0.962033	0.994909	0.145865	0.0885192	0.419364	0.779839	0.111111	0.239143	0.0156074	0.0643438	0.103142	-0.0143694	0.649747	0.825635	0.0316703	0.011294	0.903809	0.973662	0.0940721	0.200765	0.144335	0.677716	0.142857	-0.0156669	0.903825	0.963345	0.131306	0.138417	0.171421	0.956167	0.103142	-0.216775	0.151358	0.658954	0.158114	-0.0337201	0.654878	0.886231	0.0758098
s__Dialister_invisus	0.0243586	0.0165796	-0.008135409811686018;0.056801169423307256	0.141739	0.216573	0.00173875	0.202058	1752	0.275428	-0.261305	0.058103	0.218888	0.145865	-0.147238	0.175709	0.64766	0.111111	0.158692	0.115584	0.32172	0.103142	-0.0308326	0.32965	0.578756	0.0316703	0.107031	0.248984	0.973662	0.0940721	0.261043	0.0535286	0.571448	0.142857	0.120191	0.350029	0.787894	0.131306	0.143365	0.156275	0.956167	0.103142	-0.151534	0.322796	0.658954	0.158114	0.11463	0.125955	0.513165	0.0758098
s__Alistipes_onderdonkii	-0.0241747	0.0126333	-0.048902902483741115;0.0005831769368196498	0.0556405	0.100475	0	0	902	0.141802	-0.0850422	0.552167	0.843695	0.145865	0.0930189	0.395895	0.758799	0.111111	0.00927289	0.9278	0.972979	0.103142	-0.0314733	0.319687	0.572555	0.0316703	-0.0661311	0.478097	0.973662	0.0940721	0.10708	0.443909	0.735414	0.142857	0.124755	0.331721	0.787894	0.131306	-0.103643	0.308187	0.956167	0.103142	0.0199205	0.897909	0.96443	0.158114	-0.0173761	0.817915	0.924975	0.0758098
g__Bilophila	-0.0241566	0.0126333	-0.048884910718469225;0.0006012118102045892	0.0558232	0.0975303	0	0	3991	0.627417	0.0999541	0.484007	0.866234	0.145865	-0.042804	0.697174	0.895748	0.111111	-0.199052	0.0464842	0.190962	0.103142	0.00220626	0.94442	0.952567	0.0316703	0.0760604	0.41419	0.857845	0.0940721	-0.0185191	0.895319	0.942635	0.142857	-0.274054	0.0270688	0.414096	0.131306	-0.103694	0.307949	0.884477	0.103142	-0.00647073	0.966763	0.985007	0.158114	0.0173086	0.81861	0.971054	0.0758098
s__Parasutterella_excrementihominis	-0.0240273	0.0189221	-0.06104768764437398;0.013059083219292488	0.204123	0.289978	0.00348351	0.261608	3377	0.530891	0.00596416	0.966878	0.996523	0.145865	0.227785	0.0328989	0.581739	0.111111	-0.0712937	0.484755	0.763265	0.103142	-0.0278738	0.378219	0.628448	0.0316703	-0.0377475	0.686053	0.973662	0.0940721	0.192768	0.161794	0.677716	0.142857	-0.264741	0.0332828	0.656739	0.131306	-0.0637252	0.532538	0.956167	0.103142	-0.0162122	0.916843	0.974843	0.158114	-0.0474581	0.529011	0.886231	0.0758098
s__Ruminococcus_sp_CAG_579	-0.0239668	0.0126333	-0.04869542058989156;0.0007911540005816216	0.057778	0.103057	0	0	147	0.0231096	-0.138206	0.330637	0.690205	0.145865	-0.0124915	0.909671	0.98289	0.111111	0.239143	0.0156074	0.0643438	0.103142	-0.00016094	0.995942	0.999753	0.0316703	0.011294	0.903809	0.973662	0.0940721	0.0270369	0.847635	0.919033	0.142857	-0.140079	0.274635	0.787894	0.131306	-0.110467	0.277014	0.956167	0.103142	0.024446	0.874875	0.95338	0.158114	-0.0580458	0.441028	0.823629	0.0758098
s__Harryflintia_acetispora	0.0238465	0.0126333	-0.0009115233337680548;0.04857533589129419	0.0590459	0.104159	0	0	419	0.0658701	-0.0213723	0.881685	0.973121	0.145865	0.065716	0.549648	0.869445	0.111111	0.0209281	0.837926	0.954871	0.103142	0.0137972	0.662817	0.828839	0.0316703	-0.0794549	0.393523	0.973662	0.0940721	-0.144411	0.299214	0.735414	0.142857	0.0645327	0.617907	0.798891	0.131306	0.125742	0.214985	0.956167	0.103142	0.203573	0.179311	0.658954	0.158114	0.0594108	0.430317	0.81464	0.0758098
s__Klebsiella_pneumoniae	0.0236633	0.0126333	-0.001094822004504302;0.04839246791465341	0.0610211	0.106665	0	0	921	0.144789	0.0244188	0.864961	0.973121	0.145865	-0.0132689	0.904075	0.98289	0.111111	0.0780341	0.444167	0.748923	0.103142	-0.0156381	0.621151	0.807866	0.0316703	0.0772612	0.406809	0.973662	0.0940721	0.101283	0.469274	0.735414	0.142857	-0.0544008	0.674329	0.84436	0.131306	0.168747	0.0936267	0.951509	0.103142	-0.110293	0.474516	0.732734	0.158114	0.0766004	0.308573	0.733419	0.0758098
s__Adlercreutzia_equolifaciens	-0.0236573	0.0204384	-0.0636404755031549;0.01640177034955175	0.24705	0.338436	0.0049035	0.355696	4369	0.686842	0.152905	0.280589	0.61928	0.145865	0.107778	0.324442	0.699203	0.111111	0.017759	0.862211	0.966118	0.103142	-0.0359668	0.255382	0.522963	0.0316703	-0.153414	0.0960692	0.712048	0.0940721	0.0601739	0.668417	0.820501	0.142857	0.120051	0.3506	0.787894	0.131306	-0.0229988	0.822136	0.956167	0.103142	0.207138	0.171438	0.658954	0.158114	-0.00359795	0.961984	0.98407	0.0758098
s__Bifidobacterium_adolescentis	0.0236252	0.0170269	-0.009746005013672406;0.05694389530909342	0.165244	0.243958	0.00202913	0.215719	4566	0.717812	-0.131346	0.355721	0.703394	0.145865	-0.176248	0.103118	0.64766	0.111111	0.0939089	0.356375	0.643537	0.103142	0.0147645	0.640784	0.8217	0.0316703	0.106244	0.252527	0.973662	0.0940721	-0.0700886	0.617596	0.803242	0.142857	-0.0933048	0.469623	0.787894	0.131306	0.0387253	0.704893	0.956167	0.103142	-0.0503574	0.745383	0.895074	0.158114	0.090475	0.228481	0.616334	0.0758098
s__Bacteroides_sp_CAG_661	0.0236104	0.0126333	-0.0011477885838303145;0.04833962517225312	0.0616019	0.106825	0	0	96	0.015092	-0.26428	0.0550622	0.211072	0.145865	0.123491	0.257879	0.64766	0.111111	0.0557982	0.584929	0.808995	0.103142	-5.1496e-05	0.998702	0.999753	0.0316703	0.011294	0.903809	0.973662	0.0940721	0.0863687	0.537817	0.735414	0.142857	0.0686754	0.595413	0.787894	0.131306	0.11685	0.249801	0.956167	0.103142	0.130787	0.395071	0.658954	0.158114	-0.137476	0.0655474	0.432263	0.0758098
g__Eubacteriaceae_unclassified	0.0236039	0.0126333	-0.0011543020688663521;0.048333126896748096	0.0616736	0.106527	0	0	244	0.0383587	-0.285405	0.03688	0.17518	0.145865	0.160405	0.139218	0.745268	0.111111	0.0570424	0.576555	0.847658	0.103142	0.0166467	0.598816	0.742146	0.0316703	0.0268641	0.773687	0.951895	0.0940721	-0.0549778	0.695647	0.826081	0.142857	-0.0508433	0.694577	0.85079	0.131306	-0.0247439	0.808884	0.968113	0.103142	0.119293	0.438676	0.952326	0.158114	0.0673563	0.370976	0.770969	0.0758098
s__Coprobacillus_cateniformis	0.0233902	0.0142228	-0.004484199842870161;0.05122820404329068	0.100024	0.163099	0.00053372	0.0906002	701	0.110203	0.220516	0.114157	0.375086	0.145865	-0.0130377	0.905739	0.98289	0.111111	0.113095	0.265584	0.537316	0.103142	0.0443761	0.160363	0.40915	0.0316703	0.00795566	0.932161	0.976869	0.0940721	0.101445	0.468553	0.735414	0.142857	0.00125851	0.992257	0.992257	0.131306	0.122989	0.225381	0.956167	0.103142	0.019859	0.898222	0.96443	0.158114	0.209382	0.00440725	0.128398	0.0758098
s__Lachnoclostridium_sp_An131	0.0233639	0.0126333	-0.0013943608280446264;0.048093625772352294	0.0643663	0.110741	0	0	228	0.0358434	-0.0591409	0.679927	0.897383	0.145865	0.104331	0.340362	0.706347	0.111111	0.1263	0.212918	0.469924	0.103142	0.0313644	0.321367	0.573214	0.0316703	0.011294	0.903809	0.973662	0.0940721	-0.0909779	0.516144	0.735414	0.142857	0.227297	0.0707881	0.703054	0.131306	0.0131296	0.897906	0.968852	0.103142	-0.054972	0.722897	0.872669	0.158114	-0.0141029	0.85178	0.937602	0.0758098
s__Bacteroides_ovatus	-0.0232896	0.0126333	-0.04801939819599224;0.0014687600720082916	0.0652203	0.111333	0	0	5237	0.823298	2.957e-05	0.999836	0.999836	0.145865	0.0606798	0.580787	0.887427	0.111111	-0.259731	0.00821385	0.0643438	0.103142	-0.0120059	0.704386	0.849861	0.0316703	0.014436	0.877232	0.973662	0.0940721	0.0890085	0.525353	0.735414	0.142857	-0.125764	0.327756	0.787894	0.131306	0.0702681	0.491096	0.956167	0.103142	-0.189946	0.211674	0.658954	0.158114	0.0126733	0.86666	0.940182	0.0758098
s__Lachnoclostridium_sp_An138	0.0232814	0.0157935	-0.007672131289009028;0.05419026839257224	0.140413	0.215301	0.00127707	0.224124	321	0.0504638	-0.000278318	0.998454	0.999836	0.145865	-0.0271637	0.805067	0.971863	0.111111	0.0813085	0.425147	0.726894	0.103142	-0.0282256	0.372223	0.620846	0.0316703	-0.00147068	0.987445	0.991985	0.0940721	-0.081999	0.558748	0.751302	0.142857	0.0816055	0.527593	0.787894	0.131306	-0.104204	0.305546	0.956167	0.103142	0.383341	0.00673762	0.579121	0.158114	-0.0114968	0.87894	0.942896	0.0758098
s__Bifidobacterium_pseudocatenulatum	-0.0232068	0.0174682	-0.057388973860049396;0.01102970528495994	0.183973	0.265334	0.00233543	0.30518	2290	0.360006	-0.0854437	0.550276	0.843695	0.145865	-0.113132	0.300653	0.691162	0.111111	-0.0169161	0.868691	0.968124	0.103142	0.0110857	0.726098	0.855269	0.0316703	0.0155499	0.867841	0.973662	0.0940721	0.234117	0.085922	0.579723	0.142857	-0.117844	0.359671	0.787894	0.131306	-0.0579812	0.570273	0.956167	0.103142	-0.290337	0.0492022	0.658954	0.158114	-0.0960525	0.200791	0.595625	0.0758098
g__Prevotella	0.0231083	0.0157163	-0.007693987785850245;0.0538668202479567	0.141432	0.212849	0.00123506	0.230235	4438	0.697689	-0.0518625	0.717634	0.962815	0.145865	0.0937705	0.392051	0.785952	0.111111	0.0888642	0.383054	0.739489	0.103142	-0.00828441	0.793484	0.867462	0.0316703	0.160209	0.0818371	0.592345	0.0940721	-0.0582485	0.678462	0.826081	0.142857	0.107496	0.404034	0.655885	0.131306	0.0176288	0.863211	0.97145	0.103142	-0.315596	0.0308241	0.736582	0.158114	-0.101769	0.174991	0.518076	0.0758098
s__Lactobacillus_crispatus	0.0230101	0.0171765	-0.010654718285527772;0.05662289686866223	0.180333	0.262685	0.00213079	0.241991	84	0.0132055	-0.26428	0.0550622	0.211072	0.145865	-0.0163832	0.881704	0.98289	0.111111	-0.0549352	0.590768	0.808995	0.103142	0.00915487	0.772353	0.883555	0.0316703	0.00490353	0.958157	0.984596	0.0940721	-0.139484	0.316397	0.735414	0.142857	0.150113	0.24092	0.787894	0.131306	0.0231626	0.82089	0.956167	0.103142	0.130787	0.395071	0.658954	0.158114	0.0615912	0.413518	0.806729	0.0758098
g__Parasutterella	-0.0228803	0.018796	-0.05965795064493459;0.013959329532022302	0.223465	0.319088	0.00337557	0.259649	3377	0.530891	-0.0061076	0.966082	0.992175	0.145865	0.228639	0.0322071	0.489547	0.111111	-0.0675737	0.507957	0.847658	0.103142	-0.0240401	0.447314	0.641431	0.0316703	-0.0301564	0.746822	0.951094	0.0940721	0.196937	0.152516	0.597849	0.142857	-0.24848	0.0468651	0.4749	0.131306	-0.0722505	0.478878	0.884477	0.103142	-0.0227675	0.883408	0.952326	0.158114	-0.0512686	0.496372	0.877308	0.0758098
s__Ruminococcus_sp_CAG_624	-0.022799	0.0148757	-0.05191478436427693;0.00635549663079964	0.125329	0.194906	0.000814661	0.11498	135	0.0212231	-0.26428	0.0550622	0.211072	0.145865	-0.16715	0.122852	0.64766	0.111111	0.0656802	0.519979	0.790439	0.103142	-0.0117813	0.709665	0.849861	0.0316703	-0.104368	0.261112	0.973662	0.0940721	-0.147874	0.287493	0.735414	0.142857	0.0686754	0.595413	0.787894	0.131306	0.0536137	0.599761	0.956167	0.103142	-0.0111138	0.942944	0.975211	0.158114	-0.0606807	0.420486	0.81464	0.0758098
g__Lactococcus	0.0227259	0.0152046	-0.00707337711106406;0.052484824996480176	0.134963	0.205143	0.000971083	0.183637	1425	0.224021	0.25206	0.0683869	0.296994	0.145865	0.160625	0.13866	0.745268	0.111111	-0.0616037	0.546332	0.847658	0.103142	-0.0225361	0.47626	0.670292	0.0316703	-0.0483291	0.604597	0.875225	0.0940721	0.259788	0.0547858	0.528761	0.142857	0.189041	0.136657	0.521879	0.131306	0.0165714	0.871345	0.97145	0.103142	0.21673	0.151447	0.789005	0.158114	-0.0474112	0.52942	0.895559	0.0758098
s__Roseburia_intestinalis	0.0226809	0.0144725	-0.0056832415015005515;0.0510086186033191	0.117037	0.183316	0.000636611	0.0975075	4755	0.747524	-0.0655908	0.64712	0.886314	0.145865	0.147263	0.175636	0.64766	0.111111	0.129298	0.202053	0.458532	0.103142	0.0574344	0.069008	0.247184	0.0316703	0.0890166	0.338658	0.973662	0.0940721	-0.17177	0.214591	0.721356	0.142857	-0.00806511	0.950407	0.980012	0.131306	-0.311719	0.00122072	0.177818	0.103142	0.093816	0.543757	0.766227	0.158114	0.0169952	0.82184	0.924975	0.0758098
s__Bacteroides_nordii	-0.0226425	0.0126333	-0.04737347789516723;0.0021161510800162455	0.0730525	0.122314	0	0	948	0.149033	0.0632367	0.659024	0.891621	0.145865	-0.106262	0.331387	0.699594	0.111111	-0.0762894	0.45449	0.754767	0.103142	-0.068912	0.0289915	0.131972	0.0316703	0.214944	0.0180858	0.327081	0.0940721	-0.00687913	0.961025	0.976669	0.142857	-0.0814758	0.528254	0.787894	0.131306	-0.0107415	0.916403	0.969695	0.103142	-0.107428	0.486223	0.732814	0.158114	-0.0218645	0.772025	0.91018	0.0758098
s__Bacteroides_uniformis	-0.0225145	0.0181819	-0.058093344739968814;0.013121459207119745	0.215582	0.303901	0.00287251	0.295287	5964	0.937588	-0.14628	0.302519	0.65103	0.145865	0.0502329	0.647774	0.895212	0.111111	-0.0574643	0.573727	0.807794	0.103142	0.0126536	0.689247	0.840985	0.0316703	-0.0703632	0.450239	0.973662	0.0940721	-0.319802	0.0156273	0.533991	0.142857	-0.00329511	0.979728	0.986121	0.131306	-0.103499	0.308869	0.956167	0.103142	-0.0860791	0.577781	0.793834	0.158114	0.11969	0.109839	0.493697	0.0758098
s__Bifidobacterium_bifidum	0.022397	0.0231029	-0.02288503520195711;0.06758735016177984	0.332328	0.425887	0.00792129	0.503678	1797	0.282503	-0.0714946	0.617637	0.87067	0.145865	-0.139414	0.20039	0.64766	0.111111	0.0682173	0.503903	0.780871	0.103142	-0.00159354	0.95984	0.990372	0.0316703	-0.0530534	0.569645	0.973662	0.0940721	0.258039	0.0565768	0.571448	0.142857	0.0655153	0.61254	0.798891	0.131306	0.230295	0.0202057	0.573229	0.103142	-0.00739448	0.962021	0.984335	0.158114	0.190649	0.00985768	0.174182	0.0758098
s__Prevotella_copri	0.0220115	0.0128059	-0.003085865696989988;0.04708118047612138	0.085607	0.142244	4.8561e-05	0.00939561	3520	0.553372	-0.166894	0.237675	0.558408	0.145865	0.0306437	0.780671	0.96644	0.111111	0.143545	0.155744	0.395699	0.103142	0.00463671	0.883513	0.957439	0.0316703	-0.036646	0.69476	0.973662	0.0940721	0.0142268	0.919493	0.947685	0.142857	0.185116	0.145343	0.787894	0.131306	0.0472303	0.644013	0.956167	0.103142	-0.105558	0.493945	0.732814	0.158114	-0.09003	0.230799	0.618769	0.0758098
s__Gordonibacter_pamelaeae	-0.0219436	0.0191129	-0.05934312963163321;0.01551742965596916	0.250907	0.342644	0.00364982	0.347569	4264	0.670335	-0.0365421	0.799031	0.94372	0.145865	0.0373719	0.734106	0.947797	0.111111	-0.136836	0.176474	0.426073	0.103142	0.0178714	0.572194	0.776549	0.0316703	-0.106625	0.250808	0.973662	0.0940721	-0.00504608	0.971405	0.980484	0.142857	-0.0171422	0.894816	0.963345	0.131306	0.153181	0.12917	0.956167	0.103142	0.207649	0.170329	0.658954	0.158114	0.0292811	0.69795	0.889647	0.0758098
g__Paraprevotella	0.021938	0.0205444	-0.018328989543500585;0.062134025063365565	0.285584	0.374169	0.00501096	0.347014	2261	0.355447	-0.0713757	0.618226	0.949196	0.145865	0.0457422	0.677474	0.895748	0.111111	-0.0699568	0.493029	0.847658	0.103142	-0.0555857	0.0784717	0.209258	0.0316703	-0.0607667	0.51468	0.857845	0.0940721	0.00530414	0.969944	0.988839	0.142857	0.0826678	0.522191	0.739985	0.131306	-0.000708207	0.994479	0.994761	0.103142	0.148497	0.332845	0.952326	0.158114	-0.101146	0.177677	0.518076	0.0758098
g__Adlercreutzia	-0.0219306	0.0206411	-0.06231563416354489;0.018526043937502987	0.288012	0.374169	0.00511005	0.365856	4369	0.686842	0.145075	0.30662	0.767599	0.145865	0.107709	0.324758	0.785952	0.111111	0.0251883	0.805517	0.974273	0.103142	-0.0310249	0.326638	0.511845	0.0316703	-0.151587	0.100207	0.612992	0.0940721	0.0679885	0.628229	0.816161	0.142857	0.154852	0.225996	0.5372	0.131306	-0.0322827	0.75228	0.946187	0.103142	0.198117	0.191835	0.857615	0.158114	-0.00981716	0.89652	0.971054	0.0758098
s__Bifidobacterium_breve	0.0214496	0.0223866	-0.02242836104241811;0.0652450594518961	0.337996	0.430625	0.00704681	0.449161	209	0.0328565	-0.0830484	0.5616	0.852149	0.145865	-0.250919	0.0179705	0.528089	0.111111	-0.00200626	0.984359	0.995752	0.103142	0.0245675	0.437405	0.672374	0.0316703	0.00656051	0.944037	0.981189	0.0940721	0.392399	0.00211183	0.307624	0.142857	0.00813086	0.950003	0.980012	0.131306	0.0615133	0.546924	0.956167	0.103142	-0.160071	0.295534	0.658954	0.158114	0.0593237	0.430996	0.81464	0.0758098
s__Collinsella_aerofaciens	0.0213886	0.0147529	-0.007525888560920828;0.05026725610704147	0.147087	0.223184	0.000758862	0.091072	5736	0.901745	0.205412	0.14269	0.442237	0.145865	0.169318	0.117911	0.64766	0.111111	-0.106589	0.294467	0.57192	0.103142	0.000468041	0.9882	0.999638	0.0316703	-0.0529147	0.570657	0.973662	0.0940721	-0.302378	0.0232279	0.538126	0.142857	-0.0933249	0.469527	0.787894	0.131306	-0.0201123	0.844164	0.956167	0.103142	-0.116689	0.448895	0.713335	0.158114	-0.0873607	0.245052	0.641245	0.0758098
g__Faecalicoccus	0.0213628	0.0126333	-0.0033964862415107313;0.04609592945057518	0.090806	0.150027	0	0	276	0.0433894	-0.027907	0.845881	0.962815	0.145865	-0.0192994	0.860838	0.92915	0.111111	0.0114757	0.910711	0.987069	0.103142	0.0524397	0.0969739	0.233969	0.0316703	0.08697	0.349981	0.857845	0.0940721	-0.196534	0.153395	0.597849	0.142857	-0.0333149	0.797126	0.917903	0.131306	0.139824	0.167011	0.846189	0.103142	0.122349	0.426841	0.952326	0.158114	-0.10784	0.150343	0.518076	0.0758098
s__Firmicutes_bacterium_CAG_534	-0.0211953	0.0126333	-0.04592867022462577;0.0035640982983511627	0.0933678	0.153969	0	0	179	0.0281402	-0.0123847	0.931283	0.988888	0.145865	-0.101601	0.353306	0.721625	0.111111	-0.0125199	0.902624	0.971543	0.103142	-0.00676332	0.830765	0.926571	0.0316703	0.011294	0.903809	0.973662	0.0940721	-0.158289	0.254008	0.735414	0.142857	0.166208	0.19281	0.787894	0.131306	-0.0959798	0.345759	0.956167	0.103142	0.115611	0.453162	0.714122	0.158114	-0.126153	0.0916324	0.475402	0.0758098
g__Eisenbergiella	-0.021051	0.0173772	-0.05506115009221383;0.013007943867593602	0.225715	0.319088	0.00227068	0.256969	1740	0.273542	0.186886	0.184234	0.622301	0.145865	-0.0423865	0.69999	0.895748	0.111111	0.0225052	0.825894	0.974273	0.103142	-0.042089	0.183075	0.352245	0.0316703	-0.133047	0.150348	0.714155	0.0940721	0.0399587	0.776331	0.881131	0.142857	0.00103	0.993663	0.995474	0.131306	0.0983385	0.333906	0.884477	0.103142	0.0763818	0.621675	0.952326	0.158114	0.280193	9.8118e-05	0.00745696	0.0758098
s__Lactobacillus_acidophilus	0.0208655	0.018378	-0.015155246832313955;0.056832156047977714	0.256212	0.346117	0.00302903	0.280846	344	0.0540795	-0.170903	0.22622	0.557051	0.145865	-0.0216829	0.843851	0.982319	0.111111	0.0302765	0.767232	0.928754	0.103142	-0.0415502	0.188756	0.436436	0.0316703	0.185672	0.0426229	0.433167	0.0940721	0.0863687	0.537817	0.735414	0.142857	-0.272664	0.027931	0.656739	0.131306	0.0231626	0.82089	0.956167	0.103142	0.258367	0.0834638	0.658954	0.158114	-0.0275258	0.715258	0.894991	0.0758098
g__Holdemanella	0.0207585	0.0163202	-0.01122839743716076;0.05270297308347967	0.203364	0.297225	0.00157957	0.172809	2500	0.39302	-0.0906139	0.526196	0.866683	0.145865	0.174329	0.107065	0.745268	0.111111	-0.0568861	0.577604	0.847658	0.103142	0.00746422	0.813534	0.872773	0.0316703	-0.00144037	0.987704	0.994035	0.0940721	-0.188582	0.171505	0.628638	0.142857	-0.0850327	0.510262	0.738666	0.131306	0.00220423	0.982816	0.994761	0.103142	0.137697	0.370065	0.952326	0.158114	-0.0580909	0.440672	0.869898	0.0758098
s__Prevotella_bivia	0.0207211	0.0162663	-0.011160280922790804;0.05256040938662142	0.202686	0.289457	0.00154738	0.165892	265	0.0416601	0.24123	0.0821457	0.28865	0.145865	0.0548202	0.61798	0.890096	0.111111	0.239143	0.0156074	0.0643438	0.103142	0.025912	0.41272	0.654574	0.0316703	0.0481085	0.606252	0.973662	0.0940721	0.00486597	0.972426	0.980484	0.142857	0.0686754	0.595413	0.787894	0.131306	0.0235105	0.818245	0.956167	0.103142	-0.0165815	0.914955	0.974843	0.158114	-0.0112986	0.881011	0.942896	0.0758098
s__Paraprevotella_xylaniphila	0.0207057	0.0203533	-0.01918710021800214;0.060532581035523524	0.309004	0.401889	0.00481793	0.342271	2259	0.355133	-0.0461266	0.747813	0.925763	0.145865	0.0464583	0.672705	0.913064	0.111111	-0.0719471	0.480738	0.763265	0.103142	-0.0587936	0.0626632	0.226312	0.0316703	-0.0657092	0.480923	0.973662	0.0940721	-0.00158709	0.991005	0.995561	0.142857	0.0604007	0.640684	0.820332	0.131306	0.00681499	0.946905	0.984559	0.103142	0.15417	0.314224	0.658954	0.158114	-0.0975345	0.193855	0.595625	0.0758098
s__Klebsiella_quasipneumoniae	0.020671	0.0126333	-0.004088604968975033;0.04540524973426792	0.101761	0.165314	0	0	587	0.0922811	-0.0370294	0.796405	0.94372	0.145865	-0.0203816	0.853117	0.982319	0.111111	0.138315	0.171744	0.416957	0.103142	0.0151855	0.63129	0.816194	0.0316703	0.0800735	0.389823	0.973662	0.0940721	0.109486	0.433601	0.735414	0.142857	-0.0911193	0.480193	0.787894	0.131306	0.0858764	0.399396	0.956167	0.103142	-0.108081	0.483543	0.732814	0.158114	0.0408424	0.58811	0.886231	0.0758098
g__Gordonibacter	-0.0206453	0.0190948	-0.058013418485631;0.016780527868763717	0.279598	0.370316	0.00363391	0.352938	4264	0.670335	-0.0491139	0.732048	0.962815	0.145865	0.0366148	0.739302	0.895748	0.111111	-0.131703	0.193624	0.507429	0.103142	0.0221323	0.484203	0.675219	0.0316703	-0.102361	0.270506	0.857845	0.0940721	0.00260608	0.98523	0.991755	0.142857	0.0146547	0.910013	0.970185	0.131306	0.146318	0.147716	0.808723	0.103142	0.198431	0.191097	0.857615	0.158114	0.0225754	0.764824	0.971054	0.0758098
s__Bacteroides_xylanisolvens	-0.020543	0.0126333	-0.04527748597245427;0.004216629725972137	0.103898	0.16816	0	0	4288	0.674108	0.0312817	0.827502	0.956663	0.145865	0.00823394	0.940389	0.993309	0.111111	0.00874081	0.931933	0.974293	0.103142	-0.012144	0.701147	0.848757	0.0316703	0.0506177	0.587548	0.973662	0.0940721	-0.0465639	0.740514	0.874607	0.142857	-0.0341032	0.792428	0.920909	0.131306	0.0148054	0.884957	0.965957	0.103142	-0.205863	0.174225	0.658954	0.158114	0.0450469	0.550204	0.886231	0.0758098
s__Eubacteriaceae_bacterium_CHKCI005	0.0204046	0.0126333	-0.004355148933242408;0.0451392473309601	0.10625	0.171333	0	0	244	0.0383587	-0.244056	0.07837	0.285397	0.145865	0.165772	0.126073	0.64766	0.111111	0.0316083	0.757296	0.926998	0.103142	0.00766974	0.808498	0.915096	0.0316703	-0.00153429	0.986902	0.991985	0.0940721	-0.0634767	0.651315	0.817887	0.142857	-0.0888163	0.491462	0.787894	0.131306	0.0206122	0.84034	0.956167	0.103142	0.12634	0.411648	0.678831	0.158114	0.0713714	0.342985	0.775224	0.0758098
s__Bacteroides_thetaiotaomicron	-0.0202374	0.0140341	-0.047712495684668565;0.00726829552478328	0.149268	0.224159	0.000459561	0.0439033	5039	0.792171	-0.118637	0.405044	0.746853	0.145865	-0.163581	0.131323	0.64766	0.111111	0.0197048	0.847284	0.954871	0.103142	-0.0366434	0.246537	0.518345	0.0316703	-0.0216589	0.816689	0.973662	0.0940721	-0.205732	0.134195	0.677716	0.142857	-0.247528	0.04778	0.65942	0.131306	-0.0448481	0.660855	0.956167	0.103142	0.296157	0.044359	0.658954	0.158114	0.0951155	0.205266	0.595625	0.0758098
g__Romboutsia	0.0201795	0.0215854	-0.0221281513184646;0.062415075735267174	0.349866	0.450675	0.00612319	0.454261	2363	0.371482	-0.261615	0.0577805	0.266141	0.145865	0.212153	0.0478667	0.637869	0.111111	-0.0190616	0.852212	0.975581	0.103142	0.0184397	0.560033	0.727378	0.0316703	-0.209295	0.0215419	0.304225	0.0940721	0.143738	0.301528	0.688167	0.142857	-0.195653	0.122891	0.521879	0.131306	0.0041002	0.968041	0.994761	0.103142	-0.269132	0.0703753	0.736582	0.158114	6.9529e-05	0.999265	0.999265	0.0758098
s__Parabacteroides_sp_CAG_409	0.0201752	0.0158971	-0.01098254166754676;0.051293704650697186	0.204378	0.289978	0.00133438	0.186644	301	0.0473196	0.198775	0.156719	0.465893	0.145865	-0.0293982	0.78938	0.968986	0.111111	-0.00649181	0.94942	0.983195	0.103142	0.0530267	0.0932803	0.293263	0.0316703	0.011294	0.903809	0.973662	0.0940721	-0.194782	0.157263	0.677716	0.142857	0.243063	0.0522597	0.65942	0.131306	0.0822955	0.419505	0.956167	0.103142	-0.103365	0.503076	0.732814	0.158114	0.0513329	0.49583	0.866711	0.0758098
g__Olsenella	-0.0200447	0.0165823	-0.05250337751988672;0.012456301168922919	0.22672	0.319088	0.00174046	0.196722	2103	0.330608	0.136849	0.335514	0.792292	0.145865	-0.130234	0.232325	0.785952	0.111111	0.0206999	0.83967	0.974273	0.103142	-0.0163461	0.605435	0.742146	0.0316703	-0.122754	0.185179	0.827859	0.0940721	-0.0774652	0.580848	0.788294	0.142857	-0.178862	0.159996	0.521879	0.131306	0.00167751	0.986922	0.994761	0.103142	-0.194643	0.20011	0.862669	0.158114	-0.0594293	0.430172	0.860345	0.0758098
s__Dorea_formicigenerans	-0.0200031	0.0126333	-0.044738482623167236;0.0047567162884967155	0.113309	0.180715	0	0	5824	0.915579	-0.104823	0.462716	0.786797	0.145865	0.0874848	0.424868	0.783406	0.111111	-0.0370732	0.716947	0.902899	0.103142	0.00609395	0.847298	0.932668	0.0316703	0.0877046	0.345891	0.973662	0.0940721	-0.282309	0.0354533	0.538126	0.142857	-0.192727	0.12885	0.787894	0.131306	-0.0938281	0.356793	0.956167	0.103142	0.104022	0.50033	0.732814	0.158114	-0.0640343	0.395154	0.792121	0.0758098
s__Firmicutes_bacterium_CAG_555	-0.0199726	0.0126333	-0.04470796903195584;0.004787290338054932	0.113861	0.180935	0	0	173	0.027197	-0.137036	0.334836	0.690205	0.145865	-0.031295	0.776127	0.96644	0.111111	-0.0960165	0.345572	0.631862	0.103142	-0.0149364	0.6369	0.821019	0.0316703	-0.00211876	0.981913	0.991985	0.0940721	-0.0421325	0.76449	0.88616	0.142857	0.16562	0.194441	0.787894	0.131306	0.0231626	0.82089	0.956167	0.103142	0.118288	0.442608	0.706383	0.158114	-0.169691	0.0222218	0.260013	0.0758098
s__Butyrivibrio_sp_CAG_318	-0.0199405	0.0178468	-0.054871327804940126;0.015039067246214741	0.263846	0.351526	0.00261389	0.233886	568	0.0892941	0.167533	0.235822	0.557051	0.145865	0.0983364	0.369167	0.736648	0.111111	-0.0517222	0.612735	0.824925	0.103142	-0.0105572	0.738667	0.867735	0.0316703	-0.0846292	0.363214	0.973662	0.0940721	-0.141015	0.310994	0.735414	0.142857	0.100484	0.435775	0.787894	0.131306	0.12698	0.210418	0.956167	0.103142	-0.12124	0.431117	0.697771	0.158114	-0.149352	0.0449996	0.393297	0.0758098
s__Eisenbergiella_massiliensis	-0.0198828	0.0126333	-0.04461836502191486;0.004877071350873884	0.115495	0.182207	0	0	895	0.140701	-0.0667074	0.641502	0.884343	0.145865	-0.00654952	0.952568	0.993309	0.111111	-0.0156672	0.87831	0.968124	0.103142	-0.0524027	0.0972108	0.299163	0.0316703	-0.0970171	0.296616	0.973662	0.0940721	-0.0601817	0.668376	0.820501	0.142857	-0.0160496	0.901486	0.963345	0.131306	0.108721	0.284786	0.956167	0.103142	0.195092	0.199026	0.658954	0.158114	0.12183	0.103524	0.493697	0.0758098
s__Asaccharobacter_celatus	-0.0196311	0.0227041	-0.0640535294002981;0.024869023145918705	0.387253	0.482135	0.00742888	0.457846	4398	0.691401	0.168446	0.233195	0.557051	0.145865	0.138498	0.203432	0.64766	0.111111	0.000141458	0.998897	0.998897	0.103142	-0.0336104	0.287892	0.544627	0.0316703	-0.0879831	0.344347	0.973662	0.0940721	-0.00731289	0.958569	0.976445	0.142857	0.110927	0.388995	0.787894	0.131306	-0.00729484	0.943173	0.983691	0.103142	0.102216	0.507891	0.736866	0.158114	0.0115991	0.87787	0.942896	0.0758098
s__Prevotella_buccalis	0.0195448	0.0170661	-0.01390464333616704;0.052950592540176124	0.252095	0.342807	0.00205556	0.182541	299	0.0470052	-0.00667944	0.962909	0.994909	0.145865	-0.0623481	0.570384	0.883894	0.111111	0.0351924	0.730755	0.911387	0.103142	0.00759231	0.810394	0.915096	0.0316703	-0.135194	0.143738	0.900197	0.0940721	0.0863687	0.537817	0.735414	0.142857	-0.145627	0.255637	0.787894	0.131306	0.197306	0.0485321	0.690865	0.103142	-0.0333399	0.829906	0.937129	0.158114	0.0188623	0.802644	0.924975	0.0758098
s__Enterobacter_cloacae_complex	0.0194264	0.0163862	-0.012690282486786792;0.051502972059739145	0.235789	0.325047	0.00161943	0.217157	407	0.0639837	-0.137835	0.331966	0.690205	0.145865	-0.0812635	0.45881	0.809715	0.111111	0.239143	0.0156074	0.0643438	0.103142	0.0369061	0.243161	0.515832	0.0316703	0.011294	0.903809	0.973662	0.0940721	0.194075	0.158844	0.677716	0.142857	0.0117681	0.927686	0.969854	0.131306	0.0858123	0.399751	0.956167	0.103142	0.0272699	0.86055	0.947256	0.158114	-0.0249765	0.74065	0.906622	0.0758098
s__Ruminococcus_sp_CAG_563	-0.0193423	0.0203556	-0.05917791557725807;0.020554762148280767	0.342005	0.434167	0.00482015	0.336505	278	0.0437038	-0.26428	0.0550622	0.211072	0.145865	-0.0659896	0.547979	0.869445	0.111111	0.239143	0.0156074	0.0643438	0.103142	0.0116913	0.711783	0.849861	0.0316703	0.011294	0.903809	0.973662	0.0940721	0.128481	0.3569	0.735414	0.142857	0.0686754	0.595413	0.787894	0.131306	-0.0144047	0.888051	0.965957	0.103142	0.130787	0.395071	0.658954	0.158114	-0.101268	0.177152	0.58374	0.0758098
s__Holdemanella_biformis	0.0193107	0.0162381	-0.012515696320030273;0.0510980597801737	0.234335	0.324064	0.00153062	0.169591	2500	0.39302	-0.0817844	0.567618	0.855341	0.145865	0.175503	0.104636	0.64766	0.111111	-0.0616468	0.54605	0.797036	0.103142	0.00408999	0.897167	0.964981	0.0316703	-0.00714675	0.939045	0.979386	0.0940721	-0.191927	0.163714	0.677716	0.142857	-0.0996325	0.439717	0.787894	0.131306	0.0107783	0.916117	0.969695	0.103142	0.142492	0.353257	0.658954	0.158114	-0.0546025	0.468703	0.846377	0.0758098
s__Haemophilus_sp_HMSC71H05	0.0191999	0.0218134	-0.023554357386879634;0.06188406853993126	0.378773	0.472926	0.00638005	0.402225	1194	0.187706	-0.169247	0.230906	0.557051	0.145865	-0.130019	0.233113	0.64766	0.111111	0.198508	0.0471138	0.163403	0.103142	-0.00451209	0.886623	0.957439	0.0316703	0.318523	0.000283832	0.0746398	0.0940721	0.323494	0.0143154	0.533991	0.142857	-0.160585	0.208793	0.787894	0.131306	-0.14991	0.137779	0.956167	0.103142	-0.156062	0.308155	0.658954	0.158114	-0.0513714	0.495506	0.866711	0.0758098
g__Dorea	0.0191837	0.0126333	-0.005576484210467136;0.04392030378312324	0.128861	0.197848	0	0	6160	0.968401	-0.0649085	0.650562	0.959352	0.145865	0.069318	0.527872	0.835798	0.111111	0.0613772	0.547814	0.847658	0.103142	0.0167723	0.59606	0.742146	0.0316703	0.170063	0.0642039	0.542166	0.0940721	0.221518	0.105396	0.57215	0.142857	-0.117732	0.360136	0.637217	0.131306	-0.0392018	0.701428	0.93788	0.103142	0.128519	0.403477	0.952326	0.158114	0.0277851	0.712691	0.971054	0.0758098
s__Romboutsia_ilealis	0.0191544	0.0222597	-0.024474517465226532;0.06271050926978386	0.389535	0.483598	0.00689666	0.481575	2363	0.371482	-0.239196	0.0849483	0.294622	0.145865	0.216386	0.0433555	0.631546	0.111111	-0.0251085	0.806121	0.952095	0.103142	0.0139972	0.658237	0.828839	0.0316703	-0.213048	0.0191891	0.327081	0.0940721	0.13025	0.350191	0.735414	0.142857	-0.212359	0.0926917	0.778967	0.131306	0.0179431	0.860796	0.962811	0.103142	-0.261127	0.0799466	0.658954	0.158114	0.00494323	0.947787	0.981477	0.0758098
s__Bacteroides_eggerthii	-0.0190363	0.0141781	-0.04679540494750054;0.008752169376518284	0.179361	0.262487	0.000515874	0.0898291	1945	0.30577	0.0890728	0.533321	0.826458	0.145865	0.0226673	0.836856	0.982319	0.111111	0.021465	0.833826	0.954871	0.103142	-0.0250839	0.427827	0.66832	0.0316703	0.0476818	0.609458	0.973662	0.0940721	0.0393512	0.779649	0.896596	0.142857	-0.0938297	0.467103	0.787894	0.131306	0.0208022	0.838888	0.956167	0.103142	-0.0603162	0.697131	0.860582	0.158114	0.136371	0.0677924	0.432263	0.0758098
g__Phascolarctobacterium	-0.0187905	0.0136031	-0.04542505736325325;0.007870746878987688	0.167149	0.246667	0.000301596	0.0507334	4138	0.650527	0.181088	0.198792	0.647977	0.145865	0.136157	0.211347	0.785952	0.111111	-0.0838035	0.410968	0.761794	0.103142	-0.0310734	0.325882	0.511845	0.0316703	-0.0507962	0.586228	0.857845	0.0940721	-0.118166	0.397508	0.688167	0.142857	-0.118413	0.357317	0.637217	0.131306	-0.147674	0.143905	0.808723	0.103142	-0.0614135	0.691878	0.952326	0.158114	-0.110653	0.139841	0.518076	0.0758098
s__Porphyromonas_asaccharolytica	0.0186833	0.0165843	-0.013821876846076667;0.05114901151923009	0.259915	0.348414	0.0017417	0.205905	202	0.031756	0.286617	0.0360034	0.211072	0.145865	0.0639442	0.560513	0.877936	0.111111	0.116697	0.250431	0.527266	0.103142	-0.0159297	0.614656	0.806955	0.0316703	-0.113405	0.221526	0.973662	0.0940721	0.04423	0.753114	0.880805	0.142857	0.131016	0.307583	0.787894	0.131306	-0.0801958	0.431558	0.956167	0.103142	0.232312	0.122557	0.658954	0.158114	0.00892629	0.905866	0.952992	0.0758098
g__Roseburia	0.0185666	0.0226839	-0.025893663535620906;0.06295350397063813	0.413104	0.514687	0.00740433	0.535872	6259	0.983965	-0.226841	0.103543	0.410735	0.145865	0.0329618	0.764533	0.895748	0.111111	0.260312	0.00805957	0.0861957	0.103142	0.104933	0.000846007	0.00676805	0.0316703	0.245322	0.00649875	0.197562	0.0940721	-0.113541	0.416522	0.688167	0.142857	-0.0871039	0.499927	0.737757	0.131306	-0.33353	0.000477216	0.0725368	0.103142	-0.00422248	0.978308	0.985007	0.158114	-0.109333	0.144696	0.518076	0.0758098
g__Enterobacter	0.0184644	0.0161553	-0.01319995008379202;0.05009177114495916	0.253055	0.346526	0.00148193	0.230483	457	0.0718441	-0.153505	0.278653	0.75557	0.145865	-0.0841501	0.442883	0.785952	0.111111	0.0901047	0.376387	0.739489	0.103142	0.0450197	0.154371	0.325135	0.0316703	0.0546344	0.558161	0.857845	0.0940721	0.205747	0.134166	0.584361	0.142857	0.0995508	0.440097	0.683437	0.131306	0.0954575	0.348418	0.884477	0.103142	0.0114274	0.941336	0.980022	0.158114	-0.0336103	0.655931	0.958668	0.0758098
s__Desulfovibrio_piger	-0.0180663	0.0126333	-0.04280466923888804;0.006694178366479584	0.152678	0.227897	0	0	1633	0.256721	0.0786001	0.582903	0.869381	0.145865	-0.0951732	0.384935	0.753755	0.111111	0.0762372	0.454801	0.754767	0.103142	-0.0422193	0.181721	0.43263	0.0316703	-0.0064164	0.945264	0.981189	0.0940721	-0.167902	0.225451	0.735414	0.142857	-0.186301	0.142679	0.787894	0.131306	0.0567873	0.578267	0.956167	0.103142	-0.139104	0.365084	0.658954	0.158114	0.0144525	0.848149	0.935963	0.0758098
s__Enterococcus_faecalis	0.0180609	0.0126333	-0.00669956400904987;0.042799293221762555	0.1528	0.227897	0	0	310	0.0487345	0.124284	0.382677	0.724555	0.145865	-0.0970723	0.375421	0.745723	0.111111	0.239143	0.0156074	0.0643438	0.103142	-0.0328664	0.298712	0.560194	0.0316703	0.011294	0.903809	0.973662	0.0940721	-0.153206	0.270018	0.735414	0.142857	0.104285	0.418405	0.787894	0.131306	0.0941066	0.355353	0.956167	0.103142	0.103608	0.502059	0.732814	0.158114	-0.0297252	0.693595	0.889647	0.0758098
s__Prevotella_timonensis	0.0179262	0.0177896	-0.016941506025952183;0.052750418957205114	0.313607	0.404266	0.00257092	0.294132	236	0.0371011	0.192478	0.170904	0.491349	0.145865	-0.154846	0.153875	0.64766	0.111111	0.0111603	0.913156	0.972979	0.103142	-0.0549598	0.0819049	0.271729	0.0316703	-0.0094422	0.919524	0.973821	0.0940721	0.0863687	0.537817	0.735414	0.142857	0.132501	0.302022	0.787894	0.131306	0.0231626	0.82089	0.956167	0.103142	0.130787	0.395071	0.658954	0.158114	-0.0351419	0.641309	0.886231	0.0758098
s__Streptococcus_sp_A12	0.0178518	0.0263174	-0.033727464175928805;0.06933629553701898	0.497617	0.582999	0.0123842	0.511074	757	0.119006	-0.173959	0.217741	0.557051	0.145865	0.0178086	0.871494	0.98289	0.111111	0.0510366	0.617467	0.827708	0.103142	-0.0685445	0.0298637	0.133168	0.0316703	0.125909	0.173941	0.938423	0.0940721	0.347376	0.00784892	0.533991	0.142857	0.0921393	0.475245	0.787894	0.131306	0.139735	0.167286	0.956167	0.103142	-0.291495	0.0482067	0.658954	0.158114	-0.0687121	0.361372	0.775224	0.0758098
s__Bacteroides_sp_CAG_144	-0.017817	0.0174543	-0.05198585022248576;0.016393440148815514	0.307355	0.400937	0.00232546	0.19354	1488	0.233925	0.0320315	0.82343	0.956663	0.145865	-0.148005	0.173415	0.64766	0.111111	-0.140476	0.164994	0.405069	0.103142	-0.0530913	0.0928804	0.293263	0.0316703	0.0123864	0.894555	0.973662	0.0940721	-0.173265	0.210489	0.718623	0.142857	-0.219502	0.0816526	0.7757	0.131306	-0.096795	0.341633	0.956167	0.103142	-0.251133	0.0932271	0.658954	0.158114	-0.000182538	0.998071	0.999438	0.0758098
g__Asaccharobacter	-0.0177244	0.0228746	-0.062486672841406625;0.02710910308417764	0.43846	0.541837	0.00763761	0.466664	4398	0.691401	0.15982	0.258801	0.735096	0.145865	0.139118	0.201372	0.785952	0.111111	0.00742462	0.942163	0.987069	0.103142	-0.0285445	0.366841	0.568264	0.0316703	-0.0844748	0.364097	0.857845	0.0940721	-0.000515791	0.997077	0.997077	0.142857	0.144393	0.259785	0.572913	0.131306	-0.0161563	0.874541	0.97145	0.103142	0.0851586	0.58189	0.952326	0.158114	0.00563381	0.940506	0.979157	0.0758098
s__Bacteroides_sp_CAG_443	0.0175881	0.0163771	-0.014511095235181057;0.049651011254922904	0.282842	0.372295	0.00161392	0.142657	252	0.0396164	-0.26428	0.0550622	0.211072	0.145865	-0.15471	0.154245	0.64766	0.111111	0.239143	0.0156074	0.0643438	0.103142	0.031786	0.314898	0.568637	0.0316703	-0.0410511	0.660184	0.973662	0.0940721	-0.0609587	0.664338	0.820501	0.142857	0.0714968	0.580299	0.787894	0.131306	0.052856	0.604943	0.956167	0.103142	-0.191708	0.207285	0.658954	0.158114	-0.0681355	0.365438	0.775224	0.0758098
s__Clostridium_disporicum	0.0174997	0.0133769	-0.008718642105407742;0.04369392398639354	0.190787	0.273357	0.000224815	0.0508506	1716	0.269769	-0.240922	0.0825659	0.28865	0.145865	0.00130541	0.990541	0.997985	0.111111	0.0167714	0.869805	0.968124	0.103142	0.0266991	0.398661	0.642859	0.0316703	-0.0499335	0.592622	0.973662	0.0940721	0.0918959	0.51188	0.735414	0.142857	-0.210389	0.0959266	0.787894	0.131306	0.0970982	0.340107	0.956167	0.103142	-0.0573278	0.711501	0.866089	0.158114	-0.129731	0.0826285	0.462874	0.0758098
s__Bifidobacterium_animalis	0.0174426	0.0187563	-0.01931984942056827;0.054157908615959795	0.352399	0.4438	0.00334186	0.448135	1042	0.163811	0.0638888	0.655718	0.889904	0.145865	0.0171609	0.876131	0.98289	0.111111	0.0230572	0.821692	0.954871	0.103142	-0.126807	5.2299e-05	0.00103885	0.0316703	0.0441699	0.636117	0.973662	0.0940721	0.0863687	0.537817	0.735414	0.142857	-0.123096	0.338307	0.787894	0.131306	0.245546	0.0128634	0.562133	0.103142	-0.00255193	0.986889	0.993711	0.158114	-0.0959264	0.201389	0.595625	0.0758098
s__Enterococcus_faecium	0.0173585	0.0143439	-0.010755353422427344;0.04544500110846762	0.226201	0.313993	0.000582931	0.116112	358	0.0562805	-0.171383	0.224874	0.557051	0.145865	0.0476262	0.664952	0.908075	0.111111	-0.101931	0.316345	0.585775	0.103142	-0.0184953	0.55885	0.76798	0.0316703	0.0337239	0.718047	0.973662	0.0940721	0.0484543	0.730355	0.86966	0.142857	0.250682	0.0448025	0.656739	0.131306	-0.0519769	0.610981	0.956167	0.103142	-0.0850498	0.582376	0.793834	0.158114	0.0265475	0.724968	0.897481	0.0758098
s__Clostridium_sp_CAG_510	-0.0172993	0.0159623	-0.04855158132466561;0.013986842403814646	0.278465	0.368648	0.00137103	0.182823	325	0.0510926	-0.26428	0.0550622	0.211072	0.145865	-0.0231468	0.833453	0.982319	0.111111	-0.0275825	0.78744	0.94536	0.103142	0.013783	0.663143	0.828839	0.0316703	0.0523918	0.574482	0.973662	0.0940721	-0.277604	0.038957	0.538126	0.142857	0.0686754	0.595413	0.787894	0.131306	-0.05102	0.617582	0.956167	0.103142	0.130787	0.395071	0.658954	0.158114	-0.0704049	0.349598	0.775224	0.0758098
g__Porphyromonas	0.0172988	0.0153543	-0.012795648696963263;0.047361905343456724	0.259885	0.352701	0.00104571	0.135012	281	0.0441754	0.293416	0.0313892	0.160599	0.145865	-0.0394299	0.720039	0.895748	0.111111	0.128221	0.205913	0.513094	0.103142	-0.0283499	0.370119	0.568264	0.0316703	-0.0600919	0.519379	0.857845	0.0940721	0.0564977	0.687642	0.826081	0.142857	0.191141	0.132168	0.521879	0.131306	0.0159642	0.876021	0.97145	0.103142	0.211157	0.162851	0.789005	0.158114	0.0295899	0.69492	0.971054	0.0758098
s__Faecalicoccus_pleomorphus	0.0171558	0.0126333	-0.007604931342984284;0.04189550325226925	0.174449	0.256682	0	0	276	0.0433894	0.00709898	0.960581	0.994909	0.145865	-0.0131679	0.904801	0.98289	0.111111	0.00128894	0.989951	0.998673	0.103142	0.0394186	0.212501	0.478675	0.0316703	0.0667887	0.473709	0.973662	0.0940721	-0.202702	0.140318	0.677716	0.142857	-0.0853783	0.50853	0.787894	0.131306	0.157656	0.118052	0.956167	0.103142	0.135275	0.378725	0.658954	0.158114	-0.0988503	0.187843	0.594836	0.0758098
s__Paraprevotella_clara	0.0170675	0.0177712	-0.017764220489941324;0.051857838272534124	0.336857	0.430429	0.00255717	0.274148	1028	0.16161	-0.101324	0.477967	0.803352	0.145865	0.00588432	0.957381	0.993309	0.111111	-0.0385353	0.706275	0.894615	0.103142	-0.0554047	0.0794524	0.27107	0.0316703	0.0622709	0.504281	0.973662	0.0940721	0.133947	0.336412	0.735414	0.142857	0.117003	0.363167	0.787894	0.131306	-0.0221546	0.828566	0.956167	0.103142	0.131214	0.393501	0.658954	0.158114	-0.08934	0.234427	0.624662	0.0758098
s__Parabacteroides_gordonii	0.0169531	0.0126333	-0.007807634898885914;0.041693141754326	0.179596	0.262487	0	0	184	0.0289263	-0.126202	0.375242	0.722213	0.145865	-0.0207322	0.850619	0.982319	0.111111	0.0802101	0.431476	0.733226	0.103142	0.00248004	0.937536	0.977812	0.0316703	0.011294	0.903809	0.973662	0.0940721	0.0863687	0.537817	0.735414	0.142857	0.0686754	0.595413	0.787894	0.131306	0.0231626	0.82089	0.956167	0.103142	0.130787	0.395071	0.658954	0.158114	-0.0129532	0.863742	0.940182	0.0758098
s__Anaerostipes_hadrus	-0.0169304	0.0138595	-0.044069751363934456;0.010233919383817033	0.221853	0.311736	0.000393694	0.110895	5981	0.940261	-0.0717917	0.616169	0.87067	0.145865	-0.0843203	0.441954	0.791532	0.111111	-0.0741049	0.467596	0.758164	0.103142	0.0424637	0.1792	0.43263	0.0316703	0.0246444	0.79195	0.973662	0.0940721	-0.143838	0.301181	0.735414	0.142857	0.197857	0.118538	0.787894	0.131306	-0.0137626	0.893012	0.966365	0.103142	0.0343329	0.824915	0.933906	0.158114	0.0425306	0.572748	0.886231	0.0758098
g__Parvimonas	0.0168408	0.0143871	-0.011357840916298772;0.04501265132094814	0.241769	0.334081	0.000600796	0.068558	349	0.0548656	-0.308524	0.0228236	0.1239	0.145865	0.144116	0.185283	0.785952	0.111111	0.038909	0.703556	0.972187	0.103142	-0.0188868	0.550555	0.727378	0.0316703	-0.0294897	0.752239	0.951094	0.0940721	0.0395421	0.778605	0.881131	0.142857	0.172033	0.177169	0.521879	0.131306	0.177905	0.0765735	0.804387	0.103142	0.0306406	0.843507	0.952326	0.158114	0.0705674	0.348481	0.746043	0.0758098
s__Bacteroides_vulgatus	0.0168068	0.0126333	-0.007954026177695956;0.04154699498208629	0.183383	0.265334	0	0	5635	0.885867	0.00262565	0.985415	0.999134	0.145865	-0.111357	0.308413	0.691162	0.111111	0.021129	0.836391	0.954871	0.103142	-0.0206345	0.514277	0.724964	0.0316703	-0.00729986	0.937742	0.979386	0.0940721	0.124657	0.371659	0.735414	0.142857	-0.0233503	0.857058	0.950594	0.131306	-0.115366	0.255961	0.956167	0.103142	-0.179655	0.238539	0.658954	0.158114	-0.0402419	0.593619	0.886231	0.0758098
s__Collinsella_stercoris	0.0167119	0.0171588	-0.016919352815658373;0.05030547913559009	0.330079	0.424248	0.00211859	0.237434	4753	0.74721	-0.125569	0.377686	0.722213	0.145865	0.208839	0.0516559	0.64766	0.111111	0.0502248	0.62309	0.830154	0.103142	-0.0111724	0.724041	0.855151	0.0316703	-0.0299837	0.748224	0.973662	0.0940721	-0.0803806	0.566593	0.754882	0.142857	-0.11235	0.382856	0.787894	0.131306	0.0785486	0.441148	0.956167	0.103142	-0.138368	0.367685	0.658954	0.158114	-0.0758364	0.313456	0.73658	0.0758098
s__Streptococcus_salivarius	0.016665	0.0126333	-0.00809587484106924;0.04140538121740469	0.187108	0.268968	0	0	5283	0.83053	-0.0981459	0.492039	0.812377	0.145865	-0.0344965	0.753902	0.954976	0.111111	-0.0714287	0.483924	0.763265	0.103142	-0.0289341	0.360331	0.614582	0.0316703	0.058642	0.529549	0.973662	0.0940721	0.111887	0.423445	0.735414	0.142857	0.259056	0.0376119	0.656739	0.131306	0.00843797	0.934286	0.981449	0.103142	0.144336	0.346912	0.658954	0.158114	0.121251	0.105203	0.493697	0.0758098
s__Cloacibacillus_evryensis	-0.016572	0.0146329	-0.045225175330735334;0.01210850311284941	0.25741	0.346117	0.000705664	0.129924	371	0.0583242	0.0583854	0.683808	0.897383	0.145865	0.0654762	0.551113	0.869445	0.111111	-0.133885	0.186197	0.439828	0.103142	-0.0362394	0.251793	0.522963	0.0316703	0.011294	0.903809	0.973662	0.0940721	-0.251066	0.064174	0.571448	0.142857	0.0686754	0.595413	0.787894	0.131306	0.0791421	0.437679	0.956167	0.103142	-0.187923	0.216789	0.658954	0.158114	-0.0213862	0.776882	0.91018	0.0758098
g__Comamonas	0.016262	0.012859	-0.008941350122784963;0.041444619053602215	0.205986	0.298189	6.3919e-05	0.0083429	204	0.0320704	-0.308524	0.0228236	0.1239	0.145865	0.0282009	0.797776	0.90593	0.111111	0.0173513	0.865344	0.979036	0.103142	0.0194325	0.539094	0.725153	0.0316703	0.0546344	0.558161	0.857845	0.0940721	0.158778	0.252503	0.673342	0.142857	0.160406	0.209315	0.521879	0.131306	-0.0710681	0.486146	0.884477	0.103142	-0.0236706	0.878815	0.952326	0.158114	-0.0446161	0.554033	0.895559	0.0758098
g__Rothia	0.0161016	0.0146259	-0.012565257481060603;0.044741926348636	0.270937	0.364446	0.000702606	0.152044	1213	0.190693	0.128501	0.366443	0.792292	0.145865	-0.000259802	0.998117	0.998117	0.111111	0.0649312	0.524773	0.847658	0.103142	-0.0730473	0.0205891	0.0823565	0.0316703	0.197988	0.0301535	0.305556	0.0940721	0.0313139	0.823876	0.900929	0.142857	0.101894	0.429285	0.679702	0.131306	-0.0103092	0.919756	0.977642	0.103142	0.252807	0.0908968	0.736582	0.158114	0.00770737	0.918673	0.971054	0.0758098
g__Eubacterium	0.0157027	0.0178537	-0.019290511782334666;0.05065748879651884	0.379129	0.480231	0.00261911	0.360392	6312	0.992297	0.100434	0.481886	0.866234	0.145865	0.170338	0.11564	0.745268	0.111111	0.061215	0.548878	0.847658	0.103142	0.0857763	0.00648595	0.0318021	0.0316703	0.0648584	0.486649	0.857845	0.0940721	-0.108553	0.437581	0.688179	0.142857	-0.0268239	0.83606	0.939178	0.131306	-0.0612453	0.548679	0.884477	0.103142	0.172137	0.259506	0.896476	0.158114	-0.0304957	0.686063	0.971054	0.0758098
s__Alistipes_sp_An31A	0.0156106	0.0132399	-0.010339429253225969;0.04153953254810002	0.238364	0.327563	0.000180248	0.0353957	239	0.0375727	-0.106464	0.45565	0.785982	0.145865	0.123491	0.257879	0.64766	0.111111	0.239143	0.0156074	0.0643438	0.103142	-0.00929785	0.768897	0.883555	0.0316703	0.011294	0.903809	0.973662	0.0940721	-0.21609	0.114727	0.653098	0.142857	0.0686754	0.595413	0.787894	0.131306	-0.155019	0.124513	0.956167	0.103142	0.0710582	0.646321	0.828277	0.158114	-0.0227248	0.763313	0.91018	0.0758098
s__Phascolarctobacterium_succinatutens	0.0154095	0.0184256	-0.020704595232263194;0.05148341651708821	0.402997	0.495422	0.00306761	0.247609	1496	0.235183	0.0948175	0.506995	0.817673	0.145865	0.197837	0.0659919	0.64766	0.111111	0.124079	0.221223	0.479208	0.103142	0.00381077	0.904152	0.964981	0.0316703	0.0227868	0.807321	0.973662	0.0940721	-0.280495	0.0367732	0.538126	0.142857	-0.0557609	0.666645	0.83955	0.131306	-0.122127	0.228709	0.956167	0.103142	0.313341	0.032201	0.658954	0.158114	-0.0972146	0.195337	0.595625	0.0758098
s__Bacteroides_clarus	-0.0153406	0.0126333	-0.040082917239346004;0.0094204362655399	0.22462	0.313607	0	0	1503	0.236284	0.00109309	0.993928	0.999836	0.145865	-0.0837709	0.444958	0.79366	0.111111	-0.111258	0.273541	0.54666	0.103142	-0.0321821	0.308898	0.562452	0.0316703	0.066943	0.472682	0.973662	0.0940721	0.0605607	0.666405	0.820501	0.142857	0.143925	0.26137	0.787894	0.131306	0.126927	0.210612	0.956167	0.103142	0.031291	0.840226	0.940491	0.158114	0.0938415	0.211465	0.595625	0.0758098
s__Eisenbergiella_tayi	-0.0150934	0.0189765	-0.05224541735636798;0.02210030130257691	0.426417	0.516189	0.00353059	0.34434	1288	0.202484	0.170936	0.226127	0.557051	0.145865	-0.0135265	0.902221	0.98289	0.111111	-0.0143787	0.888252	0.968124	0.103142	-0.062639	0.0472701	0.178078	0.0316703	-0.198198	0.0299699	0.363802	0.0940721	0.0275989	0.844505	0.919033	0.142857	-0.0711344	0.582231	0.787894	0.131306	0.0515515	0.613912	0.956167	0.103142	0.0137409	0.929486	0.975211	0.158114	0.274214	0.000142454	0.028033	0.0758098
s__Blautia_obeum	-0.0150105	0.0143911	-0.043193117308523134;0.013196054078299612	0.296926	0.38966	0.00060243	0.147258	5790	0.910234	0.023356	0.870789	0.973121	0.145865	0.0985911	0.367914	0.736648	0.111111	0.100041	0.325512	0.597685	0.103142	0.0774797	0.0140145	0.0774738	0.0316703	-0.0137018	0.883432	0.973662	0.0940721	-0.262619	0.0519808	0.571448	0.142857	-0.0345725	0.789634	0.920909	0.131306	-0.153924	0.127272	0.956167	0.103142	0.224901	0.135756	0.658954	0.158114	-0.0526888	0.484482	0.85741	0.0758098
s__Olsenella_scatoligenes	-0.0149889	0.0183649	-0.05094512261114001;0.021006207237479202	0.414421	0.505872	0.00301846	0.277754	2082	0.327307	0.187151	0.183586	0.506527	0.145865	-0.121173	0.267081	0.659249	0.111111	0.00838727	0.93468	0.974833	0.103142	-0.0226173	0.474672	0.705551	0.0316703	-0.129912	0.160401	0.927291	0.0940721	-0.0770388	0.582946	0.76919	0.142857	-0.147862	0.248232	0.787894	0.131306	0.0112911	0.912141	0.969695	0.103142	-0.185739	0.222402	0.658954	0.158114	-0.0466701	0.535892	0.886231	0.0758098
g__Coprococcus	-0.0148423	0.0126333	-0.039585238767140284;0.009918859078093489	0.240043	0.334081	0	0	5915	0.929885	-0.108009	0.449048	0.853192	0.145865	0.149026	0.17039	0.785952	0.111111	-0.0319267	0.754927	0.974273	0.103142	0.0513935	0.103845	0.246633	0.0316703	0.0142418	0.878871	0.951895	0.0940721	-0.25062	0.064686	0.528761	0.142857	0.000735573	0.995474	0.995474	0.131306	-0.145876	0.148975	0.808723	0.103142	0.0328536	0.832353	0.952326	0.158114	-0.0119893	0.873795	0.971054	0.0758098
s__Erysipelatoclostridium_ramosum	0.0148285	0.0190732	-0.022554593399292746;0.052170146222646534	0.436914	0.524537	0.00361492	0.293567	1184	0.186134	0.0263117	0.854598	0.971304	0.145865	-0.181068	0.0936955	0.64766	0.111111	-0.0310785	0.761244	0.928754	0.103142	0.00704592	0.823807	0.92546	0.0316703	-0.171837	0.0613806	0.558896	0.0940721	0.258022	0.0565947	0.571448	0.142857	0.191937	0.130495	0.787894	0.131306	-0.0799596	0.432926	0.956167	0.103142	0.267721	0.0719962	0.658954	0.158114	0.0973758	0.194589	0.595625	0.0758098
s__Bacteroides_finegoldii	0.0145918	0.0153804	-0.01555388374152456;0.04471103273526063	0.342763	0.434167	0.00105893	0.11747	1782	0.280145	0.0189201	0.895182	0.973121	0.145865	-0.217261	0.0424674	0.631546	0.111111	-0.0827445	0.416953	0.72593	0.103142	-0.00938942	0.766687	0.883555	0.0316703	0.119683	0.196615	0.973662	0.0940721	-0.0190185	0.892512	0.933081	0.142857	-0.0485858	0.707534	0.868518	0.131306	-0.115374	0.255928	0.956167	0.103142	0.0652679	0.673538	0.850682	0.158114	-0.0271511	0.718972	0.89513	0.0758098
s__Bifidobacterium_angulatum	0.014325	0.0126333	-0.010436238563021779;0.03906860595078425	0.256827	0.346117	0	0	476	0.074831	-0.26428	0.0550622	0.211072	0.145865	0.0407139	0.711308	0.930507	0.111111	-0.0144472	0.887723	0.968124	0.103142	0.0147466	0.641189	0.8217	0.0316703	0.0783075	0.40044	0.973662	0.0940721	-0.027693	0.843981	0.919033	0.142857	0.0686754	0.595413	0.787894	0.131306	-0.0175051	0.864161	0.962811	0.103142	-0.0243853	0.875183	0.95338	0.158114	-0.140667	0.0593954	0.432263	0.0758098
s__Klebsiella_variicola	0.0138676	0.0147009	-0.014946210217859596;0.04265835316699405	0.345523	0.436397	0.000735624	0.0888525	755	0.118692	0.075851	0.596241	0.87067	0.145865	0.0533828	0.627254	0.890096	0.111111	0.130965	0.196184	0.448861	0.103142	-0.00897105	0.776802	0.886324	0.0316703	0.0807078	0.386051	0.973662	0.0940721	0.176981	0.200524	0.714746	0.142857	-0.157895	0.216751	0.787894	0.131306	0.120064	0.236801	0.956167	0.103142	-0.10873	0.480887	0.732814	0.158114	0.0652127	0.386473	0.790625	0.0758098
g__Anaerostipes	-0.0138329	0.0154143	-0.04401968249587014;0.016379105355579873	0.369508	0.471977	0.00107618	0.231376	6023	0.946864	-0.0910682	0.524105	0.866683	0.145865	-0.0862634	0.431418	0.785952	0.111111	0.13766	0.173827	0.480395	0.103142	0.0577178	0.0676434	0.193996	0.0316703	-0.0149466	0.872925	0.951895	0.0940721	-0.194138	0.158702	0.603066	0.142857	0.202597	0.109563	0.521879	0.131306	-0.0231229	0.821192	0.97145	0.103142	-0.0051794	0.973394	0.985007	0.158114	0.017529	0.816341	0.971054	0.0758098
s__Veillonella_infantium	0.0136698	0.0126333	-0.01109144376623396;0.03841430833838519	0.279227	0.368648	0	0	1111	0.174658	-0.0372208	0.795375	0.94372	0.145865	0.0416223	0.705153	0.928168	0.111111	0.250881	0.0109025	0.0643438	0.103142	-0.000231541	0.994162	0.999753	0.0316703	0.153353	0.0962064	0.712048	0.0940721	0.183247	0.18446	0.689949	0.142857	0.0032818	0.97981	0.986121	0.131306	-0.0519273	0.611322	0.956167	0.103142	0.0681197	0.660082	0.840979	0.158114	0.0103096	0.89136	0.947748	0.0758098
g__Klebsiella	0.013643	0.0126333	-0.011118299369371759;0.03838748902999102	0.280173	0.370316	0	0	1085	0.170571	0.180002	0.201602	0.647977	0.145865	-0.0327361	0.7661	0.895748	0.111111	0.0884313	0.385397	0.739489	0.103142	-0.027718	0.380891	0.578955	0.0316703	0.114542	0.21686	0.857845	0.0940721	0.0622594	0.657599	0.826081	0.142857	-0.115646	0.368845	0.637217	0.131306	0.150443	0.136347	0.808723	0.103142	-0.125749	0.413881	0.952326	0.158114	0.0504055	0.503672	0.879978	0.0758098
s__Clostridium_asparagiforme	0.0135828	0.0162757	-0.01831749441699148;0.04545542861218295	0.403987	0.495422	0.00155295	0.211195	855	0.134413	0.241189	0.0822018	0.28865	0.145865	0.0926567	0.397756	0.759036	0.111111	0.188974	0.0593346	0.199456	0.103142	0.0440114	0.163835	0.411471	0.0316703	-0.218845	0.0159845	0.327081	0.0940721	0.0158595	0.910289	0.942645	0.142857	-0.106661	0.407744	0.787894	0.131306	0.0677151	0.507065	0.956167	0.103142	0.0934603	0.545301	0.766227	0.158114	-0.163261	0.0280148	0.306062	0.0758098
s__Lawsonibacter_asaccharolyticus	-0.013395	0.0169887	-0.04666288559070288;0.01990249207353441	0.430439	0.519618	0.00200351	0.261906	4229	0.664833	0.0772935	0.589226	0.87067	0.145865	0.0398125	0.717434	0.933091	0.111111	-0.0644032	0.528165	0.790439	0.103142	-0.053822	0.0884561	0.286336	0.0316703	-0.123475	0.182565	0.960314	0.0940721	-0.0641208	0.648	0.816069	0.142857	-0.240217	0.0552849	0.65942	0.131306	0.157335	0.118825	0.956167	0.103142	0.155931	0.308573	0.658954	0.158114	0.133808	0.0732417	0.438447	0.0758098
g__Lachnospira	0.0132373	0.0159764	-0.018076253782893775;0.044524951984350455	0.407368	0.511735	0.00137897	0.158713	3864	0.607452	0.00962806	0.946554	0.992175	0.145865	0.105679	0.334082	0.785952	0.111111	0.148554	0.14147	0.430069	0.103142	0.0564429	0.0739604	0.202164	0.0316703	-0.0667153	0.474197	0.857845	0.0940721	-0.123726	0.375305	0.688167	0.142857	0.00769344	0.95269	0.991841	0.131306	-0.24729	0.0121915	0.308852	0.103142	-0.209617	0.166106	0.789005	0.158114	-0.108433	0.148079	0.518076	0.0758098
s__Oscillibacter_sp_PC13	-0.0131111	0.0181798	-0.048709489858227456;0.022520633277085693	0.470816	0.556072	0.0028708	0.308774	530	0.0833202	-0.020352	0.887297	0.973121	0.145865	-0.0998924	0.361554	0.728106	0.111111	-0.136132	0.178761	0.428872	0.103142	-0.000161626	0.995925	0.999753	0.0316703	0.122314	0.186789	0.960314	0.0940721	-0.130181	0.350451	0.735414	0.142857	-0.0780434	0.545899	0.787894	0.131306	0.0456598	0.655097	0.956167	0.103142	-0.123076	0.424051	0.692214	0.158114	-0.112899	0.131864	0.515797	0.0758098
s__Rothia_mucilaginosa	0.0130142	0.0154501	-0.017267911171641677;0.043272360605187625	0.39961	0.493304	0.00109454	0.213246	1168	0.183619	0.151444	0.285336	0.62346	0.145865	0.00488445	0.964618	0.993309	0.111111	0.0552664	0.588524	0.808995	0.103142	-0.07802	0.0133554	0.0748247	0.0316703	0.223588	0.0137138	0.327081	0.0940721	0.0252105	0.857822	0.919033	0.142857	0.0159207	0.902274	0.963345	0.131306	-0.0154661	0.879861	0.965957	0.103142	0.262177	0.0786392	0.658954	0.158114	-0.01379	0.855033	0.938818	0.0758098
s__Bacteroides_coprophilus	-0.0128995	0.0126333	-0.03764493702219491;0.011861827916011569	0.307221	0.400937	0	0	419	0.0658701	0.0582897	0.684301	0.897383	0.145865	-0.0133781	0.903289	0.98289	0.111111	0.110279	0.277843	0.5494	0.103142	-0.0201025	0.525187	0.737964	0.0316703	0.0508987	0.585469	0.973662	0.0940721	0.0863687	0.537817	0.735414	0.142857	0.0686754	0.595413	0.787894	0.131306	0.0739625	0.468457	0.956167	0.103142	-0.10801	0.483834	0.732814	0.158114	-0.118741	0.112732	0.497617	0.0758098
s__Coprococcus_comes	-0.0128089	0.0126333	-0.03755450401178608;0.011952376116432519	0.310629	0.402804	0	0	5562	0.874391	-0.0715375	0.617425	0.87067	0.145865	0.161518	0.136412	0.64766	0.111111	-0.170157	0.0908257	0.271855	0.103142	0.0117795	0.709707	0.849861	0.0316703	0.0633487	0.496897	0.973662	0.0940721	-0.140069	0.314326	0.735414	0.142857	-0.0874902	0.498011	0.787894	0.131306	0.0651465	0.523393	0.956167	0.103142	0.0896506	0.561961	0.784591	0.158114	-0.12079	0.106556	0.493697	0.0758098
s__Eubacterium_sp_CAG_251	0.0127401	0.0126333	-0.01202120729907327;0.03748575984957226	0.313236	0.404266	0	0	1752	0.275428	0.166309	0.239377	0.5594	0.145865	0.158012	0.145396	0.64766	0.111111	-0.0473988	0.642828	0.845784	0.103142	0.0137531	0.66383	0.828839	0.0316703	-0.0493284	0.597126	0.973662	0.0940721	0.0488297	0.728343	0.86966	0.142857	-0.0343247	0.791109	0.920909	0.131306	-0.0551447	0.589349	0.956167	0.103142	-0.115645	0.453027	0.714122	0.158114	-0.0220725	0.769916	0.91018	0.0758098
s__Comamonas_kerstersii	0.0126759	0.0149294	-0.016585716853550377;0.04191588974516229	0.395859	0.490058	0.000839515	0.103936	203	0.0319132	-0.26428	0.0550622	0.211072	0.145865	0.0311102	0.777416	0.96644	0.111111	-0.00648829	0.949447	0.983195	0.103142	0.0034665	0.912775	0.968162	0.0316703	0.011294	0.903809	0.973662	0.0940721	0.149685	0.281481	0.735414	0.142857	0.0686754	0.595413	0.787894	0.131306	-0.0459364	0.653139	0.956167	0.103142	0.130787	0.395071	0.658954	0.158114	-0.0364799	0.628646	0.886231	0.0758098
s__Lachnospira_pectinoschiza	0.0121832	0.0155422	-0.018279349362022676;0.042623108541706325	0.433126	0.521422	0.00114238	0.137028	3864	0.607452	0.0208304	0.884665	0.973121	0.145865	0.107461	0.325888	0.699203	0.111111	0.144493	0.152965	0.39321	0.103142	0.0532263	0.0920497	0.293263	0.0316703	-0.071284	0.444299	0.973662	0.0940721	-0.128022	0.358655	0.735414	0.142857	-0.00929459	0.942858	0.980012	0.131306	-0.239044	0.0156536	0.573229	0.103142	-0.204709	0.176776	0.658954	0.158114	-0.105245	0.16054	0.557277	0.0758098
s__[Collinsella]_massiliensis	0.0119306	0.0222277	-0.03163168401558817;0.055447634091390294	0.591487	0.678425	0.00685902	0.525305	3052	0.479799	-0.26428	0.0550622	0.211072	0.145865	0.123491	0.257879	0.64766	0.111111	0.113481	0.263929	0.537316	0.103142	-0.039089	0.216357	0.48089	0.0316703	-0.197048	0.0309825	0.365924	0.0940721	-0.0862182	0.538532	0.735414	0.142857	-0.0223335	0.863223	0.955009	0.131306	0.0463866	0.649958	0.956167	0.103142	0.130787	0.395071	0.658954	0.158114	0.027713	0.713405	0.894991	0.0758098
s__Clostridium_symbiosum	0.0117978	0.0176434	-0.022782352360200545;0.04634979202126431	0.503723	0.588575	0.00246251	0.239337	1151	0.180946	0.0193487	0.892821	0.973121	0.145865	-0.0577243	0.599422	0.890096	0.111111	-0.0744307	0.465629	0.758164	0.103142	0.0143615	0.649928	0.825635	0.0316703	-0.130591	0.158182	0.927291	0.0940721	-0.122698	0.379354	0.735414	0.142857	-0.00581797	0.964214	0.984566	0.131306	0.196908	0.0490087	0.690865	0.103142	0.249085	0.0961394	0.658954	0.158114	0.253324	0.000484371	0.042334	0.0758098
g__Lawsonibacter	-0.0116702	0.0164553	-0.043897745007086694;0.020581692336807168	0.478218	0.586202	0.00166164	0.235736	4229	0.664833	0.0637544	0.656399	0.959352	0.145865	0.0389023	0.723637	0.895748	0.111111	-0.056533	0.579977	0.847658	0.103142	-0.048386	0.12576	0.277252	0.0316703	-0.118692	0.200408	0.853894	0.0940721	-0.0564865	0.687701	0.826081	0.142857	-0.227756	0.0701855	0.521879	0.131306	0.148259	0.142283	0.808723	0.103142	0.138595	0.366884	0.952326	0.158114	0.129781	0.0825079	0.480955	0.0758098
s__Prevotella_sp_CAG_5226	0.0115813	0.0178622	-0.023427407398505014;0.04656172940658652	0.516769	0.602209	0.00262553	0.231627	325	0.0510926	-0.0596031	0.677556	0.897383	0.145865	0.0377429	0.731563	0.947797	0.111111	0.0827476	0.416935	0.72593	0.103142	0.0168495	0.59437	0.796747	0.0316703	0.180666	0.0487764	0.463376	0.0940721	0.0333652	0.812533	0.90934	0.142857	0.0686754	0.595413	0.787894	0.131306	0.131201	0.195364	0.956167	0.103142	-0.262305	0.0784808	0.658954	0.158114	-0.0699027	0.353066	0.775224	0.0758098
s__Sanguibacteroides_justesenii	-0.0114473	0.0126333	-0.036194570963649676;0.013313943490530842	0.364875	0.45819	0	0	343	0.0539223	0.215153	0.123761	0.397675	0.145865	-0.0042413	0.969274	0.993309	0.111111	-0.0246498	0.809597	0.953622	0.103142	-0.0766566	0.0150734	0.0813219	0.0316703	-0.0163489	0.861115	0.973662	0.0940721	-0.133013	0.339863	0.735414	0.142857	0.0560515	0.665007	0.83955	0.131306	0.159	0.114859	0.956167	0.103142	-0.222991	0.139315	0.658954	0.158114	-0.0834307	0.267119	0.678669	0.0758098
s__Prevotella_disiens	0.011334	0.0126502	-0.013460541629154795;0.03611453013755214	0.370286	0.463653	4.677e-06	0.000836374	318	0.0499921	0.1909	0.174595	0.492976	0.145865	-0.0275472	0.802369	0.971625	0.111111	0.103209	0.310243	0.581896	0.103142	-0.0132188	0.676134	0.833622	0.0316703	0.0415038	0.656668	0.973662	0.0940721	-0.141117	0.310635	0.735414	0.142857	0.0144328	0.91137	0.964331	0.131306	0.0231626	0.82089	0.956167	0.103142	-0.000545876	0.997195	0.998004	0.158114	0.025654	0.733874	0.903388	0.0758098
g__Proteobacteria_unclassified	0.0112396	0.0206117	-0.029156375214540883;0.05159890516063431	0.585584	0.68999	0.00507986	0.314077	2180	0.342713	-0.0372472	0.795233	0.962815	0.145865	0.247756	0.019591	0.382121	0.111111	-0.0336247	0.742328	0.974273	0.103142	0.00657974	0.835292	0.879749	0.0316703	-0.0629194	0.499832	0.857845	0.0940721	0.28167	0.035914	0.528761	0.142857	-0.0412608	0.750115	0.886743	0.131306	-0.0460481	0.652349	0.909698	0.103142	-0.146691	0.338909	0.952326	0.158114	0.00899348	0.90516	0.971054	0.0758098
g__Veillonella	0.0111524	0.0193248	-0.026722115667902356;0.04899494452017522	0.563902	0.677305	0.00383878	0.310543	2766	0.434837	-0.233983	0.0924605	0.390389	0.145865	-0.167771	0.121423	0.745268	0.111111	0.161719	0.108599	0.366824	0.103142	-0.0444743	0.159437	0.325135	0.0316703	0.271119	0.00241948	0.0919402	0.0940721	0.118732	0.395212	0.688167	0.142857	-0.139919	0.275199	0.572913	0.131306	-0.0529061	0.604601	0.884477	0.103142	0.0959028	0.53474	0.952326	0.158114	-0.0996954	0.184053	0.518076	0.0758098
s__Haemophilus_pittmaniae	0.010587	0.0226106	-0.033724109468628166;0.05485660510704665	0.639663	0.720445	0.00731541	0.45868	189	0.0297123	-0.26428	0.0550622	0.211072	0.145865	0.00510163	0.963046	0.993309	0.111111	0.187204	0.0618604	0.201739	0.103142	-0.0152687	0.629421	0.816192	0.0316703	0.264944	0.00309764	0.169209	0.0940721	0.107161	0.44356	0.735414	0.142857	-0.127806	0.319818	0.787894	0.131306	-0.220803	0.0263576	0.575914	0.103142	-0.0352838	0.820141	0.931061	0.158114	-5.3125e-05	0.999438	0.999438	0.0758098
s__Clostridium_lavalense	-0.0105263	0.0126333	-0.035274649043233644;0.014234866854940029	0.404727	0.495422	0	0	1010	0.15878	-0.0203331	0.887401	0.973121	0.145865	-0.0596322	0.587363	0.890096	0.111111	-0.116568	0.250964	0.527266	0.103142	0.00155105	0.96091	0.990372	0.0316703	-0.0448242	0.631114	0.973662	0.0940721	0.0507734	0.717953	0.861938	0.142857	0.0129135	0.920668	0.966091	0.131306	0.0809951	0.426947	0.956167	0.103142	-0.159715	0.296643	0.658954	0.158114	-0.00207906	0.978027	0.984788	0.0758098
s__Clostridium_sp_CAG_590	-0.0104818	0.0138005	-0.037515202039036154;0.016566881642012383	0.447549	0.534369	0.000372015	0.0559986	236	0.0371011	-0.26428	0.0550622	0.211072	0.145865	0.0933274	0.394315	0.758799	0.111111	-0.0234436	0.818754	0.954871	0.103142	-0.0376098	0.234278	0.502764	0.0316703	-0.0249319	0.789578	0.973662	0.0940721	-0.138015	0.321635	0.735414	0.142857	0.164683	0.197058	0.787894	0.131306	-0.152473	0.130997	0.956167	0.103142	-0.104446	0.498565	0.732814	0.158114	-0.123554	0.0986454	0.48436	0.0758098
s__Bacteroides_galacturonicus	-0.0101914	0.0126333	-0.0349400728317377;0.0145697864636923	0.419843	0.511062	0	0	1451	0.228109	0.165348	0.242191	0.562966	0.145865	0.238555	0.0250167	0.575384	0.111111	-0.00453535	0.964652	0.990858	0.103142	-0.0185274	0.558168	0.76798	0.0316703	-0.0291232	0.755222	0.973662	0.0940721	-0.00463167	0.973753	0.980484	0.142857	0.0207686	0.872727	0.958246	0.131306	-0.102589	0.313196	0.956167	0.103142	-0.0574399	0.710961	0.866089	0.158114	0.00879958	0.907196	0.952992	0.0758098
s__Clostridium_sp_CAG_964	-0.0101045	0.0126333	-0.03485331556266551;0.014656630963539525	0.423816	0.514465	0	0	129	0.0202798	-0.190878	0.174647	0.492976	0.145865	0.123491	0.257879	0.64766	0.111111	0.0471612	0.644499	0.845784	0.103142	0.00567467	0.857688	0.937025	0.0316703	-0.110047	0.235715	0.973662	0.0940721	-0.163406	0.238527	0.735414	0.142857	0.0418324	0.746764	0.896682	0.131306	-0.119574	0.238753	0.956167	0.103142	0.130787	0.395071	0.658954	0.158114	-0.0424383	0.573583	0.886231	0.0758098
g__Bifidobacterium	0.0100669	0.0187412	-0.026663450117020704;0.04677010561413177	0.591192	0.69124	0.00332911	0.302666	5878	0.924069	-0.0089894	0.950095	0.992175	0.145865	-0.241695	0.0230398	0.389117	0.111111	0.138722	0.170457	0.479806	0.103142	0.0179492	0.570522	0.728734	0.0316703	0.272099	0.00232496	0.0919402	0.0940721	-0.0501996	0.721015	0.849568	0.142857	0.00294645	0.981872	0.995474	0.131306	0.0841023	0.409288	0.884477	0.103142	-0.121616	0.429666	0.952326	0.158114	0.0711694	0.34436	0.746043	0.0758098
s__Eubacterium_hallii	-0.00990478	0.0185514	-0.046237051633077994;0.026453661678081906	0.593434	0.678876	0.00317067	0.282263	5938	0.933501	0.0043211	0.976	0.999134	0.145865	0.0608336	0.579824	0.887427	0.111111	-0.143548	0.155736	0.395699	0.103142	0.0346345	0.273438	0.529952	0.0316703	0.0998593	0.282533	0.973662	0.0940721	-0.167381	0.22694	0.735414	0.142857	0.00428138	0.973662	0.986121	0.131306	-0.130278	0.19859	0.956167	0.103142	0.255844	0.0867786	0.658954	0.158114	0.0452395	0.548496	0.886231	0.0758098
s__Bacteroides_fragilis	-0.00980317	0.0205886	-0.050120790166477434;0.03054634508593086	0.634008	0.717074	0.00505615	0.308383	2714	0.426662	-0.151667	0.284608	0.62346	0.145865	-0.1872	0.0826813	0.64766	0.111111	0.206218	0.0388007	0.138983	0.103142	-0.0289029	0.360849	0.614582	0.0316703	0.0042089	0.96408	0.984596	0.0940721	0.183142	0.184723	0.689949	0.142857	-0.159878	0.210863	0.787894	0.131306	0.0862703	0.397219	0.956167	0.103142	0.398314	0.00452064	0.579121	0.158114	0.0500036	0.507089	0.875881	0.0758098
s__Ruminococcus_callidus	-0.00979124	0.0126333	-0.03454036181723609;0.014969893163838607	0.438329	0.524794	0	0	1597	0.251061	-0.09122	0.523406	0.826458	0.145865	0.0518242	0.637374	0.890096	0.111111	-0.0676373	0.507555	0.781017	0.103142	-0.00294588	0.925834	0.975474	0.0316703	-0.100126	0.281233	0.973662	0.0940721	0.116501	0.404293	0.735414	0.142857	-0.147444	0.249605	0.787894	0.131306	-0.100425	0.323633	0.956167	0.103142	0.0240235	0.877022	0.95338	0.158114	0.069606	0.355125	0.775224	0.0758098
s__Phascolarctobacterium_sp_CAG_266	-0.00971325	0.0131024	-0.03538096145472611;0.015967274253756766	0.458503	0.54529	0.000137012	0.0249331	829	0.130325	0.0613994	0.668371	0.897383	0.145865	0.187783	0.0816883	0.64766	0.111111	-0.101119	0.320264	0.590529	0.103142	-0.0284893	0.36777	0.619472	0.0316703	-0.168081	0.0674809	0.589783	0.0940721	-0.00552744	0.968679	0.980484	0.142857	0.027362	0.832817	0.942852	0.131306	0.0865849	0.395485	0.956167	0.103142	-0.21953	0.145933	0.658954	0.158114	-0.077262	0.304385	0.730858	0.0758098
s__Proteobacteria_bacterium_CAG_139	0.00968629	0.0204046	-0.030302643896287677;0.04964426552868865	0.635029	0.717074	0.00486936	0.307629	2180	0.342713	-0.0264501	0.85384	0.971304	0.145865	0.247058	0.019965	0.528089	0.111111	-0.0378936	0.710952	0.897937	0.103142	0.00294704	0.925805	0.975474	0.0316703	-0.069507	0.455802	0.973662	0.0940721	0.278412	0.0383362	0.538126	0.142857	-0.0647118	0.616927	0.798891	0.131306	-0.0365569	0.720729	0.956167	0.103142	-0.137837	0.369569	0.658954	0.158114	0.0126375	0.867032	0.940182	0.0758098
s__Eubacterium_ventriosum	-0.00967606	0.0192453	-0.04736641844145814;0.02804181747077493	0.615156	0.70006	0.00376741	0.361085	4211	0.662003	-0.171341	0.224992	0.557051	0.145865	-0.0179275	0.870644	0.98289	0.111111	0.000826907	0.993553	0.998673	0.103142	0.0450407	0.154178	0.406872	0.0316703	0.0629909	0.499342	0.973662	0.0940721	0.175738	0.203821	0.714746	0.142857	-0.0191142	0.882794	0.963345	0.131306	-0.114377	0.260122	0.956167	0.103142	0.185857	0.222097	0.658954	0.158114	-0.115134	0.124272	0.513165	0.0758098
s__Firmicutes_bacterium_CAG_145	-0.00948795	0.0211467	-0.05089793520707963;0.03195460097414861	0.653706	0.732486	0.00564218	0.498868	1497	0.23534	0.232539	0.094626	0.320555	0.145865	-0.03653	0.739885	0.947797	0.111111	-0.156125	0.121771	0.336797	0.103142	-0.0474038	0.133646	0.37174	0.0316703	-0.0283674	0.761385	0.973662	0.0940721	0.220997	0.106266	0.649682	0.142857	0.131635	0.305257	0.787894	0.131306	0.0245717	0.810189	0.956167	0.103142	0.0794377	0.6077	0.805353	0.158114	-0.0275772	0.714749	0.894991	0.0758098
s__Bacteroides_faecis	0.00935111	0.0126333	-0.015409960944915353;0.034100710949322224	0.459192	0.54529	0	0	1155	0.181575	0.0207597	0.885054	0.973121	0.145865	0.0132189	0.904434	0.98289	0.111111	-0.129096	0.202773	0.458532	0.103142	0.034386	0.276899	0.529952	0.0316703	0.0582843	0.532073	0.973662	0.0940721	-0.0404022	0.773911	0.894707	0.142857	0.234108	0.0622424	0.663413	0.131306	-5.4911e-05	0.999572	0.999572	0.103142	-0.194264	0.201026	0.658954	0.158114	0.0320186	0.671265	0.886231	0.0758098
s__Dielma_fastidiosa	-0.00918368	0.0126333	-0.03393345967602185;0.0155773657834792	0.467272	0.553382	0	0	924	0.14526	-0.122905	0.388073	0.727845	0.145865	0.137818	0.20571	0.64766	0.111111	-0.000756409	0.994103	0.998673	0.103142	0.0134595	0.670581	0.830152	0.0316703	-0.0677251	0.467499	0.973662	0.0940721	0.038018	0.786943	0.898648	0.142857	0.032629	0.801219	0.924535	0.131306	0.0611096	0.549569	0.956167	0.103142	-0.0494867	0.749648	0.897524	0.158114	0.1534	0.0393502	0.365922	0.0758098
s__Gemmiger_formicilis	0.0091104	0.0155611	-0.021388389623689018;0.03959224310243059	0.558261	0.647108	0.00115232	0.135243	5601	0.880522	0.133071	0.349312	0.703394	0.145865	-0.0522477	0.634618	0.890096	0.111111	-0.0158223	0.877115	0.968124	0.103142	0.0490549	0.120599	0.356093	0.0316703	0.214936	0.0180905	0.327081	0.0940721	0.0125972	0.92869	0.952364	0.142857	-0.126274	0.325764	0.787894	0.131306	-0.041235	0.686716	0.956167	0.103142	0.173247	0.256338	0.658954	0.158114	-0.141003	0.058776	0.432263	0.0758098
s__Clostridiales_bacterium_1_7_47FAA	0.00906904	0.0126333	-0.015691984327830345;0.03381894467517946	0.47285	0.556969	0	0	185	0.0290835	-0.117416	0.409973	0.747975	0.145865	-0.0145248	0.895043	0.98289	0.111111	-0.0725591	0.476991	0.763265	0.103142	0.00690809	0.827199	0.926571	0.0316703	0.011294	0.903809	0.973662	0.0940721	0.107566	0.441817	0.735414	0.142857	0.0686754	0.595413	0.787894	0.131306	-0.147952	0.143133	0.956167	0.103142	0.130787	0.395071	0.658954	0.158114	-0.0486769	0.518457	0.881578	0.0758098
s__Clostridium_citroniae	0.00876303	0.0126333	-0.015997945602204734;0.03351325343148986	0.487916	0.573171	0	0	1917	0.301368	-0.00338505	0.981198	0.999134	0.145865	0.137886	0.205481	0.64766	0.111111	0.125444	0.216092	0.472414	0.103142	0.0347055	0.272453	0.529952	0.0316703	-0.104047	0.262601	0.973662	0.0940721	-0.11761	0.399767	0.735414	0.142857	0.019545	0.880171	0.963345	0.131306	0.159826	0.112929	0.956167	0.103142	-0.255424	0.0873386	0.658954	0.158114	0.111525	0.136701	0.519464	0.0758098
g__Gemmiger	0.00870604	0.015824	-0.02230764862520647;0.03970299380775754	0.582218	0.68999	0.00129383	0.169768	5623	0.883981	0.120772	0.396502	0.825592	0.145865	-0.0558323	0.611485	0.876847	0.111111	-0.009811	0.923622	0.987069	0.103142	0.0610764	0.0530929	0.168128	0.0316703	0.226264	0.012559	0.304225	0.0940721	0.0178247	0.899224	0.942635	0.142857	-0.112414	0.382578	0.645133	0.131306	-0.0568041	0.578154	0.884477	0.103142	0.162204	0.288953	0.952326	0.158114	-0.146132	0.0499579	0.386342	0.0758098
s__Fusicatenibacter_saccharivorans	-0.0083754	0.014969	-0.03769923067870961;0.020962843541715754	0.57583	0.662205	0.000858016	0.115082	5979	0.939947	0.052556	0.714012	0.908611	0.145865	-0.053884	0.624014	0.890096	0.111111	-0.0303368	0.766781	0.928754	0.103142	-0.0430072	0.173687	0.429046	0.0316703	0.158512	0.0852244	0.689686	0.0940721	-0.298455	0.0252989	0.538126	0.142857	-0.0762409	0.555275	0.787894	0.131306	-0.0213099	0.835009	0.956167	0.103142	0.00305268	0.984317	0.99341	0.158114	-0.030358	0.687406	0.889515	0.0758098
g__Enterorhabdus	0.00836834	0.019745	-0.030327479532042675;0.04703910783258579	0.67173	0.764871	0.00422647	0.352755	2576	0.404968	0.0201691	0.888304	0.976499	0.145865	0.00591124	0.957186	0.983056	0.111111	0.0683434	0.503111	0.847658	0.103142	-0.0191573	0.54486	0.72648	0.0316703	-0.0999583	0.282051	0.857845	0.0940721	0.0178982	0.898811	0.942635	0.142857	0.18124	0.154306	0.521879	0.131306	0.0714923	0.483532	0.884477	0.103142	0.248544	0.0969187	0.736582	0.158114	-0.00149489	0.9842	0.997323	0.0758098
s__Bifidobacterium_dentium	-0.0082168	0.0209431	-0.04923163326758377;0.032825699334690484	0.694843	0.766784	0.00542501	0.423966	727	0.11429	0.0410044	0.775071	0.937977	0.145865	-0.319655	0.00198827	0.324302	0.111111	-0.0777934	0.445583	0.748923	0.103142	0.0560549	0.0759753	0.26561	0.0316703	-0.0941424	0.311314	0.973662	0.0940721	0.066776	0.634401	0.80826	0.142857	0.111393	0.386977	0.787894	0.131306	-0.043445	0.670854	0.956167	0.103142	-0.184713	0.225073	0.658954	0.158114	0.137064	0.0663776	0.432263	0.0758098
s__Clostridium_sp_CAG_242	0.00814772	0.013208	-0.017739409216488682;0.03402393535543986	0.53733	0.624503	0.000170098	0.0472096	822	0.129225	0.274677	0.0453987	0.211072	0.145865	-0.00893273	0.93534	0.993309	0.111111	-0.135577	0.180578	0.428872	0.103142	-0.0324514	0.304862	0.56213	0.0316703	0.0617334	0.507985	0.973662	0.0940721	0.0440987	0.753824	0.880805	0.142857	-0.040329	0.755586	0.899703	0.131306	-0.10059	0.322831	0.956167	0.103142	0.0278531	0.857597	0.946389	0.158114	-0.00279063	0.97051	0.98407	0.0758098
g__Candidatus_Gastranaerophilales_unclassified	-0.00806653	0.0191692	-0.045611224675785385;0.029500917669656217	0.673927	0.764871	0.00369958	0.349509	249	0.0391448	-0.159056	0.261153	0.735096	0.145865	0.0855509	0.435265	0.785952	0.111111	0.00630928	0.95084	0.987069	0.103142	0.00805912	0.798978	0.867462	0.0316703	0.0546344	0.558161	0.857845	0.0940721	-0.18645	0.176604	0.628638	0.142857	0.195901	0.122395	0.521879	0.131306	-0.123966	0.221651	0.884477	0.103142	-0.0236706	0.878815	0.952326	0.158114	-0.0667472	0.37534	0.770969	0.0758098
g__Pseudoflavonifractor	-0.00803283	0.0207797	-0.0487283726175478;0.03268934757519911	0.699108	0.775653	0.00525349	0.399014	854	0.134256	-0.210884	0.131818	0.500908	0.145865	0.0421334	0.701698	0.895748	0.111111	-0.123803	0.222273	0.527899	0.103142	-0.0131488	0.677753	0.780443	0.0316703	-0.0787311	0.397879	0.857845	0.0940721	-0.109813	0.432208	0.688179	0.142857	-0.303708	0.0132548	0.411557	0.131306	0.119778	0.237939	0.884477	0.103142	0.299602	0.0416733	0.736582	0.158114	-0.00200522	0.978808	0.997323	0.0758098
g__Enorma	-0.00799501	0.0166274	-0.04056558931830484;0.024592546462236468	0.630659	0.731757	0.00176881	0.213518	3766	0.592045	0.0479627	0.738111	0.962815	0.145865	0.0472849	0.667214	0.895748	0.111111	0.130736	0.196984	0.507485	0.103142	-0.0348203	0.270868	0.467862	0.0316703	-0.165288	0.0723241	0.578593	0.0940721	-0.089973	0.520833	0.758682	0.142857	0.0170984	0.895083	0.970185	0.131306	0.0449533	0.660107	0.912148	0.103142	-0.275944	0.0629366	0.736582	0.158114	0.0395194	0.600278	0.921638	0.0758098
s__Enorma_massiliensis	-0.00786848	0.0198283	-0.04670311757783395;0.03098990649300578	0.691524	0.765053	0.00430527	0.342979	2756	0.433265	0.197865	0.158715	0.468639	0.145865	-0.250049	0.0184046	0.528089	0.111111	0.142656	0.158385	0.396237	0.103142	-0.0351891	0.265819	0.529952	0.0316703	-0.012151	0.896549	0.973662	0.0940721	-0.192791	0.161742	0.677716	0.142857	0.00309007	0.980989	0.986121	0.131306	0.0790439	0.438252	0.956167	0.103142	-0.222003	0.141182	0.658954	0.158114	0.0660881	0.380098	0.790625	0.0758098
s__Coprobacter_secundus	-0.00772284	0.0134944	-0.03416037107098183;0.01872548595763007	0.567135	0.653926	0.000264202	0.0608888	1765	0.277472	0.00264262	0.985321	0.999134	0.145865	0.112561	0.303138	0.691162	0.111111	-0.0844872	0.40713	0.717495	0.103142	0.031954	0.312343	0.566365	0.0316703	0.0104136	0.911276	0.973662	0.0940721	-0.0681758	0.627278	0.80826	0.142857	-0.00543932	0.966542	0.984566	0.131306	-0.0332487	0.745112	0.956167	0.103142	0.310455	0.0340332	0.658954	0.158114	-0.00235968	0.975062	0.98407	0.0758098
g__Dielma	-0.00737916	0.0126333	-0.03213079162526385;0.017381512824726594	0.559164	0.677305	0	0	924	0.14526	-0.135344	0.340969	0.792292	0.145865	0.136705	0.209478	0.785952	0.111111	0.00513525	0.95998	0.987069	0.103142	0.0182221	0.564675	0.727378	0.0316703	-0.0554607	0.552202	0.857845	0.0940721	0.0455463	0.746	0.85903	0.142857	0.0581367	0.653302	0.842124	0.131306	0.0372854	0.715395	0.93788	0.103142	-0.0584237	0.70622	0.952326	0.158114	0.15102	0.0425945	0.359687	0.0758098
s__Faecalibacterium_prausnitzii	-0.00734151	0.0126333	-0.03209317200677761;0.017419159873917504	0.561171	0.648761	0	0	6282	0.987581	0.0138705	0.923062	0.988888	0.145865	0.0785188	0.474235	0.819133	0.111111	0.0441684	0.665691	0.86838	0.103142	-0.00970587	0.759062	0.882208	0.0316703	0.0632023	0.497897	0.973662	0.0940721	0.126792	0.363378	0.735414	0.142857	-0.193126	0.128026	0.787894	0.131306	-0.0267493	0.793719	0.956167	0.103142	-0.0638283	0.680368	0.855547	0.158114	-0.0943498	0.208976	0.595625	0.0758098
s__Bacteroides_stercoris	0.00729929	0.0139047	-0.01995282844636914;0.03454057947864864	0.599633	0.684177	0.000410497	0.0958474	3226	0.507153	0.0598767	0.676154	0.897383	0.145865	0.0280405	0.798902	0.971625	0.111111	0.111855	0.270937	0.545619	0.103142	0.0566417	0.0729448	0.259162	0.0316703	-0.0990417	0.286539	0.973662	0.0940721	0.249571	0.065901	0.571448	0.142857	-0.230094	0.0671747	0.692072	0.131306	0.0453586	0.657231	0.956167	0.103142	-0.202188	0.182435	0.658954	0.158114	0.112607	0.132881	0.515797	0.0758098
g__Sanguibacteroides	-0.00725292	0.0126333	-0.0320046702781542;0.017507725580797627	0.565906	0.677305	0	0	343	0.0539223	0.189911	0.176936	0.611233	0.145865	-0.00725084	0.947496	0.979724	0.111111	-0.0118185	0.908055	0.987069	0.103142	-0.0690261	0.0287252	0.108319	0.0316703	0.0142106	0.879135	0.951895	0.0940721	-0.127593	0.360296	0.688167	0.142857	0.115867	0.367917	0.637217	0.131306	0.134859	0.182948	0.874304	0.103142	-0.231401	0.124128	0.789005	0.158114	-0.0887269	0.237684	0.633823	0.0758098
g__Slackia	0.00709884	0.0170959	-0.026406149327547195;0.0405878896252803	0.677994	0.764871	0.00207573	0.221093	3045	0.478698	-0.117367	0.41017	0.831278	0.145865	0.106645	0.329625	0.785952	0.111111	0.107797	0.288957	0.631103	0.103142	0.00726988	0.818303	0.872773	0.0316703	0.0522332	0.575645	0.857845	0.0940721	-0.223164	0.10268	0.57215	0.142857	-0.0819616	0.525779	0.739985	0.131306	-0.148896	0.140534	0.808723	0.103142	-0.0814192	0.598707	0.952326	0.158114	0.0149723	0.842757	0.971054	0.0758098
s__Fretibacterium_fastidiosum	-0.00701323	0.0237196	-0.053461497567020566;0.039465319937804985	0.767519	0.830213	0.00871004	0.561233	537	0.0844207	0.0794162	0.578968	0.86647	0.145865	-0.15962	0.141224	0.64766	0.111111	0.239143	0.0156074	0.0643438	0.103142	0.0809427	0.0102425	0.0639424	0.0316703	-0.030714	0.742301	0.973662	0.0940721	-0.26237	0.0522233	0.571448	0.142857	0.0310548	0.810634	0.929782	0.131306	-0.0410457	0.688081	0.956167	0.103142	-0.0266681	0.8636	0.948224	0.158114	-0.0994664	0.185075	0.594688	0.0758098
s__Slackia_isoflavoniconvertens	0.00695206	0.0165378	-0.02545937478059624;0.03934890254635113	0.674235	0.753557	0.00171265	0.209456	3026	0.475711	-0.107386	0.451705	0.785982	0.145865	0.108841	0.319629	0.699203	0.111111	0.103037	0.31106	0.581896	0.103142	0.00367437	0.907567	0.964981	0.0316703	0.0465877	0.617712	0.973662	0.0940721	-0.225788	0.0984604	0.64659	0.142857	-0.0996661	0.439561	0.787894	0.131306	-0.13299	0.18922	0.956167	0.103142	-0.0740922	0.632229	0.817409	0.158114	0.0187411	0.803886	0.924975	0.0758098
s__Ruminococcaceae_bacterium_D16	0.00676335	0.0136954	-0.020078608878450095;0.0335955603485985	0.621436	0.705371	0.000334157	0.0842403	670	0.105329	0.0721203	0.614545	0.87067	0.145865	-0.0224804	0.838183	0.982319	0.111111	0.054809	0.591624	0.808995	0.103142	-0.0797894	0.0113844	0.0684141	0.0316703	0.033016	0.723727	0.973662	0.0940721	-0.189606	0.169093	0.677716	0.142857	-0.0799019	0.536311	0.787894	0.131306	0.0365433	0.720828	0.956167	0.103142	-0.0368844	0.812119	0.926621	0.158114	-0.0948452	0.206571	0.595625	0.0758098
g__Fusicatenibacter	-0.00640698	0.0155495	-0.03686980133060793;0.02406773238713984	0.680332	0.764871	0.0011462	0.140415	5979	0.939947	0.00270222	0.98499	0.992175	0.145865	-0.056729	0.605755	0.876847	0.111111	-0.0232049	0.820568	0.974273	0.103142	-0.0331176	0.295029	0.492795	0.0316703	0.175601	0.0557192	0.498196	0.0940721	-0.294562	0.0274995	0.528761	0.142857	-0.0576089	0.656258	0.842124	0.131306	-0.0489994	0.631618	0.905716	0.103142	-0.0362341	0.815376	0.952326	0.158114	-0.0376528	0.617632	0.929506	0.0758098
s__Desulfovibrionaceae_bacterium	-0.0063589	0.020853	-0.04720166116605265;0.03450507788322257	0.760443	0.824599	0.00533013	0.35669	821	0.129068	0.237269	0.08767	0.301667	0.145865	-0.248868	0.0190082	0.528089	0.111111	-0.0547915	0.591744	0.808995	0.103142	-0.0370821	0.240917	0.513564	0.0316703	0.082976	0.37274	0.973662	0.0940721	-0.181766	0.188174	0.696881	0.142857	-0.112369	0.382771	0.787894	0.131306	-0.154977	0.124617	0.956167	0.103142	-0.170147	0.265246	0.658954	0.158114	0.038133	0.613147	0.886231	0.0758098
s__Enterorhabdus_caecimuris	0.00628013	0.0197166	-0.03235796496275581;0.04489948726197268	0.750118	0.815427	0.00419965	0.347664	2576	0.404968	0.0321395	0.822844	0.956663	0.145865	0.00737107	0.946627	0.993309	0.111111	0.0604729	0.553753	0.797036	0.103142	-0.0249215	0.430826	0.66832	0.0316703	-0.110566	0.233485	0.973662	0.0940721	0.0107079	0.939364	0.959117	0.142857	0.15219	0.234301	0.787894	0.131306	0.0868036	0.394282	0.956167	0.103142	0.255028	0.087871	0.658954	0.158114	0.00405814	0.957126	0.98407	0.0758098
s__Bifidobacterium_catenulatum	0.00610728	0.0164018	-0.026037136891885776;0.03823908456314524	0.70965	0.781151	0.00162892	0.257179	1307	0.205471	-0.26428	0.0550622	0.211072	0.145865	0.0699399	0.524156	0.864458	0.111111	0.154193	0.126588	0.343597	0.103142	-0.0222572	0.481738	0.706402	0.0316703	0.0669565	0.472593	0.973662	0.0940721	0.29396	0.027853	0.538126	0.142857	-0.138418	0.280496	0.787894	0.131306	0.102983	0.311316	0.956167	0.103142	0.0324693	0.834288	0.939649	0.158114	0.00519837	0.945097	0.981015	0.0758098
s__Prevotella_sp_CAG_1185	0.00578692	0.0126333	-0.01897329526911866;0.030540046555391217	0.646916	0.726742	0	0	296	0.0465336	-0.219954	0.115135	0.375479	0.145865	0.155525	0.152027	0.64766	0.111111	-0.0143634	0.88837	0.968124	0.103142	0.0140519	0.656987	0.828839	0.0316703	0.011294	0.903809	0.973662	0.0940721	0.0863687	0.537817	0.735414	0.142857	0.14951	0.242863	0.787894	0.131306	-0.0265642	0.795115	0.956167	0.103142	0.130787	0.395071	0.658954	0.158114	-0.0371979	0.621894	0.886231	0.0758098
s__Clostridium_leptum	-0.0057204	0.0139847	-0.03312022618459736;0.021688019451185727	0.682522	0.758937	0.00044069	0.0703295	3703	0.582141	0.0969054	0.497587	0.817465	0.145865	-0.0432845	0.693939	0.924518	0.111111	-0.0196486	0.847714	0.954871	0.103142	-0.00375071	0.905656	0.964981	0.0316703	-0.116608	0.208553	0.973662	0.0940721	0.214175	0.118159	0.661994	0.142857	-0.123307	0.337466	0.787894	0.131306	0.0478683	0.639531	0.956167	0.103142	-0.0813835	0.598868	0.802777	0.158114	0.17616	0.017457	0.234264	0.0758098
g__Fretibacterium	-0.00569973	0.023665	-0.05204486376840225;0.04066989712692892	0.809704	0.863978	0.00863891	0.581775	537	0.0844207	0.0361124	0.801348	0.962815	0.145865	-0.163174	0.132315	0.745268	0.111111	0.232961	0.0187135	0.0861957	0.103142	0.102499	0.00111851	0.00850067	0.0316703	0.00197648	0.983128	0.994035	0.0940721	-0.259094	0.0554915	0.528761	0.142857	0.0646666	0.617174	0.822899	0.131306	-0.0793264	0.436605	0.884477	0.103142	-0.0371438	0.81082	0.952326	0.158114	-0.105481	0.159592	0.518076	0.0758098
s__Clostridium_sp_CAG_632	0.00543562	0.0132739	-0.02057985123708178;0.03144373034493189	0.682191	0.758937	0.000191192	0.0429974	182	0.0286119	-0.26428	0.0550622	0.211072	0.145865	-0.100476	0.358721	0.725747	0.111111	-0.0736804	0.470166	0.758164	0.103142	0.0445173	0.159033	0.40915	0.0316703	0.011294	0.903809	0.973662	0.0940721	0.024084	0.864115	0.919033	0.142857	0.16609	0.193135	0.787894	0.131306	-0.0884329	0.385388	0.956167	0.103142	0.130787	0.395071	0.658954	0.158114	0.032049	0.67097	0.886231	0.0758098
s__Eubacterium_ramulus	-0.00540977	0.0156338	-0.03603903309033714;0.02522964627581104	0.729339	0.798095	0.00119078	0.166461	4987	0.783996	0.170033	0.228676	0.557051	0.145865	0.0591218	0.590578	0.890096	0.111111	-0.162937	0.105881	0.298517	0.103142	-0.0104591	0.741008	0.868151	0.0316703	0.094499	0.309466	0.973662	0.0940721	-0.11977	0.391029	0.735414	0.142857	-0.125158	0.330134	0.787894	0.131306	-0.0614143	0.547572	0.956167	0.103142	0.274343	0.0646284	0.658954	0.158114	-0.0603342	0.423155	0.81464	0.0758098
g__Turicimonas	0.00531518	0.020746	-0.03533795244767496;0.045950744010934984	0.797821	0.860062	0.00521842	0.306011	1762	0.277	0.0254446	0.859342	0.962815	0.145865	0.246787	0.0201117	0.382121	0.111111	-0.00431543	0.966365	0.987069	0.103142	0.00892271	0.777973	0.856897	0.0316703	0.0153624	0.86942	0.951895	0.0940721	0.166502	0.229472	0.669823	0.142857	-0.141044	0.27127	0.572913	0.131306	0.0740488	0.467935	0.884477	0.103142	-0.0237563	0.87838	0.952326	0.158114	0.00758634	0.919946	0.971054	0.0758098
g__Escherichia	0.00518577	0.0157951	-0.025769447935843164;0.036131041846199176	0.742692	0.818038	0.00127795	0.224402	4013	0.630876	0.0959673	0.501803	0.866683	0.145865	-0.110493	0.312239	0.785952	0.111111	-0.107426	0.29064	0.631103	0.103142	-0.0443692	0.160428	0.325135	0.0316703	-0.0190925	0.838099	0.951895	0.0940721	0.02998	0.83127	0.902522	0.142857	0.292223	0.0176619	0.411557	0.131306	0.16261	0.106605	0.808723	0.103142	0.0149191	0.923456	0.980022	0.158114	0.0820529	0.275163	0.69708	0.0758098
g__Catabacter	0.00513596	0.0126333	-0.01962403684382873;0.029889656836771788	0.684358	0.764871	0	0	402	0.0631976	-0.149328	0.292303	0.75557	0.145865	-0.158719	0.143551	0.745268	0.111111	0.0667157	0.513387	0.847658	0.103142	0.0155845	0.622348	0.756775	0.0316703	0.14907	0.10613	0.612992	0.0940721	-0.00793771	0.955033	0.980844	0.142857	0.00426864	0.97374	0.995474	0.131306	-0.129083	0.20282	0.884477	0.103142	-0.0895269	0.562505	0.952326	0.158114	0.122606	0.101306	0.496728	0.0758098
s__Roseburia_faecis	0.00506525	0.0126333	-0.019694718511484476;0.029819010862318616	0.688474	0.763612	0	0	5314	0.835403	-0.146897	0.300431	0.649943	0.145865	-0.0109209	0.92099	0.988876	0.111111	0.151892	0.132512	0.355262	0.103142	0.0323261	0.306736	0.562176	0.0316703	0.214453	0.0183665	0.327081	0.0940721	-0.205357	0.134944	0.677716	0.142857	0.105105	0.414707	0.787894	0.131306	-0.151303	0.134061	0.956167	0.103142	-0.134104	0.382951	0.658954	0.158114	-0.0826895	0.271427	0.685627	0.0758098
g__Brachyspira	-0.00473461	0.0173518	-0.038728218352557915;0.02926994412895652	0.78498	0.858148	0.00225274	0.25768	190	0.0298695	-0.308524	0.0228236	0.1239	0.145865	0.0855509	0.435265	0.785952	0.111111	0.149236	0.139606	0.430069	0.103142	0.00245617	0.938136	0.952567	0.0316703	0.0657658	0.480543	0.857845	0.0940721	-0.211231	0.123583	0.584361	0.142857	0.160406	0.209315	0.521879	0.131306	0.0807639	0.428279	0.884477	0.103142	-0.186106	0.221453	0.862669	0.158114	-0.114975	0.1248	0.518076	0.0758098
s__Monoglobus_pectinilyticus	-0.00464415	0.0126333	-0.029398266306656377;0.02011566539327568	0.713175	0.783059	0	0	1019	0.160195	-0.0436582	0.760914	0.926238	0.145865	-0.0362581	0.741755	0.947797	0.111111	0.0324862	0.750768	0.924185	0.103142	-0.0173551	0.583347	0.786799	0.0316703	-0.0294345	0.752688	0.973662	0.0940721	0.124972	0.370432	0.735414	0.142857	0.255186	0.0408106	0.656739	0.131306	0.188362	0.0601988	0.773732	0.103142	0.320629	0.0279192	0.658954	0.158114	-0.0353103	0.639709	0.886231	0.0758098
s__Bacteroides_plebeius	0.00445196	0.0166625	-0.028202117350221923;0.03709653888976767	0.789345	0.851713	0.00179107	0.213959	1570	0.246817	0.226602	0.103932	0.349371	0.145865	-0.095405	0.383766	0.753755	0.111111	-0.145036	0.151391	0.391466	0.103142	0.000884823	0.977694	0.998253	0.0316703	-0.103972	0.262946	0.973662	0.0940721	0.113609	0.41624	0.735414	0.142857	0.255784	0.0403026	0.656739	0.131306	-0.0215604	0.833097	0.956167	0.103142	0.078122	0.613701	0.807793	0.158114	-0.04443	0.555691	0.886231	0.0758098
s__Pseudoflavonifractor_capillosus	0.00435151	0.0126333	-0.020408187788391385;0.029105874177841343	0.730522	0.798095	0	0	384	0.0603679	-0.116676	0.412975	0.747975	0.145865	0.0350963	0.749759	0.954976	0.111111	-0.150684	0.135705	0.359413	0.103142	0.0145688	0.645217	0.824444	0.0316703	-0.00236157	0.979841	0.991985	0.0940721	-0.0929296	0.507097	0.735414	0.142857	-0.272297	0.0281623	0.656739	0.131306	0.140458	0.16505	0.956167	0.103142	0.338394	0.0193628	0.658954	0.158114	0.0167359	0.824514	0.924975	0.0758098
s__Bacteroides_massiliensis	-0.00427267	0.019022	-0.04153637241291069;0.03300290333854095	0.822297	0.875945	0.00357013	0.296912	2472	0.388618	-0.0256992	0.857948	0.971304	0.145865	-0.0893367	0.415043	0.775102	0.111111	-0.102477	0.313728	0.583401	0.103142	0.0419871	0.18414	0.43263	0.0316703	-0.211142	0.0203557	0.327081	0.0940721	-0.0445853	0.751191	0.880805	0.142857	-0.0348568	0.787944	0.920909	0.131306	0.0302762	0.767233	0.956167	0.103142	0.0667386	0.666586	0.844342	0.158114	-0.106167	0.156857	0.557277	0.0758098
g__Corynebacterium	0.00423283	0.0178743	-0.030794668586044474;0.03924994897817199	0.812821	0.863978	0.00263468	0.269739	241	0.0378871	-0.164589	0.24443	0.718027	0.145865	-0.284477	0.00665696	0.337286	0.111111	0.232961	0.0187135	0.0861957	0.103142	0.0582034	0.0653564	0.191042	0.0316703	-0.127685	0.167833	0.773048	0.0940721	0.114024	0.414515	0.688167	0.142857	-0.0511541	0.6928	0.85079	0.131306	-0.0253007	0.804666	0.968113	0.103142	-0.0530274	0.732347	0.952326	0.158114	0.103001	0.169765	0.518076	0.0758098
s__Firmicutes_bacterium_CAG_94	-0.00422597	0.0225356	-0.04836556822898062;0.03993010563846041	0.851274	0.900743	0.00722506	0.493956	1779	0.279673	-0.129219	0.36372	0.709579	0.145865	-0.0518006	0.637528	0.890096	0.111111	0.0466711	0.647951	0.847768	0.103142	-0.0666954	0.0346014	0.146804	0.0316703	-0.207245	0.0229276	0.327081	0.0940721	-0.218581	0.110372	0.651789	0.142857	-0.0353536	0.784991	0.920909	0.131306	0.00420869	0.967196	0.988904	0.103142	0.263671	0.0768057	0.658954	0.158114	0.0320602	0.670862	0.886231	0.0758098
s__Brachyspira_sp_CAG_700	0.00419429	0.0188383	-0.03272134675886912;0.04109849170716456	0.823829	0.875945	0.00341155	0.335923	171	0.0268826	-0.26428	0.0550622	0.211072	0.145865	0.123491	0.257879	0.64766	0.111111	0.239143	0.0156074	0.0643438	0.103142	-0.0123122	0.697211	0.846336	0.0316703	0.0552855	0.553463	0.973662	0.0940721	-0.219209	0.109293	0.651789	0.142857	0.0686754	0.595413	0.787894	0.131306	0.132552	0.190711	0.956167	0.103142	-0.160571	0.293983	0.658954	0.158114	-0.106242	0.156563	0.557277	0.0758098
s__Actinomyces_turicensis	-0.00412438	0.019882	-0.04307166235461036;0.03483541780311378	0.835685	0.886394	0.00435656	0.37776	249	0.0391448	-0.26428	0.0550622	0.211072	0.145865	-0.162732	0.133399	0.64766	0.111111	0.169718	0.0916903	0.272576	0.103142	-0.0429977	0.173782	0.429046	0.0316703	-0.0350412	0.707516	0.973662	0.0940721	0.0863687	0.537817	0.735414	0.142857	0.130671	0.308882	0.787894	0.131306	-0.0590962	0.562852	0.956167	0.103142	0.130787	0.395071	0.658954	0.158114	0.0980125	0.191655	0.595625	0.0758098
s__Flavonifractor_sp_An10	0.00406631	0.0126333	-0.020693268313189035;0.028820912452293877	0.747561	0.814673	0	0	228	0.0358434	0.0552594	0.69995	0.90765	0.145865	-0.00017346	0.998743	0.998743	0.111111	-0.0149906	0.883529	0.968124	0.103142	-0.0418805	0.185259	0.432931	0.0316703	0.011294	0.903809	0.973662	0.0940721	0.0760359	0.587894	0.76919	0.142857	0.135893	0.289559	0.787894	0.131306	0.0299063	0.77	0.956167	0.103142	-0.0831077	0.591088	0.797239	0.158114	-0.0557332	0.459513	0.836697	0.0758098
s__Escherichia_coli	0.003699	0.0157992	-0.027263281886337757;0.03465418038680681	0.814902	0.872824	0.00128021	0.226599	3998	0.628518	0.106113	0.457157	0.785982	0.145865	-0.10665	0.329601	0.699203	0.111111	-0.110878	0.275206	0.54666	0.103142	-0.0494106	0.117923	0.350561	0.0316703	-0.0234697	0.801661	0.973662	0.0940721	0.024261	0.863126	0.919033	0.142857	0.278675	0.0243568	0.656739	0.131306	0.169251	0.0926182	0.951509	0.103142	0.0207712	0.893572	0.964175	0.158114	0.0913114	0.224167	0.608452	0.0758098
s__Clostridium_spiroforme	0.00361156	0.0158084	-0.02736856025909345;0.03458474255600426	0.819304	0.875393	0.00128523	0.142339	1717	0.269926	-0.192759	0.170254	0.491349	0.145865	-0.0511731	0.641621	0.890123	0.111111	-0.117855	0.245683	0.521182	0.103142	0.0216089	0.494603	0.711783	0.0316703	-0.0120702	0.897233	0.973662	0.0940721	0.155069	0.264079	0.735414	0.142857	0.166048	0.193252	0.787894	0.131306	-0.024906	0.807655	0.956167	0.103142	0.0808714	0.601187	0.80325	0.158114	0.153396	0.0393555	0.365922	0.0758098
g__Desulfovibrionaceae_unclassified	-0.00353572	0.0199095	-0.04253773266037883;0.035477061697637896	0.859063	0.897548	0.00438282	0.327827	821	0.129068	0.22571	0.105386	0.410735	0.145865	-0.248461	0.01922	0.382121	0.111111	-0.0470226	0.645475	0.913243	0.103142	-0.0312855	0.322587	0.511845	0.0316703	0.091391	0.325811	0.857845	0.0940721	-0.176563	0.20163	0.66195	0.142857	-0.0489811	0.70526	0.85079	0.131306	-0.16729	0.0965908	0.804387	0.103142	-0.178204	0.242497	0.896476	0.158114	0.0327284	0.66441	0.961812	0.0758098
g__Christensenella	0.00337704	0.020264	-0.03632986838499558;0.043073292997541514	0.867661	0.897548	0.00472886	0.325206	555	0.0872504	0.0743487	0.603584	0.936479	0.145865	-0.0242264	0.825802	0.916218	0.111111	0.0275352	0.787796	0.974273	0.103142	-0.0447886	0.156503	0.325135	0.0316703	0.00254209	0.9783	0.994035	0.0940721	-0.241055	0.076432	0.528761	0.142857	-0.221855	0.0782471	0.521879	0.131306	0.0771457	0.449407	0.884477	0.103142	-0.222891	0.139504	0.789005	0.158114	-0.104227	0.164677	0.518076	0.0758098
g__Dialister	-0.00335799	0.0126333	-0.028113151858564278;0.021401289137737377	0.7904	0.858148	0	0	2987	0.46958	-0.16418	0.245641	0.718027	0.145865	-0.0266365	0.808779	0.90593	0.111111	0.0888604	0.383074	0.739489	0.103142	-0.0397187	0.209034	0.397165	0.0316703	0.118219	0.202238	0.853894	0.0940721	0.18594	0.177838	0.628638	0.142857	0.0493344	0.703229	0.85079	0.131306	0.0310652	0.761343	0.948559	0.103142	-0.121316	0.430823	0.952326	0.158114	0.0737575	0.326994	0.736146	0.0758098
s__Parabacteroides_merdae	0.00322385	0.0126333	-0.021535364210800666;0.027979120473445813	0.798588	0.859564	0	0	4551	0.715454	0.218003	0.118587	0.383872	0.145865	0.00454223	0.967095	0.993309	0.111111	-0.133465	0.18761	0.440782	0.103142	0.0359648	0.255409	0.522963	0.0316703	-0.0480059	0.607022	0.973662	0.0940721	-0.039674	0.777885	0.896596	0.142857	0.0179573	0.889843	0.963345	0.131306	0.0022441	0.982505	0.995385	0.103142	0.0421482	0.785869	0.913364	0.158114	0.029019	0.700525	0.889911	0.0758098
s__Turicimonas_muris	0.00305302	0.0211398	-0.03836826626403626;0.044463821812640685	0.885185	0.923212	0.00563472	0.319671	1762	0.277	0.0345526	0.809772	0.948714	0.145865	0.246971	0.0200116	0.528089	0.111111	-0.00932834	0.927369	0.972979	0.103142	0.00468334	0.88235	0.957439	0.0316703	0.00113718	0.990292	0.992563	0.0940721	0.161918	0.242965	0.735414	0.142857	-0.175298	0.168806	0.787894	0.131306	0.0881217	0.387078	0.956167	0.103142	-0.0147392	0.924377	0.975211	0.158114	0.0117305	0.876498	0.942896	0.0758098
s__Eubacterium_sp_OM08_24	0.00299713	0.0126333	-0.02176198565682089;0.027752568823322214	0.812479	0.872367	0	0	703	0.110517	0.265794	0.0535639	0.211072	0.145865	0.0881113	0.42153	0.780544	0.111111	-0.0255432	0.802831	0.950778	0.103142	-9.792e-06	0.999753	0.999753	0.0316703	0.0271973	0.770954	0.973662	0.0940721	-0.0291667	0.835786	0.918831	0.142857	0.0459701	0.722648	0.880495	0.131306	-0.0689426	0.499354	0.956167	0.103142	0.0630032	0.684293	0.855547	0.158114	-0.0630558	0.402451	0.799414	0.0758098
s__Bacteroides_coprocola	0.00298515	0.018497	-0.03326078440586911;0.0392232381038726	0.871804	0.913617	0.00312589	0.33772	947	0.148876	-0.0542745	0.705062	0.908611	0.145865	-0.0734559	0.503389	0.842839	0.111111	0.0111737	0.913052	0.972979	0.103142	0.0652582	0.0387124	0.156642	0.0316703	-0.139733	0.130482	0.851499	0.0940721	-0.0569589	0.68522	0.835944	0.142857	-0.0280158	0.828879	0.940832	0.131306	-0.228964	0.0209878	0.573229	0.103142	0.247437	0.0985296	0.658954	0.158114	-0.0552017	0.463821	0.841036	0.0758098
s__Roseburia_sp_CAG_471	-0.00251811	0.0152721	-0.032442348268058724;0.027410648885267917	0.869046	0.912916	0.00100446	0.126664	3645	0.573023	-0.176965	0.209607	0.550888	0.145865	0.0418813	0.703401	0.928168	0.111111	0.115569	0.255111	0.528546	0.103142	0.0386326	0.221778	0.48702	0.0316703	-0.0701855	0.451391	0.973662	0.0940721	-0.0614444	0.661819	0.820501	0.142857	-0.0284758	0.826112	0.940132	0.131306	-0.0965675	0.342781	0.956167	0.103142	-0.137246	0.371667	0.658954	0.158114	0.0190436	0.800786	0.924975	0.0758098
s__Christensenella_minuta	0.00240411	0.0212903	-0.039310844511389116;0.04411069936900403	0.910107	0.941779	0.00579761	0.378207	555	0.0872504	0.094801	0.50707	0.817673	0.145865	-0.0217707	0.843227	0.982319	0.111111	0.0129009	0.899675	0.970761	0.103142	-0.0549287	0.0820785	0.271729	0.0316703	-0.0175054	0.851398	0.973662	0.0940721	-0.245239	0.071108	0.571448	0.142857	-0.238461	0.0572184	0.65942	0.131306	0.0909417	0.371928	0.956167	0.103142	-0.211339	0.16247	0.658954	0.158114	-0.0989671	0.187316	0.594836	0.0758098
s__Parabacteroides_johnsonii	-0.00226478	0.0133678	-0.028459614197520335;0.023933164680911116	0.865474	0.912916	0.000221818	0.0559101	992	0.15595	-0.0221021	0.877674	0.973121	0.145865	0.123491	0.257879	0.64766	0.111111	-0.131516	0.194273	0.446829	0.103142	-0.0489384	0.121486	0.356305	0.0316703	0.011294	0.903809	0.973662	0.0940721	-0.0829077	0.554365	0.747709	0.142857	-0.152171	0.234362	0.787894	0.131306	0.0205092	0.841128	0.956167	0.103142	-0.00362331	0.981386	0.99341	0.158114	-0.00940588	0.900833	0.952992	0.0758098
g__Monoglobus	-0.00219062	0.0126333	-0.02694666056585221;0.022568100955737396	0.862343	0.897548	0	0	1019	0.160195	-0.0534481	0.709361	0.962815	0.145865	-0.038555	0.726008	0.895748	0.111111	0.0369077	0.718159	0.974273	0.103142	-0.0139111	0.660207	0.780443	0.0316703	-0.0223712	0.810769	0.951895	0.0940721	0.131485	0.345551	0.688167	0.142857	0.27377	0.0272432	0.414096	0.131306	0.169705	0.0917168	0.804387	0.103142	0.315679	0.0307742	0.736582	0.158114	-0.0395652	0.599855	0.921638	0.0758098
s__Eubacterium_limosum	-0.0021648	0.0186294	-0.03866327088446478;0.03433944956671957	0.907502	0.941779	0.00323531	0.291417	189	0.0297123	-0.26428	0.0550622	0.211072	0.145865	-0.0725922	0.508451	0.848065	0.111111	0.104262	0.305274	0.58002	0.103142	-0.0112528	0.722138	0.855151	0.0316703	-0.038227	0.682275	0.973662	0.0940721	-0.144081	0.300346	0.735414	0.142857	-0.0969777	0.452137	0.787894	0.131306	0.0231626	0.82089	0.956167	0.103142	0.130787	0.395071	0.658954	0.158114	-0.0743603	0.323031	0.754441	0.0758098
g__Enterococcus	0.00209938	0.0126333	-0.022659297839870966;0.026855483051652286	0.868023	0.897548	0	0	772	0.121365	0.00140874	0.992175	0.992175	0.145865	0.0616672	0.57462	0.860853	0.111111	-0.112174	0.269555	0.620793	0.103142	-0.0541188	0.0867077	0.21966	0.0316703	0.0844584	0.364191	0.857845	0.0940721	-0.111306	0.425889	0.688179	0.142857	0.215641	0.0874874	0.521879	0.131306	-0.0468538	0.646663	0.909698	0.103142	0.0131044	0.932745	0.980022	0.158114	-0.0337197	0.654882	0.958668	0.0758098
s__Ruminococcus_torques	0.00208812	0.0126333	-0.02267054726867618;0.0268442359551095	0.868724	0.912916	0	0	5408	0.850181	-0.0517526	0.718209	0.908611	0.145865	0.203878	0.0577747	0.64766	0.111111	0.0634206	0.534508	0.791796	0.103142	0.0264828	0.402496	0.646657	0.0316703	0.0575991	0.536924	0.973662	0.0940721	-0.151141	0.276704	0.735414	0.142857	-0.064714	0.616915	0.798891	0.131306	0.0782834	0.442703	0.956167	0.103142	-0.211803	0.1615	0.658954	0.158114	0.0388872	0.606131	0.886231	0.0758098
g__Faecalibacterium	-0.00195991	0.0126333	-0.02671611156788877;0.0227986973395092	0.876719	0.900414	0	0	6282	0.987581	-0.0408673	0.775804	0.962815	0.145865	0.0630873	0.565803	0.86002	0.111111	0.0589342	0.563928	0.847658	0.103142	0.0071562	0.821096	0.872773	0.0316703	0.0818888	0.379086	0.857845	0.0940721	0.155753	0.261918	0.686407	0.142857	-0.161354	0.206555	0.521879	0.131306	-0.0845816	0.406602	0.884477	0.103142	-0.100095	0.516837	0.952326	0.158114	-0.104243	0.16461	0.518076	0.0758098
s__Anaerotruncus_colihominis	-0.00195556	0.0176141	-0.0364665519956675;0.03256008371471709	0.911607	0.941779	0.00244102	0.248592	1566	0.246188	0.0727851	0.611267	0.87067	0.145865	0.000966132	0.992999	0.997985	0.111111	-0.019553	0.848446	0.954871	0.103142	0.0130673	0.679639	0.834276	0.0316703	-0.110773	0.232599	0.973662	0.0940721	-0.193548	0.160028	0.677716	0.142857	-0.167103	0.190346	0.787894	0.131306	0.117683	0.246386	0.956167	0.103142	0.245161	0.101904	0.658954	0.158114	0.211683	0.00397096	0.127965	0.0758098
s__Dialister_sp_CAG_357	-0.00190912	0.0126333	-0.02666535658709434;0.02284946204461089	0.879889	0.919884	0	0	1003	0.15768	0.0498542	0.728156	0.914137	0.145865	0.0240539	0.827023	0.982319	0.111111	-0.0663701	0.515582	0.790439	0.103142	-0.0487722	0.122759	0.357639	0.0316703	0.011294	0.903809	0.973662	0.0940721	-0.156552	0.259409	0.735414	0.142857	-0.158063	0.216248	0.787894	0.131306	-0.0217401	0.831726	0.956167	0.103142	0.0883903	0.567521	0.789774	0.158114	0.0176913	0.814671	0.924975	0.0758098
s__Ruminococcus_bromii	0.00188581	0.0156238	-0.028731435471287963;0.03249951589019389	0.903936	0.940523	0.00118545	0.152421	4595	0.722371	-0.126761	0.373092	0.721421	0.145865	0.0262273	0.811663	0.974442	0.111111	0.0404864	0.69212	0.879639	0.103142	0.0162679	0.607162	0.805141	0.0316703	-0.0154645	0.86856	0.973662	0.0940721	0.0317193	0.821632	0.913411	0.142857	-0.133866	0.296966	0.787894	0.131306	-0.00105301	0.99179	0.995385	0.103142	0.217719	0.149483	0.658954	0.158114	-0.00724564	0.92353	0.966153	0.0758098
g__Bacteroides	0.00182996	0.0172195	-0.03191272559009586;0.03556848747678182	0.915374	0.933804	0.00216038	0.30223	6311	0.99214	-0.3684	0.0052031	0.1239	0.145865	0.0029847	0.978375	0.99142	0.111111	0.0465389	0.648883	0.913243	0.103142	0.0796399	0.0115403	0.0487259	0.0316703	-0.0387966	0.677797	0.919867	0.0940721	0.210902	0.124199	0.584361	0.142857	-0.0994345	0.440637	0.683437	0.131306	-0.0845511	0.406772	0.884477	0.103142	-0.0474572	0.759618	0.952326	0.158114	-0.00993793	0.895254	0.971054	0.0758098
s__Lactobacillus_rogosae	-0.00182876	0.0213632	-0.043679206703099084;0.040028093544891404	0.931792	0.955059	0.00587732	0.42081	2554	0.401509	-0.125369	0.378459	0.722213	0.145865	0.11543	0.290797	0.690643	0.111111	0.213984	0.0316822	0.119355	0.103142	0.0657557	0.0372449	0.155366	0.0316703	0.00284613	0.975706	0.99159	0.0940721	-0.127964	0.358876	0.735414	0.142857	-0.114096	0.375395	0.787894	0.131306	-0.257085	0.00895004	0.488896	0.103142	-0.0433121	0.780094	0.912975	0.158114	-0.124206	0.0968482	0.483556	0.0758098
s__Candidatus_Gastranaerophilales_bacterium	-0.00177217	0.016759	-0.03460908055968803;0.03106855832752275	0.915793	0.943871	0.0018528	0.224593	226	0.035529	-0.114947	0.420043	0.75229	0.145865	0.123491	0.257879	0.64766	0.111111	-0.0104919	0.918339	0.972979	0.103142	0.00120304	0.969676	0.992385	0.0316703	0.011294	0.903809	0.973662	0.0940721	-0.192908	0.161476	0.677716	0.142857	0.1542	0.228011	0.787894	0.131306	-0.106563	0.294583	0.956167	0.103142	0.130787	0.395071	0.658954	0.158114	-0.0588854	0.434422	0.814775	0.0758098
s__Veillonella_parvula	-0.00167232	0.0204575	-0.04175039108399807;0.03841112534465792	0.934858	0.955059	0.00492279	0.345144	2180	0.342713	-0.224638	0.107153	0.35745	0.145865	-0.203399	0.0583953	0.64766	0.111111	0.0692562	0.497394	0.77629	0.103142	0.0258736	0.413415	0.654574	0.0316703	0.295411	0.000854002	0.0746398	0.0940721	0.0999064	0.475404	0.735414	0.142857	-0.260271	0.0366507	0.656739	0.131306	0.00645072	0.94974	0.984559	0.103142	0.0628086	0.68522	0.855547	0.158114	-0.092343	0.218925	0.598348	0.0758098
s__Pseudoflavonifractor_sp_An184	0.00150449	0.0181198	-0.034001112326152584;0.037006305550274135	0.933835	0.955059	0.00282372	0.317337	571	0.0897658	-0.0765489	0.592843	0.87067	0.145865	0.0120064	0.913165	0.98289	0.111111	-0.00526279	0.958986	0.988389	0.103142	-0.0262639	0.406399	0.648162	0.0316703	-0.104496	0.26052	0.973662	0.0940721	-0.121802	0.382904	0.735414	0.142857	-0.19705	0.120117	0.787894	0.131306	0.0659472	0.518275	0.956167	0.103142	0.154815	0.312147	0.658954	0.158114	-0.0154337	0.837976	0.929521	0.0758098
s__Faecalitalea_cylindroides	-0.00140476	0.0183985	-0.037452450190742004;0.034646581729356134	0.939146	0.956659	0.00304565	0.276586	798	0.125452	0.375113	0.00430131	0.211072	0.145865	0.111886	0.306088	0.691162	0.111111	-0.0406342	0.691052	0.879639	0.103142	0.00922634	0.770625	0.883555	0.0316703	-0.0454967	0.625989	0.973662	0.0940721	-0.100814	0.471356	0.735414	0.142857	0.0446837	0.730119	0.883828	0.131306	0.0326086	0.749859	0.956167	0.103142	0.0373031	0.810023	0.926621	0.158114	-0.0647027	0.390216	0.790625	0.0758098
s__Intestinibacter_bartlettii	-0.00116949	0.0181109	-0.03665429748282692;0.03431825367274573	0.948519	0.961032	0.00281675	0.317898	3744	0.588587	-0.0895253	0.531224	0.826458	0.145865	-0.0103456	0.92514	0.990898	0.111111	-0.0262252	0.797675	0.94982	0.103142	0.0528941	0.0941044	0.29374	0.0316703	-0.0738878	0.427738	0.973662	0.0940721	0.122723	0.379258	0.735414	0.142857	-0.348438	0.00376046	0.656739	0.131306	0.0237875	0.81614	0.956167	0.103142	0.0915175	0.553768	0.775631	0.158114	-0.0445322	0.55478	0.886231	0.0758098
s__Prevotella_sp_CAG_279	0.0011286	0.0180093	-0.03416008215104665;0.03641446394400794	0.950037	0.961032	0.00273787	0.273887	1015	0.159566	0.00807321	0.955176	0.994909	0.145865	-0.111371	0.308353	0.691162	0.111111	-0.0131524	0.89773	0.970761	0.103142	0.0448818	0.15564	0.407274	0.0316703	0.038599	0.679349	0.973662	0.0940721	-0.0304525	0.82865	0.914445	0.142857	-0.113882	0.376305	0.787894	0.131306	0.0185565	0.856086	0.962811	0.103142	-0.392085	0.00535401	0.579121	0.158114	-0.104304	0.164362	0.557277	0.0758098
s__Dorea_longicatena	0.00102418	0.0126333	-0.023733920927548374;0.02578102615561554	0.93539	0.955059	0	0	5881	0.92454	0.130364	0.3594	0.705845	0.145865	0.170275	0.115778	0.64766	0.111111	-0.0256003	0.802399	0.950778	0.103142	-0.0303812	0.336788	0.58488	0.0316703	0.0434789	0.641419	0.973662	0.0940721	0.128688	0.35611	0.735414	0.142857	-0.15595	0.222629	0.787894	0.131306	0.00113547	0.991148	0.995385	0.103142	0.129359	0.400352	0.665224	0.158114	-0.169218	0.0226098	0.260013	0.0758098
s__Catabacter_hongkongensis	0.000836707	0.0126333	-0.02392128844521387;0.025593675901537837	0.947197	0.961032	0	0	402	0.0631976	-0.130154	0.360191	0.705845	0.145865	-0.152871	0.159341	0.64766	0.111111	0.0516109	0.613502	0.824925	0.103142	-0.000492813	0.987576	0.999638	0.0316703	0.132345	0.152557	0.925938	0.0940721	-0.0160106	0.909437	0.942645	0.142857	-0.0251807	0.84598	0.948511	0.131306	-0.112229	0.269315	0.956167	0.103142	-0.0742682	0.631416	0.817409	0.158114	0.125835	0.0924695	0.475402	0.0758098
g__Citrobacter	0.000675958	0.0140494	-0.026856198353716176;0.02820708934256425	0.961629	0.97445	0.000465464	0.0715144	458	0.0720013	-0.136829	0.335583	0.792292	0.145865	-0.0772889	0.481234	0.812751	0.111111	0.232961	0.0187135	0.0861957	0.103142	-0.0125393	0.69191	0.790754	0.0316703	0.0546344	0.558161	0.857845	0.0940721	0.0383263	0.785255	0.881131	0.142857	-0.00196383	0.987917	0.995474	0.131306	-0.0069061	0.946196	0.994761	0.103142	-0.215558	0.153797	0.789005	0.158114	-0.101368	0.176718	0.518076	0.0758098
s__Flavonifractor_sp_An100	-0.000648045	0.0147729	-0.029596475379069124;0.028301472013451578	0.965013	0.973928	0.000767862	0.155172	364	0.0572237	0.0588916	0.681207	0.897383	0.145865	0.166971	0.123268	0.64766	0.111111	-0.164126	0.103279	0.295915	0.103142	-0.0263629	0.40463	0.647705	0.0316703	-0.0942507	0.310752	0.973662	0.0940721	-0.162144	0.242287	0.735414	0.142857	0.0686754	0.595413	0.787894	0.131306	0.025953	0.799732	0.956167	0.103142	0.0843384	0.585561	0.79469	0.158114	-0.0351385	0.641341	0.886231	0.0758098
g__Intestinibacter	0.000511695	0.0179362	-0.03463307856748149;0.035655204833855564	0.977243	0.983715	0.00268176	0.31232	3744	0.588587	-0.100591	0.481192	0.866234	0.145865	-0.012026	0.913024	0.963747	0.111111	-0.021623	0.83262	0.974273	0.103142	0.056875	0.0717676	0.202013	0.0316703	-0.0692243	0.457647	0.857845	0.0940721	0.128183	0.358038	0.688167	0.142857	-0.338697	0.00505095	0.411557	0.131306	0.0142709	0.889085	0.97145	0.103142	0.0858506	0.5788	0.952326	0.158114	-0.0491751	0.514173	0.888118	0.0758098
s__Ruminococcus_obeum_CAG_39	-0.000479464	0.0126333	-0.02523666412497773;0.024278323489059023	0.969727	0.97643	0	0	501	0.0787612	-0.158826	0.261864	0.58987	0.145865	0.102273	0.350093	0.721625	0.111111	0.0564657	0.580429	0.807794	0.103142	-0.0199657	0.528013	0.739556	0.0316703	-0.0520908	0.57669	0.973662	0.0940721	-0.0371475	0.791715	0.898648	0.142857	0.17503	0.169481	0.787894	0.131306	0.0517163	0.612776	0.956167	0.103142	0.0720893	0.641519	0.82454	0.158114	-0.0110784	0.883314	0.942896	0.0758098
s__Eubacterium_sp_CAG_786	0.000353583	0.0146833	-0.028420179646103355;0.02912675936646975	0.98079	0.985299	0.000727853	0.105507	80	0.0125766	-0.26428	0.0550622	0.211072	0.145865	0.123491	0.257879	0.64766	0.111111	0.239143	0.0156074	0.0643438	0.103142	-0.0161467	0.609844	0.805141	0.0316703	0.011294	0.903809	0.973662	0.0940721	0.0149319	0.915517	0.945817	0.142857	0.0686754	0.595413	0.787894	0.131306	-0.0590972	0.562846	0.956167	0.103142	0.130787	0.395071	0.658954	0.158114	-0.0960336	0.20088	0.595625	0.0758098
s__Bifidobacterium_longum	0.000201364	0.0205381	-0.04003753726268198;0.04043961325943193	0.992178	0.994454	0.00500457	0.38985	5186	0.815281	0.108773	0.445805	0.785552	0.145865	-0.224655	0.0355382	0.581739	0.111111	0.0799661	0.432889	0.733226	0.103142	0.00674741	0.831157	0.926571	0.0316703	0.0780501	0.402002	0.973662	0.0940721	0.162366	0.241623	0.735414	0.142857	-0.111966	0.384508	0.787894	0.131306	0.14165	0.16141	0.956167	0.103142	-0.281815	0.0570196	0.658954	0.158114	0.143428	0.0544616	0.432263	0.0758098
g__Faecalitalea	-0.000196021	0.018157	-0.03577247397600745;0.035380928156816316	0.991387	0.991387	0.00285292	0.261805	798	0.125452	0.370701	0.00487745	0.1239	0.145865	0.104622	0.338998	0.785952	0.111111	-0.0309274	0.762371	0.974273	0.103142	0.0140212	0.657688	0.780443	0.0316703	-0.0236326	0.800313	0.951895	0.0940721	-0.0949206	0.497948	0.742041	0.142857	0.0684686	0.596528	0.809574	0.131306	0.0131288	0.897912	0.97145	0.103142	0.0301629	0.845919	0.952326	0.158114	-0.0694113	0.35648	0.752568	0.0758098
s__Alistipes_timonensis	-5.1586e-05	0.0126333	-0.024809053638385252;0.02470594521979206	0.996742	0.996742	0	0	468	0.0735733	0.183831	0.191809	0.517411	0.145865	-0.0650456	0.553747	0.870459	0.111111	0.167325	0.0965193	0.28308	0.103142	-0.0396914	0.209347	0.476483	0.0316703	0.122432	0.186354	0.960314	0.0940721	-0.117575	0.399908	0.735414	0.142857	-0.0794271	0.538753	0.787894	0.131306	0.147742	0.143716	0.956167	0.103142	0.0743654	0.630966	0.817409	0.158114	-0.0814923	0.278482	0.699406	0.0758098
[truncated: 88 more columns]

## Sheet: microbial pathways
Microbial pathway	Meta-correlation	S.E.	C.I.	P-value	Meta-correlation Q-value	Tau^2	I^2	N	Prevalence	NagySzakalD_2017_Correlation	NagySzakalD_2017_Pvalue	NagySzakalD_2017_Qvalue	NagySzakalD_2017_SE	CosteaPI_2017_Correlation	CosteaPI_2017_Pvalue	CosteaPI_2017_Qvalue	CosteaPI_2017_SE	AsnicarF_2021_USA_Correlation	AsnicarF_2021_USA_Pvalue	AsnicarF_2021_USA_Qvalue	AsnicarF_2021_USA_SE	AsnicarF_2021_GBR_Correlation	AsnicarF_2021_GBR_Pvalue	AsnicarF_2021_GBR_Qvalue	AsnicarF_2021_GBR_SE	KeohaneDM_2020_Correlation	KeohaneDM_2020_Pvalue	KeohaneDM_2020_Qvalue	KeohaneDM_2020_SE	VogtmannE_2016_Correlation	VogtmannE_2016_Pvalue	VogtmannE_2016_Qvalue	VogtmannE_2016_SE	FengQ_2015_Correlation	FengQ_2015_Pvalue	FengQ_2015_Qvalue	FengQ_2015_SE	DeFilippisF_2019_Correlation	DeFilippisF_2019_Pvalue	DeFilippisF_2019_Qvalue	DeFilippisF_2019_SE	KarlssonFH_2013_Correlation	KarlssonFH_2013_Pvalue	KarlssonFH_2013_Qvalue	KarlssonFH_2013_SE	XieH_2016_Correlation	XieH_2016_Pvalue	XieH_2016_Qvalue	XieH_2016_SE
PHOSLIPSYN-PWY: superpathway of phospholipid biosynthesis I (bacteria)	0.0888297	0.0127537	0.06397837275937812;0.11357084263526052	0	1e-09	3.3348e-05	0.00856147	6337	0.996384	-0.0556687	0.697829	0.998004	0.145865	0.158421	0.144325	0.53428	0.111111	0.174675	0.0822841	0.768039	0.103142	0.150988	1.325e-06	2.5349e-05	0.0316703	0.00860143	0.926669	0.994752	0.0940721	-0.0610269	0.663984	0.999062	0.142857	-0.020581	0.873868	0.9262	0.131306	-0.120777	0.233982	0.645252	0.103142	-0.041399	0.789592	0.999236	0.158114	0.0136116	0.856888	0.957124	0.0758098
PWY4FS-7: phosphatidylglycerol biosynthesis I (plastidic)	0.0878245	0.0134545	0.06160094718838241;0.11392696381453946	0	7e-09	0.000250285	0.0572513	6339	0.996698	-0.0533033	0.710116	0.998004	0.145865	0.140236	0.197688	0.53428	0.111111	0.179867	0.0732608	0.768039	0.103142	0.151575	1.202e-06	2.5088e-05	0.0316703	0.0256755	0.783452	0.994752	0.0940721	-0.0916317	0.513105	0.999062	0.142857	0.0152844	0.906162	0.934691	0.131306	-0.134002	0.185805	0.645252	0.103142	-0.056543	0.715291	0.999236	0.158114	0.0323527	0.668034	0.926401	0.0758098
PWY4FS-8: phosphatidylglycerol biosynthesis II (non-plastidic)	0.0878245	0.0134546	0.06160064530221977;0.11392710950509706	0	7e-09	0.000250324	0.057258	6339	0.996698	-0.0533064	0.710099	0.998004	0.145865	0.140241	0.197674	0.53428	0.111111	0.179867	0.0732608	0.768039	0.103142	0.151575	1.202e-06	2.5088e-05	0.0316703	0.0256742	0.783462	0.994752	0.0940721	-0.0916336	0.513096	0.999062	0.142857	0.0152813	0.906181	0.934691	0.131306	-0.134003	0.1858	0.645252	0.103142	-0.056543	0.715291	0.999236	0.158114	0.0323502	0.668058	0.926401	0.0758098
PWY-5188: tetrapyrrole biosynthesis I (from glutamate)	0.0866194	0.0126343	0.06199289641208569;0.11114053513705029	0	1e-09	0	0	6338	0.996541	0.00627527	0.965152	0.998004	0.145865	0.146923	0.17666	0.53428	0.111111	0.137861	0.173187	0.768039	0.103142	0.137826	1.0613e-05	5.9407e-05	0.0316703	0.02805	0.763977	0.994752	0.0940721	0.00780029	0.955811	0.999062	0.142857	-0.137361	0.284268	0.426401	0.131306	-0.0700074	0.492714	0.76145	0.103142	0.0234495	0.879939	0.999236	0.158114	-0.0248258	0.742161	0.945564	0.0758098
LACTOSECAT-PWY: lactose and galactose degradation I	0.0827215	0.0158152	0.05186410101199405;0.11342108617624172	1.59e-07	4.555e-06	0.00128798	0.213585	5929	0.932233	0.0708309	0.620925	0.998004	0.145865	0.256783	0.0152636	0.53428	0.111111	0.0922936	0.364792	0.768039	0.103142	0.167836	6.9e-08	4.544e-06	0.0316703	0.0103522	0.911797	0.994752	0.0940721	0.0184101	0.895932	0.999062	0.142857	-0.148417	0.246416	0.395978	0.131306	0.0600918	0.556265	0.776047	0.103142	0.0702286	0.650195	0.999236	0.158114	-0.00547122	0.94222	0.972159	0.0758098
PWY0-1586: peptidoglycan maturation (meso-diaminopimelate containing)	0.0809541	0.01344	0.05473294796412158;0.10706359999163682	2e-09	1.45e-07	0.000245411	0.0745933	6357	0.999528	-0.054113	0.705902	0.998004	0.145865	0.114464	0.294916	0.596327	0.111111	0.167207	0.096762	0.768039	0.103142	0.166538	8.8e-08	4.888e-06	0.0316703	0.0117644	0.899823	0.994752	0.0940721	0.0716491	0.609743	0.999062	0.142857	-0.16005	0.210359	0.365738	0.131306	-0.101641	0.31774	0.665919	0.103142	-0.0169413	0.913116	0.999236	0.158114	0.00137413	0.985476	0.989789	0.0758098
PWY-6936: seleno-amino acid biosynthesis	0.0804418	0.0140286	0.05306823981749888;0.10769456576764429	9e-09	4.66e-07	0.000456944	0.117752	6355	0.999214	-0.041134	0.774378	0.998004	0.145865	0.148346	0.1724	0.53428	0.111111	0.149366	0.139252	0.768039	0.103142	0.159041	3.37e-07	1.1898e-05	0.0316703	0.0103373	0.911924	0.994752	0.0940721	0.0558446	0.691078	0.999062	0.142857	-0.157805	0.217019	0.369525	0.131306	-0.173163	0.0850696	0.645252	0.103142	-0.00117352	0.993971	0.999236	0.158114	-0.0186579	0.80474	0.957124	0.0758098
ASPASN-PWY: superpathway of L-aspartate and L-asparagine biosynthesis	0.0800075	0.0138844	0.052914343448780564;0.10698301791882983	8e-09	4.43e-07	0.000402445	0.101021	6355	0.999214	-0.0694717	0.627678	0.998004	0.145865	0.167181	0.122781	0.53428	0.111111	0.191258	0.0561977	0.768039	0.103142	0.158598	3.64e-07	1.1936e-05	0.0316703	-0.0136332	0.884011	0.994752	0.0940721	0.0736491	0.59974	0.999062	0.142857	-0.0746583	0.563567	0.722669	0.131306	-0.141942	0.160526	0.645252	0.103142	-0.0298285	0.847607	0.999236	0.158114	-0.0368267	0.62538	0.916373	0.0758098
HOMOSER-METSYN-PWY: L-methionine biosynthesis I	0.0777254	0.0143752	0.04966429948821818;0.1056638878579775	6e-08	2.134e-06	0.000595252	0.188653	6224	0.978616	0.0472686	0.741774	0.998004	0.145865	0.0406735	0.711583	0.877398	0.111111	0.129833	0.200157	0.768039	0.103142	0.174429	2e-08	3.05e-06	0.0316703	0.0287975	0.757876	0.994752	0.0940721	0.0825885	0.555903	0.999062	0.142857	-0.135577	0.290705	0.433226	0.131306	-0.11158	0.272136	0.661774	0.103142	0.00604821	0.968932	0.999236	0.158114	-0.0312372	0.678842	0.929857	0.0758098
THISYNARA-PWY: superpathway of thiamin diphosphate biosynthesis III (eukaryotes)	0.0754791	0.0154498	0.045307894724211366;0.10551274941673135	9.86e-07	1.561e-05	0.00109353	0.237765	6355	0.999214	-0.0536435	0.708344	0.998004	0.145865	0.172701	0.110502	0.53428	0.111111	0.161042	0.110133	0.768039	0.103142	0.166073	9.6e-08	4.888e-06	0.0316703	0.0187185	0.841229	0.994752	0.0940721	0.0543549	0.698937	0.999062	0.142857	-0.147971	0.247875	0.395978	0.131306	-0.153131	0.129297	0.645252	0.103142	-0.0343947	0.824604	0.999236	0.158114	-0.0190323	0.800902	0.957124	0.0758098
METSYN-PWY: L-homoserine and L-methionine biosynthesis	0.0750148	0.0145182	0.046664301212394295;0.1032445412804645	2.26e-07	5.772e-06	0.00065544	0.199452	6224	0.978616	0.0464453	0.746126	0.998004	0.145865	0.0545133	0.619955	0.834036	0.111111	0.128285	0.205681	0.768039	0.103142	0.17063	4.1e-08	3.776e-06	0.0316703	0.0223689	0.810788	0.994752	0.0940721	0.0733947	0.601008	0.999062	0.142857	-0.154979	0.225605	0.377929	0.131306	-0.117782	0.245984	0.645252	0.103142	0.013577	0.930325	0.999236	0.158114	-0.0443936	0.556016	0.916373	0.0758098
MET-SAM-PWY: superpathway of S-adenosyl-L-methionine biosynthesis	0.0748344	0.0145585	0.04640456196577837;0.1031430330910348	2.61e-07	6.309e-06	0.000672693	0.201728	6224	0.978616	0.0475318	0.740384	0.998004	0.145865	0.0583775	0.595281	0.812733	0.111111	0.129331	0.201938	0.768039	0.103142	0.168975	5.6e-08	4.29e-06	0.0316703	0.022018	0.813703	0.994752	0.0940721	0.0708133	0.613944	0.999062	0.142857	-0.155954	0.222617	0.37429	0.131306	-0.121153	0.232505	0.645252	0.103142	0.0172627	0.911475	0.999236	0.158114	-0.0486724	0.518495	0.907451	0.0758098
PWY-5347: superpathway of L-methionine biosynthesis (transsulfuration)	0.0747819	0.0146308	0.04621031556553766;0.10323113770181266	3.05e-07	6.995e-06	0.000704102	0.208342	6224	0.978616	0.0463496	0.746632	0.998004	0.145865	0.0594195	0.588701	0.806764	0.111111	0.131942	0.192802	0.768039	0.103142	0.171579	3.4e-08	3.776e-06	0.0316703	0.0174999	0.851444	0.994752	0.0940721	0.0749697	0.593173	0.999062	0.142857	-0.148795	0.245183	0.395978	0.131306	-0.128417	0.205206	0.645252	0.103142	0.00980257	0.949667	0.999236	0.158114	-0.0464119	0.538157	0.916373	0.0758098
RHAMCAT-PWY: L-rhamnose degradation I	0.0742228	0.0128482	0.04913611099914925;0.09921586302467314	7e-09	4.43e-07	6.0472e-05	0.013928	6350	0.998428	-0.0571977	0.689926	0.998004	0.145865	0.253997	0.0165033	0.53428	0.111111	0.127711	0.207755	0.768039	0.103142	0.138421	9.701e-06	5.9407e-05	0.0316703	-0.00344602	0.970587	0.994752	0.0940721	0.0231076	0.869577	0.999062	0.142857	-0.184365	0.14705	0.334712	0.131306	-0.135769	0.179949	0.645252	0.103142	-0.0286186	0.853723	0.999236	0.158114	-0.0478353	0.525733	0.907451	0.0758098
HEMESYN2-PWY: heme biosynthesis II (anaerobic)	0.0740004	0.0191051	0.03666894404385583;0.11112554563294132	0.000104475	0.000547811	0.00364061	0.318926	5880	0.924528	-0.0612807	0.668977	0.998004	0.145865	0.161286	0.136993	0.53428	0.111111	0.26838	0.00616053	0.768039	0.103142	0.131883	2.5499e-05	0.000109052	0.0316703	0.128447	0.165263	0.994752	0.0940721	0.121488	0.384153	0.999062	0.142857	-0.104224	0.418682	0.580589	0.131306	0.03862	0.705659	0.847899	0.103142	0.25083	0.093654	0.999236	0.158114	-0.0510529	0.498191	0.907451	0.0758098
SER-GLYSYN-PWY: superpathway of L-serine and glycine biosynthesis I	0.0734697	0.0126343	0.048798957048248756;0.09805077662691143	6e-09	4.36e-07	0	0	6355	0.999214	-0.0285891	0.84216	0.998004	0.145865	0.129669	0.234397	0.546305	0.111111	0.109081	0.283173	0.768039	0.103142	0.138262	9.937e-06	5.9407e-05	0.0316703	0.00137641	0.98825	0.994752	0.0940721	0.0235818	0.866924	0.999062	0.142857	-0.146203	0.253716	0.397459	0.131306	-0.0498009	0.626034	0.814022	0.103142	0.0274399	0.859689	0.999236	0.158114	-0.0559779	0.457537	0.882393	0.0758098
PWY-6608: guanosine nucleotides degradation III	0.0725279	0.0132487	0.04665259138477319;0.09830591528565498	4.2e-08	1.594e-06	0.000182715	0.0517942	6297	0.990094	-0.00491928	0.972679	0.998004	0.145865	0.124004	0.255871	0.564637	0.111111	0.163575	0.104478	0.768039	0.103142	0.145223	3.376e-06	3.6899e-05	0.0316703	0.0338758	0.71683	0.994752	0.0940721	0.0678068	0.629153	0.999062	0.142857	-0.0643079	0.619137	0.761887	0.131306	-0.158133	0.11691	0.645252	0.103142	0.0375703	0.808687	0.999236	0.158114	-0.0347682	0.644864	0.916373	0.0758098
P164-PWY: purine nucleobases degradation I (anaerobic)	0.0715833	0.013751	0.044722432200611534;0.0983406957050293	1.85e-07	4.983e-06	0.000353612	0.104868	5980	0.940252	0.188955	0.179221	0.998004	0.145865	0.139489	0.200145	0.53428	0.111111	0.164826	0.101769	0.768039	0.103142	0.160946	2.41e-07	1.0059e-05	0.0316703	0.0331572	0.722593	0.994752	0.0940721	0.0422055	0.764093	0.999062	0.142857	-0.112617	0.381708	0.535792	0.131306	-0.0461734	0.651464	0.821488	0.103142	0.0520302	0.737208	0.999236	0.158114	-0.0799092	0.287998	0.873071	0.0758098
PWY-7286: 7-(3-amino-3-carboxypropyl)-wyosine biosynthesis	-0.0714492	0.0129359	-0.09662446660575749;-0.04618249840243421	3.2e-08	1.318e-06	8.6219e-05	0.0121519	1620	0.254717	0.0270805	0.850395	0.998004	0.145865	-0.0446817	0.684561	0.868144	0.111111	-0.113285	0.264769	0.768039	0.103142	-0.0703867	0.0257077	0.0389434	0.0316703	-0.151726	0.0998867	0.994752	0.0940721	-0.222624	0.103565	0.999062	0.142857	-0.198488	0.117312	0.329447	0.131306	-0.0778898	0.445016	0.726912	0.103142	-0.11692	0.447985	0.999236	0.158114	-0.120474	0.10749	0.873071	0.0758098
PWY-6897: thiamin salvage II	0.0708374	0.0146394	0.042235841874998875;0.09932285630578672	1.256e-06	1.6633e-05	0.000707839	0.160255	6356	0.999371	-0.0342092	0.811629	0.998004	0.145865	0.180562	0.0946516	0.53428	0.111111	0.131437	0.194547	0.768039	0.103142	0.148153	2.109e-06	2.7659e-05	0.0316703	0.0113848	0.903039	0.994752	0.0940721	0.0297797	0.832382	0.999062	0.142857	-0.199164	0.116011	0.329447	0.131306	-0.105259	0.30061	0.661774	0.103142	-0.0223954	0.885301	0.999236	0.158114	-0.0350853	0.641847	0.916373	0.0758098
PWY-7357: thiamin formation from pyrithiamine and oxythiamine (yeast)	0.0703398	0.0144521	0.04210311574194388;0.09846424998139712	1.089e-06	1.6127e-05	0.000627397	0.16273	6357	0.999528	-0.0155566	0.913741	0.998004	0.145865	0.162251	0.134588	0.53428	0.111111	0.139035	0.169474	0.768039	0.103142	0.155153	6.59e-07	1.8899e-05	0.0316703	0.00836441	0.928685	0.994752	0.0940721	0.00631242	0.964234	0.999062	0.142857	-0.180956	0.154977	0.334712	0.131306	-0.105351	0.300185	0.661774	0.103142	0.00222947	0.988546	0.999236	0.158114	-0.0353415	0.639412	0.916373	0.0758098
METHANOGENESIS-PWY: methanogenesis from H2 and CO2	-0.0700683	0.0145025	-0.09829179486623574;-0.04173216039553147	1.305e-06	1.6633e-05	0.000648723	0.0659489	1690	0.265723	0.197963	0.158499	0.998004	0.145865	-0.00756936	0.945193	0.964748	0.111111	-0.0901054	0.376383	0.771233	0.103142	-0.0829991	0.0084563	0.0151029	0.0316703	-0.163554	0.0754686	0.994752	0.0940721	-0.241049	0.0764397	0.999062	0.142857	-0.145427	0.256305	0.398794	0.131306	-0.105522	0.299388	0.661774	0.103142	-0.118823	0.440513	0.999236	0.158114	-0.0930706	0.21528	0.873071	0.0758098
PWY-5101: L-isoleucine biosynthesis II	-0.0698061	0.0126343	-0.0944024433797204;-0.045124647294417966	3.1e-08	1.318e-06	0	0	2415	0.379717	0.181695	0.19723	0.998004	0.145865	-0.0282764	0.797245	0.919436	0.111111	-0.123352	0.223991	0.768039	0.103142	-0.0582798	0.0650027	0.0920871	0.0316703	-0.0632071	0.497864	0.994752	0.0940721	-0.0720508	0.607728	0.999062	0.142857	-0.0964589	0.454585	0.619153	0.131306	-0.136439	0.177763	0.645252	0.103142	-0.146273	0.340323	0.999236	0.158114	-0.128373	0.0859602	0.873071	0.0758098
GLYCOGENSYNTH-PWY: glycogen biosynthesis I (from ADP-D-Glucose)	0.069764	0.0139048	0.04259646900097199;0.09682834523273613	5.03e-07	8.883e-06	0.000410069	0.111911	6353	0.998899	0.0275742	0.847698	0.998004	0.145865	0.146219	0.178796	0.53428	0.111111	0.128475	0.204998	0.768039	0.103142	0.150658	1.4e-06	2.5467e-05	0.0316703	-0.00570245	0.951347	0.994752	0.0940721	0.0075864	0.957021	0.999062	0.142857	-0.150352	0.240153	0.391321	0.131306	-0.179263	0.0742679	0.645252	0.103142	0.0205325	0.894789	0.999236	0.158114	-0.0549297	0.466034	0.89129	0.0758098
PWY-6349: CDP-archaeol biosynthesis	-0.0683586	0.0159438	-0.09938867682989878;-0.03719579316175275	1.7563e-05	0.000132155	0.00135956	0.128481	1542	0.242453	0.198417	0.157503	0.998004	0.145865	-0.029268	0.790292	0.913712	0.111111	-0.140238	0.165728	0.768039	0.103142	-0.103067	0.00104845	0.00229162	0.0316703	-0.147318	0.110411	0.994752	0.0940721	-0.310871	0.0192157	0.999062	0.142857	-0.197962	0.118332	0.329447	0.131306	-0.0468827	0.646459	0.821104	0.103142	-0.117973	0.44384	0.999236	0.158114	-0.127825	0.0873339	0.873071	0.0758098
PYRIDNUCSYN-PWY: NAD biosynthesis I (from aspartate)	0.068029	0.0135161	0.04161693666260313;0.09434607352530894	4.64e-07	8.873e-06	0.000271191	0.0721374	6355	0.999214	-0.0384262	0.788892	0.998004	0.145865	0.178106	0.0994033	0.53428	0.111111	0.133107	0.188822	0.768039	0.103142	0.139336	8.442e-06	5.9407e-05	0.0316703	-0.0130372	0.889049	0.994752	0.0940721	0.0235361	0.86718	0.999062	0.142857	-0.177618	0.163033	0.334712	0.131306	-0.129024	0.203032	0.645252	0.103142	0.0140677	0.927813	0.999236	0.158114	-0.0622668	0.408391	0.875476	0.0758098
PWY-6703: preQ0 biosynthesis	0.067477	0.0126343	0.04278899275783928;0.09208261305915685	8.9e-08	2.847e-06	0	0	6353	0.998899	-0.0395098	0.783075	0.998004	0.145865	0.203164	0.0587019	0.53428	0.111111	0.13304	0.189049	0.768039	0.103142	0.125117	6.6019e-05	0.000214914	0.0316703	0.0318705	0.732951	0.994752	0.0940721	0.0498671	0.722792	0.999062	0.142857	-0.151479	0.236554	0.391073	0.131306	-0.128324	0.205541	0.645252	0.103142	-0.0259467	0.867258	0.999236	0.158114	-0.0700806	0.351835	0.873071	0.0758098
PWY-7208: superpathway of pyrimidine nucleobases salvage	0.0673664	0.0126343	0.04267812405782665;0.09197248219762948	9.3e-08	2.847e-06	0	0	6353	0.998899	-0.0264952	0.853594	0.998004	0.145865	0.202683	0.0593323	0.53428	0.111111	0.11311	0.26552	0.768039	0.103142	0.109915	0.000468873	0.00114475	0.0316703	0.0941396	0.311328	0.994752	0.0940721	0.00260702	0.985225	0.999062	0.142857	-0.147817	0.248381	0.395978	0.131306	-0.0760257	0.456061	0.728971	0.103142	-0.0165238	0.91525	0.999236	0.158114	-0.0960692	0.200711	0.873071	0.0758098
PWY-6892: thiazole biosynthesis I (E. coli)	0.0666372	0.0132063	0.04082743791782644;0.09235802169186019	4.35e-07	8.678e-06	0.00016921	0.0637107	6334	0.995912	-0.0361567	0.801109	0.998004	0.145865	0.134473	0.217175	0.538045	0.111111	0.148791	0.14082	0.768039	0.103142	0.152586	1.016e-06	2.5088e-05	0.0316703	0.0172012	0.853952	0.994752	0.0940721	0.0264205	0.85107	0.999062	0.142857	-0.0958322	0.457553	0.621351	0.131306	-0.160684	0.11095	0.645252	0.103142	0.0352898	0.82011	0.999236	0.158114	-0.0111286	0.882789	0.961748	0.0758098
PWY-6549: L-glutamine biosynthesis III	0.0657831	0.0197629	0.027131332129471313;0.10423845704621554	0.000859141	0.00316192	0.00424063	0.344928	6088	0.957233	0.073829	0.606133	0.998004	0.145865	0.162763	0.133323	0.53428	0.111111	0.0328086	0.748375	0.964564	0.103142	0.159895	2.9e-07	1.1097e-05	0.0316703	0.00536339	0.954236	0.994752	0.0940721	0.0694147	0.621	0.999062	0.142857	-0.285553	0.0207369	0.252481	0.131306	-0.0669495	0.511904	0.775459	0.103142	-0.321242	0.0275808	0.999236	0.158114	-0.0257887	0.732529	0.945564	0.0758098
PWY-7237: myo-, chiro- and scillo-inositol degradation	0.0649283	0.0128019	0.03990550479609785;0.08986964407388172	3.8e-07	7.931e-06	4.7101e-05	0.0160473	5845	0.919025	0.0510699	0.721781	0.998004	0.145865	0.081104	0.459699	0.722028	0.111111	-0.116827	0.249895	0.768039	0.103142	0.155884	5.82e-07	1.7795e-05	0.0316703	0.0426986	0.647426	0.994752	0.0940721	0.0616459	0.660775	0.999062	0.142857	-0.1799	0.157494	0.334712	0.131306	-0.143279	0.15653	0.645252	0.103142	0.0196303	0.899389	0.999236	0.158114	0.0656637	0.383181	0.873071	0.0758098
PWY-3001: superpathway of L-isoleucine biosynthesis I	0.0647247	0.0134211	0.038489303458328135;0.09087099678407924	1.372e-06	1.7018e-05	0.000239116	0.078459	6356	0.999371	-0.00626187	0.965226	0.998004	0.145865	0.131853	0.226455	0.54137	0.111111	0.119392	0.239482	0.768039	0.103142	0.146109	2.931e-06	3.2817e-05	0.0316703	-0.023108	0.804657	0.994752	0.0940721	0.0272325	0.846546	0.999062	0.142857	-0.174191	0.17161	0.335187	0.131306	-0.139754	0.167226	0.645252	0.103142	0.00436329	0.977585	0.999236	0.158114	-0.054382	0.470507	0.896111	0.0758098
PWY-7229: superpathway of adenosine nucleotides de novo biosynthesis I	0.0647022	0.0127169	0.039845042761473715;0.08947927783456118	3.49e-07	7.634e-06	2.2981e-05	0.00688562	6357	0.999528	-0.0225883	0.875003	0.998004	0.145865	0.15029	0.166699	0.53428	0.111111	0.0789103	0.439032	0.825526	0.103142	0.131394	2.7359e-05	0.000111433	0.0316703	-0.0263607	0.777818	0.994752	0.0940721	-0.00896205	0.949237	0.999062	0.142857	-0.189827	0.134965	0.33154	0.131306	-0.103744	0.307711	0.661774	0.103142	-0.0168054	0.913811	0.999236	0.158114	-0.0770127	0.305959	0.873071	0.0758098
RIBOSYN2-PWY: flavin biosynthesis I (bacteria and plants)	0.0644262	0.0138873	0.03727743514459101;0.0914798601121663	3.395e-06	3.6238e-05	0.000403529	0.0963045	6355	0.999214	-0.0421392	0.769009	0.998004	0.145865	0.183375	0.0894263	0.53428	0.111111	0.139248	0.168804	0.768039	0.103142	0.131105	2.8519e-05	0.000113435	0.0316703	0.00713395	0.939154	0.994752	0.0940721	0.0227277	0.871704	0.999062	0.142857	-0.168571	0.186355	0.347471	0.131306	-0.141504	0.161853	0.645252	0.103142	0.0127823	0.934395	0.999236	0.158114	-0.0700316	0.352174	0.873071	0.0758098
PWY-5103: L-isoleucine biosynthesis III	0.0642535	0.0134052	0.03804795853771804;0.09037068996733963	1.591e-06	1.8721e-05	0.000233807	0.0682667	6358	0.999686	-0.0151288	0.916105	0.998004	0.145865	0.171971	0.11207	0.53428	0.111111	0.135149	0.181987	0.768039	0.103142	0.13541	1.5228e-05	7.9427e-05	0.0316703	-0.0263696	0.777745	0.994752	0.0940721	0.0219407	0.876113	0.999062	0.142857	-0.169812	0.183024	0.347141	0.131306	-0.131984	0.192657	0.645252	0.103142	0.00876813	0.954973	0.999236	0.158114	-0.0422891	0.574934	0.916373	0.0758098
BRANCHED-CHAIN-AA-SYN-PWY: superpathway of branched amino acid biosynthesis	0.0638047	0.0134769	0.03745768019759165;0.09006299054051391	2.131e-06	2.3862e-05	0.000257839	0.0748008	6358	0.999686	-0.0153659	0.914795	0.998004	0.145865	0.168317	0.120173	0.53428	0.111111	0.130695	0.197128	0.768039	0.103142	0.136028	1.3892e-05	7.3292e-05	0.0316703	-0.0259435	0.781247	0.994752	0.0940721	0.0183355	0.896352	0.999062	0.142857	-0.175743	0.167685	0.335187	0.131306	-0.130704	0.197097	0.645252	0.103142	0.00838068	0.956961	0.999236	0.158114	-0.0451133	0.549615	0.916373	0.0758098
THRESYN-PWY: superpathway of L-threonine biosynthesis	0.0636721	0.0137951	0.036701817102406185;0.09054968356886847	3.809e-06	3.9737e-05	0.000369585	0.116146	6356	0.999371	-0.0146557	0.91872	0.998004	0.145865	0.117685	0.281327	0.586951	0.111111	0.118618	0.242594	0.768039	0.103142	0.150246	1.498e-06	2.5467e-05	0.0316703	-0.0230674	0.804994	0.994752	0.0940721	0.0377016	0.788677	0.999062	0.142857	-0.161782	0.205317	0.361074	0.131306	-0.141615	0.161517	0.645252	0.103142	0.00272643	0.985993	0.999236	0.158114	-0.059455	0.429973	0.881272	0.0758098
PWY-6123: inosine-5'-phosphate biosynthesis I	0.0634737	0.0126343	0.03877514505385782;0.08809470912325056	4.89e-07	8.883e-06	0	0	6355	0.999214	-0.0310489	0.828767	0.998004	0.145865	0.136868	0.208923	0.538045	0.111111	0.0791509	0.437628	0.825526	0.103142	0.125543	6.2275e-05	0.000205641	0.0316703	-0.0219802	0.814018	0.994752	0.0940721	-0.023367	0.868126	0.999062	0.142857	-0.175195	0.169064	0.335187	0.131306	-0.0960265	0.345522	0.673906	0.103142	0.0130587	0.932979	0.999236	0.158114	-0.0711498	0.344494	0.873071	0.0758098
PANTOSYN-PWY: pantothenate and coenzyme A biosynthesis I	0.0633094	0.0135085	0.03689914370572082;0.089631335221323	2.697e-06	2.9477e-05	0.00026859	0.0765251	6355	0.999214	-0.0145304	0.919412	0.998004	0.145865	0.173033	0.109794	0.53428	0.111111	0.125659	0.215294	0.768039	0.103142	0.134674	1.6976e-05	8.2893e-05	0.0316703	0.0109617	0.906627	0.994752	0.0940721	-0.00157403	0.991079	0.999062	0.142857	-0.179118	0.159376	0.334712	0.131306	-0.14514	0.15109	0.645252	0.103142	-0.000604365	0.996895	0.999236	0.158114	-0.0736424	0.327754	0.873071	0.0758098
FAO-PWY: fatty acid &beta;-oxidation I	0.063148	0.0180276	0.027887048428272155;0.09825198473774634	0.000452942	0.00194299	0.00275016	0.483234	5764	0.906289	-0.0660709	0.644702	0.998004	0.145865	0.0760734	0.488204	0.744471	0.111111	-0.0227797	0.823804	0.964564	0.103142	0.185831	2e-09	4.69e-07	0.0316703	0.101654	0.273872	0.994752	0.0940721	0.104721	0.45414	0.999062	0.142857	-0.0034094	0.979025	0.981162	0.131306	0.0621659	0.54266	0.776047	0.103142	0.000331131	0.998299	0.999236	0.158114	-0.0339328	0.652841	0.916373	0.0758098
DENOVOPURINE2-PWY: superpathway of purine nucleotides de novo biosynthesis II	0.0629983	0.0126343	0.038298522726796166;0.08762106244115889	5.96e-07	1.0125e-05	0	0	6351	0.998585	-0.0297789	0.835677	0.998004	0.145865	0.189368	0.0790372	0.53428	0.111111	0.0989592	0.33083	0.768039	0.103142	0.121162	0.00011255	0.000333293	0.0316703	0.0324875	0.727978	0.994752	0.0940721	-0.00298721	0.98307	0.999062	0.142857	-0.193955	0.126324	0.329447	0.131306	-0.0955171	0.348114	0.673906	0.103142	-0.0069793	0.964152	0.999236	0.158114	-0.0832134	0.268377	0.873071	0.0758098
PWY-6126: superpathway of adenosine nucleotides de novo biosynthesis II	0.0626115	0.0129127	0.037365800971559955;0.08777725354679629	1.204e-06	1.6633e-05	7.9354e-05	0.0229446	6357	0.999528	-0.0240546	0.866957	0.998004	0.145865	0.149369	0.169383	0.53428	0.111111	0.0690205	0.498867	0.8502	0.103142	0.133066	2.1483e-05	9.7125e-05	0.0316703	-0.0252343	0.787085	0.994752	0.0940721	-0.00574691	0.967436	0.999062	0.142857	-0.197886	0.11848	0.329447	0.131306	-0.110902	0.275099	0.661774	0.103142	-0.0202684	0.896135	0.999236	0.158114	-0.0766462	0.308282	0.873071	0.0758098
ILEUSYN-PWY: L-isoleucine biosynthesis I (from threonine)	0.0625146	0.013826	0.03548068346845162;0.0894570445434253	5.978e-06	5.8385e-05	0.000380881	0.103643	6358	0.999686	-0.0107627	0.940266	0.998004	0.145865	0.152619	0.16005	0.53428	0.111111	0.118268	0.244006	0.768039	0.103142	0.138115	1.016e-05	5.9407e-05	0.0316703	-0.0213698	0.819094	0.994752	0.0940721	0.00301741	0.982899	0.999062	0.142857	-0.185436	0.144621	0.331905	0.131306	-0.123727	0.222563	0.645252	0.103142	0.00728746	0.962571	0.999236	0.158114	-0.0566152	0.452414	0.881272	0.0758098
VALSYN-PWY: L-valine biosynthesis	0.0625146	0.013826	0.03548068346845162;0.0894570445434253	5.978e-06	5.8385e-05	0.000380881	0.103643	6358	0.999686	-0.0107627	0.940266	0.998004	0.145865	0.152619	0.16005	0.53428	0.111111	0.118268	0.244006	0.768039	0.103142	0.138115	1.016e-05	5.9407e-05	0.0316703	-0.0213698	0.819094	0.994752	0.0940721	0.00301741	0.982899	0.999062	0.142857	-0.185436	0.144621	0.331905	0.131306	-0.123727	0.222563	0.645252	0.103142	0.00728746	0.962571	0.999236	0.158114	-0.0566152	0.452414	0.881272	0.0758098
PWY-5100: pyruvate fermentation to acetate and lactate II	0.0622715	0.0146665	0.033591189291768846;0.09084928228271011	2.1278e-05	0.000156454	0.000719741	0.172836	6350	0.998428	0.0852332	0.551267	0.998004	0.145865	0.133008	0.222332	0.538045	0.111111	0.136343	0.178073	0.768039	0.103142	0.146979	2.55e-06	3.114e-05	0.0316703	-0.0174539	0.85183	0.994752	0.0940721	0.0348955	0.804094	0.999062	0.142857	-0.186938	0.141263	0.331905	0.131306	-0.177842	0.0766826	0.645252	0.103142	0.0228246	0.883117	0.999236	0.158114	-0.0607201	0.420183	0.876655	0.0758098
PWY-5136: fatty acid &beta;-oxidation II (peroxisome)	0.0620824	0.017581	0.027693018405267694;0.0963250510559516	0.000407143	0.00179231	0.00241524	0.461695	5759	0.905503	-0.0618021	0.666319	0.998004	0.145865	0.169077	0.118454	0.53428	0.111111	-0.0211613	0.836145	0.964564	0.103142	0.186352	2e-09	4.69e-07	0.0316703	0.102956	0.267697	0.994752	0.0940721	0.105495	0.450769	0.999062	0.142857	-0.0105894	0.934913	0.947296	0.131306	0.0727084	0.476079	0.750929	0.103142	0.00475113	0.975593	0.999236	0.158114	-0.0365196	0.628271	0.916373	0.0758098
PWY-5676: acetyl-CoA fermentation to butanoate II	0.0617841	0.0126343	0.03708132535318063;0.08641136305656096	9.77e-07	1.561e-05	0	0	6094	0.958176	0.00424722	0.97641	0.998004	0.145865	0.203565	0.0581789	0.53428	0.111111	0.129102	0.202754	0.768039	0.103142	0.12202	0.000100389	0.000307189	0.0316703	0.0269831	0.772711	0.994752	0.0940721	0.036746	0.793919	0.999062	0.142857	-0.0621527	0.630986	0.772326	0.131306	0.00658354	0.948706	0.961272	0.103142	0.0324325	0.834473	0.999236	0.158114	-0.0574035	0.44612	0.881272	0.0758098
HISTSYN-PWY: L-histidine biosynthesis	0.0617827	0.0140973	0.034215586470531634;0.08925595049352843	1.1446e-05	9.7289e-05	0.000483539	0.125566	6357	0.999528	-0.0269752	0.85097	0.998004	0.145865	0.154834	0.153906	0.53428	0.111111	0.122872	0.22583	0.768039	0.103142	0.140023	7.601e-06	5.8172e-05	0.0316703	-0.0244491	0.793563	0.994752	0.0940721	0.00352271	0.980036	0.999062	0.142857	-0.219619	0.0814809	0.329447	0.131306	-0.147805	0.143542	0.645252	0.103142	0.00549009	0.971798	0.999236	0.158114	-0.0587628	0.435383	0.881272	0.0758098
PWY-6386: UDP-N-acetylmuramoyl-pentapeptide biosynthesis II (lysine-containing)	0.0616154	0.0128457	0.03649837318941336;0.08665464759128755	1.568e-06	1.8721e-05	5.9754e-05	0.0175235	6356	0.999371	-0.0132529	0.926478	0.998004	0.145865	0.157775	0.146018	0.53428	0.111111	0.106525	0.29476	0.768039	0.103142	0.123024	8.7728e-05	0.000272075	0.0316703	-0.0210061	0.822122	0.994752	0.0940721	-0.0427168	0.761316	0.999062	0.142857	-0.204767	0.105628	0.329447	0.131306	-0.114749	0.258551	0.652212	0.103142	0.00654104	0.966402	0.999236	0.158114	-0.0973469	0.194723	0.873071	0.0758098
PWY-6125: superpathway of guanosine nucleotides de novo biosynthesis II	0.0615572	0.0126343	0.0368539259718035;0.08618534833784033	1.071e-06	1.6127e-05	0	0	6353	0.998899	-0.0532847	0.710212	0.998004	0.145865	0.202251	0.0599032	0.53428	0.111111	0.10621	0.296209	0.768039	0.103142	0.116585	0.000204371	0.00057199	0.0316703	0.0520998	0.576624	0.994752	0.0940721	0.0263649	0.851381	0.999062	0.142857	-0.174799	0.170065	0.335187	0.131306	-0.0865683	0.395576	0.703758	0.103142	-0.0146641	0.924761	0.999236	0.158114	-0.0897136	0.232458	0.873071	0.0758098
OANTIGEN-PWY: O-antigen building blocks biosynthesis (E. coli)	0.0614106	0.0141945	0.033652174479589625;0.08907438080734209	1.4808e-05	0.000117188	0.000521843	0.12943	6338	0.996541	0.0747302	0.601716	0.998004	0.145865	0.135357	0.214102	0.538045	0.111111	0.0918266	0.367247	0.768039	0.103142	0.135031	1.6105e-05	7.9976e-05	0.0316703	0.00477259	0.959273	0.994752	0.0940721	-0.0182937	0.896586	0.999062	0.142857	-0.236982	0.0588892	0.314304	0.131306	-0.0916737	0.368053	0.687753	0.103142	0.00814545	0.958168	0.999236	0.158114	-0.0945328	0.208085	0.873071	0.0758098
PWY-7111: pyruvate fermentation to isobutanol (engineered)	0.0613289	0.014041	0.03387073418454194;0.08869450696016529	1.2253e-05	9.8671e-05	0.00046173	0.121071	6358	0.999686	-0.0100409	0.944266	0.998004	0.145865	0.153318	0.158091	0.53428	0.111111	0.118054	0.244877	0.768039	0.103142	0.138115	1.0161e-05	5.9407e-05	0.0316703	-0.0201339	0.829396	0.994752	0.0940721	0.00301741	0.982899	0.999062	0.142857	-0.189777	0.135072	0.33154	0.131306	-0.12933	0.201942	0.645252	0.103142	0.0060779	0.96878	0.999236	0.158114	-0.0538733	0.474683	0.896623	0.0758098
PWY-5695: urate biosynthesis/inosine 5'-phosphate degradation	0.0612327	0.0136458	0.03454812305362568;0.08782994517090362	7.035e-06	6.7273e-05	0.000316147	0.0818554	6356	0.999371	-0.0415311	0.772256	0.998004	0.145865	0.148032	0.173334	0.53428	0.111111	0.131017	0.196005	0.768039	0.103142	0.131375	2.7433e-05	0.000111433	0.0316703	0.00290034	0.975243	0.994752	0.0940721	-0.000967386	0.994517	0.999062	0.142857	-0.151722	0.235782	0.391073	0.131306	-0.12786	0.207217	0.645252	0.103142	-0.0257309	0.868352	0.999236	0.158114	-0.0714588	0.34239	0.873071	0.0758098
PWY-841: superpathway of purine nucleotides de novo biosynthesis I	0.0612059	0.0126343	0.03650176610476904;0.08583532279442739	1.233e-06	1.6633e-05	0	0	6351	0.998585	-0.0310532	0.828744	0.998004	0.145865	0.192399	0.0741561	0.53428	0.111111	0.100399	0.32376	0.768039	0.103142	0.117877	0.0001731	0.000493496	0.0316703	0.0369099	0.692671	0.994752	0.0940721	-0.000549483	0.996886	0.999062	0.142857	-0.198298	0.11768	0.329447	0.131306	-0.0938318	0.356774	0.673906	0.103142	-0.00883539	0.954628	0.999236	0.158114	-0.0869926	0.247064	0.873071	0.0758098
PWY-6124: inosine-5'-phosphate biosynthesis II	0.0611293	0.0126343	0.03642499851339024;0.08575901884908557	1.272e-06	1.6633e-05	0	0	6355	0.999214	-0.0335901	0.81498	0.998004	0.145865	0.1327	0.223426	0.538045	0.111111	0.0692662	0.497332	0.8502	0.103142	0.124457	7.2245e-05	0.000230282	0.0316703	-0.0252243	0.787167	0.994752	0.0940721	-0.0217927	0.876942	0.999062	0.142857	-0.174765	0.170151	0.335187	0.131306	-0.0947313	0.352135	0.673906	0.103142	0.0134373	0.93104	0.999236	0.158114	-0.07232	0.33657	0.873071	0.0758098
PANTO-PWY: phosphopantothenate biosynthesis I	0.0608396	0.0138019	0.033848561444449504;0.08774203528536399	1.0183e-05	9.1528e-05	0.000372065	0.106791	6356	0.999371	-0.0208579	0.884514	0.998004	0.145865	0.162185	0.134752	0.53428	0.111111	0.132886	0.189572	0.768039	0.103142	0.138439	9.674e-06	5.9407e-05	0.0316703	0.0102292	0.912841	0.994752	0.0940721	0.0122504	0.930649	0.999062	0.142857	-0.175441	0.168444	0.335187	0.131306	-0.145095	0.15122	0.645252	0.103142	-0.0039412	0.979753	0.999236	0.158114	-0.065423	0.384935	0.873071	0.0758098
PWY-6606: guanosine nucleotides degradation II	0.0605439	0.0152499	0.030716322803801425;0.09026377765100892	7.0474e-05	0.000404345	0.000992611	0.220834	6172	0.97044	0.0227812	0.873944	0.998004	0.145865	0.127107	0.243954	0.551601	0.111111	0.0199231	0.845612	0.964564	0.103142	0.147247	2.442e-06	3.1135e-05	0.0316703	0.0331316	0.722798	0.994752	0.0940721	0.0619196	0.659357	0.999062	0.142857	-0.0612072	0.636212	0.77292	0.131306	-0.106073	0.296842	0.661774	0.103142	0.0549772	0.722872	0.999236	0.158114	-0.0377411	0.616806	0.916373	0.0758098
PWY-7228: superpathway of guanosine nucleotides de novo biosynthesis I	0.0601908	0.0126343	0.035484199532857134;0.08482385491607704	1.846e-06	2.1183e-05	0	0	6354	0.999057	-0.0555451	0.698469	0.998004	0.145865	0.209352	0.0510542	0.53428	0.111111	0.109197	0.282652	0.768039	0.103142	0.11365	0.000296216	0.000772518	0.0316703	0.0627846	0.500755	0.994752	0.0940721	0.0285938	0.83897	0.999062	0.142857	-0.174774	0.170127	0.335187	0.131306	-0.0797887	0.433917	0.721623	0.103142	-0.0166458	0.914627	0.999236	0.158114	-0.0923276	0.219002	0.873071	0.0758098
UDPNAGSYN-PWY: UDP-N-acetyl-D-glucosamine biosynthesis I	0.0592585	0.013962	0.031949909728549344;0.08647864355855626	2.1474e-05	0.000156454	0.000431543	0.104325	6338	0.996541	0.0998922	0.484281	0.998004	0.145865	0.102805	0.34756	0.648424	0.111111	0.0652144	0.522958	0.86689	0.103142	0.12903	3.8313e-05	0.000139485	0.0316703	-0.000887931	0.99242	0.99512	0.0940721	-0.04427	0.752897	0.999062	0.142857	-0.242885	0.0524452	0.307438	0.131306	-0.0601524	0.555865	0.776047	0.103142	0.00654371	0.966389	0.999236	0.158114	-0.0939886	0.210743	0.873071	0.0758098
COMPLETE-ARO-PWY: superpathway of aromatic amino acid biosynthesis	0.0591839	0.0141746	0.03145867607328311;0.08681816774618627	2.9157e-05	0.000202775	0.000513937	0.134783	6356	0.999371	0.0117863	0.934596	0.998004	0.145865	0.161197	0.137216	0.53428	0.111111	0.112287	0.269062	0.768039	0.103142	0.135133	1.5865e-05	7.9976e-05	0.0316703	-0.00590637	0.949609	0.994752	0.0940721	-0.0126481	0.928403	0.999062	0.142857	-0.203075	0.108687	0.329447	0.131306	-0.138212	0.17207	0.645252	0.103142	0.00935385	0.951968	0.999236	0.158114	-0.072197	0.337397	0.873071	0.0758098
PWY0-1319: CDP-diacylglycerol biosynthesis II	0.0590536	0.0142491	0.031182147813969205;0.08683323407026043	3.3404e-05	0.000219156	0.000543717	0.140602	6356	0.999371	-0.0200839	0.888773	0.998004	0.145865	0.162552	0.133844	0.53428	0.111111	0.0993453	0.328925	0.768039	0.103142	0.13314	2.1253e-05	9.7125e-05	0.0316703	-0.00285053	0.975668	0.994752	0.0940721	-0.00802859	0.954518	0.999062	0.142857	-0.166135	0.193012	0.349355	0.131306	-0.125413	0.216209	0.645252	0.103142	0.0152819	0.9216	0.999236	0.158114	-0.0708867	0.346291	0.873071	0.0758098
PWY-5667: CDP-diacylglycerol biosynthesis I	0.0590521	0.0142492	0.031180549180917505;0.08683194118033863	3.3422e-05	0.000219156	0.000543747	0.140599	6356	0.999371	-0.0201025	0.88867	0.998004	0.145865	0.162568	0.133805	0.53428	0.111111	0.0993453	0.328925	0.768039	0.103142	0.133138	2.126e-05	9.7125e-05	0.0316703	-0.0028556	0.975625	0.994752	0.0940721	-0.00805383	0.954376	0.999062	0.142857	-0.166135	0.193011	0.349355	0.131306	-0.125436	0.216125	0.645252	0.103142	0.0152819	0.9216	0.999236	0.158114	-0.0708941	0.346241	0.873071	0.0758098
ANAGLYCOLYSIS-PWY: glycolysis III (from glucose)	0.0589234	0.0134775	0.032562656100789185;0.08520217550062288	1.2045e-05	9.8671e-05	0.000258063	0.0762279	6353	0.998899	-0.0126006	0.930088	0.998004	0.145865	0.0574151	0.601386	0.814266	0.111111	0.065001	0.524325	0.86689	0.103142	0.140062	7.556e-06	5.8172e-05	0.0316703	-0.0123836	0.894579	0.994752	0.0940721	0.0129012	0.926974	0.999062	0.142857	-0.186427	0.142399	0.331905	0.131306	-0.129233	0.202286	0.645252	0.103142	0.0110172	0.943439	0.999236	0.158114	-0.0625991	0.405883	0.875476	0.0758098
PWY-6163: chorismate biosynthesis from 3-dehydroquinate	0.0588652	0.0139838	0.031512911759569794;0.086129452075615	2.5074e-05	0.000179829	0.000439826	0.117489	6357	0.999528	0.0100999	0.943939	0.998004	0.145865	0.162135	0.134875	0.53428	0.111111	0.112912	0.266368	0.768039	0.103142	0.13184	2.5659e-05	0.000109052	0.0316703	-0.00449923	0.961604	0.994752	0.0940721	-0.022976	0.870314	0.999062	0.142857	-0.20596	0.10351	0.329447	0.131306	-0.126862	0.21085	0.645252	0.103142	0.00659843	0.966108	0.999236	0.158114	-0.0777256	0.301472	0.873071	0.0758098
PWY0-1297: superpathway of purine deoxyribonucleosides degradation	0.0588563	0.0132517	0.03293750097249595;0.08469591646642242	8.737e-06	8.0208e-05	0.000183691	0.0419443	6023	0.947013	0.123848	0.384375	0.998004	0.145865	0.226848	0.033671	0.53428	0.111111	0.058526	0.566642	0.895298	0.103142	0.117885	0.000172899	0.000493496	0.0316703	0.0844604	0.364179	0.994752	0.0940721	-0.133713	0.337275	0.999062	0.142857	0.0567788	0.660916	0.791237	0.131306	-0.0627176	0.539068	0.776047	0.103142	-0.067831	0.66144	0.999236	0.158114	0.0171954	0.819776	0.957124	0.0758098
PWY-6122: 5-aminoimidazole ribonucleotide biosynthesis II	0.0583221	0.014251	0.030445036925441076;0.0861085649776579	4.1881e-05	0.000266989	0.000544507	0.134642	6358	0.999686	-0.023987	0.867328	0.998004	0.145865	0.179048	0.0975604	0.53428	0.111111	0.125503	0.215875	0.768039	0.103142	0.130901	2.9365e-05	0.000113435	0.0316703	-0.0184278	0.843663	0.994752	0.0940721	-0.0337017	0.810676	0.999062	0.142857	-0.192055	0.13025	0.33154	0.131306	-0.129003	0.203104	0.645252	0.103142	0.00767988	0.960557	0.999236	0.158114	-0.0672299	0.371879	0.873071	0.0758098
PWY-6277: superpathway of 5-aminoimidazole ribonucleotide biosynthesis	0.0583221	0.014251	0.030445036925441076;0.0861085649776579	4.1881e-05	0.000266989	0.000544507	0.134642	6358	0.999686	-0.023987	0.867328	0.998004	0.145865	0.179048	0.0975604	0.53428	0.111111	0.125503	0.215875	0.768039	0.103142	0.130901	2.9365e-05	0.000113435	0.0316703	-0.0184278	0.843663	0.994752	0.0940721	-0.0337017	0.810676	0.999062	0.142857	-0.192055	0.13025	0.33154	0.131306	-0.129003	0.203104	0.645252	0.103142	0.00767988	0.960557	0.999236	0.158114	-0.0672299	0.371879	0.873071	0.0758098
PWY-6353: purine nucleotides degradation II (aerobic)	0.0583134	0.0161535	0.026709783942547156;0.0898006203338016	0.000301797	0.00144297	0.00147974	0.269934	6169	0.969969	0.0419439	0.770051	0.998004	0.145865	0.154313	0.155336	0.53428	0.111111	0.0220937	0.82903	0.964564	0.103142	0.14197	5.629e-06	4.9221e-05	0.0316703	0.0320094	0.73183	0.994752	0.0940721	0.0126149	0.92859	0.999062	0.142857	-0.0905054	0.483184	0.646593	0.131306	-0.133526	0.187406	0.645252	0.103142	0.0384939	0.80407	0.999236	0.158114	-0.0516848	0.492872	0.907451	0.0758098
PWY66-409: superpathway of purine nucleotide salvage	0.0582868	0.0133387	0.03219636673021137;0.08429780438205028	1.2174e-05	9.8671e-05	0.000211863	0.060527	5937	0.933491	0.0372461	0.795239	0.998004	0.145865	0.258631	0.0144856	0.53428	0.111111	0.0997803	0.326787	0.768039	0.103142	0.139416	8.34e-06	5.9407e-05	0.0316703	0.0758757	0.415332	0.994752	0.0940721	-0.106136	0.447986	0.999062	0.142857	-0.0510799	0.693224	0.817968	0.131306	-0.0758025	0.457394	0.728971	0.103142	0.0410975	0.791091	0.999236	0.158114	-0.00090108	0.990476	0.992639	0.0758098
PWY-6168: flavin biosynthesis III (fungi)	0.0582457	0.0139839	0.03089170275355043;0.08551252114855981	3.0506e-05	0.000205917	0.000439855	0.132679	6350	0.998428	-0.0406889	0.776759	0.998004	0.145865	0.146808	0.177008	0.53428	0.111111	0.118356	0.24365	0.768039	0.103142	0.134464	1.751e-05	8.4601e-05	0.0316703	0.0114748	0.902277	0.994752	0.0940721	0.0317635	0.821387	0.999062	0.142857	-0.15108	0.237823	0.391073	0.131306	-0.13603	0.179094	0.645252	0.103142	0.00917082	0.952907	0.999236	0.158114	-0.0720573	0.338338	0.873071	0.0758098
PWY-7539: 6-hydroxymethyl-dihydropterin diphosphate biosynthesis III (Chlamydia)	0.0581935	0.0135012	0.03178472213096659;0.08452106194778007	1.597e-05	0.000124238	0.000266084	0.129828	6344	0.997484	-0.101518	0.477115	0.998004	0.145865	0.155205	0.152894	0.53428	0.111111	0.202222	0.0429447	0.768039	0.103142	0.15106	1.31e-06	2.5349e-05	0.0316703	-0.0287785	0.758031	0.994752	0.0940721	0.0736894	0.599539	0.999062	0.142857	-0.0926616	0.472721	0.638173	0.131306	-0.0584247	0.567316	0.776879	0.103142	-0.0405254	0.793939	0.999236	0.158114	-0.0270046	0.720425	0.945564	0.0758098
PWY-6147: 6-hydroxymethyl-dihydropterin diphosphate biosynthesis I	0.0578238	0.0134567	0.031501270335696295;0.08406619229733453	1.6959e-05	0.000129737	0.00025103	0.123755	6345	0.997642	-0.102673	0.472057	0.998004	0.145865	0.153821	0.156694	0.53428	0.111111	0.201541	0.0436859	0.768039	0.103142	0.149532	1.685e-06	2.6662e-05	0.0316703	-0.0295451	0.751789	0.994752	0.0940721	0.0722736	0.606612	0.999062	0.142857	-0.0885335	0.492855	0.653816	0.131306	-0.0482577	0.636803	0.816678	0.103142	-0.0437678	0.777836	0.999236	0.158114	-0.0267042	0.72341	0.945564	0.0758098
PWY-6891: thiazole biosynthesis II (Bacillus)	0.0577409	0.013109	0.03209905920545453;0.08330681909135439	1.0369e-05	9.1528e-05	0.000138711	0.0419516	5989	0.941667	0.0459788	0.748595	0.998004	0.145865	-0.0231164	0.833669	0.940823	0.111111	0.0209653	0.837642	0.964564	0.103142	0.137878	1.0531e-05	5.9407e-05	0.0316703	0.116047	0.210788	0.994752	0.0940721	-0.00384095	0.978233	0.999062	0.142857	-0.0887906	0.491588	0.653816	0.131306	-0.106321	0.295698	0.661774	0.103142	-0.00776372	0.960126	0.999236	0.158114	-0.0516298	0.493334	0.907451	0.0758098
1CMET2-PWY: N10-formyl-tetrahydrofolate biosynthesis	0.0575345	0.0131016	0.03190671495504582;0.08308676011838693	1.1025e-05	9.5485e-05	0.000136418	0.0410324	6357	0.999528	-0.0200777	0.888807	0.998004	0.145865	0.160462	0.139073	0.53428	0.111111	0.112559	0.26789	0.768039	0.103142	0.123181	8.5891e-05	0.000268189	0.0316703	-0.0067876	0.942103	0.994752	0.0940721	-0.01681	0.904935	0.999062	0.142857	-0.18171	0.153199	0.334712	0.131306	-0.118468	0.243196	0.645252	0.103142	0.00405199	0.979184	0.999236	0.158114	-0.0825309	0.272354	0.873071	0.0758098
POLYAMSYN-PWY: superpathway of polyamine biosynthesis I	0.0572152	0.0143745	0.029093579174913967;0.08524640776741395	6.7651e-05	0.000396673	0.00059498	0.138103	6186	0.972642	0.171066	0.225762	0.998004	0.145865	0.173329	0.109166	0.53428	0.111111	0.0791208	0.437803	0.825526	0.103142	0.125657	6.1302e-05	0.000203897	0.0316703	0.0780158	0.40221	0.994752	0.0940721	-0.048882	0.728063	0.999062	0.142857	-0.00476082	0.970714	0.979127	0.131306	-0.0613735	0.547839	0.776047	0.103142	0.0241474	0.876392	0.999236	0.158114	-0.064085	0.394779	0.873071	0.0758098
ANAEROFRUCAT-PWY: homolactic fermentation	0.0571669	0.0126343	0.03245332192129469;0.0818105399616764	5.914e-06	5.8385e-05	0	0	6346	0.997799	-0.0267257	0.852334	0.998004	0.145865	0.0594016	0.588814	0.806764	0.111111	0.0810631	0.426557	0.822645	0.103142	0.132773	2.2416e-05	9.9356e-05	0.0316703	-0.0104565	0.910912	0.994752	0.0940721	-0.00261665	0.98517	0.999062	0.142857	-0.22721	0.0709033	0.329447	0.131306	-0.115493	0.255429	0.651344	0.103142	0.00266409	0.986313	0.999236	0.158114	-0.0502296	0.505166	0.907451	0.0758098
TRPSYN-PWY: L-tryptophan biosynthesis	0.0568394	0.0167354	0.024091490635876497;0.08946539079543574	0.000674616	0.00262414	0.00183633	0.309915	6353	0.998899	-0.00327598	0.981804	0.998004	0.145865	0.173799	0.108175	0.53428	0.111111	0.138447	0.171325	0.768039	0.103142	0.148712	1.926e-06	2.6681e-05	0.0316703	0.0112277	0.904371	0.994752	0.0940721	0.0295238	0.833803	0.999062	0.142857	-0.178674	0.160454	0.334712	0.131306	-0.190525	0.0571895	0.645252	0.103142	0.0187883	0.903684	0.999236	0.158114	-0.0393424	0.601914	0.916373	0.0758098
COA-PWY: coenzyme A biosynthesis I	0.0567365	0.0142618	0.02883449319873383;0.0845500856229234	6.8273e-05	0.000396673	0.000548837	0.134034	6358	0.999686	-0.000317023	0.998239	0.998239	0.145865	0.172241	0.111488	0.53428	0.111111	0.101451	0.318659	0.768039	0.103142	0.126791	5.2414e-05	0.000176899	0.0316703	0.00593883	0.949333	0.994752	0.0940721	-0.0384603	0.784521	0.999062	0.142857	-0.194157	0.125912	0.329447	0.131306	-0.122513	0.227216	0.645252	0.103142	0.00325191	0.983293	0.999236	0.158114	-0.0853701	0.256067	0.873071	0.0758098
PWY-6527: stachyose degradation	0.0567146	0.0164073	0.024609238546675107;0.08870301751349004	0.000540055	0.0022535	0.00163112	0.292676	6349	0.99827	0.0426405	0.766335	0.998004	0.145865	0.148921	0.170698	0.53428	0.111111	0.128089	0.206387	0.768039	0.103142	0.142921	4.854e-06	4.6416e-05	0.0316703	-0.00450082	0.96159	0.994752	0.0940721	-0.0124065	0.929767	0.999062	0.142857	-0.16331	0.200938	0.358976	0.131306	-0.192827	0.0541219	0.645252	0.103142	0.00506379	0.973987	0.999236	0.158114	-0.0460177	0.541623	0.916373	0.0758098
PWY-5198: factor 420 biosynthesis	-0.056678	0.015671	-0.08723423375047243;-0.02601520473399895	0.000294237	0.00142163	0.00120972	0.123125	1623	0.255189	0.132842	0.350159	0.998004	0.145865	-0.0485323	0.658961	0.856316	0.111111	-0.0978307	0.336436	0.768039	0.103142	-0.075117	0.0172438	0.0282676	0.0316703	-0.0757387	0.41618	0.994752	0.0940721	-0.296303	0.026497	0.999062	0.142857	-0.150848	0.238563	0.391073	0.131306	-0.0820428	0.420945	0.710345	0.103142	-0.123313	0.423146	0.999236	0.158114	-0.0828544	0.270464	0.873071	0.0758098
PWY-2942: L-lysine biosynthesis III	0.0562668	0.0143536	0.02818380946748015;0.08426104936235815	8.712e-05	0.000476049	0.000586339	0.128142	6357	0.999528	-0.0175243	0.902878	0.998004	0.145865	0.156861	0.148436	0.53428	0.111111	0.125583	0.215575	0.768039	0.103142	0.127418	4.8037e-05	0.000165783	0.0316703	-0.0165058	0.859795	0.994752	0.0940721	-0.0102767	0.941802	0.999062	0.142857	-0.179105	0.159407	0.334712	0.131306	-0.136577	0.177313	0.645252	0.103142	0.00505145	0.974051	0.999236	0.158114	-0.0769166	0.306567	0.873071	0.0758098
PWY: GLYCOLYSIS: glycolysis I (from glucose 6-phosphate)	0.0561439	0.0126343	0.03142811696328219;0.08079107135480694	8.659e-06	8.0208e-05	0	0	6349	0.99827	-0.0585589	0.682916	0.998004	0.145865	0.0531599	0.628698	0.841319	0.111111	0.0973185	0.339001	0.768039	0.103142	0.121843	0.000102783	0.000312435	0.0316703	-0.0114835	0.902203	0.994752	0.0940721	0.00437177	0.975225	0.999062	0.142857	-0.209355	0.0976584	0.329447	0.131306	-0.0804442	0.430123	0.717914	0.103142	-0.0178495	0.908477	0.999236	0.158114	-0.0379776	0.614597	0.916373	0.0758098
PWY-7400: L-arginine biosynthesis IV (archaebacteria)	0.0560551	0.0138252	0.029006664615812843;0.0830215611225682	4.9378e-05	0.000298215	0.000380605	0.106383	6355	0.999214	0.0385412	0.788274	0.998004	0.145865	0.135445	0.213797	0.538045	0.111111	0.0737627	0.469667	0.829143	0.103142	0.131022	2.8861e-05	0.000113435	0.0316703	-0.0248953	0.78988	0.994752	0.0940721	-0.0508277	0.717664	0.999062	0.142857	-0.217464	0.0846949	0.329447	0.131306	-0.119221	0.240168	0.645252	0.103142	0.0103233	0.946997	0.999236	0.158114	-0.0751621	0.317807	0.873071	0.0758098
NONOXIPENT-PWY: pentose phosphate pathway (non-oxidative branch)	0.0560412	0.0165193	0.02371484550685018;0.08825053651632576	0.00068447	0.0026401	0.00169991	0.315923	6355	0.999214	0.0888407	0.534398	0.998004	0.145865	0.126065	0.247912	0.552387	0.111111	0.144381	0.153292	0.768039	0.103142	0.148598	1.962e-06	2.6681e-05	0.0316703	0.0048639	0.958494	0.994752	0.0940721	-0.00336442	0.980933	0.999062	0.142857	-0.147008	0.251045	0.395978	0.131306	-0.166517	0.0981926	0.645252	0.103142	0.0228928	0.88277	0.999236	0.158114	-0.0586892	0.435961	0.881272	0.0758098
PWY-5097: L-lysine biosynthesis VI	0.0557801	0.0142125	0.027972487887028722;0.083501541459812	8.5461e-05	0.00047261	0.000529014	0.130563	6358	0.999686	-0.0151788	0.915829	0.998004	0.145865	0.156759	0.148707	0.53428	0.111111	0.12083	0.233775	0.768039	0.103142	0.129405	3.6332e-05	0.000136693	0.0316703	-0.0168673	0.856757	0.994752	0.0940721	-0.0180208	0.898121	0.999062	0.142857	-0.181069	0.15471	0.334712	0.131306	-0.148372	0.141972	0.645252	0.103142	0.0134402	0.931025	0.999236	0.158114	-0.0811751	0.280372	0.873071	0.0758098
ARO-PWY: chorismate biosynthesis I	0.0556335	0.0143573	0.027541864765240183;0.08363736301856556	0.000105027	0.000547811	0.000587847	0.150764	6356	0.999371	0.0205301	0.886317	0.998004	0.145865	0.159066	0.142652	0.53428	0.111111	0.10429	0.30514	0.768039	0.103142	0.132363	2.3789e-05	0.000103992	0.0316703	-0.0072878	0.937844	0.994752	0.0940721	-0.0257356	0.854891	0.999062	0.142857	-0.209632	0.0971927	0.329447	0.131306	-0.135149	0.181987	0.645252	0.103142	0.00939471	0.951758	0.999236	0.158114	-0.0785215	0.296514	0.873071	0.0758098
PWY66-422: D-galactose degradation V (Leloir pathway)	0.0556323	0.0158116	0.02469141437951432;0.08646678456629184	0.000428653	0.00185615	0.00128605	0.261235	6354	0.999057	0.0415697	0.77205	0.998004	0.145865	0.145507	0.180973	0.53428	0.111111	0.125207	0.216979	0.768039	0.103142	0.143055	4.753e-06	4.6416e-05	0.0316703	-0.0105555	0.910072	0.994752	0.0940721	-0.0132499	0.925005	0.999062	0.142857	-0.168901	0.185464	0.347462	0.131306	-0.179585	0.0737296	0.645252	0.103142	0.0208674	0.893082	0.999236	0.158114	-0.0441193	0.558464	0.916373	0.0758098
ARGSYN-PWY: L-arginine biosynthesis I (via L-ornithine)	0.0554452	0.0138909	0.028266640849069855;0.08254180384503165	6.4609e-05	0.000385135	0.000404881	0.112017	6355	0.999214	0.039541	0.782908	0.998004	0.145865	0.134678	0.21646	0.538045	0.111111	0.0730254	0.474146	0.831384	0.103142	0.13089	2.9409e-05	0.000113435	0.0316703	-0.0249502	0.789427	0.994752	0.0940721	-0.0516844	0.7131	0.999062	0.142857	-0.217534	0.0845885	0.329447	0.131306	-0.119335	0.239708	0.645252	0.103142	0.0101199	0.948039	0.999236	0.158114	-0.0752423	0.317288	0.873071	0.0758098
PWY-4242: pantothenate and coenzyme A biosynthesis III	0.0554123	0.0142105	0.02760760419352868;0.0831312698984055	9.496e-05	0.000506819	0.000528229	0.139592	6357	0.999528	0.0073405	0.959241	0.998004	0.145865	0.161395	0.136721	0.53428	0.111111	0.0922775	0.364876	0.768039	0.103142	0.127252	4.916e-05	0.00016839	0.0316703	0.00354068	0.96978	0.994752	0.0940721	-0.0387024	0.783196	0.999062	0.142857	-0.196237	0.121726	0.329447	0.131306	-0.125029	0.217644	0.645252	0.103142	0.0015186	0.992198	0.999236	0.158114	-0.088629	0.238206	0.873071	0.0758098
COBALSYN-PWY: adenosylcobalamin salvage from cobinamide I	0.0553496	0.0162883	0.023474068759050108;0.08711269014339226	0.000670659	0.00262414	0.00155932	0.323341	6331	0.99544	0.0160767	0.910868	0.998004	0.145865	0.0941642	0.390046	0.678586	0.111111	0.107956	0.288233	0.768039	0.103142	0.152333	1.06e-06	2.5088e-05	0.0316703	0.00758243	0.935337	0.994752	0.0940721	-0.0119653	0.932259	0.999062	0.142857	-0.178391	0.161142	0.334712	0.131306	-0.127016	0.210289	0.645252	0.103142	0.0156233	0.919854	0.999236	0.158114	-0.0192361	0.798815	0.957124	0.0758098
COA-PWY-1: coenzyme A biosynthesis II (mammalian)	0.0549522	0.0135227	0.028493727607184213;0.08133377551560063	4.7512e-05	0.000294705	0.000273446	0.077106	6357	0.999528	-0.00495531	0.972479	0.998004	0.145865	0.139713	0.199405	0.53428	0.111111	0.0928158	0.362058	0.768039	0.103142	0.120424	0.000124091	0.000362787	0.0316703	-0.00945461	0.919418	0.994752	0.0940721	-0.0504863	0.719485	0.999062	0.142857	-0.215447	0.0877891	0.329447	0.131306	-0.102961	0.311423	0.661774	0.103142	0.00965625	0.950417	0.999236	0.158114	-0.0881479	0.240787	0.873071	0.0758098
GOLPDLCAT-PWY: superpathway of glycerol degradation to 1,3-propanediol	0.0549252	0.0160792	0.023458354063935143;0.08628331392567083	0.000628353	0.00250795	0.00143665	0.302898	5831	0.916824	0.10185	0.475659	0.998004	0.145865	0.181788	0.0923465	0.53428	0.111111	0.209963	0.0352194	0.768039	0.103142	0.161405	2.22e-07	1.0059e-05	0.0316703	0.00951735	0.918885	0.994752	0.0940721	0.0778402	0.579006	0.999062	0.142857	-0.146345	0.253242	0.397459	0.131306	0.0547335	0.592137	0.782555	0.103142	0.0866216	0.575366	0.999236	0.158114	0.0301361	0.689573	0.929857	0.0758098
PWY-5104: L-isoleucine biosynthesis IV	0.054658	0.0157705	0.0237953881099416;0.08541654994938266	0.000522364	0.00222005	0.00126349	0.217404	6286	0.988365	0.0627809	0.661339	0.998004	0.145865	0.160346	0.139367	0.53428	0.111111	0.131895	0.192963	0.768039	0.103142	0.121347	0.000109814	0.000327304	0.0316703	-0.00592248	0.949472	0.994752	0.0940721	2.1059e-05	0.999881	0.999881	0.142857	-0.130191	0.310697	0.449873	0.131306	-0.203175	0.0419247	0.645252	0.103142	0.0165924	0.9149	0.999236	0.158114	-0.0482673	0.521992	0.907451	0.0758098
PWY-6385: peptidoglycan biosynthesis III (mycobacteria)	0.0542712	0.0137124	0.027439755667583752;0.08102458653752748	7.449e-05	0.000422111	0.000339756	0.0886213	6358	0.999686	-0.016566	0.908167	0.998004	0.145865	0.161277	0.137018	0.53428	0.111111	0.111573	0.272165	0.768039	0.103142	0.120473	0.0001233	0.000362785	0.0316703	-0.0195172	0.834547	0.994752	0.0940721	-0.0423127	0.763511	0.999062	0.142857	-0.198384	0.117514	0.329447	0.131306	-0.114735	0.258611	0.652212	0.103142	0.00477715	0.975459	0.999236	0.158114	-0.0976519	0.193313	0.873071	0.0758098
PWY-6470: peptidoglycan biosynthesis V (&beta;-lactam resistance)	0.0542444	0.0150708	0.024751539331725074;0.0836428967893907	0.000315102	0.00146677	0.000905478	0.217068	5886	0.925472	0.165215	0.242584	0.998004	0.145865	0.177356	0.10089	0.53428	0.111111	0.0600238	0.556714	0.887263	0.103142	0.15461	7.23e-07	1.9508e-05	0.0316703	0.0229786	0.80573	0.994752	0.0940721	0.0132596	0.924951	0.999062	0.142857	-0.159508	0.211954	0.36574	0.131306	-0.0878265	0.388685	0.701406	0.103142	-0.018489	0.905212	0.999236	0.158114	-0.043032	0.568222	0.916373	0.0758098
THISYN-PWY: superpathway of thiamin diphosphate biosynthesis I	0.0539236	0.0131886	0.028117517459329472;0.07965794976707219	4.2693e-05	0.000268439	0.000163587	0.0610437	6330	0.995283	-0.032074	0.8232	0.998004	0.145865	0.161006	0.137697	0.53428	0.111111	0.12786	0.207216	0.768039	0.103142	0.141034	6.507e-06	5.333e-05	0.0316703	0.0201738	0.829063	0.994752	0.0940721	0.0170161	0.903775	0.999062	0.142857	-0.1747	0.170315	0.335187	0.131306	-0.099306	0.329119	0.668432	0.103142	-0.0118648	0.939095	0.999236	0.158114	-0.0300098	0.690809	0.929857	0.0758098
PWY: ARG+POLYAMINE-SYN: superpathway of arginine and polyamine biosynthesis	0.0538842	0.0146498	0.025215484995586415;0.08246429893103914	0.000231899	0.00114453	0.000712396	0.164631	6170	0.970126	0.146705	0.301082	0.998004	0.145865	0.188695	0.0801552	0.53428	0.111111	0.0763933	0.453871	0.826735	0.103142	0.130315	3.1927e-05	0.000121113	0.0316703	0.0355217	0.703688	0.994752	0.0940721	-0.054447	0.69845	0.999062	0.142857	-0.0288569	0.823821	0.903289	0.131306	-0.0569513	0.577166	0.776915	0.103142	0.0290651	0.851465	0.999236	0.158114	-0.0602489	0.423814	0.880229	0.0758098
PEPTIDOGLYCANSYN-PWY: peptidoglycan biosynthesis I (meso-diaminopimelate containing)	0.0532233	0.0138808	0.026059716832262134;0.08030839044114407	0.000124191	0.000633373	0.000401109	0.101638	6358	0.999686	-0.013977	0.922472	0.998004	0.145865	0.164121	0.130013	0.53428	0.111111	0.108953	0.283747	0.768039	0.103142	0.120026	0.000130773	0.000379903	0.0316703	-0.0210122	0.822072	0.994752	0.0940721	-0.0432334	0.758513	0.999062	0.142857	-0.202336	0.110044	0.329447	0.131306	-0.112959	0.266166	0.66038	0.103142	0.00691771	0.964469	0.999236	0.158114	-0.102305	0.172702	0.873071	0.0758098
PWY-6387: UDP-N-acetylmuramoyl-pentapeptide biosynthesis I (meso-diaminopimelate containing)	0.0532198	0.014009	0.025804995580034087;0.08055469738573842	0.000143349	0.000715186	0.000449439	0.112685	6358	0.999686	-0.0151961	0.915733	0.998004	0.145865	0.161965	0.135299	0.53428	0.111111	0.107378	0.290859	0.768039	0.103142	0.121667	0.000105236	0.000315707	0.0316703	-0.0195931	0.833913	0.994752	0.0940721	-0.0435203	0.756957	0.999062	0.142857	-0.203654	0.107633	0.329447	0.131306	-0.116159	0.252654	0.647866	0.103142	0.00680265	0.965059	0.999236	0.158114	-0.099857	0.183335	0.873071	0.0758098
CALVIN-PWY: Calvin-Benson-Bassham cycle	0.0529797	0.0153577	0.022921791912261142;0.08294189656672264	0.000555072	0.0022748	0.00104659	0.219665	6354	0.999057	0.0468678	0.743892	0.998004	0.145865	0.145018	0.182479	0.53428	0.111111	0.121679	0.23045	0.768039	0.103142	0.133034	2.1583e-05	9.7125e-05	0.0316703	-0.0119272	0.898444	0.994752	0.0940721	-0.0230933	0.869658	0.999062	0.142857	-0.174342	0.171225	0.335187	0.131306	-0.170422	0.0903054	0.645252	0.103142	0.00664748	0.965856	0.999236	0.158114	-0.0835506	0.266427	0.873071	0.0758098
PWY-6305: putrescine biosynthesis IV	0.0528825	0.0163082	0.020961827870545718;0.08469539326404277	0.00117274	0.00417278	0.00157125	0.318352	6329	0.995126	0.0368739	0.797243	0.998004	0.145865	0.116528	0.286159	0.591654	0.111111	0.052839	0.60506	0.901268	0.103142	0.14691	2.578e-06	3.114e-05	0.0316703	-0.0516959	0.579592	0.994752	0.0940721	-0.0131908	0.925339	0.999062	0.142857	-0.208552	0.0990198	0.329447	0.131306	-0.0710483	0.486268	0.7566	0.103142	-0.00676465	0.965254	0.999236	0.158114	0.00260823	0.972437	0.983146	0.0758098
PWY-5484: glycolysis II (from fructose 6-phosphate)	0.0528762	0.0126343	0.028153557283705322;0.07753414196006196	2.8042e-05	0.000198016	0	0	6349	0.99827	-0.0606625	0.672134	0.998004	0.145865	0.0240189	0.827271	0.937573	0.111111	0.0785695	0.441025	0.825526	0.103142	0.12404	7.6468e-05	0.000242062	0.0316703	-0.0134415	0.885631	0.994752	0.0940721	0.0127744	0.92769	0.999062	0.142857	-0.213435	0.0909606	0.329447	0.131306	-0.0781473	0.443502	0.726912	0.103142	-0.0138384	0.928987	0.999236	0.158114	-0.0358962	0.634157	0.916373	0.0758098
PWY-7187: pyrimidine deoxyribonucleotides de novo biosynthesis II	0.0526876	0.0126343	0.027964634494751513;0.07734620417154202	2.9949e-05	0.000205176	0	0	6351	0.998585	-0.00347747	0.980685	0.998004	0.145865	0.172527	0.110875	0.53428	0.111111	0.0707714	0.487979	0.848418	0.103142	0.106984	0.000665566	0.0015429	0.0316703	0.0313788	0.736921	0.994752	0.0940721	-0.0383129	0.785328	0.999062	0.142857	-0.195137	0.123927	0.329447	0.131306	-0.0867369	0.394648	0.703758	0.103142	-0.00601623	0.969097	0.999236	0.158114	-0.0960684	0.200715	0.873071	0.0758098
PWY-6165: chorismate biosynthesis II (archaea)	-0.0526777	0.0160733	-0.08403419531842482;-0.021216884696750375	0.00103773	0.00372155	0.00143328	0.145082	947	0.148899	0.0539911	0.706536	0.998004	0.145865	0.0314833	0.774815	0.912924	0.111111	-0.0112405	0.912534	0.98682	0.103142	-0.0500171	0.113467	0.152731	0.0316703	-0.0521102	0.576548	0.994752	0.0940721	-0.290706	0.0298291	0.999062	0.142857	-0.0310667	0.810562	0.901384	0.131306	-0.187065	0.0620633	0.645252	0.103142	0.0402665	0.795229	0.999236	0.158114	-0.142262	0.0565028	0.873071	0.0758098
PWY-5686: UMP biosynthesis	0.0521703	0.0145083	0.02377493396698784;0.08048146207353007	0.000319557	0.00146677	0.000651192	0.157099	6358	0.999686	-0.0109202	0.939393	0.998004	0.145865	0.168963	0.118709	0.53428	0.111111	0.107956	0.288235	0.768039	0.103142	0.125482	6.2799e-05	0.000205892	0.0316703	-0.00931332	0.920619	0.994752	0.0940721	-0.0417387	0.766632	0.999062	0.142857	-0.203493	0.107925	0.329447	0.131306	-0.13357	0.187257	0.645252	0.103142	0.00108226	0.99444	0.999236	0.158114	-0.0855448	0.255087	0.873071	0.0758098
PWY-724: superpathway of L-lysine, L-threonine and L-methionine biosynthesis II	0.0521503	0.0147709	0.023240396341832305;0.08097310919360805	0.000410006	0.00179231	0.000766265	0.180039	6355	0.999214	0.00211381	0.988258	0.998004	0.145865	0.120587	0.269439	0.575221	0.111111	0.097762	0.33678	0.768039	0.103142	0.13499	1.6204e-05	7.9976e-05	0.0316703	-0.019308	0.836296	0.994752	0.0940721	-0.0162939	0.907842	0.999062	0.142857	-0.194114	0.125999	0.329447	0.131306	-0.13689	0.176303	0.645252	0.103142	0.00239489	0.987696	0.999236	0.158114	-0.0719967	0.338748	0.873071	0.0758098
PWY-6317: galactose degradation I (Leloir pathway)	0.0518912	0.0162441	0.020093930745001768;0.08358369395444902	0.00138838	0.0047205	0.00153305	0.306833	6352	0.998742	0.0206753	0.885518	0.998004	0.145865	0.144303	0.184699	0.53428	0.111111	0.126447	0.212377	0.768039	0.103142	0.146359	2.817e-06	3.2322e-05	0.0316703	-0.0117002	0.900367	0.994752	0.0940721	-0.0105369	0.940331	0.999062	0.142857	-0.16689	0.190931	0.349152	0.131306	-0.204873	0.0401566	0.645252	0.103142	0.00998057	0.948754	0.999236	0.158114	-0.0343535	0.648818	0.916373	0.0758098
PWY-6121: 5-aminoimidazole ribonucleotide biosynthesis I	0.0517525	0.0145882	0.023199766754007495;0.0802209646181978	0.000384524	0.00171886	0.000685538	0.179131	6358	0.999686	-0.0177013	0.901901	0.998004	0.145865	0.151028	0.16457	0.53428	0.111111	0.0991007	0.330131	0.768039	0.103142	0.130797	2.9806e-05	0.000114009	0.0316703	-0.0216552	0.816719	0.994752	0.0940721	-0.0402195	0.774908	0.999062	0.142857	-0.190232	0.134097	0.33154	0.131306	-0.123392	0.223839	0.645252	0.103142	0.00827632	0.957496	0.999236	0.158114	-0.0667283	0.375476	0.873071	0.0758098
PWY-1361: benzoyl-CoA degradation I (aerobic)	0.0513434	0.014476	0.023009597721767007;0.07959477858784617	0.000385714	0.00171886	0.000637471	0.16937	72	0.0113208	-0.0224148	0.875956	0.998004	0.145865	0.0471715	0.667967	0.858814	0.111111	0.0738446	0.469171	0.829143	0.103142	0.138131	1.0136e-05	5.9407e-05	0.0316703	-0.0107365	0.908537	0.994752	0.0940721	-0.000585238	0.996683	0.999062	0.142857	-0.147266	0.250193	0.395978	0.131306	-0.121542	0.230984	0.645252	0.103142	-0.00338178	0.982626	0.999236	0.158114	-0.0644947	0.391749	0.873071	0.0758098
GLUTORN-PWY: L-ornithine biosynthesis	0.0512976	0.0160377	0.019903344051813925;0.08259077169970658	0.00136909	0.00471683	0.00141288	0.282134	6356	0.999371	0.0285039	0.842625	0.998004	0.145865	0.150447	0.166246	0.53428	0.111111	0.0913314	0.369862	0.768039	0.103142	0.139905	7.74e-06	5.8239e-05	0.0316703	-0.0155135	0.868147	0.994752	0.0940721	-0.0321665	0.819157	0.999062	0.142857	-0.207121	0.101481	0.329447	0.131306	-0.147429	0.144588	0.645252	0.103142	0.0101329	0.947973	0.999236	0.158114	-0.0555231	0.461213	0.885761	0.0758098
PWY-7616: methanol oxidation to carbon dioxide	-0.0512822	0.0126343	-0.07594520992059371;-0.026556408656160643	4.8589e-05	0.000297364	0	0	2056	0.32327	-0.113622	0.425502	0.998004	0.145865	-0.0845875	0.440497	0.710194	0.111111	-0.161323	0.109495	0.768039	0.103142	-0.0838155	0.00782799	0.0140904	0.0316703	-0.0636973	0.494521	0.994752	0.0940721	-0.0276455	0.844246	0.999062	0.142857	0.200963	0.112597	0.329447	0.131306	0.0917188	0.367815	0.687753	0.103142	-0.0745273	0.630218	0.999236	0.158114	-0.0188253	0.803023	0.957124	0.0758098
SALVADEHYPOX-PWY: adenosine nucleotides degradation II	0.0511759	0.0156144	0.02061089961712724;0.08164527855498292	0.00103782	0.00372155	0.00117955	0.228839	6233	0.980031	0.0097432	0.945916	0.998004	0.145865	0.12991	0.233511	0.546305	0.111111	-0.018608	0.855691	0.964564	0.103142	0.131461	2.7096e-05	0.000111433	0.0316703	0.0306558	0.742772	0.994752	0.0940721	0.035924	0.798435	0.999062	0.142857	-0.0735718	0.569293	0.723837	0.131306	-0.159328	0.11409	0.645252	0.103142	-0.0190837	0.902177	0.999236	0.158114	-0.0401593	0.594379	0.916373	0.0758098
PWY-5154: L-arginine biosynthesis III (via N-acetyl-L-citrulline)	0.0510081	0.0140262	0.02355490228472734;0.07838434842482617	0.000273111	0.00133359	0.000456016	0.14671	6352	0.998742	-0.0230937	0.872229	0.998004	0.145865	0.147517	0.174874	0.53428	0.111111	0.137536	0.174223	0.768039	0.103142	0.148553	1.976e-06	2.6681e-05	0.0316703	-0.0315034	0.735914	0.994752	0.0940721	0.0545618	0.697843	0.999062	0.142857	-0.0829558	0.520731	0.680956	0.131306	-0.14736	0.144783	0.645252	0.103142	-0.0190793	0.9022	0.999236	0.158114	-0.0406119	0.590222	0.916373	0.0758098
PWY1F-823: leucopelargonidin and leucocyanidin biosynthesis	0.0509947	0.0147712	0.02208169856201122;0.0798224944770999	0.000550195	0.0022748	0.000766402	0.163875	109	0.0171384	-0.0224148	0.875956	0.998004	0.145865	0.14191	0.192267	0.53428	0.111111	0.0565513	0.579853	0.895298	0.103142	0.0781351	0.0132186	0.0225552	0.0316703	0.135648	0.142369	0.994752	0.0940721	-0.000585238	0.996683	0.999062	0.142857	-0.0984222	0.445356	0.608388	0.131306	0.0466565	0.648054	0.821104	0.103142	-0.00338178	0.982626	0.999236	0.158114	-0.0771986	0.304785	0.873071	0.0758098
HSERMETANA-PWY: L-methionine biosynthesis III	0.0503107	0.0170176	0.016993837906807717;0.08351592997506342	0.00309037	0.0093939	0.00202148	0.32333	6353	0.998899	-0.013544	0.924868	0.998004	0.145865	0.144562	0.183895	0.53428	0.111111	0.110844	0.275356	0.768039	0.103142	0.137274	1.1532e-05	6.1551e-05	0.0316703	0.0151307	0.871373	0.994752	0.0940721	-0.0198723	0.887716	0.999062	0.142857	-0.169086	0.184968	0.347462	0.131306	-0.199554	0.0459076	0.645252	0.103142	0.0177592	0.908939	0.999236	0.158114	-0.0937835	0.21175	0.873071	0.0758098
PWY-6151: S-adenosyl-L-methionine cycle I	0.0501645	0.0164811	0.017898845495995873;0.08232573169180946	0.00231876	0.00724022	0.0016763	0.300565	6359	0.999843	-0.00819543	0.954498	0.998004	0.145865	0.176654	0.102298	0.53428	0.111111	0.137023	0.175873	0.768039	0.103142	0.137363	1.138e-05	6.145e-05	0.0316703	-0.000496265	0.995763	0.995763	0.0940721	-0.0133601	0.924383	0.999062	0.142857	-0.188818	0.137141	0.331669	0.131306	-0.140429	0.16514	0.645252	0.103142	0.00689509	0.964585	0.999236	0.158114	-0.0766106	0.308508	0.873071	0.0758098
PWY-7220: adenosine deoxyribonucleotides de novo biosynthesis II	0.0501584	0.0150131	0.02076965931067817;0.07946044918907352	0.000827188	0.00308683	0.000878009	0.17895	6358	0.999686	-0.044448	0.756715	0.998004	0.145865	0.138069	0.204865	0.53428	0.111111	0.0519712	0.61102	0.901268	0.103142	0.137617	1.0954e-05	5.9854e-05	0.0316703	-0.0293328	0.753516	0.994752	0.0940721	0.0312445	0.82426	0.999062	0.142857	-0.188748	0.137292	0.331669	0.131306	-0.0957739	0.346806	0.673906	0.103142	-0.0215518	0.889596	0.999236	0.158114	-0.0683561	0.363879	0.873071	0.0758098
PWY-7222: guanosine deoxyribonucleotides de novo biosynthesis II	0.0501584	0.0150131	0.02076965931067817;0.07946044918907352	0.000827188	0.00308683	0.000878009	0.17895	6358	0.999686	-0.044448	0.756715	0.998004	0.145865	0.138069	0.204865	0.53428	0.111111	0.0519712	0.61102	0.901268	0.103142	0.137617	1.0954e-05	5.9854e-05	0.0316703	-0.0293328	0.753516	0.994752	0.0940721	0.0312445	0.82426	0.999062	0.142857	-0.188748	0.137292	0.331669	0.131306	-0.0957739	0.346806	0.673906	0.103142	-0.0215518	0.889596	0.999236	0.158114	-0.0683561	0.363879	0.873071	0.0758098
PWY-6545: pyrimidine deoxyribonucleotides de novo biosynthesis III	0.0499127	0.0126343	0.025184357524614454;0.07458001703054486	7.6968e-05	0.000430836	0	0	6347	0.997956	0.0290007	0.839916	0.998004	0.145865	0.191102	0.0762155	0.53428	0.111111	0.0769464	0.450587	0.826735	0.103142	0.110768	0.00042269	0.00104873	0.0316703	0.0580465	0.533754	0.994752	0.0940721	-0.0345042	0.80625	0.999062	0.142857	-0.223264	0.0762609	0.329447	0.131306	-0.071873	0.481193	0.753814	0.103142	-0.00622943	0.968002	0.999236	0.158114	-0.0959946	0.201065	0.873071	0.0758098
PWY-2941: L-lysine biosynthesis II	0.0496885	0.0143658	0.021567149114350773;0.07773133203977194	0.000537354	0.0022535	0.000591386	0.177873	6268	0.985535	-0.0244721	0.864668	0.998004	0.145865	0.0379715	0.729998	0.879812	0.111111	0.0783284	0.442439	0.825526	0.103142	0.149927	1.579e-06	2.5879e-05	0.0316703	-0.0393335	0.673587	0.994752	0.0940721	0.0242198	0.863356	0.999062	0.142857	-0.2293	0.0681854	0.329447	0.131306	-0.0998682	0.326357	0.668432	0.103142	0.104156	0.499773	0.999236	0.158114	-0.049646	0.510141	0.907451	0.0758098
PWY-7184: pyrimidine deoxyribonucleotides de novo biosynthesis I	0.0494402	0.0126343	0.024711007629996267;0.07410899022983529	8.997e-05	0.000485838	0	0	6349	0.99827	-0.0177647	0.901552	0.998004	0.145865	0.193006	0.0732061	0.53428	0.111111	0.0827924	0.416681	0.81155	0.103142	0.107895	0.00059748	0.00140638	0.0316703	0.0659992	0.478979	0.994752	0.0940721	-0.00931107	0.947263	0.999062	0.142857	-0.195039	0.124124	0.329447	0.131306	-0.069433	0.49629	0.761864	0.103142	-0.017593	0.909787	0.999236	0.158114	-0.0961647	0.200259	0.873071	0.0758098
PWY-7431: aromatic biogenic amine degradation (bacteria)	0.0492391	0.0154012	0.01908785795153121;0.0793009579129692	0.00137703	0.00471683	0.00106867	0.21503	73	0.011478	0.00133058	0.992609	0.998004	0.145865	0.139341	0.200634	0.53428	0.111111	0.121818	0.229909	0.768039	0.103142	0.138131	1.0136e-05	5.9407e-05	0.0316703	-0.0107365	0.908537	0.994752	0.0940721	-0.0587991	0.675583	0.999062	0.142857	-0.157816	0.216986	0.369525	0.131306	-0.121542	0.230984	0.645252	0.103142	-0.104823	0.496995	0.999236	0.158114	-0.0775665	0.302469	0.873071	0.0758098
PWY-7316: dTDP-N-acetylviosamine biosynthesis	-0.0486287	0.0126343	-0.07329993664454541;-0.023898015503425254	0.000117263	0.00060476	0	0	2301	0.361792	-0.0896773	0.530521	0.998004	0.145865	-0.0204827	0.852397	0.941293	0.111111	-0.00933947	0.927283	0.98682	0.103142	-0.0262732	0.406233	0.479334	0.0316703	0.0470748	0.614031	0.994752	0.0940721	0.0579772	0.679881	0.999062	0.142857	-0.17223	0.176657	0.339427	0.131306	-0.0556046	0.586236	0.782216	0.103142	-0.16144	0.2913	0.999236	0.158114	-0.112094	0.134681	0.873071	0.0758098
PWY-7007: methyl ketone biosynthesis	0.0484281	0.0144198	0.020198496568279812;0.07658048107386267	0.000777052	0.00294766	0.00061382	0.142208	128	0.0201258	-0.0224148	0.875956	0.998004	0.145865	0.14191	0.192267	0.53428	0.111111	0.121818	0.229909	0.768039	0.103142	0.115792	0.000226143	0.000610585	0.0316703	-0.0107365	0.908537	0.994752	0.0940721	-0.000585238	0.996683	0.999062	0.142857	-0.177491	0.163345	0.334712	0.131306	-0.121542	0.230984	0.645252	0.103142	-0.00338178	0.982626	0.999236	0.158114	-0.0639689	0.39564	0.873071	0.0758098
PWY-1042: glycolysis IV (plant cytosol)	0.0483783	0.0159219	0.0172048060867632;0.07945790519845443	0.00236117	0.00732281	0.00134728	0.260845	6358	0.999686	-0.0198473	0.890075	0.998004	0.145865	0.157236	0.147442	0.53428	0.111111	0.109927	0.279404	0.768039	0.103142	0.135228	1.5644e-05	7.9784e-05	0.0316703	-0.0224971	0.809724	0.994752	0.0940721	-0.00192649	0.989081	0.999062	0.142857	-0.167863	0.188272	0.347471	0.131306	-0.140815	0.163955	0.645252	0.103142	0.0013849	0.992885	0.999236	0.158114	-0.0765379	0.308971	0.873071	0.0758098
PWY0-166: superpathway of pyrimidine deoxyribonucleotides de novo biosynthesis (E. coli)	0.0481669	0.0126343	0.02343541490010823;0.07283954808278227	0.000136103	0.000686495	0	0	6349	0.99827	-0.00798409	0.95567	0.998004	0.145865	0.174051	0.107646	0.53428	0.111111	0.0674043	0.509027	0.862152	0.103142	0.105619	0.00078113	0.00178378	0.0316703	0.0337736	0.717648	0.994752	0.0940721	-0.0345026	0.806259	0.999062	0.142857	-0.2071	0.101517	0.329447	0.131306	-0.0765423	0.452986	0.728971	0.103142	-0.00936981	0.951886	0.999236	0.158114	-0.102981	0.169848	0.873071	0.0758098
PWY-1269: CMP-3-deoxy-D-manno-octulosonate biosynthesis I	0.0480137	0.0140744	0.020460136060557983;0.07549437532131006	0.00064059	0.00253475	0.000474625	0.183818	6342	0.99717	-0.10008	0.483449	0.998004	0.145865	0.15233	0.160863	0.53428	0.111111	0.154333	0.126235	0.768039	0.103142	0.129219	3.7304e-05	0.00013698	0.0316703	-0.0493042	0.597306	0.994752	0.0940721	-0.00148673	0.991574	0.999062	0.142857	-0.230034	0.0672514	0.329447	0.131306	-0.0631478	0.536275	0.776047	0.103142	0.0714255	0.644609	0.999236	0.158114	0.0246384	0.74404	0.945564	0.0758098
DTDPRHAMSYN-PWY: dTDP-L-rhamnose biosynthesis I	0.0479923	0.0163041	0.016068859839163813;0.07981797133875657	0.00322363	0.00973453	0.00156881	0.280756	6359	0.999843	-0.053099	0.71118	0.998004	0.145865	0.182428	0.0911601	0.53428	0.111111	0.15027	0.13681	0.768039	0.103142	0.133908	1.8997e-05	9.0831e-05	0.0316703	-0.0215367	0.817706	0.994752	0.0940721	0.0135038	0.923572	0.999062	0.142857	-0.195862	0.122472	0.329447	0.131306	-0.153426	0.12854	0.645252	0.103142	0.0174408	0.910565	0.999236	0.158114	-0.0765401	0.308957	0.873071	0.0758098
PWY-6731: starch degradation III	-0.0478196	0.0152528	-0.07759750278299855;-0.017956400931767952	0.00170517	0.00567155	0.000994044	0.142411	5471	0.86022	-0.145414	0.30546	0.998004	0.145865	-0.247025	0.0199827	0.53428	0.111111	-0.127744	0.207637	0.768039	0.103142	-0.0394481	0.212158	0.268266	0.0316703	0.00337869	0.971162	0.994752	0.0940721	0.143867	0.301084	0.999062	0.142857	-0.249564	0.0458407	0.289439	0.131306	0.128661	0.204329	0.645252	0.103142	-0.098915	0.521847	0.999236	0.158114	0.154242	0.0382529	0.873071	0.0758098
GLYCOCAT-PWY: glycogen degradation I (bacterial)	-0.0475589	0.0151978	-0.0772307647984451;-0.017802860752876497	0.00173951	0.0057031	0.000966973	0.162386	5512	0.866667	-0.143315	0.312667	0.998004	0.145865	-0.256423	0.0154195	0.53428	0.111111	-0.129375	0.201782	0.768039	0.103142	-0.0187362	0.553739	0.621433	0.0316703	0.0029466	0.974849	0.994752	0.0940721	0.0435039	0.757047	0.999062	0.142857	-0.252706	0.0429719	0.279523	0.131306	0.147565	0.144208	0.645252	0.103142	-0.0976829	0.527103	0.999236	0.158114	0.134703	0.0713002	0.873071	0.0758098
PWY-6700: queuosine biosynthesis	0.0470352	0.0139727	0.01967907941951832;0.0743209371631028	0.000755829	0.00289105	0.000435621	0.107317	6358	0.999686	-0.0208215	0.884714	0.998004	0.145865	0.155356	0.152485	0.53428	0.111111	0.0966686	0.342271	0.768039	0.103142	0.112889	0.000325658	0.000839759	0.0316703	-0.0303411	0.745323	0.994752	0.0940721	-0.0550121	0.695466	0.999062	0.142857	-0.212136	0.0930547	0.329447	0.131306	-0.125997	0.214037	0.645252	0.103142	0.000506834	0.997396	0.999236	0.158114	-0.104979	0.161615	0.873071	0.0758098
PWY-7118: chitin degradation to ethanol	0.0468725	0.0147828	0.01792854382556707;0.07573794030787048	0.00150956	0.00505758	0.000771622	0.167175	90	0.0141509	-0.0224148	0.875956	0.998004	0.145865	0.13659	0.209868	0.538045	0.111111	0.121818	0.229909	0.768039	0.103142	0.015697	0.619837	0.682267	0.0316703	-0.0107365	0.908537	0.994752	0.0940721	0.22161	0.105243	0.999062	0.142857	-0.177491	0.163345	0.334712	0.131306	0.150007	0.137519	0.645252	0.103142	-0.00338178	0.982626	0.999236	0.158114	0.0741776	0.324229	0.873071	0.0758098
PWY-6307: L-tryptophan degradation X (mammalian, via tryptamine)	0.0468664	0.0156696	0.016184310125038785;0.07746026831709872	0.00276385	0.00845738	0.00120898	0.232507	75	0.0117925	0.00102459	0.994309	0.998004	0.145865	0.141776	0.192698	0.53428	0.111111	0.121818	0.229909	0.768039	0.103142	0.138131	1.0136e-05	5.9407e-05	0.0316703	-0.0107365	0.908537	0.994752	0.0940721	-0.058488	0.677209	0.999062	0.142857	-0.159653	0.211528	0.36574	0.131306	-0.121542	0.230984	0.645252	0.103142	-0.180448	0.236395	0.999236	0.158114	-0.0777336	0.301422	0.873071	0.0758098
PWY-7199: pyrimidine deoxyribonucleosides salvage	0.0466532	0.0129627	0.021275606235281182;0.07197074756648886	0.000316445	0.00146677	9.4201e-05	0.0264422	6355	0.999214	-0.0212832	0.882174	0.998004	0.145865	0.141372	0.194	0.53428	0.111111	0.111746	0.271409	0.768039	0.103142	0.107386	0.000634692	0.00148634	0.0316703	-0.0300399	0.747768	0.994752	0.0940721	-0.0429869	0.75985	0.999062	0.142857	-0.254796	0.041144	0.277722	0.131306	-0.102346	0.314359	0.664934	0.103142	-0.0170262	0.912683	0.999236	0.158114	-0.110982	0.13865	0.873071	0.0758098
PWY-6737: starch degradation V	0.0462187	0.0150575	0.01673520647088379;0.07562184539220397	0.00213027	0.00674342	0.000899088	0.2302	6356	0.999371	0.00839955	0.953366	0.998004	0.145865	0.118569	0.27767	0.584636	0.111111	0.0826741	0.417352	0.81155	0.103142	0.138543	9.523e-06	5.9407e-05	0.0316703	-0.0230381	0.805237	0.994752	0.0940721	-0.0435017	0.757059	0.999062	0.142857	-0.204071	0.106878	0.329447	0.131306	-0.176167	0.0796069	0.645252	0.103142	0.00917564	0.952882	0.999236	0.158114	-0.0571793	0.447905	0.881272	0.0758098
PWY-6609: adenine and adenosine salvage III	0.0459532	0.0142187	0.0181130683578161;0.07372209522049125	0.00122093	0.00427792	0.000531504	0.135573	6358	0.999686	0.000750711	0.99583	0.998004	0.145865	0.134044	0.218675	0.538045	0.111111	0.0946601	0.352501	0.768039	0.103142	0.109859	0.000472035	0.00114637	0.0316703	-0.0263331	0.778044	0.994752	0.0940721	-0.0464223	0.741276	0.999062	0.142857	-0.203994	0.107017	0.329447	0.131306	-0.127116	0.20992	0.645252	0.103142	-0.00512452	0.973675	0.999236	0.158114	-0.109898	0.142605	0.873071	0.0758098
PWY-5367: petroselinate biosynthesis	0.0455293	0.0126343	0.02079323514993247;0.07020959896434993	0.000311041	0.00146677	0	0	4932	0.775472	0.0792123	0.57995	0.998004	0.145865	0.0212175	0.847163	0.941293	0.111111	-0.00678942	0.947104	0.98682	0.103142	0.0872422	0.00562146	0.0104888	0.0316703	0.0326293	0.726836	0.994752	0.0940721	-0.0999672	0.475132	0.999062	0.142857	0.0798167	0.536749	0.692152	0.131306	-0.0622213	0.542299	0.776047	0.103142	0.202931	0.180756	0.999236	0.158114	0.0833355	0.26767	0.873071	0.0758098
PWY-7197: pyrimidine deoxyribonucleotide phosphorylation	0.045382	0.0126343	0.02064570648183755;0.0700627329527807	0.000325333	0.00147849	0	0	6350	0.998428	-0.00346916	0.980731	0.998004	0.145865	0.196899	0.0673476	0.53428	0.111111	0.0796975	0.434447	0.825526	0.103142	0.103501	0.000997825	0.0021914	0.0316703	0.0820707	0.378019	0.994752	0.0940721	-0.0296102	0.833324	0.999062	0.142857	-0.199013	0.116299	0.329447	0.131306	-0.0662899	0.516092	0.776047	0.103142	-0.0145406	0.925393	0.999236	0.158114	-0.104454	0.163746	0.873071	0.0758098
COLANSYN-PWY: colanic acid building blocks biosynthesis	0.0451442	0.0144976	0.01675594751414458;0.07345968796631865	0.00183448	0.00592977	0.000646658	0.184164	6306	0.991509	0.0140912	0.921841	0.998004	0.145865	0.0799692	0.46605	0.724527	0.111111	0.0562462	0.581907	0.895298	0.103142	0.139798	7.867e-06	5.8243e-05	0.0316703	-0.113699	0.220312	0.994752	0.0940721	-0.0232762	0.868634	0.999062	0.142857	-0.169081	0.18498	0.347462	0.131306	-0.0850127	0.404194	0.705637	0.103142	-0.0855148	0.580299	0.999236	0.158114	-0.0373221	0.620729	0.916373	0.0758098
PWY-5845: superpathway of menaquinol-9 biosynthesis	-0.0446748	0.0139981	-0.07201768665343802;-0.01726471902943117	0.00140606	0.00474547	0.000445276	0.0737324	3679	0.578459	-0.0454808	0.751234	0.998004	0.145865	-0.0662751	0.54624	0.788441	0.111111	-0.0523549	0.608382	0.901268	0.103142	-0.0747882	0.0177413	0.0285473	0.0316703	-0.0310863	0.739286	0.994752	0.0940721	0.116027	0.406239	0.999062	0.142857	0.0264538	0.838292	0.907491	0.131306	0.0514081	0.614901	0.801817	0.103142	0.0253341	0.870366	0.999236	0.158114	-0.0376949	0.617238	0.916373	0.0758098
TRNA-CHARGING-PWY: tRNA charging	0.0446606	0.0138969	0.017448809499335593;0.0718063223224521	0.00130157	0.00452593	0.000407131	0.10427	6357	0.999528	-0.00202714	0.98874	0.998004	0.145865	0.147442	0.175097	0.53428	0.111111	0.0891399	0.381566	0.77203	0.103142	0.108959	0.000526112	0.00127097	0.0316703	-0.0366059	0.695078	0.994752	0.0940721	-0.0659061	0.638844	0.999062	0.142857	-0.213907	0.0902084	0.329447	0.131306	-0.124624	0.219164	0.645252	0.103142	-0.00437016	0.97755	0.999236	0.158114	-0.111933	0.135253	0.873071	0.0758098
PWY-5862: superpathway of demethylmenaquinol-9 biosynthesis	-0.0441027	0.0141159	-0.07167720324296631;-0.016460740971897644	0.00177118	0.00576575	0.000490808	0.0800403	3679	0.578459	-0.0472942	0.741639	0.998004	0.145865	-0.0678674	0.536591	0.779415	0.111111	-0.0517379	0.612627	0.901268	0.103142	-0.0745978	0.0180349	0.0287431	0.0316703	-0.0311255	0.73897	0.994752	0.0940721	0.118931	0.394409	0.999062	0.142857	0.0296673	0.818953	0.902395	0.131306	0.053183	0.602705	0.792669	0.103142	0.0237637	0.878342	0.999236	0.158114	-0.036824	0.625405	0.916373	0.0758098
PWY-7198: pyrimidine deoxyribonucleotides de novo biosynthesis IV	0.0435347	0.0126343	0.01879549208491315;0.06822064725746972	0.000565272	0.0022961	0	0	6200	0.974843	0.0109483	0.939238	0.998004	0.145865	-0.0854685	0.435711	0.710194	0.111111	0.0886282	0.38433	0.77203	0.103142	0.103547	0.000992472	0.00219012	0.0316703	0.140909	0.127202	0.994752	0.0940721	0.0603578	0.66746	0.999062	0.142857	-0.24085	0.0545999	0.307438	0.131306	-0.0373738	0.714749	0.853182	0.103142	-0.0750091	0.627994	0.999236	0.158114	-0.010469	0.889691	0.961748	0.0758098
PWY-6595: superpathway of guanosine nucleotides degradation (plants)	-0.0434822	0.0126343	-0.06816827630788964;-0.01874289498269375	0.000574049	0.0023113	0	0	5280	0.830189	-0.132618	0.350988	0.998004	0.145865	-0.200775	0.0618866	0.53428	0.111111	-0.0385013	0.706523	0.964398	0.103142	-0.0235762	0.456134	0.523414	0.0316703	-0.0205058	0.826293	0.994752	0.0940721	0.079718	0.569819	0.999062	0.142857	-0.043292	0.738229	0.853519	0.131306	-0.101023	0.320731	0.666133	0.103142	0.00941278	0.951666	0.999236	0.158114	-0.0102262	0.892234	0.961748	0.0758098
PHOTOALL-PWY: oxygenic photosynthesis	0.0420796	0.0126343	0.017338144730338345;0.06676946529223686	0.000861089	0.00316192	0	0	214	0.0336478	-0.0224148	0.875956	0.998004	0.145865	0.0162209	0.882868	0.954209	0.111111	0.0572798	0.574963	0.895298	0.103142	0.0929156	0.00316815	0.00621446	0.0316703	-0.0107365	0.908537	0.994752	0.0940721	0.00935257	0.947028	0.999062	0.142857	0.0838076	0.516425	0.678811	0.131306	0.0112275	0.912635	0.940917	0.103142	-0.00338178	0.982626	0.999236	0.158114	-0.0325934	0.665711	0.926401	0.0758098
PWY-6263: superpathway of menaquinol-8 biosynthesis II	-0.0416195	0.0126343	-0.0663106076360012;-0.01687738130512969	0.000981088	0.00357397	0	0	4018	0.631761	0.0640607	0.654848	0.998004	0.145865	-0.083676	0.445478	0.710194	0.111111	-0.172501	0.086312	0.768039	0.103142	0.00218141	0.945045	0.966093	0.0316703	-0.0493439	0.597011	0.994752	0.0940721	-0.201741	0.142301	0.999062	0.142857	-0.20966	0.0971452	0.329447	0.131306	-0.217805	0.0285993	0.645252	0.103142	-0.0674822	0.663081	0.999236	0.158114	0.012538	0.86807	0.957124	0.0758098
PWY-7218: photosynthetic 3-hydroxybutanoate biosynthesis (engineered)	0.0408672	0.0126343	0.01612408121335548;0.06556037824063855	0.00121108	0.00427604	0	0	214	0.0336478	-0.0224148	0.875956	0.998004	0.145865	0.0120622	0.912763	0.962801	0.111111	0.0536673	0.599395	0.899352	0.103142	0.0897155	0.0043951	0.00840563	0.0316703	-0.0107365	0.908537	0.994752	0.0940721	0.00981812	0.944395	0.999062	0.142857	0.0874508	0.498206	0.659011	0.131306	0.0133585	0.896136	0.934833	0.103142	-0.00338178	0.982626	0.999236	0.158114	-0.0313784	0.67747	0.929857	0.0758098
GLUCONEO-PWY: gluconeogenesis I	0.040782	0.0135289	0.014285394278141376;0.06722143384408798	0.00256198	0.00789229	0.000275559	0.0932493	6314	0.992767	0.0597926	0.676585	0.998004	0.145865	0.0873358	0.425664	0.706657	0.111111	0.0410258	0.688224	0.954366	0.103142	0.12811	4.3609e-05	0.000155167	0.0316703	-0.000825533	0.992952	0.99512	0.0940721	0.036924	0.792942	0.999062	0.142857	-0.195099	0.124003	0.329447	0.131306	-0.178176	0.0761099	0.645252	0.103142	-0.00594472	0.969464	0.999236	0.158114	-0.0670292	0.373316	0.873071	0.0758098
7ALPHADEHYDROX-PWY: cholate degradation (bacteria, anaerobic)	0.0395538	0.0126343	0.014808831412236755;0.0642503558312561	0.00173539	0.0057031	0	0	129	0.020283	-0.0224148	0.875956	0.998004	0.145865	0.14191	0.192267	0.53428	0.111111	0.0475437	0.64181	0.912046	0.103142	0.0778022	0.0136177	0.0228958	0.0316703	-0.0384092	0.680842	0.994752	0.0940721	-0.040883	0.77129	0.999062	0.142857	-0.0583296	0.652223	0.785749	0.131306	-0.121542	0.230984	0.645252	0.103142	-0.00338178	0.982626	0.999236	0.158114	0.117264	0.117353	0.873071	0.0758098
PWY-6953: dTDP-3-acetamido-3,6-dideoxy-&alpha;-D-galactose biosynthesis	-0.0392444	0.0126343	-0.06394172598122953;-0.01449899493451874	0.00188607	0.00605389	0	0	999	0.157075	0.208745	0.135994	0.998004	0.145865	0.0653182	0.552079	0.789297	0.111111	-0.05088	0.61855	0.903779	0.103142	-0.0538434	0.0883291	0.121024	0.0316703	-0.0712534	0.444496	0.994752	0.0940721	-0.0231581	0.869295	0.999062	0.142857	-0.000377631	0.997676	0.997676	0.131306	-0.0439844	0.667003	0.838779	0.103142	0.0518511	0.738082	0.999236	0.158114	-0.0789119	0.294102	0.873071	0.0758098
GLUCOSE1PMETAB-PWY: glucose and glucose-1-phosphate degradation	-0.0391394	0.0127782	-0.06411783941780212;-0.014111854556404907	0.00218117	0.00685725	4.0317e-05	0.0095467	5627	0.884748	0.0300021	0.834461	0.998004	0.145865	-0.154926	0.153655	0.53428	0.111111	-0.141641	0.161437	0.768039	0.103142	0.00120638	0.969592	0.982434	0.0316703	0.0226729	0.808265	0.994752	0.0940721	0.136688	0.326413	0.999062	0.142857	-0.23308	0.0634786	0.329447	0.131306	0.106159	0.296443	0.661774	0.103142	-0.0991523	0.520838	0.999236	0.158114	0.131366	0.0787565	0.873071	0.0758098
PWY66-400: glycolysis VI (metazoan)	0.0391326	0.0126343	0.014387086491708286;0.06383025102989047	0.00194338	0.00619454	0	0	6315	0.992925	0.0850555	0.552104	0.998004	0.145865	0.0115948	0.916131	0.962801	0.111111	0.0152904	0.881216	0.979366	0.103142	0.119458	0.000140895	0.000406736	0.0316703	-0.00963141	0.917917	0.994752	0.0940721	0.0580979	0.67925	0.999062	0.142857	-0.232391	0.064317	0.329447	0.131306	-0.135702	0.180166	0.645252	0.103142	-0.0118321	0.939262	0.999236	0.158114	-0.0773427	0.303876	0.873071	0.0758098
PWY-6167: flavin biosynthesis II (archaea)	-0.0506755	0.0202857	-0.09023823332947771;-0.010953090201190053	0.0124232	0.0324238	0.00474749	0.339886	1481	0.232862	0.114542	0.421705	0.998004	0.145865	0.0230362	0.834237	0.940823	0.111111	-0.125624	0.215424	0.768039	0.103142	-0.0857683	0.00649095	0.0119652	0.0316703	-0.118977	0.199313	0.994752	0.0940721	-0.321397	0.015049	0.986782	0.142857	-0.202981	0.10886	0.329447	0.131306	-0.0853023	0.402582	0.705637	0.103142	-0.0905465	0.558023	0.999236	0.158114	-0.0951594	0.205055	0.873071	0.0758098
GLCMANNANAUT-PWY: superpathway of N-acetylglucosamine, N-acetylmannosamine and N-acetylneuraminate degradation	0.0485933	0.0189586	0.011467841152888113;0.08558491977119019	0.0103222	0.0275459	0.00351275	0.401108	6311	0.992296	0.0893751	0.53192	0.998004	0.145865	0.112714	0.30247	0.597308	0.111111	0.0390929	0.702219	0.964398	0.103142	0.140339	7.241e-06	5.8172e-05	0.0316703	-0.0356647	0.70255	0.994752	0.0940721	0.0306066	0.827795	0.999062	0.142857	-0.190332	0.133885	0.33154	0.131306	-0.110148	0.278423	0.661774	0.103142	0.0236306	0.879019	0.999236	0.158114	-0.0100602	0.893973	0.961748	0.0758098
PWY-2723: trehalose degradation V	-0.0468093	0.0165613	-0.07914082171905354;-0.014379392988541838	0.00468058	0.0135974	0.00172607	0.221307	5474	0.860692	-0.14624	0.302654	0.998004	0.145865	-0.262145	0.0130987	0.53428	0.111111	-0.126395	0.212568	0.768039	0.103142	-0.0345559	0.274529	0.337825	0.0316703	0.00376906	0.967832	0.994752	0.0940721	0.136182	0.328245	0.999062	0.142857	-0.249359	0.0460328	0.289439	0.131306	0.165196	0.100979	0.645252	0.103142	-0.0981289	0.525197	0.999236	0.158114	0.164783	0.0265389	0.873071	0.0758098
PWY-6313: serotonin degradation	0.0464735	0.0160359	0.015072706402517868;0.07778270803294912	0.00373254	0.0111249	0.00141185	0.25182	74	0.0116352	0.00148897	0.991729	0.998004	0.145865	0.139171	0.201195	0.53428	0.111111	0.121818	0.229909	0.768039	0.103142	0.138131	1.0136e-05	5.9407e-05	0.0316703	-0.0107365	0.908537	0.994752	0.0940721	-0.0588068	0.675543	0.999062	0.142857	-0.157835	0.21693	0.369525	0.131306	-0.121542	0.230984	0.645252	0.103142	-0.104822	0.496998	0.999236	0.158114	-0.0775657	0.302475	0.873071	0.0758098
PWY-6396: superpathway of 2,3-butanediol biosynthesis	0.0463656	0.0216062	0.0040441183768887765;0.08852121176647039	0.0317817	0.0715087	0.00614274	0.367171	561	0.0882075	-0.0292663	0.838469	0.998004	0.145865	0.214195	0.0456452	0.53428	0.111111	-0.0503959	0.621903	0.903779	0.103142	-0.0137448	0.664021	0.713783	0.0316703	0.202888	0.0261222	0.994752	0.0940721	0.407469	0.00128026	0.455232	0.142857	0.05276	0.683641	0.81083	0.131306	0.175435	0.0809125	0.645252	0.103142	0.283449	0.0554506	0.999236	0.158114	0.0379135	0.615196	0.916373	0.0758098
PWY-7383: anaerobic energy metabolism (invertebrates, cytosol)	-0.0452118	0.0182266	-0.08079424838602145;-0.009514200764939513	0.0130665	0.0338842	0.00290592	0.351256	6158	0.968239	0.13103	0.356904	0.998004	0.145865	0.130385	0.231775	0.546305	0.111111	-0.145933	0.148813	0.768039	0.103142	0.0252283	0.425169	0.496571	0.0316703	-0.0652563	0.483967	0.994752	0.0940721	-0.181167	0.189691	0.999062	0.142857	-0.21525	0.0880961	0.329447	0.131306	-0.114368	0.260157	0.652526	0.103142	0.011872	0.939058	0.999236	0.158114	-0.0904802	0.228453	0.873071	0.0758098
PPGPPMET-PWY: ppGpp biosynthesis	0.0451252	0.0171685	0.011501865004646849;0.07864659392713089	0.00854087	0.0234746	0.00212377	0.31867	6019	0.946384	-0.228713	0.100548	0.998004	0.145865	0.182479	0.0910651	0.53428	0.111111	0.159699	0.113223	0.768039	0.103142	0.141881	5.707e-06	4.9221e-05	0.0316703	0.0657447	0.480684	0.994752	0.0940721	0.121271	0.38502	0.999062	0.142857	-0.145849	0.254896	0.397949	0.131306	-0.0957669	0.346841	0.673906	0.103142	0.0258481	0.867758	0.999236	0.158114	-0.0343358	0.648987	0.916373	0.0758098
PWY-5659: GDP-mannose biosynthesis	0.0447832	0.0158605	0.013723008239302791;0.07575700572982323	0.00472495	0.01364	0.00131306	0.320559	6345	0.997642	-0.0468231	0.744128	0.998004	0.145865	0.114608	0.294296	0.596327	0.111111	0.0729576	0.474559	0.831384	0.103142	0.150319	1.48e-06	2.5467e-05	0.0316703	-0.0393827	0.673201	0.994752	0.0940721	-0.00921602	0.9478	0.999062	0.142857	-0.142872	0.264961	0.408111	0.131306	-0.151205	0.13432	0.645252	0.103142	-0.0415279	0.788951	0.999236	0.158114	-0.00636625	0.932788	0.972159	0.0758098
PWY-6415: L-ascorbate biosynthesis V	0.0444027	0.01686	0.011382640663660777;0.07732593621134082	0.00841145	0.0232582	0.00191707	0.311592	140	0.0220126	-0.0224148	0.875956	0.998004	0.145865	0.14191	0.192267	0.53428	0.111111	0.121818	0.229909	0.768039	0.103142	0.138131	1.0136e-05	5.9407e-05	0.0316703	-0.0107365	0.908537	0.994752	0.0940721	-0.0802238	0.567356	0.999062	0.142857	-0.255942	0.0401694	0.27519	0.131306	-0.121542	0.230984	0.645252	0.103142	-0.00338178	0.982626	0.999236	0.158114	-0.0639689	0.39564	0.873071	0.0758098
PWY-7221: guanosine ribonucleotides de novo biosynthesis	0.0437264	0.0159717	0.012446542973803489;0.07492081820898934	0.00615772	0.017665	0.00137529	0.259703	6359	0.999843	-0.0180105	0.900197	0.998004	0.145865	0.165323	0.127136	0.53428	0.111111	0.111003	0.274657	0.768039	0.103142	0.124972	6.7344e-05	0.000217684	0.0316703	-0.0191185	0.837881	0.994752	0.0940721	-0.0307528	0.826985	0.999062	0.142857	-0.190706	0.133089	0.33154	0.131306	-0.136058	0.179004	0.645252	0.103142	0.00164175	0.991565	0.999236	0.158114	-0.0898249	0.231874	0.873071	0.0758098
PWY5F9-12: biphenyl degradation	0.0423534	0.0155176	0.011961283970576088;0.07266725412570446	0.00631813	0.0180126	0.00112862	0.213132	96	0.0150943	-0.0224148	0.875956	0.998004	0.145865	0.0542832	0.621438	0.834036	0.111111	0.0394238	0.699817	0.964398	0.103142	0.113373	0.000306614	0.000795118	0.0316703	0.0746251	0.423112	0.994752	0.0940721	-0.0169238	0.904294	0.999062	0.142857	-0.0401071	0.756891	0.864211	0.131306	-0.0582176	0.568696	0.776879	0.103142	-0.00338178	0.982626	0.999236	0.158114	-0.0561439	0.456199	0.882393	0.0758098
GLUCUROCAT-PWY: superpathway of &beta;-D-glucuronide and D-glucuronate degradation	0.0419826	0.014398	0.013784404700214388;0.07011410842356822	0.00352988	0.0105896	0.00060473	0.154878	6311	0.992296	0.00675157	0.962508	0.998004	0.145865	0.110354	0.312856	0.608478	0.111111	0.0570086	0.576781	0.895298	0.103142	0.132186	2.4407e-05	0.000105686	0.0316703	-0.0200351	0.830221	0.994752	0.0940721	0.0379668	0.787224	0.999062	0.142857	-0.240255	0.055243	0.307438	0.131306	-0.121598	0.230763	0.645252	0.103142	-0.0187416	0.903923	0.999236	0.158114	-0.0312779	0.678446	0.929857	0.0758098
PWY-3841: folate transformations II	0.0417528	0.0146856	0.012990637544126653;0.07044600305608024	0.00444711	0.0130848	0.000728172	0.16838	6358	0.999686	-0.0104677	0.941901	0.998004	0.145865	0.154594	0.154564	0.53428	0.111111	0.0984778	0.333214	0.768039	0.103142	0.112152	0.00035672	0.000914719	0.0316703	-0.0181147	0.846287	0.994752	0.0940721	-0.0452663	0.747511	0.999062	0.142857	-0.20733	0.101117	0.329447	0.131306	-0.117032	0.24905	0.645252	0.103142	-0.000148789	0.999236	0.999236	0.158114	-0.0969689	0.196481	0.873071	0.0758098
ARGSYNBSUB-PWY: L-arginine biosynthesis II (acetyl cycle)	0.041303	0.0160662	0.009833762635542628;0.07269057844791839	0.01011	0.0271373	0.0014292	0.291156	6356	0.999371	0.0480136	0.737842	0.998004	0.145865	0.132745	0.223266	0.538045	0.111111	0.0691894	0.497811	0.8502	0.103142	0.129243	3.7175e-05	0.00013698	0.0316703	-0.0261838	0.779271	0.994752	0.0940721	-0.0593172	0.67288	0.999062	0.142857	-0.215902	0.087083	0.329447	0.131306	-0.124429	0.219901	0.645252	0.103142	0.0089681	0.953947	0.999236	0.158114	-0.0723883	0.336111	0.873071	0.0758098
PWY-5178: toluene degradation IV (aerobic) (via catechol)	0.0412848	0.0159338	0.010075034642273483;0.07241421272960138	0.0095344	0.0258952	0.00135395	0.251739	83	0.0130503	0.00725726	0.959702	0.998004	0.145865	0.04225	0.70091	0.877398	0.111111	0.121818	0.229909	0.768039	0.103142	0.0983841	0.00176879	0.00367364	0.0316703	-0.0107365	0.908537	0.994752	0.0940721	-0.000585238	0.996683	0.999062	0.142857	0.051563	0.690464	0.816811	0.131306	-0.121542	0.230984	0.645252	0.103142	-0.121958	0.428349	0.999236	0.158114	-0.0639689	0.39564	0.873071	0.0758098
PWY-7219: adenosine ribonucleotides de novo biosynthesis	0.0412174	0.0153563	0.01113953956650384;0.07122077545131664	0.00724481	0.0201538	0.00104587	0.212459	6359	0.999843	-0.00118298	0.993429	0.998004	0.145865	0.153356	0.157985	0.53428	0.111111	0.0914483	0.369243	0.768039	0.103142	0.110433	0.000440304	0.00108075	0.0316703	-0.0238053	0.798883	0.994752	0.0940721	-0.043135	0.759047	0.999062	0.142857	-0.206373	0.102784	0.329447	0.131306	-0.108163	0.287299	0.661774	0.103142	0.00210299	0.989195	0.999236	0.158114	-0.0941874	0.209769	0.873071	0.0758098
PWY-5989: stearate biosynthesis II (bacteria and plants)	0.0406935	0.0156695	0.010000871573392384;0.07130948979890499	0.00937121	0.0256035	0.00120891	0.213268	6205	0.975629	-0.148945	0.293572	0.998004	0.145865	0.151613	0.162898	0.53428	0.111111	0.0319976	0.754399	0.964564	0.103142	0.108302	0.00056921	0.00135372	0.0316703	0.0217536	0.815902	0.994752	0.0940721	0.042158	0.764351	0.999062	0.142857	-0.202256	0.110191	0.329447	0.131306	0.0557252	0.585422	0.782216	0.103142	0.0692771	0.654649	0.999236	0.158114	-0.0974686	0.194159	0.873071	0.0758098
DHGLUCONATE-PYR-CAT-PWY: glucose degradation (oxidative)	0.0387591	0.0136523	0.012017705894281189;0.06544510805812326	0.00450775	0.0131787	0.000318441	0.0541485	124	0.0194969	0.116021	0.415647	0.998004	0.145865	0.200183	0.0626973	0.53428	0.111111	0.221513	0.0258493	0.768039	0.103142	0.0370747	0.241011	0.298178	0.0316703	-0.0107365	0.908537	0.994752	0.0940721	-0.000585238	0.996683	0.999062	0.142857	-0.0682213	0.597861	0.745702	0.131306	0.194549	0.0519141	0.645252	0.103142	-0.00338178	0.982626	0.999236	0.158114	-0.0127082	0.866295	0.957124	0.0758098
POLYISOPRENSYN-PWY: polyisoprenoid biosynthesis (E. coli)	0.0386587	0.0164424	0.00644786491199329;0.07078933501861558	0.0186668	0.0463139	0.00165252	0.406147	6183	0.97217	-0.135538	0.340261	0.998004	0.145865	0.0797587	0.467233	0.724527	0.111111	0.0934693	0.358654	0.768039	0.103142	0.151669	1.184e-06	2.5088e-05	0.0316703	-0.0622345	0.504532	0.994752	0.0940721	-0.118415	0.396498	0.999062	0.142857	0.028732	0.824571	0.903289	0.131306	-0.0224822	0.826069	0.898349	0.103142	-0.147992	0.334534	0.999236	0.158114	0.00577169	0.939052	0.972159	0.0758098
PWY-7242: D-fructuronate degradation	0.0385407	0.01495	0.009255396510692637;0.06775996347208003	0.00990689	0.0267486	0.000848367	0.193915	6316	0.993082	0.0223785	0.876155	0.998004	0.145865	0.126143	0.247615	0.552387	0.111111	0.0582922	0.568198	0.895298	0.103142	0.129283	3.6968e-05	0.00013698	0.0316703	-0.0165919	0.859072	0.994752	0.0940721	0.0632946	0.652254	0.999062	0.142857	-0.198755	0.116797	0.329447	0.131306	-0.125128	0.217273	0.645252	0.103142	-0.0162343	0.91673	0.999236	0.158114	-0.0339389	0.652782	0.916373	0.0758098
[truncated: 287 more rows]
[truncated: 88 more columns]

## Sheet: KEGG
KEGG entry	Meta-correlation	S.E.	C.I.	P-value	Meta-correlation Q-value	Tau^2	I^2	N	Prevalence	NagySzakalD_2017_Correlation	NagySzakalD_2017_Pvalue	NagySzakalD_2017_Qvalue	NagySzakalD_2017_SE	CosteaPI_2017_Correlation	CosteaPI_2017_Pvalue	CosteaPI_2017_Qvalue	CosteaPI_2017_SE	AsnicarF_2021_USA_Correlation	AsnicarF_2021_USA_Pvalue	AsnicarF_2021_USA_Qvalue	AsnicarF_2021_USA_SE	AsnicarF_2021_GBR_Correlation	AsnicarF_2021_GBR_Pvalue	AsnicarF_2021_GBR_Qvalue	AsnicarF_2021_GBR_SE	KeohaneDM_2020_Correlation	KeohaneDM_2020_Pvalue	KeohaneDM_2020_Qvalue	KeohaneDM_2020_SE	VogtmannE_2016_Correlation	VogtmannE_2016_Pvalue	VogtmannE_2016_Qvalue	VogtmannE_2016_SE	FengQ_2015_Correlation	FengQ_2015_Pvalue	FengQ_2015_Qvalue	FengQ_2015_SE	DeFilippisF_2019_Correlation	DeFilippisF_2019_Pvalue	DeFilippisF_2019_Qvalue	DeFilippisF_2019_SE	KarlssonFH_2013_Correlation	KarlssonFH_2013_Pvalue	KarlssonFH_2013_Qvalue	KarlssonFH_2013_SE	XieH_2016_Correlation	XieH_2016_Pvalue	XieH_2016_Qvalue	XieH_2016_SE
[truncated: 5,080 more rows]
[truncated: 88 more columns]

[truncated: 1 more sheets: species arcsine]
