# Supplementary material for: Meta-analysis of 22,710 human microbiome metagenomes defines an oral-to-gut microbial enrichment score and associations with host health and disease
Source: Nat Commun. 2025 Dec 23;17:196. doi: 10.1038/s41467-025-66888-1 (PMC12780261; doi:10.1038/s41467-025-66888-1)
Supplement: Supplementary file 3 — Supplementary Data 1-8 [file 41467_2025_66888_MOESM3_ESM.zip › Supplementary Data Files/Supplementary Data 8.xlsx]

## Sheet: Caption
Supplementary File 8. Statistics related to panels B to D in figure 5 of the main text

## Sheet: Panel B AUROC and FDR
Prevalence_threshold	Effect_size_disease_vs_control	Effect_size_control_vs_disease	Mann_Whitney_statistic	Mann_Whitney_pvalue	AUROC
0.01	0.794252	-0.794252	226	2.04397e-05	0.799645
0.05	0.819946	-0.819946	237	3.61263e-05	0.789894
0.1	1.00378	-1.00378	227	2.1541e-05	0.798759
0.2	0.924368	-0.924368	247	5.97404e-05	0.781028
0.3	0.887187	-0.887187	250	6.92805e-05	0.778369
0.4	0.881421	-0.881421	239	3.99946e-05	0.788121
0.5	0.776566	-0.776566	225	1.93919e-05	0.800532

## Sheet: Panel C AUROC and FDR
Study	AUROC	FDR
ZellerG_2014	0.67	0.0064
YuJ_2015	0.73	3.87e-05
FengQ_2015	0.59	0.1637
VogtmannE_2016	0.65	0.0149
ThomasAM_2019_a	0.69	0.0394
ThomasAM_2019_b	0.84	3.29e-05
WirbelJ_2018	0.75	6.79e-06
GuptaA_2019	0.72	0.0081
HanniganGD_2017	0.65	0.0876
YachidaS_2019	0.59	0.0015

## Sheet: Panel D AUROC and FDR
Study	Disease	AUROC	FDR
XieH_2016_asthma	asthma	0.53	0.686
XieH_2016_migraine	migraine	0.57	0.164
ZhuF_2020	schizofrenia	0.56	0.232
JieZ_2017	ACVD	0.76	3.12e-14
QinN_2014	cirrhosis	0.88	6.65e-23
RubelMA_2020	STH	0.52	0.737
BedarfJR_2017	PD	0.38	0.195
YeZ_2018	BD	0.58	0.35
MetaCardis_2020_a_CAD	CAD	0.66	6.18e-07
MetaCardis_2020_a_HF	HF	0.74	0.000912
NagySzakalD_2017	ME/CFS	0.54	0.562
HMP_2019_ibdmdb_UC	UC	0.5	1
NielsenHB_2014_UC	UC	0.67	4.29e-05
HMP_2019_ibdmdb_CD	CD	0.57	0.562
NielsenHB_2014_CD	CD	0.77	0.002
HeQ_2017	CD	0.8	5e-06
QinJ_2012	T2D	0.59	0.011
KarlssonFH_2013	T2D	0.59	0.164
SankaranarayananK_2015	T2D	0.67	0.119
MetaCardis_2020_a_T2D	T2D	0.6	6.18e-07
