# Supplementary material for: Meta-analysis of 22,710 human microbiome metagenomes defines an oral-to-gut microbial enrichment score and associations with host health and disease
Source: Nat Commun. 2025 Dec 23;17:196. doi: 10.1038/s41467-025-66888-1 (PMC12780261; doi:10.1038/s41467-025-66888-1)
Supplement: Supplementary file 3 — Supplementary Data 1-8 [file 41467_2025_66888_MOESM3_ESM.zip › Supplementary Data Files/Supplementary Data 5.xlsx]

## Sheet: Caption
Supplementary File 5. Meta-analysis of health- & disease-related microbial species & pathways in 4,646 adults (15 diseases, 2,300 cases, 2,346 controls). Effect sizes are calculated as SMDs from a linear model controlling for age, BMI, and sequencing depth, applied to centered log-ratio transformed species relative abundances. Q-values were calculated from P-values with the Benjamini-Hochberg fal…

## Sheet: microbial species
	Effect-size	S.E.	C.I.	P-value	Random eff. Q-value	Tau^2	I^2	N	Prevalence	N.positive	N.negative	CRC_Effect	CRC_Pvalue	CRC_Qvalue	CRC_SE	CRC_SE	asthma_Effect	asthma_Pvalue	asthma_Qvalue	asthma_SE	asthma_SE	me/cfs_Effect	me/cfs_Pvalue	me/cfs_Qvalue	me/cfs_SE	migraine_Effect	migraine_Pvalue	migraine_Qvalue	migraine_SE	migraine_SE	T2D_Effect	T2D_Pvalue	T2D_Qvalue	T2D_SE	T2D_SE	CD_Effect	CD_Pvalue	CD_Qvalue	CD_SE	CD_SE	UC_Effect	UC_Pvalue	UC_Qvalue	UC_SE	UC_SE	CAD_Effect	CAD_Pvalue	CAD_Qvalue	CAD_SE
s__Streptococcus_vestibularis	0.346405	0.0845336	0.18071867007081402;0.512090349501523	4.1704e-05	0.00116307	0.0777833	0.858736	867	0.186612	544	323	0.0438489	0.43349	0.586353	0.0559845	0.0559845	0.0693663	0.755838	0.947996	0.14218	0.14218	0.257074	0.206318	0.466233	0.202884	-0.0657876	0.685329	0.891981	0.133669	0.133669	0.271714	0.0415249	0.514176	0.133308	0.133308	0.422171	0.0857337	0.205942	0.245685	0.245685	0.399909	0.00034577	0.00787136	0.111758	0.111758	0.263491	0.0124281	0.125312	0.0848059
s__Actinomyces_odontolyticus	0.338519	0.0769176	0.18776086618979262;0.4892777763554269	1.0772e-05	0.000491597	0.0589606	0.821436	1011	0.217607	573	438	-0.0555841	0.524939	0.664924	0.0874308	0.0874308	0.457761	0.0412214	0.440015	0.143987	0.143987	0.256762	0.206865	0.466233	0.202882	0.257596	0.11356	0.565071	0.134186	0.134186	0.0208874	0.762894	0.984533	0.0692365	0.0692365	0.210474	0.518223	0.61429	0.325767	0.325767	0.216007	0.0515899	0.186367	0.11097	0.11097	0.0570262	0.587499	0.827582	0.0844575
s__Eubacterium_ramulus	-0.31409	0.0727729	-0.4567249008576192;-0.17145508659375255	1.5886e-05	0.000613448	0.0572025	0.817564	3049	0.656479	1394	1656	-0.0765493	0.171707	0.32586	0.0560087	0.0560087	-0.724924	0.00134041	0.0683607	0.146732	0.146732	-0.4962	0.0158636	0.186449	0.205137	-0.498133	0.00239194	0.101179	0.13569	0.13569	-0.0257415	0.627923	0.966421	0.0531133	0.0531133	-0.773396	0.00298538	0.0260647	0.26047	0.26047	0.178118	0.108201	0.288784	0.110885	0.110885	-0.0862662	0.411948	0.722264	0.0844796
s__Firmicutes_bacterium_CAG_95	-0.302473	0.0558585	-0.4119553096128486;-0.19299002866982068	6.1e-08	1.3587e-05	0.0257637	0.641038	1284	0.276367	515	769	0.00513866	0.944503	0.963022	0.0738198	0.0738198	-0.399283	0.0746197	0.543658	0.143547	0.143547	-0.697677	0.000828695	0.0318677	0.208107	-0.207907	0.201103	0.619454	0.133994	0.133994	-0.223948	0.125499	0.778524	0.146171	0.146171	-0.455922	0.000514813	0.00667786	0.131279	0.131279	-0.337533	0.0435283	0.166787	0.167211	0.167211	-0.144856	0.168526	0.472964	0.084551
s__Terrisporobacter_othiniensis	0.288897	0.0745743	0.1427318287835145;0.4350630819402943	0.000107083	0.00247789	0	0	30	0.00645717	14	16	NA	NA	NA	NA	NA	0.239683	0.283281	0.847221	0.142647	0.142647	0.255428	0.209214	0.469147	0.202874	0.221455	0.173391	0.616089	0.134042	0.134042	NA	NA	NA	NA	NA	0.426636	0.00237939	0.0220458	0.140421	0.140421	NA	NA	NA	NA	NA	NA	NA	NA	NA
s__Peptostreptococcus_anaerobius	0.28288	0.0630659	0.15927086349953823;0.4064892030783135	7.275e-06	0.000456534	0.00674065	0.23747	90	0.0193715	83	7	0.288542	3.1e-07	1.3266e-05	0.0563841	0.0563841	0.305254	0.17217	0.749334	0.142963	0.142963	NA	NA	NA	NA	0.40962	0.0122281	0.191573	0.135027	0.135027	NA	NA	NA	NA	NA	0.913722	0.0516986	0.176475	0.469627	0.469627	0.37492	0.077811	0.235257	0.212596	0.212596	NA	NA	NA	NA
s__Erysipelatoclostridium_ramosum	0.28047	0.081989	0.11977116223359222;0.44116793435079915	0.000624326	0.00921798	0.0728187	0.83131	1676	0.36074	980	696	0.104196	0.260086	0.43404	0.0925211	0.0925211	0.816107	0.000320488	0.0245173	0.147936	0.147936	0.539413	0.00892372	0.132071	0.205693	0.634768	0.000120511	0.0197117	0.136957	0.136957	0.144405	0.230875	0.879042	0.120528	0.120528	0.861625	0.193225	0.326112	0.662229	0.662229	0.23221	0.03643	0.145988	0.110994	0.110994	-0.0709712	0.499634	0.768187	0.0844669
s__Eubacterium_hallii	-0.273463	0.0709107	-0.4124475456046647;-0.13447759844150295	0.000115052	0.00247789	0.0461825	0.695514	3918	0.843306	1845	2073	-0.142908	0.0108172	0.0556915	0.0560742	0.0560742	-0.510912	0.0228852	0.371453	0.144438	0.144438	-0.368747	0.0711128	0.378796	0.203761	-0.249495	0.125302	0.581257	0.134152	0.134152	0.032459	0.792174	0.986197	0.123189	0.123189	-0.964828	0.0872148	0.207306	0.564135	0.564135	0.185002	0.674221	0.826531	0.440102	0.440102	-0.142897	0.174348	0.47655	0.084548
s__Clostridium_innocuum	0.268868	0.0654508	0.14058480673149149;0.39715191147068024	3.9919e-05	0.00116307	0.0406531	0.736684	1672	0.359879	934	738	0.0293607	0.59966	0.724112	0.055937	0.055937	0.816915	0.000316268	0.0245173	0.147947	0.147947	0.312847	0.124824	0.405342	0.203284	0.32224	0.0481154	0.363443	0.134498	0.134498	0.1408	0.00808827	0.267742	0.053165	0.053165	0.461568	0.147147	0.273561	0.318393	0.318393	0.331163	0.136114	0.337668	0.222195	0.222195	0.0999527	0.341837	0.667396	0.084493
s__Bifidobacterium_dentium	0.265352	0.07025	0.1276616756373411;0.4030417820596931	0.000158571	0.00318411	0.0538596	0.825517	888	0.191132	521	367	-0.101158	0.162144	0.313316	0.0723644	0.0723644	0.0530352	0.812071	0.947996	0.142162	0.142162	0.104018	0.607846	0.815358	0.202188	0.137477	0.397426	0.800529	0.133791	0.133791	0.0108294	0.913681	0.991655	0.0999059	0.0999059	0.419758	6.9403e-05	0.00150042	0.105511	0.105511	0.276749	0.012815	0.0828497	0.111195	0.111195	0.44347	2.8409e-05	0.00349436	0.0854719
s__Hungatella_hathewayi	0.253497	0.0597624	0.13636316069140259;0.3706316493226966	2.2178e-05	0.000742215	0.0328159	0.579565	1779	0.383125	1031	749	0.294329	7.6823e-05	0.0016453	0.0744363	0.0744363	0.694567	0.00209684	0.080204	0.14636	0.14636	0.349925	0.0865123	0.378796	0.203592	0.240301	0.139757	0.612045	0.134115	0.134115	0.119855	0.271949	0.885775	0.1091	0.1091	0.305486	0.108187	0.235009	0.190169	0.190169	0.232439	0.0362675	0.145988	0.111007	0.111007	0.100988	0.336864	0.661186	0.0844941
s__Eubacterium_sp_CAG_38	-0.250797	0.0467516	-0.34242976413683834;-0.1591635303321033	8.1e-08	1.3587e-05	0.0158614	0.530092	2852	0.613861	1256	1596	-0.167726	0.00276739	0.0254007	0.0560494	0.0560494	-0.171499	0.442313	0.897406	0.142398	0.142398	-0.586575	0.00458979	0.0881795	0.206351	-0.175694	0.279735	0.73292	0.133891	0.133891	-0.197849	0.000202193	0.0425617	0.0532388	0.0532388	-0.608576	1.2e-08	6.62e-07	0.106683	0.106683	-0.263915	0.135117	0.337356	0.176623	0.176623	-0.109996	0.29558	0.623251	0.0845042
s__Roseburia_sp_CAG_309	-0.249031	0.0307069	-0.309216675034249;-0.18884577332008143	0	0	0	0	729	0.156909	259	470	-0.213501	0.000143647	0.00254601	0.0561579	0.0561579	-0.299807	0.179915	0.750738	0.142934	0.142934	-0.356367	0.0809594	0.378796	0.203649	-0.346826	0.0335319	0.290993	0.134634	0.134634	-0.149995	0.353097	0.885775	0.161528	0.161528	0.121071	0.836425	0.872958	0.586387	0.586387	-0.511505	5.375e-06	0.000231138	0.112429	0.112429	-0.14644	0.163928	0.472964	0.0845534
s__Eubacterium_sp_CAG_274	-0.23909	0.0507444	-0.33854863235746785;-0.13963046660885864	2.457e-06	0.000176223	0.0203728	0.539986	1424	0.3065	615	809	-0.125085	0.076245	0.192282	0.0705539	0.0705539	-0.0929553	0.676933	0.947996	0.142214	0.142214	-0.184414	0.363657	0.651995	0.20248	0.000548762	0.997303	0.997303	0.133633	0.133633	-0.028883	0.809503	0.986197	0.119813	0.119813	-0.35528	0.000733577	0.00853959	0.105215	0.105215	-0.243524	0.0283836	0.135611	0.111099	0.111099	-0.160453	0.127279	0.451595	0.0845761
s__Roseburia_sp_CAG_182	-0.222828	0.0510773	-0.3229390873201745;-0.12271607845198966	1.2855e-05	0.000537774	0.0187554	0.475857	557	0.119888	193	364	-0.0917268	0.23679	0.413979	0.0775342	0.0775342	-0.351368	0.116346	0.643409	0.14323	0.14323	-0.314016	0.123438	0.405342	0.203293	-0.269537	0.0978635	0.532835	0.134239	0.134239	-0.205697	0.292123	0.885775	0.195255	0.195255	-0.299889	0.0496128	0.173263	0.152748	0.152748	-0.531279	2.383e-06	0.00015368	0.112609	0.112609	-0.120667	0.251251	0.573261	0.0845171
s__Ruminococcus_lactaris	-0.222762	0.0621058	-0.34448975650648794;-0.10103514498341873	0.00033473	0.00600124	0.032131	0.577141	1959	0.421653	826	1133	-0.138172	0.141701	0.282303	0.0940274	0.0940274	0.0613299	0.783368	0.947996	0.142171	0.142171	-0.24998	0.219011	0.475575	0.202839	-0.29287	0.0722419	0.470128	0.134348	0.134348	-0.261187	0.0075839	0.267742	0.0978209	0.0978209	-0.608028	0.0455345	0.165137	0.304062	0.304062	-0.0327404	0.934793	0.981138	0.400172	0.400172	-0.0150448	0.886186	0.931261	0.0844415
s__Clostridium_bolteae	0.220407	0.0632383	0.09646008600575998;0.3443542803383023	0.000491508	0.00795925	0.038922	0.693518	2589	0.557254	1427	1162	0.166839	0.0042231	0.0328106	0.0583151	0.0583151	0.583188	0.00954031	0.208524	0.145127	0.145127	0.447978	0.0289816	0.243561	0.20457	0.638738	0.000109578	0.0197117	0.136998	0.136998	0.166976	0.00170043	0.119314	0.0532092	0.0532092	0.579891	0.0423923	0.159059	0.28571	0.28571	0.275265	0.0132731	0.0828497	0.111157	0.111157	0.0477531	0.649634	0.85776	0.0844524
s__Anaerostipes_hadrus	-0.219386	0.0567827	-0.3306798891018825;-0.1080916443455996	0.000111728	0.00247789	0.026034	0.565729	4039	0.86935	1914	2125	-0.191206	0.0140661	0.0645534	0.077866	0.077866	-0.0310601	0.889254	0.950051	0.142146	0.142146	-0.171336	0.398531	0.685844	0.202422	-0.11829	0.466446	0.830203	0.13375	0.13375	-0.10092	0.540498	0.95209	0.164885	0.164885	-0.820147	0.00450869	0.0341157	0.288765	0.288765	0.129356	0.242748	0.476116	0.110736	0.110736	-0.140816	0.180696	0.486692	0.0845449
s__Clostridium_sp_CAG_411	-0.214179	0.0556412	-0.32323555143346083;-0.10512192471007419	0.000118465	0.00247789	0.0160339	0.505525	89	0.0191563	22	67	-0.311864	0.00515792	0.0368218	0.111499	0.111499	0.0370462	0.868092	0.947996	0.14215	0.14215	0.0278667	0.890585	0.96915	0.202061	-0.0462643	0.775659	0.933509	0.133651	0.133651	-0.184758	0.000518395	0.0646557	0.0532279	0.0532279	0.442772	0.29119	0.42102	0.419485	0.419485	-0.321625	0.00388078	0.0405909	0.111378	0.111378	-0.444252	2.7514e-05	0.00349436	0.0854756
s__Candidatus_Gastranaerophilales_bacterium	-0.213937	0.0420715	-0.29639752279291726;-0.1314771046448232	3.67e-07	4.4548e-05	0.000873139	0.0624847	142	0.0305639	52	90	-0.195262	0.0136705	0.0633033	0.0791878	0.0791878	-0.208739	0.349899	0.872847	0.142524	0.142524	-0.0592222	0.770058	0.90137	0.202096	-0.0523326	0.747186	0.933394	0.133656	0.133656	-0.0703552	0.645163	0.970048	0.152782	0.152782	0.297972	0.551739	0.637378	0.500661	0.500661	-0.163835	0.501355	0.709713	0.243672	0.243672	-0.244046	0.0205473	0.176324	0.0847541
s__Clostridium_sp_CAG_167	-0.199646	0.0395402	-0.27714489241849993;-0.12214711707702386	4.44e-07	4.4548e-05	0.00308937	0.104364	700	0.150667	247	453	-0.176879	0.00161637	0.0166163	0.0560997	0.0560997	-0.179964	0.420154	0.897406	0.142425	0.142425	-0.260323	0.20069	0.458888	0.202905	-0.108071	0.505777	0.830689	0.133731	0.133731	-0.197504	0.251839	0.88466	0.172358	0.172358	0.201433	0.70999	0.769297	0.541676	0.541676	-0.395158	0.375071	0.615053	0.445493	0.445493	-0.20696	0.0493507	0.25538	0.0846661
s__Dielma_fastidiosa	0.186073	0.0473316	0.09330285328809361;0.2788429123700228	8.4503e-05	0.00223265	0.0111337	0.436755	947	0.203831	547	400	0.0757814	0.417987	0.575716	0.0935667	0.0935667	0.20753	0.352689	0.872861	0.14252	0.14252	0.0922685	0.648925	0.830785	0.202159	0.428458	0.00881923	0.173338	0.135158	0.135158	-0.0112548	0.958396	0.991655	0.215746	0.215746	0.337391	0.100255	0.222657	0.205273	0.205273	0.523105	3.359e-06	0.000162498	0.112555	0.112555	0.114936	0.274441	0.595699	0.08451
s__Methanosphaera_stadtmanae	-0.182843	0.0429141	-0.26695512565338025;-0.09873170100414118	2.0381e-05	0.00073079	0.00802398	0.268842	173	0.0372363	61	112	-0.255606	0.000342707	0.00503289	0.0713849	0.0713849	-0.258809	0.246735	0.811002	0.142731	0.142731	0.153548	0.449123	0.725187	0.202349	-0.18171	0.263643	0.70139	0.133909	0.133909	-0.105211	0.211878	0.850677	0.0842753	0.0842753	0.352812	0.44983	0.559515	0.466869	0.466869	-0.287182	0.00982168	0.0730959	0.111223	0.111223	-0.337203	0.00140625	0.0471734	0.0850383
s__Bacteroides_sp_D2	-0.175435	0.0476791	-0.2688856936562407;-0.08198344520002461	0.000233708	0.00434524	0.0136808	0.496307	161	0.0346535	68	93	-0.233919	0.0962355	0.220826	0.140628	0.140628	-0.123023	0.581407	0.947996	0.142272	0.142272	0.186973	0.357066	0.644461	0.202492	-0.128324	0.429546	0.822163	0.133771	0.133771	-0.0508869	0.754149	0.984202	0.162488	0.162488	0.0302885	0.771636	0.816603	0.104358	0.104358	-0.204397	0.0653697	0.212968	0.110921	0.110921	-0.275329	0.0090176	0.108096	0.0848395
s__Ruminococcus_callidus	-0.173626	0.0413436	-0.2546598459636227;-0.09259312645142494	2.6738e-05	0.000838917	0.00918217	0.396026	848	0.182523	355	493	-0.0644499	0.45327	0.60672	0.085936	0.085936	-0.157421	0.480615	0.917426	0.142357	0.142357	-0.107669	0.595324	0.813304	0.202198	-0.442637	0.00684578	0.163885	0.13526	0.13526	-0.140403	0.00826756	0.267742	0.0531638	0.0531638	-0.347834	0.0603191	0.185034	0.185171	0.185171	0.0914544	0.408636	0.648123	0.11068	0.11068	-0.133608	0.204017	0.496111	0.0845345
s__Butyrivibrio_crossotus	-0.159405	0.0425258	-0.24275519435873227;-0.0760540318381396	0.000177952	0.00343583	0.00910849	0.379301	533	0.114722	213	320	-0.108549	0.0525979	0.153929	0.0560047	0.0560047	-0.166285	0.456289	0.900848	0.142383	0.142383	-0.131952	0.515252	0.77345	0.202271	-0.275482	0.0907262	0.525715	0.134266	0.134266	-0.121006	0.340556	0.885775	0.126965	0.126965	-0.132008	0.627676	0.710635	0.272181	0.272181	-0.42746	0.000133031	0.00468029	0.111878	0.111878	0.0200397	0.848799	0.931261	0.0844425
s__Lactobacillus_rogosae	-0.159348	0.0334329	-0.22487691190426748;-0.09381976844009346	1.877e-06	0.000157064	0.00140644	0.0910708	1538	0.331037	655	883	-0.119961	0.252022	0.427227	0.104728	0.104728	-0.472902	0.0350258	0.440015	0.14411	0.14411	-0.339829	0.09584	0.383025	0.203504	-0.10169	0.531203	0.830689	0.13372	0.13372	-0.124607	0.019089	0.365293	0.0531648	0.0531648	-0.649538	0.0602834	0.185034	0.345735	0.345735	0.0260433	0.939484	0.981138	0.343041	0.343041	-0.0179388	0.864488	0.931261	0.084442
s__Roseburia_sp_CAG_471	-0.157591	0.035474	-0.22711970940915646;-0.08806155458086642	8.895e-06	0.000491597	0.00377047	0.272879	1527	0.32867	660	867	-0.17689	0.0541703	0.156424	0.0918682	0.0918682	-0.331462	0.138381	0.682977	0.14311	0.14311	-0.409185	0.0456357	0.307004	0.204155	-0.227708	0.161615	0.616089	0.134066	0.134066	-0.0508564	0.338383	0.885775	0.0531213	0.0531213	-0.200607	0.401432	0.523708	0.239084	0.239084	0.158643	0.15235	0.363948	0.11084	0.11084	-0.14928	0.155919	0.472964	0.0845579
s__Bacteroides_cellulosilyticus	-0.157317	0.045696	-0.24688085499505918;-0.06775270892410858	0.00057597	0.00903553	0.0130515	0.483885	2377	0.511623	1156	1221	0.0437858	0.527799	0.664924	0.0693505	0.0693505	-0.0981915	0.659857	0.947996	0.142223	0.142223	0.274665	0.177199	0.43371	0.203002	-0.0956661	0.555788	0.830689	0.13371	0.13371	-0.243452	0.205451	0.850677	0.192274	0.192274	-0.288319	0.00596534	0.0416656	0.104855	0.104855	-0.151281	0.172098	0.39644	0.110789	0.110789	-0.112491	0.284771	0.6131	0.0845071
s__Roseburia_sp_CAG_303	-0.155445	0.0440596	-0.24180144395307795;-0.06908761613966556	0.000418637	0.0070052	0.0133341	0.523989	507	0.109126	182	325	-0.340897	1e-09	1.89e-07	0.0563659	0.0563659	-0.216399	0.332541	0.869102	0.142553	0.142553	-0.216268	0.287119	0.554265	0.202641	0.132548	0.41454	0.812686	0.13378	0.13378	-0.17272	0.00117129	0.0986225	0.0532136	0.0532136	-0.233593	0.0604284	0.185034	0.124407	0.124407	-0.0273908	0.804457	0.904207	0.110633	0.110633	-0.00689364	0.947709	0.966034	0.0844406
s__Odoribacter_laneus	-0.145459	0.0329675	-0.21007569924582675;-0.0808430143152107	1.0232e-05	0.000491597	0	0	81	0.0174344	37	44	-0.0875892	0.118004	0.251678	0.0560318	0.0560318	NA	NA	NA	NA	NA	-0.119934	0.554162	0.791152	0.202233	NA	NA	NA	NA	NA	-0.128316	0.0157928	0.348512	0.0531622	0.0531622	0.2381	0.666616	0.73996	0.552696	0.552696	-0.282609	0.0110254	0.0752256	0.11118	0.11118	-0.255317	0.0154093	0.14215	0.0847837
s__Clostridium_sp_CAG_253	-0.144969	0.040654	-0.2246511696042146;-0.06528734499656819	0.000362575	0.00627629	0.00839482	0.458559	542	0.116659	203	339	-0.193877	0.000549403	0.00724085	0.0561077	0.0561077	-0.34294	0.125311	0.657028	0.143178	0.143178	-0.020343	0.920007	0.9749	0.202057	-0.0978255	0.54691	0.830689	0.133713	0.133713	-0.0352086	0.640714	0.970048	0.0754415	0.0754415	-0.30836	0.00328909	0.0272175	0.104908	0.104908	-0.172101	0.546191	0.739076	0.285182	0.285182	0.149135	0.156322	0.472964	0.0845576
s__Parabacteroides_sp_CAG_409	-0.13857	0.0404748	-0.21790019016282364;-0.059239027640789366	0.000617968	0.00921798	0.00551104	0.261764	274	0.0589755	134	140	-0.0776509	0.334443	0.505599	0.0804503	0.0804503	-0.253792	0.255982	0.813303	0.142708	0.142708	-0.191398	0.345854	0.62934	0.202513	-0.0747689	0.645161	0.867853	0.13368	0.13368	-0.101304	0.0566347	0.567696	0.0531469	0.0531469	0.0507136	0.759777	0.811621	0.165854	0.165854	0.1947	0.397577	0.638433	0.230153	0.230153	-0.154322	0.142439	0.472964	0.0845659
s__Bacteroides_sp_43_108	-0.135171	0.0348718	-0.20351938470337133;-0.06682199927097844	0.000106092	0.00247789	0	0	62	0.0133448	32	30	-0.102255	0.0796487	0.196824	0.0583405	0.0583405	-0.0724051	0.745507	0.947996	0.142184	0.142184	-0.177406	0.382098	0.670334	0.202448	NA	NA	NA	NA	NA	0.0110836	0.949386	0.991655	0.174607	0.174607	NA	NA	NA	NA	NA	0.106279	0.788208	0.897859	0.395623	0.395623	-0.158229	0.132627	0.461693	0.0845724
s__Streptococcus_anginosus_group	0.398259	0.126437	0.15044224763530983;0.6460761267546027	0.0016335	0.0182226	0.209552	0.911988	891	0.191778	602	289	0.209491	0.0446266	0.139476	0.10432	0.10432	0.430701	0.0546311	0.483489	0.143776	0.143776	0.0648168	0.749046	0.896433	0.202104	0.193662	0.233607	0.661928	0.133946	0.133946	0.309489	0.0122073	0.304039	0.123494	0.123494	0.673	0.0662549	0.189402	0.366419	0.366419	0.400537	0.00033813	0.00787136	0.111751	0.111751	0.123857	0.238951	0.558056	0.0845213
s__Streptococcus_oralis	0.337627	0.127557	0.08761512142171574;0.5876392354623932	0.00812407	0.0529647	0.218746	0.930658	1116	0.240207	670	446	0.153627	0.00612459	0.0388647	0.056047	0.056047	-0.0373767	0.866926	0.947996	0.14215	0.14215	-0.0357751	0.859824	0.954405	0.202067	0.236977	0.145292	0.612045	0.134101	0.134101	0.0392458	0.65732	0.975628	0.0884677	0.0884677	0.326613	0.127383	0.25455	0.214243	0.214243	0.39496	0.000407824	0.00876822	0.11173	0.11173	0.443985	2.7817e-05	0.00349436	0.0854743
s__Prevotella_sp_885	0.330207	0.12787	0.07958155561770819;0.58083272188783	0.00981266	0.0623539	0.148206	0.883439	249	0.0535945	160	89	0.00263398	0.962469	0.974778	0.055976	0.055976	NA	NA	NA	NA	NA	0.344756	0.0911904	0.378796	0.203547	NA	NA	NA	NA	NA	0.160492	0.193491	0.850677	0.123424	0.123424	0.586044	7.203e-06	0.000205416	0.130591	0.130591	0.253191	0.459384	0.698238	0.342215	0.342215	0.116164	0.269355	0.593847	0.0845115
s__Veillonella_parvula	0.327822	0.101826	0.12824327286610523;0.5274009118303526	0.00128443	0.0150029	0.118703	0.893416	2238	0.481705	1170	1068	0.0601696	0.429967	0.583121	0.0762366	0.0762366	0.274152	0.219925	0.808736	0.142804	0.142804	0.0884722	0.662442	0.842763	0.20215	0.100587	0.535662	0.830689	0.133718	0.133718	-0.0539707	0.361236	0.885775	0.0591128	0.0591128	0.22847	0.619734	0.703398	0.460414	0.460414	-0.249275	0.697416	0.84081	0.641121	0.641121	0.310943	0.00321189	0.0846563	0.0849491
s__Peptostreptococcus_stomatis	0.323888	0.10405	0.11994885695515428;0.527826244093436	0.00185324	0.0202245	0.0457681	0.72238	321	0.0690917	268	53	0.649883	0	1.2e-08	0.0987658	0.0987658	-0.055522	0.803437	0.947996	0.142165	0.142165	NA	NA	NA	NA	NA	NA	NA	NA	NA	0.10091	0.510668	0.934744	0.153405	0.153405	0.782449	0.0449664	0.165137	0.390255	0.390255	0.417793	0.182272	0.408855	0.313237	0.313237	NA	NA	NA	NA
s__Streptococcus_gordonii	0.293466	0.104484	0.08867828093623678;0.49825387428306966	0.00497374	0.039326	0.140404	0.909621	885	0.190486	521	364	-0.0674333	0.382221	0.546244	0.0771714	0.0771714	0.173878	0.436017	0.897406	0.142406	0.142406	0.00180456	0.992892	0.999838	0.202051	0.119034	0.46365	0.830203	0.133752	0.133752	0.202084	0.000147163	0.0425617	0.0532387	0.0532387	0.471072	0.00980025	0.0550036	0.182388	0.182388	0.300475	0.00693923	0.0571379	0.111298	0.111298	0.346542	0.00103451	0.0389231	0.0850718
s__Alistipes_sp_An66	0.285175	0.231985	-0.16951577035888332;0.7398650672625777	0.218966	0.424406	0.242547	0.962988	36	0.0077486	20	16	NA	NA	NA	NA	NA	0.215175	0.335275	0.869102	0.142548	0.142548	NA	NA	NA	NA	0.0232373	0.886173	0.991186	0.133638	0.133638	NA	NA	NA	NA	NA	NA	NA	NA	NA	NA	NA	NA	NA	NA	NA	-0.211359	0.0447301	0.250082	0.0846758
s__Fusicatenibacter_saccharivorans	-0.274262	0.100129	-0.4705150509952245;-0.07800872667818382	0.00616112	0.0451878	0.117435	0.782446	4033	0.868059	1908	2125	-0.155641	0.00551882	0.0378223	0.0560851	0.0560851	-0.257825	0.24853	0.811002	0.142727	0.142727	-0.447323	0.0292116	0.243561	0.204563	-0.216829	0.182511	0.616089	0.134025	0.134025	-0.0715558	0.178057	0.850677	0.0531318	0.0531318	-1.53057	0.00709238	0.0447214	0.568464	0.568464	-0.292051	0.324548	0.566224	0.296453	0.296453	0.0115397	0.912579	0.945904	0.084441
s__Fusobacterium_nucleatum	0.268176	0.114267	0.044213750134455415;0.4921385054885463	0.0189285	0.0925604	0.100284	0.846055	304	0.0654326	265	39	0.503043	7e-08	5.131e-06	0.0933034	0.0933034	0.238249	0.286163	0.847221	0.142641	0.142641	0.474077	0.0210251	0.19862	0.20487	-0.103167	0.52526	0.830689	0.133722	0.133722	0.0901387	0.568057	0.964077	0.157884	0.157884	1.52076	0.0909044	0.212248	0.899514	0.899514	NA	NA	NA	NA	NA	-0.0779261	0.458579	0.752069	0.0844724
s__Odoribacter_splanchnicus	-0.251851	0.0780945	-0.40491645702445445;-0.09878590994707884	0.00125993	0.0150029	0.0667145	0.812556	3647	0.784976	1744	1903	0.0681814	0.279202	0.455587	0.0630076	0.0630076	-0.695286	0.00207509	0.080204	0.146369	0.146369	-0.430918	0.0355075	0.276585	0.204383	-0.417175	0.0107404	0.174737	0.135079	0.135079	-0.0165993	0.754663	0.984202	0.0531184	0.0531184	-0.504664	0.249511	0.373855	0.438252	0.438252	-0.370483	0.000898519	0.0165584	0.111574	0.111574	0.0343752	0.743651	0.908109	0.0844466
s__Atopobium_rimae	0.244412	0.0823857	0.08293579966583947;0.4058878590546785	0.00301037	0.0269858	0.0309538	0.647937	204	0.0439087	150	54	0.0507032	0.590561	0.720807	0.0942398	0.0942398	-0.0644373	0.772689	0.947996	0.142174	0.142174	0.405657	0.0474937	0.314734	0.204119	0.207163	0.202713	0.619454	0.133991	0.133991	0.10633	0.406037	0.890321	0.127971	0.127971	0.645059	0.15256	0.279733	0.450918	0.450918	NA	NA	NA	NA	NA	NA	NA	NA	NA
s__Streptococcus_cristatus	0.242904	0.11109	0.025166957569076526;0.4606404242764828	0.0287757	0.122419	0.0849573	0.856738	244	0.0525183	168	76	-0.0811088	0.147649	0.290773	0.0560189	0.0560189	0.166097	0.456797	0.900848	0.142382	0.142382	0.334387	0.101198	0.383025	0.203458	-0.0323912	0.841845	0.965042	0.133642	0.133642	0.109422	0.419025	0.890533	0.135404	0.135404	0.806722	0.0523242	0.177277	0.415738	0.415738	NA	NA	NA	NA	NA	NA	NA	NA	NA
s__Bacteroides_uniformis	-0.242757	0.0838395	-0.4070828877047918;-0.07843199878961776	0.00378553	0.0327644	0.0842777	0.814884	4375	0.94167	2139	2236	-0.049418	0.411091	0.569544	0.0601211	0.0601211	-0.194553	0.383543	0.897406	0.142473	0.142473	0.0266388	0.895378	0.96915	0.20206	-0.111515	0.492328	0.830689	0.133737	0.133737	-0.0251439	0.635864	0.966421	0.0531034	0.0531034	-0.293037	0.0149473	0.0798363	0.12041	0.12041	-0.19469	0.133087	0.334446	0.129617	0.129617	-0.135215	0.198636	0.496111	0.0845368
s__Coprococcus_catus	-0.240125	0.100566	-0.4372335479910003;-0.043015714238168135	0.0169525	0.085961	0.126787	0.82717	3045	0.655402	1405	1640	0.0548298	0.327546	0.502504	0.056002	0.056002	-0.210847	0.345066	0.870248	0.142532	0.142532	-1.04346	1.323e-06	0.000471966	0.215363	-0.118792	0.464556	0.830203	0.133751	0.133751	-0.0150134	0.777434	0.986197	0.0531138	0.0531138	-0.967403	0.000277084	0.00433779	0.266075	0.266075	-0.193475	0.0810085	0.243025	0.110883	0.110883	-0.0719773	0.493576	0.762048	0.0844677
s__Anaerococcus_vaginalis	0.237901	0.0847785	0.07173565770708021;0.40406727587217417	0.00501367	0.039326	0.0259215	0.633404	77	0.0165734	61	16	0.0750797	0.464974	0.609686	0.102753	0.102753	0.304332	0.173463	0.749334	0.142958	0.142958	NA	NA	NA	NA	0.458099	0.00515654	0.159275	0.135375	0.135375	NA	NA	NA	NA	NA	0.421369	0.0282548	0.119254	0.192079	0.192079	0.342721	0.00211425	0.0291963	0.111501	0.111501	NA	NA	NA	NA
s__Bacteroides_sartorii	-0.23461	0.0783918	-0.3882578536843081;-0.08096202300010139	0.00276443	0.0261838	0.00662033	0.260677	23	0.0049505	6	17	NA	NA	NA	NA	NA	-0.0879653	0.693363	0.947996	0.142206	0.142206	-0.156084	0.441691	0.72471	0.202359	-0.107398	0.508429	0.830689	0.13373	0.13373	NA	NA	NA	NA	NA	NA	NA	NA	NA	NA	NA	NA	NA	NA	NA	NA	NA	NA	NA
s__Oscillibacter_sp_57_20	-0.233543	0.0921992	-0.4142537056439831;-0.0528329931329492	0.0113081	0.065249	0.100851	0.866187	2919	0.628282	1341	1578	-0.0579539	0.468065	0.612177	0.0798669	0.0798669	-0.594801	0.00822304	0.199656	0.145246	0.145246	-0.515848	0.0122623	0.158942	0.205384	-0.406643	0.0128631	0.194324	0.135007	0.135007	-0.0950615	0.0736018	0.630078	0.0531343	0.0531343	-1.03362	0	0	0.111133	0.111133	-0.218947	0.606657	0.781905	0.425263	0.425263	0.0252129	0.810436	0.931261	0.0844437
s__Gemella_morbillorum	0.230143	0.110467	0.013628665091458186;0.44665817353751247	0.0372172	0.143716	0.0883988	0.838896	432	0.0929832	333	99	0.597529	1e-09	1.55e-07	0.0975528	0.0975528	-0.1702	0.44577	0.897406	0.142395	0.142395	NA	NA	NA	NA	-0.0818334	0.614274	0.85473	0.133689	0.133689	0.0943247	0.481393	0.908794	0.133972	0.133972	0.517867	0.0283687	0.119254	0.236237	0.236237	0.364854	0.0261039	0.129516	0.164004	0.164004	NA	NA	NA	NA
s__Streptococcus_mitis	0.226211	0.0993392	0.03150576487984258;0.4209152765482592	0.0227771	0.10209	0.121782	0.875368	1325	0.285192	741	584	0.121633	0.0300183	0.10641	0.0560558	0.0560558	0.35517	0.112472	0.62957	0.143254	0.143254	-0.254195	0.211402	0.471671	0.202866	-0.0570602	0.72524	0.921251	0.13366	0.13366	-0.0310039	0.738062	0.984202	0.0927094	0.0927094	0.477414	0.14581	0.273561	0.328234	0.328234	0.294568	0.00811384	0.0654178	0.111271	0.111271	0.358292	0.000696153	0.0331673	0.0851151
s__Agathobaculum_butyriciproducens	-0.21957	0.086271	-0.388661310539042;-0.050478829728876184	0.010924	0.063766	0.0858927	0.824892	4006	0.862462	1915	2092	-0.215559	0.0124896	0.0599965	0.0862926	0.0862926	-0.45879	0.0407727	0.440015	0.143995	0.143995	-0.514225	0.0125292	0.158942	0.205363	0.0476662	0.769053	0.933509	0.133652	0.133652	-0.136616	0.261807	0.885775	0.121747	0.121747	-1.04383	0.000947181	0.0104883	0.315761	0.315761	0.191692	0.0839215	0.245036	0.110909	0.110909	0.03846	0.714456	0.899656	0.0844481
s__Veillonella_atypica	0.21833	0.103757	0.014965382925415827;0.4216936775491824	0.035358	0.139761	0.132334	0.877231	1577	0.339432	843	734	-0.00313483	0.964458	0.974778	0.07035	0.07035	0.245315	0.272154	0.827277	0.142671	0.142671	-0.0932249	0.645538	0.830785	0.202161	0.314031	0.0540515	0.394204	0.134454	0.134454	-0.00624236	0.90645	0.991655	0.0531185	0.0531185	0.247544	0.492972	0.59842	0.361068	0.361068	-0.137184	0.527734	0.729404	0.217245	0.217245	0.295029	0.00515844	0.0887595	0.0848985
s__Oscillibacter_sp_PC13	-0.218072	0.0688492	-0.35301650469597334;-0.08312757671562174	0.00153816	0.017549	0.037736	0.683665	328	0.0705984	128	200	-0.147621	0.0747406	0.192083	0.0828376	0.0828376	-0.121282	0.586762	0.947996	0.142268	0.142268	-0.0564896	0.780385	0.907045	0.202092	0.0086442	0.957531	0.993562	0.133634	0.133634	-0.0359983	0.746886	0.984202	0.111537	0.111537	0.215203	0.704853	0.767394	0.568153	0.568153	-0.146294	0.459791	0.698238	0.197911	0.197911	-0.36001	0.000656369	0.0331673	0.0851216
s__Butyricimonas_virosa	-0.2156	0.0764224	-0.36538750928708935;-0.06581187639012825	0.00478503	0.0387433	0.065032	0.797548	2824	0.607835	1350	1474	0.194649	0.0217714	0.0869983	0.0848391	0.0848391	-0.291091	0.192848	0.777768	0.142888	0.142888	-0.236866	0.243957	0.503799	0.202759	-0.39774	0.0149409	0.217931	0.134948	0.134948	-0.0231611	0.662778	0.975628	0.0531121	0.0531121	-0.392034	0.0888384	0.210066	0.230397	0.230397	-0.114103	0.302916	0.545248	0.110758	0.110758	-0.068735	0.513238	0.782581	0.0844653
s__Streptococcus_infantis	0.215046	0.0917491	0.03521749338964064;0.3948737733398697	0.0190861	0.0925604	0.0986017	0.858189	825	0.177787	479	347	0.0131387	0.814523	0.885126	0.0560058	0.0560058	0.281999	0.207058	0.798652	0.142842	0.142842	-0.178916	0.378076	0.668426	0.202455	0.167355	0.303134	0.737637	0.133867	0.133867	0.0544471	0.305426	0.885775	0.053126	0.053126	0.251985	0.0162222	0.0846539	0.104824	0.104824	0.37001	0.0548684	0.193037	0.192722	0.192722	0.208096	0.0481208	0.25538	0.0846686
s__Eikenella_corrodens	0.213085	0.187614	-0.15463878248084506;0.5808090866827985	0.256056	0.476075	0.107604	0.822181	69	0.0148515	64	5	0.109748	0.24521	0.420127	0.0944422	0.0944422	NA	NA	NA	NA	NA	NA	NA	NA	NA	NA	NA	NA	NA	NA	NA	NA	NA	NA	NA	0.748414	0.0720382	0.192302	0.416045	0.416045	NA	NA	NA	NA	NA	NA	NA	NA	NA
s__Coprococcus_comes	-0.212394	0.0642671	-0.3383577608263152;-0.08643080445157225	0.000950208	0.0125527	0.0358635	0.650118	3504	0.754197	1641	1863	-0.092638	0.153109	0.299232	0.0648437	0.0648437	-0.271174	0.224958	0.809554	0.142789	0.142789	-0.37108	0.0693733	0.378796	0.203783	-0.160768	0.322518	0.741442	0.133849	0.133849	-0.0603829	0.598701	0.966421	0.114737	0.114737	-0.667678	0.122259	0.250025	0.432053	0.432053	-0.0951339	0.749107	0.883855	0.297464	0.297464	0.034045	0.746028	0.908109	0.0844465
s__Lactobacillus_salivarius	0.210519	0.115749	-0.016348592285869434;0.43738625888680577	0.0689484	0.208507	0.160437	0.879451	490	0.105467	348	142	0.0739622	0.186412	0.344668	0.0559782	0.0559782	0.162229	0.467332	0.912788	0.142371	0.142371	0.290453	0.153813	0.409955	0.203114	0.318529	0.0507272	0.376449	0.134478	0.134478	0.102607	0.194026	0.850677	0.0790038	0.0790038	0.63505	0.0510125	0.175545	0.325438	0.325438	0.144423	0.192319	0.411201	0.110775	0.110775	-0.000239151	0.998185	0.998185	0.0844403
s__Eubacterium_ventriosum	-0.208775	0.0725858	-0.3510433661855493;-0.06650688897165913	0.00402429	0.0342064	0.0537702	0.743142	2614	0.562635	1170	1444	-0.0823574	0.543863	0.68016	0.135684	0.135684	-0.0323317	0.884752	0.950051	0.142147	0.142147	-0.420332	0.0401678	0.287653	0.20427	-0.152722	0.347277	0.75325	0.133828	0.133828	-0.103275	0.0519686	0.54697	0.0531414	0.0531414	-1.05174	0.00529381	0.0387644	0.377159	0.377159	-0.167486	0.25152	0.479498	0.146063	0.146063	0.06396	0.542922	0.807816	0.0844619
s__Coprococcus_eutactus	-0.206162	0.0764656	-0.3560346245690902;-0.05628939570281985	0.00701482	0.047587	0.0670746	0.815225	1411	0.303702	574	837	-0.124474	0.026325	0.0973459	0.0560346	0.0560346	-0.609346	0.00680568	0.183753	0.145399	0.145399	-0.423695	0.0386332	0.285886	0.204306	-0.372702	0.0224629	0.261811	0.134788	0.134788	-0.0882751	0.0966038	0.716831	0.0531283	0.0531283	-0.490451	0.000979147	0.0105841	0.148782	0.148782	-0.592135	1.64e-07	3.1766e-05	0.113091	0.113091	0.224246	0.0332476	0.219078	0.0847053
s__Lactobacillus_fermentum	0.20375	0.096166	0.015264971504319658;0.3922355783593109	0.0341128	0.138102	0.11141	0.90042	319	0.0686612	240	79	-0.0654502	0.242385	0.416676	0.055986	0.055986	0.26125	0.242323	0.811002	0.142742	0.142742	0.271878	0.181593	0.435971	0.202983	0.208137	0.200606	0.619454	0.133995	0.133995	0.0923446	0.216691	0.850677	0.0747503	0.0747503	0.780896	0.07586	0.197934	0.439885	0.439885	0.163816	0.139351	0.341322	0.11082	0.11082	0.137394	0.191506	0.496111	0.0845399
s__Streptococcus_parasanguinis	0.203289	0.101913	0.003538930632566134;0.4030392765433597	0.0460729	0.167598	0.126013	0.865845	2951	0.63517	1515	1436	-0.0386174	0.661651	0.770852	0.088241	0.088241	0.0609976	0.784513	0.947996	0.14217	0.14217	0.22232	0.273927	0.547519	0.202675	0.0883101	0.586549	0.830892	0.133698	0.133698	0.0906864	0.39615	0.885775	0.106876	0.106876	0.145676	0.393764	0.516673	0.170819	0.170819	-0.203331	0.625089	0.795607	0.416107	0.416107	0.37376	0.000406405	0.0299927	0.0851744
s__Clostridium_scindens	0.201811	0.0974646	0.010780281045810275;0.39284137320437007	0.0383955	0.147134	0.0893887	0.828439	444	0.0957813	290	155	0.119254	0.305877	0.486752	0.116469	0.116469	0.848519	0.000186868	0.0214431	0.148396	0.148396	0.589707	0.00438568	0.0881795	0.206396	0.538257	0.00105423	0.0743236	0.136032	0.136032	0.0971293	0.0675344	0.621952	0.0531312	0.0531312	0.454925	0.371922	0.495169	0.509504	0.509504	0.0720966	0.514896	0.717934	0.110708	0.110708	-0.147579	0.160679	0.472964	0.0845552
s__Granulicatella_elegans	0.200291	0.0865809	0.030592202259537543;0.36998944715366744	0.0207041	0.0971353	0.0256081	0.632672	183	0.0393887	131	52	0.065627	0.241209	0.416676	0.0559971	0.0559971	NA	NA	NA	NA	NA	0.105496	0.602761	0.815358	0.202192	NA	NA	NA	NA	NA	0.138536	0.363978	0.885775	0.152604	0.152604	0.820635	0.13553	0.263382	0.549786	0.549786	NA	NA	NA	NA	NA	NA	NA	NA	NA
s__Bacteroides_xylanisolvens	-0.199517	0.0601464	-0.3174040447109613;-0.08163007833819348	0.00090928	0.0123367	0.0317461	0.723865	3492	0.751614	1691	1801	-0.00617733	0.961002	0.974778	0.126335	0.126335	-0.239021	0.284609	0.847221	0.142644	0.142644	-0.110232	0.586604	0.811378	0.202205	-0.267767	0.100073	0.532835	0.134231	0.134231	0.0495901	0.350515	0.885775	0.0531176	0.0531176	-0.455342	0.286834	0.418722	0.427514	0.427514	-0.358307	0.00131585	0.0221406	0.111535	0.111535	0.048376	0.645376	0.85776	0.0844527
s__Streptococcus_sp_A12	0.199179	0.0742066	0.05373366800744517;0.34462358942127475	0.00727234	0.0480357	0.0495247	0.847708	565	0.12161	304	261	-0.174213	0.00965632	0.0517015	0.0673183	0.0673183	-0.00053138	0.998099	0.998099	0.142137	0.142137	0.226524	0.265013	0.534844	0.202698	0.027686	0.864577	0.97785	0.13364	0.13364	0.0293183	0.671228	0.983358	0.0690715	0.0690715	0.319628	0.00771462	0.0462961	0.119966	0.119966	0.378662	0.0927474	0.261995	0.225249	0.225249	0.236204	0.0249544	0.193452	0.0847343
s__Clostridium_aldenense	0.198945	0.0869625	0.028498908303404735;0.36939181633838125	0.0221541	0.101863	0.0708636	0.776866	962	0.20706	559	403	-0.0210295	0.842537	0.900342	0.105863	0.105863	0.702234	0.00187535	0.080204	0.146453	0.146453	0.475525	0.0206464	0.19862	0.204887	0.0909557	0.575395	0.830689	0.133702	0.133702	0.0659571	0.483217	0.908794	0.0940715	0.0940715	0.693777	0.0427817	0.159204	0.342465	0.342465	0.244781	0.509828	0.714867	0.371384	0.371384	-0.111775	0.287843	0.613955	0.0845062
s__Streptococcus_infantarius	0.198352	0.0944793	0.013172281207928765;0.38353105384866126	0.0357799	0.140324	0.0254711	0.510285	114	0.0245372	79	35	NA	NA	NA	NA	NA	NA	NA	NA	NA	NA	NA	NA	NA	NA	NA	NA	NA	NA	NA	0.0784162	0.634335	0.966421	0.164867	0.164867	0.581949	0.200426	0.328771	0.454528	0.454528	NA	NA	NA	NA	NA	NA	NA	NA	NA
s__Parasutterella_excrementihominis	-0.198091	0.0605751	-0.3168178208130127;-0.07936359419979791	0.00107483	0.013835	0.0294497	0.671848	2468	0.53121	1127	1341	-0.0466969	0.591791	0.720807	0.0870817	0.0870817	-0.0927824	0.6775	0.947996	0.142214	0.142214	-0.425842	0.0376801	0.283559	0.204329	0.117887	0.467963	0.830203	0.133749	0.133749	-0.0713095	0.301388	0.885775	0.0690006	0.0690006	0.0298757	0.936824	0.951494	0.376921	0.376921	0.633814	0.404399	0.646705	0.760161	0.760161	-0.228307	0.0301985	0.206356	0.084715
s__Gemmiger_formicilis	-0.195941	0.103843	-0.3994725549560217;0.007590918770824184	0.0591738	0.192161	0.134538	0.832837	3468	0.746449	1621	1847	-0.163985	0.0493065	0.147346	0.0834134	0.0834134	-0.393564	0.0788394	0.544512	0.143507	0.143507	-0.566793	0.0060943	0.0966382	0.206068	-0.238557	0.142641	0.612045	0.134108	0.134108	-0.121489	0.210238	0.850677	0.0969653	0.0969653	-1.33823	9.5923e-05	0.00189343	0.343077	0.343077	-0.689247	1e-09	5.48e-07	0.113855	0.113855	0.165734	0.115257	0.4253	0.0845852
s__Anaeroglobus_geminatus	0.195781	0.145507	-0.08941263508556696;0.48097365541629045	0.178461	0.374843	0.071727	0.705788	104	0.0223848	84	20	-0.170548	0.237716	0.414189	0.144445	0.144445	NA	NA	NA	NA	NA	NA	NA	NA	NA	NA	NA	NA	NA	NA	0.0767686	0.622777	0.966421	0.15606	0.15606	0.888268	0.0791005	0.199879	0.505868	0.505868	NA	NA	NA	NA	NA	NA	NA	NA	NA
s__Veillonella_sp_T11011_6	0.195538	0.121866	-0.04332071558596673;0.4343958059639951	0.108599	0.273953	0.191192	0.915575	793	0.1709	459	335	-0.0456408	0.507172	0.648474	0.0688142	0.0688142	-0.364873	0.103049	0.606405	0.143315	0.143315	0.268632	0.186813	0.438863	0.202961	0.36733	0.0244535	0.261811	0.134756	0.134756	0.0832876	0.450455	0.897135	0.110365	0.110365	0.160623	0.634589	0.716676	0.337957	0.337957	-0.1683	0.504318	0.709713	0.252055	0.252055	0.390426	0.000222785	0.0205519	0.085241
s__Clostridium_symbiosum	0.194121	0.0809175	0.03552271997977782;0.35271913305537417	0.0164399	0.0847933	0.0742036	0.784382	1702	0.366337	1003	699	0.405906	1.98e-07	1.1328e-05	0.0780456	0.0780456	0.452162	0.0437386	0.446133	0.143942	0.143942	0.698876	0.000812664	0.0318677	0.208128	0.248755	0.12642	0.581257	0.134149	0.134149	0.118538	0.0257304	0.451354	0.0531499	0.0531499	0.547687	0.0768949	0.199487	0.309604	0.309604	0.172966	0.118623	0.30402	0.110835	0.110835	-0.0381301	0.716799	0.899656	0.084448
s__Megasphaera_micronuciformis	0.193654	0.133006	-0.06703829647251919;0.45434572031760617	0.145399	0.32585	0.17897	0.884046	373	0.0802841	267	106	-0.0649974	0.640082	0.752866	0.139007	0.139007	-0.0292282	0.895747	0.951732	0.142145	0.142145	0.252142	0.215085	0.475112	0.202853	NA	NA	NA	NA	NA	0.137034	0.3579	0.885775	0.149051	0.149051	1.01368	0.0607271	0.185034	0.540491	0.540491	NA	NA	NA	NA	NA	0.0178076	0.86547	0.931261	0.084442
s__Eisenbergiella_massiliensis	0.193033	0.0626707	0.07019840898472414;0.3158675692071298	0.00206921	0.0221009	0.03919	0.693153	1084	0.233319	614	470	0.0644315	0.440129	0.592215	0.0834631	0.0834631	0.268196	0.230072	0.811002	0.142775	0.142775	0.710125	0.000675829	0.0318677	0.208322	0.44379	0.00670442	0.163885	0.135268	0.135268	0.0660621	0.213718	0.850677	0.0531299	0.0531299	0.0602279	0.693262	0.760244	0.152695	0.152695	0.558221	7.46e-07	7.2188e-05	0.112796	0.112796	-0.0157698	0.880742	0.931261	0.0844416
s__Ruminococcus_torques	-0.191808	0.0902618	-0.36872088250178403;-0.014894661934578418	0.0335853	0.138102	0.0993931	0.865861	3374	0.726216	1598	1776	-0.0700703	0.461046	0.609686	0.0950588	0.0950588	-0.0522112	0.814937	0.947996	0.142162	0.142162	-0.809134	0.000123101	0.016684	0.210156	-0.384279	0.0186486	0.232011	0.134861	0.134861	-0.132417	0.356143	0.885775	0.143504	0.143504	-1.02193	0	0	0.110975	0.110975	-0.272554	0.0141868	0.0858051	0.111133	0.111133	0.0897427	0.393375	0.714157	0.0844828
s__Escherichia_coli	0.190184	0.0662373	0.060359267060157346;0.3200094242118593	0.00408841	0.0342064	0.0436045	0.730365	3587	0.772062	1886	1701	0.297274	0.0043407	0.0328106	0.104223	0.104223	0.218882	0.327036	0.869102	0.142562	0.142562	0.0281768	0.889375	0.96915	0.202061	-0.00465549	0.97712	0.993562	0.133633	0.133633	0.226433	0.064586	0.621952	0.122521	0.122521	0.904146	0	0	0.118133	0.118133	0.130207	0.486378	0.709713	0.187058	0.187058	0.0427925	0.683943	0.885526	0.08445
s__Lautropia_mirabilis	0.18967	0.157957	-0.11992533762925872;0.4992647842576615	0.22984	0.439539	0.110583	0.810605	71	0.015282	52	19	NA	NA	NA	NA	NA	0.428569	0.0558277	0.483489	0.14376	0.14376	NA	NA	NA	NA	NA	NA	NA	NA	NA	NA	NA	NA	NA	NA	0.696802	0.0991864	0.221826	0.422608	0.422608	NA	NA	NA	NA	NA	NA	NA	NA	NA
s__Lactobacillus_mucosae	0.189462	0.0736296	0.04514807858133507;0.33377597820633714	0.0100769	0.0625226	0.0604004	0.809064	408	0.0878175	276	132	-0.0645368	0.265776	0.440674	0.0579927	0.0579927	-0.21257	0.341147	0.869102	0.142538	0.142538	0.285336	0.161117	0.415905	0.203077	-0.211903	0.19261	0.619454	0.134008	0.134008	0.0872863	0.380879	0.885775	0.0996103	0.0996103	0.378677	0.00785198	0.0462961	0.142447	0.142447	0.215618	0.0520095	0.186367	0.110968	0.110968	0.147628	0.16054	0.472964	0.0845553
s__Faecalibacterium_prausnitzii	-0.188992	0.0694816	-0.3251759507322405;-0.05280799833941527	0.00652763	0.0461531	0.0455141	0.693198	4446	0.956952	2158	2288	-0.295701	3.4875e-05	0.000853595	0.0714418	0.0714418	-0.505029	0.0244816	0.374569	0.144385	0.144385	-0.695874	0.000853374	0.0318677	0.208077	-0.257222	0.114082	0.565071	0.134185	0.134185	-0.113191	0.0332197	0.469459	0.0531557	0.0531557	-1.03177	0.165943	0.289762	0.744771	0.744771	0.0249689	0.930087	0.980773	0.284595	0.284595	-0.0245431	0.815379	0.931261	0.0844435
s__Streptococcus_mutans	0.187995	0.0784464	0.03424047147826817;0.34175017374860706	0.0165533	0.0847933	0.0558091	0.792805	466	0.100301	290	176	-0.102968	0.186809	0.344668	0.0780014	0.0780014	0.360992	0.10674	0.620171	0.14329	0.14329	0.47095	0.0218634	0.202237	0.204833	0.0729043	0.653419	0.871915	0.133678	0.133678	0.168879	0.254983	0.88466	0.148357	0.148357	0.33072	0.390992	0.514522	0.385536	0.385536	0.362202	0.0104977	0.0752256	0.141541	0.141541	-0.15602	0.138108	0.471868	0.0845687
s__Megasphaera_sp_MJR8396C	-0.186403	0.150705	-0.4817856948721085;0.10897917012333175	0.216134	0.422177	0.0798001	0.862057	65	0.0139905	44	21	-0.277105	0.0117199	0.0584858	0.109942	0.109942	NA	NA	NA	NA	NA	NA	NA	NA	NA	NA	NA	NA	NA	NA	0.22768	0.0779787	0.643707	0.129177	0.129177	NA	NA	NA	NA	NA	NA	NA	NA	NA	NA	-0.163624	0.119948	0.43393	0.0845815
s__Ruminococcus_bicirculans	-0.185627	0.0854503	-0.3531094912781664;-0.01814432831910434	0.0298302	0.12479	0.0886589	0.839943	2529	0.544339	1122	1407	-0.220811	0.00388432	0.0311959	0.0764739	0.0764739	-0.28253	0.206208	0.798652	0.142845	0.142845	-0.337873	0.0977388	0.383025	0.203488	-0.0396272	0.807151	0.948402	0.133646	0.133646	-0.0427929	0.420407	0.890533	0.0531117	0.0531117	-0.976377	0	0	0.110372	0.110372	-0.196852	0.0759114	0.233156	0.110908	0.110908	0.107146	0.308258	0.627612	0.0845009
s__Veillonella_infantium	0.183297	0.122357	-0.05652156774899103;0.42311635802711167	0.134118	0.310264	0.185443	0.918215	1191	0.25635	624	567	-0.0656736	0.241026	0.416676	0.0560151	0.0560151	-0.124515	0.576834	0.947996	0.142275	0.142275	0.0610486	0.763179	0.90137	0.202098	0.170256	0.294851	0.733742	0.133875	0.133875	-0.0116854	0.904929	0.991655	0.0978374	0.0978374	0.0522216	0.900985	0.923357	0.41973	0.41973	-0.393422	0.463643	0.700898	0.536829	0.536829	0.32496	0.00208096	0.0639896	0.0849958
s__Dialister_sp_CAG_357	-0.183207	0.0669514	-0.3144322166427318;-0.051982741600527405	0.00621107	0.0451878	0.0392754	0.644345	706	0.151959	300	406	-0.179921	0.0842937	0.202718	0.104224	0.104224	-0.310155	0.165418	0.730066	0.142989	0.142989	-0.121604	0.548668	0.791152	0.202238	-0.163195	0.315282	0.741442	0.133856	0.133856	-0.025318	0.633566	0.966421	0.0531095	0.0531095	-0.385212	0.0199231	0.0962244	0.165484	0.165484	-0.202724	0.56226	0.747747	0.349832	0.349832	-0.10169	0.33352	0.660635	0.0844949
s__Firmicutes_bacterium_CAG_110	-0.182385	0.0714799	-0.32248572085159544;-0.04228468327266982	0.0107242	0.0633356	0.0532167	0.734997	1719	0.369996	744	975	-0.118997	0.126977	0.264851	0.0779728	0.0779728	-0.422883	0.0591285	0.488749	0.143717	0.143717	-0.362195	0.0761916	0.378796	0.203701	-0.355898	0.029208	0.281439	0.134687	0.134687	-0.0721403	0.382279	0.885775	0.0825683	0.0825683	-0.493631	0.135752	0.263382	0.330896	0.330896	-0.422693	0.000158657	0.00511668	0.111909	0.111909	-0.00292449	0.977803	0.983269	0.0844404
s__Ruminococcus_gnavus	0.182243	0.097639	-0.009129774452482586;0.37361527496421504	0.0619722	0.195954	0.11251	0.869045	2802	0.603099	1484	1318	0.120294	0.0468898	0.14346	0.0605318	0.0605318	0.470814	0.0358295	0.440015	0.144093	0.144093	0.650798	0.00174807	0.0554388	0.207331	0.488926	0.0028667	0.110238	0.135615	0.135615	0.047267	0.373513	0.885775	0.0531142	0.0531142	0.821594	0.07555	0.197934	0.46232	0.46232	-0.00193019	0.993821	0.996396	0.249237	0.249237	-0.097257	0.355004	0.679607	0.0844902
s__Enterococcus_faecalis	0.180666	0.0647736	0.053709540506907016;0.3076220615385925	0.00528403	0.0408089	0.0387323	0.738543	377	0.0811451	239	138	0.0164107	0.769297	0.850443	0.0559529	0.0559529	-0.146238	0.512296	0.923993	0.142327	0.142327	0.0109144	0.95703	0.982501	0.202053	0.226776	0.163331	0.616089	0.134062	0.134062	0.127387	0.0165564	0.348512	0.0531575	0.0531575	0.891788	0.0282	0.119254	0.406375	0.406375	-0.0080344	0.942097	0.981138	0.110615	0.110615	0.186434	0.0765285	0.333025	0.0846236
s__Parabacteroides_distasonis	-0.178294	0.06628	-0.30820313872417027;-0.04838545201657546	0.00714487	0.047823	0.0417057	0.729007	4165	0.89647	2059	2106	0.114715	0.0405863	0.136349	0.0560205	0.0560205	-0.165914	0.457293	0.900848	0.142382	0.142382	-0.695306	0.00086129	0.0318677	0.208067	-0.205172	0.207071	0.625651	0.133984	0.133984	0.0181899	0.865353	0.991655	0.107275	0.107275	-0.184322	0.359036	0.480833	0.200961	0.200961	0.0129079	0.965287	0.985662	0.296594	0.296594	0.00447293	0.966057	0.979327	0.0844404
s__Atopobium_parvulum	0.178163	0.093509	-0.005114540366636361;0.36144055433631195	0.0567405	0.190967	0.0617372	0.806112	265	0.0570383	194	71	0.16607	0.00306646	0.0267146	0.0560857	0.0560857	0.290362	0.19396	0.777768	0.142884	0.142884	NA	NA	NA	NA	0.118619	0.465208	0.830203	0.133751	0.133751	0.166118	0.372225	0.885775	0.186166	0.186166	0.851736	0.115083	0.243013	0.540527	0.540527	NA	NA	NA	NA	NA	-0.148211	0.158898	0.472964	0.0845562
s__Gemella_haemolysans	0.177564	0.0994335	-0.01732523352018206;0.3724541198790773	0.074138	0.220221	0.0764794	0.815887	540	0.116229	345	195	0.145445	0.0102869	0.0539538	0.0566809	0.0566809	0.251635	0.260034	0.815979	0.142699	0.142699	-0.286674	0.159183	0.415016	0.203086	-0.109578	0.499868	0.830689	0.133734	0.133734	0.0262359	0.621382	0.966421	0.0531207	0.0531207	0.510981	0.244365	0.368577	0.438932	0.438932	0.311474	0.00515315	0.0498567	0.111348	0.111348	NA	NA	NA	NA
s__Firmicutes_bacterium_CAG_555	-0.175493	0.0518695	-0.27715691725190605;-0.07382837366903308	0.000716079	0.0102706	0.0136055	0.46671	93	0.0200172	35	58	-0.1812	0.00124258	0.0135891	0.0561178	0.0561178	-0.322265	0.149598	0.707891	0.143057	0.143057	0.0556027	0.783745	0.908572	0.20209	0.0183211	0.910139	0.993562	0.133636	0.133636	-0.153834	0.00382717	0.179026	0.0531917	0.0531917	0.44898	0.281191	0.413141	0.416629	0.416629	-0.139641	0.207383	0.432812	0.110757	0.110757	-0.267338	0.0112115	0.125312	0.0848167
s__Barnesiella_intestinihominis	-0.174215	0.0581111	-0.28811253762301436;-0.060317136493894835	0.00271791	0.0261838	0.0311171	0.664237	2688	0.578562	1241	1447	0.0388946	0.660441	0.770852	0.0885367	0.0885367	-0.178695	0.423432	0.897406	0.142421	0.142421	-0.351264	0.0853325	0.378796	0.203604	-0.119317	0.462587	0.830203	0.133752	0.133752	-0.11785	0.332451	0.885775	0.121597	0.121597	-0.596903	2.2e-08	1.118e-06	0.1067	0.1067	-0.129532	0.24219	0.476116	0.110756	0.110756	-0.0303266	0.772956	0.919169	0.0844452
s__Alistipes_shahii	-0.173615	0.0963055	-0.36237374988798354;0.01514375763967582	0.071427	0.213431	0.111078	0.822909	3254	0.700387	1551	1703	0.0438211	0.590536	0.720807	0.0814429	0.0814429	-0.545047	0.0153016	0.319247	0.144752	0.144752	-0.220544	0.277754	0.547519	0.202665	-0.171233	0.292095	0.733742	0.133878	0.133878	-0.137345	0.581681	0.966421	0.249297	0.249297	-0.753296	0.00227538	0.0215213	0.246843	0.246843	-0.371855	0.000859088	0.0165584	0.111567	0.111567	0.0460852	0.661091	0.868123	0.0844515
s__Veillonella_dispar	0.17349	0.102283	-0.026984689552768643;0.3739644280191229	0.0898525	0.246481	0.122091	0.871681	1425	0.306715	726	699	-0.0097312	0.875254	0.92568	0.0619868	0.0619868	-0.0393281	0.860049	0.947996	0.142151	0.142151	-0.0691208	0.733009	0.883736	0.202112	0.146074	0.368627	0.766075	0.133811	0.133811	-0.0218772	0.844699	0.991655	0.111683	0.111683	-0.0411587	0.908693	0.927071	0.358876	0.358876	-0.37322	0.474791	0.709437	0.522202	0.522202	0.245343	0.0198882	0.174732	0.0847574
s__Campylobacter_gracilis	0.172581	0.16564	-0.15207300445684394;0.49723529384348086	0.297455	0.523939	0.142695	0.882718	93	0.0200172	80	13	-0.145163	0.334414	0.505599	0.150387	0.150387	-0.0329434	0.882587	0.950051	0.142147	0.142147	0.426308	0.0374761	0.283559	0.204333	0.0954989	0.556478	0.830689	0.133709	0.133709	NA	NA	NA	NA	NA	NA	NA	NA	NA	NA	NA	NA	NA	NA	NA	NA	NA	NA	NA
s__Eubacterium_callanderi	0.170731	0.0904725	-0.006595476346445889;0.3480565499399011	0.0591469	0.192161	0.0360786	0.648998	133	0.0286268	94	39	-0.0942824	0.527093	0.664924	0.149075	0.149075	-0.121006	0.587613	0.947996	0.142267	0.142267	0.310497	0.127646	0.405342	0.203265	0.499544	0.00232599	0.101179	0.135701	0.135701	0.0778152	0.143101	0.780272	0.0531401	0.0531401	0.433625	0.0854313	0.205942	0.252107	0.252107	NA	NA	NA	NA	NA	NA	NA	NA	NA
s__Streptococcus_pasteurianus	0.170634	0.0506364	0.07138636787388505;0.2698811993657789	0.000752275	0.0104901	0.000651797	0.0310394	193	0.0415411	136	57	0.0867122	0.391997	0.553534	0.101299	0.101299	NA	NA	NA	NA	NA	NA	NA	NA	NA	0.390632	0.0168083	0.222185	0.134902	0.134902	0.173726	0.133323	0.780272	0.11573	0.11573	0.708713	0.0919999	0.212248	0.420616	0.420616	NA	NA	NA	NA	NA	NA	NA	NA	NA
s__Ruminococcus_sp_CAG_563	-0.170013	0.0665954	-0.30053958776350376;-0.03948549208588373	0.0106825	0.0633356	0.0363619	0.685633	129	0.0277658	62	67	-0.216046	0.000118661	0.00234584	0.0561323	0.0561323	-0.215137	0.335362	0.869102	0.142548	0.142548	NA	NA	NA	NA	-0.21901	0.178167	0.616089	0.134033	0.134033	0.0293326	0.740269	0.984202	0.0884851	0.0884851	0.357084	0.476901	0.582024	0.502019	0.502019	-0.13947	0.208018	0.432812	0.110775	0.110775	-0.088194	0.401585	0.719344	0.0844814
s__Eubacterium_eligens	-0.169941	0.0716098	-0.31029622330779144;-0.029585742626101363	0.017637	0.0876611	0.0524807	0.724906	3465	0.745803	1598	1867	-0.227446	0.00785617	0.0438921	0.0855643	0.0855643	-0.590418	0.00869961	0.199656	0.145201	0.145201	-0.28622	0.159837	0.415016	0.203083	-0.305387	0.0609545	0.415867	0.13441	0.13441	-0.182263	0.000614306	0.0646557	0.0532122	0.0532122	-0.969392	0.100539	0.222657	0.590284	0.590284	0.196949	0.0758261	0.233156	0.11093	0.11093	-0.038949	0.710988	0.899656	0.0844483
s__Actinomyces_massiliensis	-0.169561	0.0626925	-0.29243828145694367;-0.04668376950797115	0.0068377	0.0470209	0.00437749	0.240305	26	0.00559621	13	13	-0.222115	0.000958935	0.0113082	0.0672607	0.0672607	-0.101026	0.650685	0.947996	0.142228	0.142228	NA	NA	NA	NA	0.0336641	0.835718	0.963239	0.133643	0.133643	NA	NA	NA	NA	NA	NA	NA	NA	NA	NA	NA	NA	NA	NA	NA	NA	NA	NA	NA
s__Granulicatella_adiacens	0.166375	0.166251	-0.15947723441127273;0.4922264085437533	0.316951	0.548653	0.0771538	0.740852	107	0.0230306	81	26	-0.155592	0.242019	0.416676	0.13299	0.13299	NA	NA	NA	NA	NA	NA	NA	NA	NA	NA	NA	NA	NA	NA	NA	NA	NA	NA	NA	0.734433	0.0783979	0.199879	0.417278	0.417278	NA	NA	NA	NA	NA	NA	NA	NA	NA
s__Prevotella_sp_CAG_1058	0.166163	0.219046	-0.2631668595829066;0.5954923719210503	0.448106	0.659676	0.160325	0.93775	35	0.00753336	15	20	NA	NA	NA	NA	NA	NA	NA	NA	NA	NA	NA	NA	NA	NA	NA	NA	NA	NA	NA	NA	NA	NA	NA	NA	0.504836	0.199655	0.328771	0.393623	0.393623	-0.201906	0.0686997	0.217924	0.110914	0.110914	-0.127284	0.226218	0.531684	0.0845258
s__Blautia_wexlerae	-0.165374	0.0556839	-0.27451491299094377;-0.05623395213096023	0.00297918	0.0269858	0.0222281	0.527341	4103	0.883125	1968	2135	-0.129485	0.0208982	0.0852515	0.0560585	0.0560585	0.276391	0.216196	0.80678	0.142814	0.142814	0.0983893	0.627379	0.826576	0.202174	0.031175	0.847709	0.969138	0.133641	0.133641	0.189776	0.423857	0.890533	0.237295	0.237295	-0.267894	0.133324	0.260902	0.178462	0.178462	-0.227311	0.570803	0.750117	0.400994	0.400994	-0.275074	0.00908127	0.108096	0.0848387
s__Dorea_longicatena	-0.163311	0.0877503	-0.3353019154843724;0.008679419623965262	0.0627315	0.195954	0.0854209	0.750596	3877	0.834481	1839	2038	-0.0231948	0.678643	0.780363	0.0559833	0.0559833	-0.519934	0.020614	0.363916	0.144519	0.144519	-1.02034	2.126e-06	0.000471966	0.214797	-0.154481	0.34176	0.75325	0.133832	0.133832	0.0350709	0.900218	0.991655	0.279704	0.279704	-0.700837	0.0912577	0.212248	0.414991	0.414991	0.086708	0.433607	0.673919	0.110733	0.110733	-0.0631819	0.547839	0.808611	0.0844614
s__Fusobacterium_periodonticum	0.162895	0.185887	-0.20144446426001889;0.5272337542197822	0.380862	0.605041	0.152725	0.882781	155	0.0335773	120	36	-0.0418637	0.791127	0.86519	0.158067	0.158067	NA	NA	NA	NA	NA	NA	NA	NA	NA	NA	NA	NA	NA	NA	NA	NA	NA	NA	NA	0.587918	3.5798e-05	0.000812609	0.142248	0.142248	NA	NA	NA	NA	NA	NA	NA	NA	NA
s__Oribacterium_sinus	0.162327	0.0977388	-0.029240815558208122;0.3538951641717126	0.0967482	0.258338	0.0670621	0.847099	184	0.039604	129	55	-0.062286	0.40679	0.566341	0.0750835	0.0750835	NA	NA	NA	NA	NA	0.389653	0.0567553	0.340532	0.20396	NA	NA	NA	NA	NA	0.117483	0.355498	0.885775	0.127149	0.127149	0.63672	0.0389621	0.149905	0.3084	0.3084	0.128704	0.245158	0.476116	0.110742	0.110742	-0.321581	0.0023138	0.0656764	0.0849844
s__Oxalobacter_formigenes	-0.159882	0.0621435	-0.28168324599737377;-0.03808076626396027	0.0100883	0.0625226	0.035772	0.756909	412	0.0886784	186	226	-0.153701	0.110173	0.237937	0.0962188	0.0962188	0.0696141	0.754994	0.947996	0.14218	0.14218	0.0442572	0.827072	0.934402	0.202076	-0.0876648	0.589285	0.830892	0.133697	0.133697	0.0185662	0.726671	0.984202	0.0531135	0.0531135	0.0928533	0.373774	0.496179	0.104397	0.104397	-0.318172	0.00426782	0.0425287	0.11134	0.11134	0.0351072	0.73839	0.908109	0.0844468
s__Eggerthella_lenta	0.159772	0.0631894	0.03592109149675542;0.28362365154182245	0.0114562	0.0653524	0.0363157	0.693977	2428	0.5226	1262	1166	-0.0347273	0.53522	0.670983	0.0560066	0.0560066	0.522128	0.0200926	0.363916	0.144539	0.144539	0.481613	0.0191202	0.195679	0.20496	0.355749	0.029275	0.281439	0.134686	0.134686	0.0337271	0.525458	0.942363	0.0531173	0.0531173	0.153704	0.664567	0.739493	0.35447	0.35447	0.147534	0.53936	0.735492	0.240369	0.240369	-0.109072	0.299651	0.624695	0.0845031
s__Murimonas_intestini	-0.159758	0.0639752	-0.2851497045353206;-0.03436681642085229	0.0125182	0.0696133	0	0	49	0.0105467	34	15	-0.278057	0.0199414	0.082134	0.119469	0.119469	NA	NA	NA	NA	NA	0.0757725	0.708456	0.870451	0.202124	NA	NA	NA	NA	NA	NA	NA	NA	NA	NA	NA	NA	NA	NA	NA	NA	NA	NA	NA	NA	NA	NA	NA	NA
s__Dialister_pneumosintes	0.159443	0.123008	-0.08165217475906103;0.40053870754961163	0.194905	0.399357	0.13595	0.814402	256	0.0551012	218	38	0.502241	1.6112e-05	0.000435875	0.116451	0.116451	-0.103912	0.641402	0.947996	0.142233	0.142233	NA	NA	NA	NA	0.0926075	0.568482	0.830689	0.133705	0.133705	0.0982025	0.456026	0.897135	0.131744	0.131744	1.11407	0.000769689	0.00873597	0.331226	0.331226	0.380376	0.098976	0.271658	0.230553	0.230553	NA	NA	NA	NA
s__Mogibacterium_diversum	0.158862	0.0647932	0.03186724783564343;0.28585645503843354	0.0142132	0.0759043	0.0290285	0.635246	789	0.169824	475	314	0.13738	0.0489768	0.147217	0.0697786	0.0697786	0.049675	0.823774	0.947996	0.142159	0.142159	0.00542483	0.978634	0.998858	0.202052	-0.0350329	0.829139	0.963239	0.133644	0.133644	0.0773561	0.145377	0.780272	0.0531271	0.0531271	0.189012	0.302248	0.428814	0.183218	0.183218	0.453056	0.220389	0.453673	0.369692	0.369692	-0.0189308	0.857073	0.931261	0.0844422
s__Eubacterium_rectale	-0.158595	0.0631701	-0.2824080033222902;-0.034781238958445884	0.0120527	0.0679828	0.0369222	0.734335	3756	0.808437	1789	1967	-0.119117	0.232635	0.409502	0.0997966	0.0997966	-0.13826	0.535553	0.947914	0.142307	0.142307	-0.213054	0.294301	0.562052	0.202624	-0.25665	0.114884	0.565071	0.134182	0.134182	-0.0346616	0.627832	0.966421	0.0714995	0.0714995	-0.791148	0.0920987	0.212248	0.469683	0.469683	-0.00586899	0.957708	0.983738	0.110672	0.110672	-0.0696896	0.507407	0.776901	0.084466
s__Adlercreutzia_equolifaciens	-0.157915	0.0850133	-0.3245407983816553;0.008711502451858505	0.0632361	0.195954	0.0831493	0.780957	2433	0.523676	1130	1303	-0.196394	0.0145597	0.0650754	0.0803857	0.0803857	-0.198286	0.374501	0.897406	0.142486	0.142486	-0.236127	0.24542	0.504475	0.202754	-0.0122143	0.94002	0.993562	0.133635	0.133635	-0.129742	0.354545	0.885775	0.140139	0.140139	-0.57382	7.239e-06	0.000205416	0.127898	0.127898	0.144247	0.565978	0.750115	0.251309	0.251309	0.000874972	0.993358	0.996058	0.0844403
s__Ruminococcus_sp_CAG_624	-0.155934	0.0890921	-0.33055453599526524;0.01868654049729329	0.0800742	0.229698	0.0370115	0.729224	47	0.0101162	14	33	NA	NA	NA	NA	NA	-0.206237	0.355691	0.87306	0.142515	0.142515	NA	NA	NA	NA	-0.210929	0.194655	0.619454	0.134004	0.134004	NA	NA	NA	NA	NA	0.358215	0.439836	0.554454	0.463727	0.463727	-0.322003	0.00383972	0.0405909	0.11138	0.11138	NA	NA	NA	NA
s__Bacteroides_sp_CAG_927	-0.155464	0.0625338	-0.2780297098075131;-0.03289739856613372	0.0129161	0.0697192	0	0	38	0.00839432	20	19	NA	NA	NA	NA	NA	-0.170922	0.443847	0.897406	0.142397	0.142397	NA	NA	NA	NA	-0.189399	0.244027	0.674664	0.133933	0.133933	NA	NA	NA	NA	NA	NA	NA	NA	NA	NA	-0.0488495	0.658813	0.814571	0.110631	0.110631	NA	NA	NA	NA
s__Peptoniphilus_harei	0.153229	0.111882	-0.06606016071254628;0.3725183867547538	0.170825	0.364769	0.0408899	0.70177	49	0.0105467	37	12	-0.107017	0.255123	0.429944	0.0940401	0.0940401	0.411276	0.0663741	0.511695	0.143632	0.143632	NA	NA	NA	NA	NA	NA	NA	NA	NA	NA	NA	NA	NA	NA	0.552482	0.109566	0.235748	0.345269	0.345269	0.229438	0.0387593	0.153059	0.111015	0.111015	NA	NA	NA	NA
s__Bacteroides_vulgatus	-0.152031	0.0736073	-0.29630099504985064;-0.0077604891428801615	0.0388822	0.147733	0.0583833	0.754183	4209	0.905941	2062	2147	0.0130716	0.883716	0.929108	0.0893723	0.0893723	-0.0534059	0.810783	0.947996	0.142163	0.142163	-0.274293	0.177782	0.43371	0.202999	-0.233118	0.151926	0.612045	0.134086	0.134086	0.0183726	0.784059	0.986197	0.0670451	0.0670451	0.0697178	0.503878	0.605481	0.104305	0.104305	0.0279395	0.917398	0.979289	0.269394	0.269394	-0.0760549	0.469435	0.759841	0.0844709
s__Tyzzerella_nexilis	0.151172	0.0874988	-0.02032532983890889;0.3226699818809512	0.0840407	0.236256	0.0880271	0.846768	774	0.166595	440	334	-0.074706	0.329587	0.502693	0.0766257	0.0766257	0.936035	4.0265e-05	0.0184819	0.149719	0.149719	0.350549	0.0859613	0.378796	0.203597	0.23598	0.146984	0.612045	0.134098	0.134098	-0.0456758	0.389769	0.885775	0.0531091	0.0531091	0.165668	0.745334	0.799957	0.510066	0.510066	-0.171624	0.121638	0.309697	0.110873	0.110873	-0.08686	0.40874	0.722264	0.0844801
s__Bacteroides_thetaiotaomicron	-0.151105	0.0779662	-0.303919148953752;0.0017085058553767962	0.0526127	0.182149	0.0675424	0.745087	3953	0.850839	1941	2012	0.105956	0.192041	0.350572	0.0812196	0.0812196	-0.181797	0.415442	0.897406	0.142431	0.142431	-0.117623	0.561807	0.79694	0.202226	-0.209524	0.197633	0.619454	0.133999	0.133999	-0.100376	0.256374	0.88466	0.0884367	0.0884367	-0.024616	0.813396	0.856802	0.104284	0.104284	-0.0808601	0.76817	0.895427	0.274316	0.274316	-0.294665	0.00521351	0.0887595	0.0848973
s__Rothia_mucilaginosa	0.150642	0.0929807	-0.031600200230288034;0.3328841585363791	0.105202	0.273097	0.108688	0.898694	1052	0.226431	563	489	-0.196027	0.000479354	0.0064839	0.0561355	0.0561355	0.171239	0.443002	0.897406	0.142398	0.142398	0.276477	0.174386	0.432556	0.203014	0.0633104	0.696574	0.898542	0.133667	0.133667	0.00602316	0.909722	0.991655	0.0531191	0.0531191	0.248558	0.0176434	0.0890013	0.104744	0.104744	0.131514	0.235027	0.473726	0.110748	0.110748	0.115918	0.270369	0.593847	0.0845112
s__Roseburia_hominis	-0.150579	0.0586277	-0.26548893576370547;-0.03566841087866908	0.0102173	0.0625495	0.0306088	0.654729	3454	0.743435	1610	1844	-0.106719	0.0568908	0.16067	0.0560453	0.0560453	-0.043809	0.844298	0.947996	0.142154	0.142154	-0.24967	0.219578	0.475575	0.202837	-0.189479	0.243828	0.674664	0.133933	0.133933	-0.0675292	0.203762	0.850677	0.0531347	0.0531347	-0.788964	0.0942403	0.216086	0.471462	0.471462	-0.343598	0.00204585	0.0291963	0.111431	0.111431	0.171343	0.103488	0.401971	0.0845951
s__Veillonella_tobetsuensis	0.150224	0.0735792	0.006008745100741425;0.2944391569014876	0.0411849	0.15429	0.0556274	0.751106	300	0.0645717	195	105	-0.118156	0.328485	0.502504	0.120917	0.120917	-0.0906143	0.684622	0.947996	0.14221	0.14221	-0.0335296	0.868539	0.959282	0.202066	0.441612	0.00697385	0.163885	0.135252	0.135252	0.00259563	0.98666	0.991655	0.155236	0.155236	0.365052	0.00779433	0.0462961	0.137193	0.137193	0.0673986	0.54245	0.736591	0.110651	0.110651	0.0310307	0.767835	0.919169	0.0844454
s__Proteobacteria_bacterium_CAG_139	-0.150094	0.0542573	-0.25643878506947815;-0.0437501210663228	0.00566885	0.0431176	0.0214814	0.624107	1903	0.4096	872	1031	-0.159228	0.00451351	0.0336224	0.0560694	0.0560694	-0.0684141	0.759085	0.947996	0.142179	0.142179	-0.247921	0.222801	0.477891	0.202826	0.138168	0.395061	0.799573	0.133793	0.133793	-0.0870983	0.101248	0.716831	0.0531465	0.0531465	0.348285	0.414136	0.533462	0.426487	0.426487	0.688303	0.368351	0.609196	0.76515	0.76515	-0.285223	0.00683825	0.100435	0.0848686
s__Firmicutes_bacterium_CAG_791	0.14988	0.172816	-0.18884071858401136;0.48859992313945927	0.385791	0.610937	0.167426	0.883192	94	0.0202325	71	23	-0.204984	0.0736742	0.190731	0.114604	0.114604	NA	NA	NA	NA	NA	NA	NA	NA	NA	NA	NA	NA	NA	NA	-0.0603196	0.256111	0.88466	0.0531155	0.0531155	NA	NA	NA	NA	NA	0.157145	0.156124	0.368415	0.110804	0.110804	0.0581792	0.57997	0.827582	0.0844582
s__Eubacterium_limosum	0.148144	0.0648369	0.021063319265168773;0.27522407712237007	0.0223207	0.101863	0.0180951	0.508581	234	0.0503659	156	78	0.0232941	0.82242	0.889482	0.103791	0.103791	-0.134931	0.545412	0.947996	0.142299	0.142299	0.25258	0.214296	0.475112	0.202855	0.418636	0.0104721	0.174737	0.135089	0.135089	0.0660391	0.448968	0.897135	0.0872222	0.0872222	0.380021	0.0603097	0.185034	0.202298	0.202298	-0.0115918	0.916539	0.979289	0.110615	0.110615	NA	NA	NA	NA
s__Streptococcus_sp_F0442	0.145977	0.0692595	0.01022840436798178;0.28172560888916	0.0350585	0.139761	0.0390108	0.803327	281	0.0604821	164	117	-0.0926063	0.0983353	0.222662	0.0560239	0.0560239	-0.0807044	0.717531	0.947996	0.142195	0.142195	0.178426	0.379377	0.668426	0.202453	-0.0131732	0.935322	0.993562	0.133635	0.133635	0.0105104	0.928516	0.991655	0.117157	0.117157	0.239729	0.0220327	0.100028	0.104694	0.104694	0.191791	0.0837227	0.245036	0.110895	0.110895	-0.106711	0.310223	0.627612	0.0845004
s__Actinomyces_sp_HPA0247	0.145711	0.049274	0.04913363240297654;0.24228774168941236	0.00310496	0.0273454	0.00633018	0.439494	288	0.0619888	175	113	0.0833128	0.136808	0.273616	0.0559979	0.0559979	0.128851	0.563649	0.947996	0.142285	0.142285	0.160352	0.429347	0.719358	0.202376	0.345135	0.0343964	0.290993	0.134624	0.134624	0.00309642	0.953509	0.991655	0.0531106	0.0531106	0.647168	0.195709	0.327867	0.500179	0.500179	NA	NA	NA	NA	NA	NA	NA	NA	NA
s__Bacteroides_finegoldii	-0.144176	0.0641293	-0.269869615402086;-0.018482806660004153	0.0245627	0.107222	0.0376798	0.686901	1466	0.31554	720	746	0.0234351	0.675574	0.778577	0.0559965	0.0559965	-0.322385	0.149447	0.707891	0.143058	0.143058	-0.30357	0.13626	0.405342	0.203212	0.0465888	0.774128	0.933509	0.133651	0.133651	0.062607	0.58322	0.966421	0.114103	0.114103	-0.00897064	0.959515	0.968044	0.176717	0.176717	-0.0245642	0.946108	0.981138	0.363401	0.363401	-0.0593428	0.572418	0.827582	0.0844589
s__Firmicutes_bacterium_CAG_170	-0.144105	0.0529071	-0.24780272839376005;-0.040406771803785824	0.00645492	0.0461531	0.0246539	0.604721	956	0.205768	423	533	-0.137003	0.014469	0.0650754	0.0560248	0.0560248	-0.429197	0.0554734	0.483489	0.143765	0.143765	-0.0242733	0.904621	0.970173	0.202059	-0.361391	0.0268318	0.270234	0.13472	0.13472	-0.0141219	0.840447	0.991655	0.070146	0.070146	-0.145854	0.1626	0.28724	0.104451	0.104451	-0.333661	0.0027518	0.0332795	0.111436	0.111436	0.0559855	0.594334	0.827582	0.0844569
s__Acidaminococcus_intestini	0.144091	0.0636073	0.019420639417051813;0.2687613491938708	0.023493	0.103452	0.0313551	0.662238	653	0.140551	383	270	0.0844691	0.22711	0.402533	0.0699342	0.0699342	0.016686	0.940368	0.974818	0.14214	0.14214	-0.0786698	0.697855	0.863085	0.202129	-0.152996	0.346412	0.75325	0.133829	0.133829	0.199958	0.011182	0.304039	0.0788179	0.0788179	0.498164	2.553e-06	8.9147e-05	0.105905	0.105905	0.118066	0.741292	0.879999	0.35762	0.35762	0.295098	0.00514804	0.0887595	0.0848987
s__Clostridium_perfringens	0.143145	0.0882801	-0.02988413051983041;0.3161739865498781	0.104914	0.273097	0.0956789	0.853005	341	0.0733965	217	124	-0.048768	0.418906	0.575716	0.0603325	0.0603325	0.0532406	0.811357	0.947996	0.142163	0.142163	0.295751	0.146524	0.405342	0.203153	-0.102266	0.528878	0.830689	0.133721	0.133721	0.0166082	0.754463	0.984202	0.0531023	0.0531023	0.582362	1.1071e-05	0.000295666	0.132502	0.132502	0.20842	0.0603015	0.204708	0.110945	0.110945	0.0857116	0.414959	0.722264	0.0844791
s__Desulfovibrionaceae_bacterium	-0.142775	0.0626603	-0.265588815820403;-0.01996046021617638	0.0226938	0.10209	0.036245	0.686599	456	0.0981489	226	230	-0.0502434	0.579647	0.714481	0.0907083	0.0907083	-0.10506	0.637728	0.947996	0.142235	0.142235	-0.614927	0.00302234	0.0745511	0.206771	-0.11043	0.496544	0.830689	0.133735	0.133735	-0.0747188	0.159565	0.819232	0.0531226	0.0531226	0.200098	0.711986	0.769623	0.541993	0.541993	-0.121001	0.274568	0.508751	0.110746	0.110746	0.263689	0.0123628	0.125312	0.0848065
s__Bulleidia_extructa	0.142484	0.072739	-8.391487180187118e-05;0.2850529157137559	0.0501308	0.179755	0.0192908	0.48882	109	0.023461	88	21	0.209205	0.0473492	0.144009	0.10549	0.10549	-0.0420914	0.850329	0.947996	0.142153	0.142153	0.398636	0.0513849	0.326064	0.204048	NA	NA	NA	NA	NA	NA	NA	NA	NA	NA	0.473821	0.00130829	0.0131992	0.147417	0.147417	-0.0251518	0.820133	0.912045	0.110619	0.110619	NA	NA	NA	NA
s__Enterobacter_bugandensis	-0.141082	0.0705687	-0.279396204319702;-0.00276682979548451	0.0455859	0.167037	0.00336124	0.155394	54	0.0116229	30	24	-0.320747	0.0278344	0.101796	0.14582	0.14582	NA	NA	NA	NA	NA	NA	NA	NA	NA	NA	NA	NA	NA	NA	NA	NA	NA	NA	NA	NA	NA	NA	NA	NA	NA	NA	NA	NA	NA	NA	NA	NA	NA
s__Solobacterium_moorei	0.140953	0.0747474	-0.005552096355785435;0.28745763823320125	0.0593324	0.192161	0.0425636	0.85458	389	0.0837279	281	108	0.498443	0	0	0.056851	0.056851	-0.212075	0.34227	0.869102	0.142536	0.142536	NA	NA	NA	NA	0.0553829	0.733001	0.925551	0.133659	0.133659	0.0348917	0.833852	0.991655	0.166338	0.166338	0.60047	0.240314	0.364891	0.511385	0.511385	0.234177	0.034935	0.145988	0.111031	0.111031	-0.233094	0.026917	0.198648	0.0847266
s__Bacteroides_sp_OM05_12	-0.139738	0.0939731	-0.3239250818379511;0.04444958898079829	0.137016	0.314072	0.0311278	0.549021	223	0.0479983	97	126	-0.333693	0.0150838	0.0668368	0.137302	0.137302	NA	NA	NA	NA	NA	NA	NA	NA	NA	NA	NA	NA	NA	NA	0.0711595	0.65085	0.97166	0.15723	0.15723	0.483994	0.330166	0.456031	0.497026	0.497026	NA	NA	NA	NA	NA	NA	NA	NA	NA
s__Lachnoclostridium_sp_An131	0.139477	0.0786205	-0.014619151545570308;0.29357311912375805	0.0760542	0.222187	0.0444202	0.778967	241	0.0518726	136	105	0.0583965	0.438868	0.592069	0.0754374	0.0754374	0.187477	0.401047	0.897406	0.142449	0.142449	0.491764	0.0167972	0.186449	0.205082	0.351247	0.0313605	0.289172	0.13466	0.13466	-0.0314137	0.554109	0.96	0.0530983	0.0530983	0.44131	0.29357	0.421523	0.420166	0.420166	0.28939	0.00928724	0.0704738	0.111249	0.111249	-0.0240804	0.818799	0.931261	0.0844434
s__Clostridium_methylpentosum	0.138182	0.0458409	0.048333584797850965;0.22802993876160896	0.00257508	0.0258538	0.00603516	0.346224	226	0.048644	143	83	0.0257675	0.738535	0.825233	0.0771961	0.0771961	0.106106	0.634385	0.947996	0.142237	0.142237	0.0131304	0.948317	0.982501	0.202054	0.336074	0.0393607	0.314143	0.134573	0.134573	0.00593118	0.928697	0.991655	0.0662819	0.0662819	0.454774	0.00426499	0.0329102	0.159131	0.159131	0.185735	0.093909	0.263354	0.110878	0.110878	NA	NA	NA	NA
s__Oribacterium_parvum	0.13737	0.0947501	-0.048339916933574895;0.32308037035175474	0.14711	0.326766	0.0420815	0.749377	123	0.0264744	93	30	-0.149269	0.16404	0.314614	0.107263	0.107263	NA	NA	NA	NA	NA	NA	NA	NA	NA	NA	NA	NA	NA	NA	0.0595882	0.709748	0.984202	0.1601	0.1601	0.658874	0.126084	0.253284	0.430713	0.430713	0.275559	0.0132021	0.0828497	0.11119	0.11119	-0.0824833	0.43274	0.738215	0.0844762
s__Lactobacillus_crispatus	0.137137	0.0675421	0.004754679170819398;0.2695197964025439	0.0423163	0.157354	0.0226829	0.613715	138	0.029703	103	35	-0.0327979	0.582025	0.715695	0.059586	0.059586	0.207091	0.353708	0.872861	0.142518	0.142518	NA	NA	NA	NA	0.0889061	0.584028	0.830892	0.133699	0.133699	0.049556	0.350926	0.885775	0.0531263	0.0531263	NA	NA	NA	NA	NA	NA	NA	NA	NA	NA	NA	NA	NA	NA
s__Parabacteroides_goldsteinii	-0.136794	0.0587638	-0.25197139951718606;-0.02161726961322326	0.0199192	0.0943342	0.032967	0.737994	1283	0.276152	638	645	0.0702562	0.503454	0.645325	0.105006	0.105006	-0.0135124	0.951694	0.977483	0.142139	0.142139	-0.176219	0.385277	0.670334	0.202443	-0.126973	0.434411	0.825536	0.133768	0.133768	0.0155329	0.803279	0.986197	0.0623546	0.0623546	-0.594403	2.5e-08	1.144e-06	0.10668	0.10668	-0.0951411	0.389995	0.631304	0.110677	0.110677	0.0160386	0.878725	0.931261	0.0844417
s__Holdemania_filiformis	-0.136545	0.0585057	-0.2512165810419415;-0.02187405382325526	0.0196021	0.0937166	0.0254668	0.597929	2003	0.431124	969	1034	0.0904997	0.464754	0.609686	0.123796	0.123796	-0.176719	0.428569	0.897406	0.142415	0.142415	-0.0717952	0.723102	0.880828	0.202116	-0.016742	0.917855	0.993562	0.133636	0.133636	-0.0140678	0.905402	0.991655	0.118375	0.118375	-0.432215	0.236688	0.361806	0.365261	0.365261	0.083203	0.79336	0.897859	0.31763	0.31763	-0.182199	0.0834402	0.35493	0.0846153
s__Asaccharobacter_celatus	-0.136257	0.0848286	-0.30252067212114436;0.030007368589559158	0.108217	0.273953	0.0823861	0.778958	2429	0.522815	1139	1290	-0.197404	0.043847	0.13912	0.0979403	0.0979403	-0.19344	0.386266	0.897406	0.142469	0.142469	-0.326987	0.10887	0.397085	0.203397	0.00300361	0.985237	0.994643	0.133633	0.133633	-0.104754	0.427287	0.890533	0.131958	0.131958	-0.662634	0.000213379	0.00358792	0.178963	0.178963	0.0858635	0.67946	0.826891	0.207801	0.207801	0.0514001	0.624872	0.844607	0.0844543
s__Turicimonas_muris	-0.136204	0.0423087	-0.21912900360018706;-0.05327874538555294	0.00128511	0.0150029	0.0069702	0.264628	1630	0.351055	760	871	-0.14557	0.0283728	0.101983	0.066407	0.066407	0.0885756	0.691346	0.947996	0.142207	0.142207	-0.30777	0.130984	0.405342	0.203244	0.219566	0.177074	0.616089	0.134035	0.134035	-0.0745206	0.506922	0.932687	0.112291	0.112291	0.266806	0.512098	0.611233	0.406981	0.406981	0.468289	0.338457	0.574486	0.489218	0.489218	-0.256258	0.0150366	0.14215	0.0847862
s__Bacteroides_intestinalis	-0.135981	0.0502364	-0.2344448156062977;-0.03751812224948786	0.00679287	0.0470209	0.0167763	0.608536	1534	0.330176	704	830	-0.112513	0.384409	0.546244	0.129355	0.129355	-0.0736326	0.741347	0.947996	0.142186	0.142186	0.0525887	0.795195	0.918116	0.202086	-0.240682	0.139134	0.612045	0.134116	0.134116	0.0874116	0.0999386	0.716831	0.0531329	0.0531329	-0.26829	0.320888	0.448256	0.270281	0.270281	-0.223809	0.247842	0.476116	0.193673	0.193673	0.0807853	0.442268	0.738215	0.0844748
s__Klebsiella_pneumoniae	0.135376	0.0530105	0.031475062829140796;0.2392761637139591	0.0106569	0.0633356	0.0220293	0.613651	1414	0.304348	771	643	-0.00605983	0.913829	0.946993	0.0560009	0.0560009	0.0159591	0.942961	0.974818	0.14214	0.14214	0.356934	0.0804844	0.378796	0.203654	0.0259433	0.873025	0.984101	0.133639	0.133639	0.114351	0.293885	0.885775	0.108944	0.108944	0.568095	0.0470078	0.168044	0.286016	0.286016	-0.112678	0.308859	0.553373	0.110727	0.110727	0.187619	0.0746821	0.332021	0.0846259
s__Alistipes_indistinctus	-0.135294	0.0766973	-0.28562087588401647;0.015032585986077096	0.0777318	0.224261	0.0621346	0.776582	2081	0.447912	991	1090	0.0820036	0.306938	0.486933	0.0802645	0.0802645	-0.31497	0.158982	0.723355	0.143016	0.143016	-0.152532	0.45212	0.727324	0.202345	-0.293384	0.0717467	0.470128	0.13435	0.13435	0.0134843	0.940664	0.991655	0.181154	0.181154	-0.390708	0.113979	0.241805	0.247196	0.247196	-0.233051	0.165884	0.384415	0.168201	0.168201	0.189642	0.0716114	0.330789	0.0846299
s__Alistipes_putredinis	-0.135184	0.0830004	-0.2978647341800357;0.02749671354670638	0.103373	0.271693	0.0810401	0.782691	3593	0.773353	1758	1835	0.0223841	0.689273	0.783819	0.0559824	0.0559824	-0.345246	0.122806	0.657028	0.143192	0.143192	-0.499749	0.0151503	0.186449	0.205181	0.092095	0.570622	0.830689	0.133704	0.133704	0.059082	0.266081	0.885775	0.053125	0.053125	-0.685648	0.00106069	0.0111989	0.209428	0.209428	-0.2675	0.0160748	0.0957067	0.111124	0.111124	0.149105	0.156404	0.472964	0.0845576
s__Coprobacter_secundus	-0.135057	0.061412	-0.25542474292087863;-0.014689857539327958	0.0278636	0.120582	0.0346226	0.607728	1080	0.232458	476	604	-0.0463402	0.407678	0.566341	0.0559672	0.0559672	-0.237367	0.287944	0.847221	0.142637	0.142637	-0.050959	0.801405	0.918116	0.202084	0.0198407	0.902721	0.993562	0.133637	0.133637	-0.0440353	0.722435	0.984202	0.123971	0.123971	-0.0596364	0.832598	0.870966	0.28214	0.28214	-0.263629	0.0176542	0.0976097	0.111105	0.111105	0.0539993	0.607478	0.836416	0.0844557
s__Prevotella_sp_CAG_1124	-0.134596	0.073092	-0.2778567746571211;0.008663838388147965	0.0655532	0.200657	0.0276821	0.625491	43	0.00925527	15	28	NA	NA	NA	NA	NA	-0.136391	0.541075	0.947914	0.142303	0.142303	NA	NA	NA	NA	0.00982612	0.951731	0.993562	0.133634	0.133634	-0.0433843	0.414139	0.890533	0.0531259	0.0531259	0.579028	0.118892	0.246471	0.371305	0.371305	-0.147581	0.18277	0.408855	0.110773	0.110773	-0.062477	0.552312	0.809229	0.0844609
s__Victivallis_vadensis	-0.133409	0.046594	-0.2247329124308171;-0.04208437302986434	0.00419367	0.0345118	0.0160358	0.567669	643	0.138399	308	335	-0.0287717	0.607343	0.724386	0.0559904	0.0559904	-0.113521	0.610908	0.947996	0.142252	0.142252	-0.159401	0.43208	0.721216	0.202372	-0.21633	0.183516	0.616089	0.134024	0.134024	-0.0282497	0.594776	0.966421	0.0531082	0.0531082	-0.161265	0.253373	0.378392	0.141188	0.141188	-0.317944	0.00428584	0.0425287	0.111312	0.111312	0.0727908	0.488707	0.759841	0.0844683
s__Eubacterium_sp_CAG_180	0.133326	0.093648	-0.050223933721923075;0.3168764124462661	0.154535	0.338762	0.110519	0.890514	1852	0.398622	975	877	0.0646372	0.248136	0.423728	0.0559684	0.0559684	-0.037827	0.865338	0.947996	0.14215	0.14215	-0.150365	0.458552	0.735007	0.202337	-0.118888	0.464199	0.830203	0.133751	0.133751	0.106982	0.0440802	0.530222	0.0531368	0.0531368	-0.364536	0.00053107	0.00669738	0.105218	0.105218	0.035632	0.747532	0.883855	0.110694	0.110694	0.262228	0.0128524	0.125312	0.0848025
s__Bacteroides_galacturonicus	-0.133208	0.0436178	-0.2186991962469587;-0.047717340144943804	0.00225822	0.0231352	0.0106801	0.355252	916	0.197159	385	531	-0.0659605	0.459825	0.609686	0.0892402	0.0892402	-0.257891	0.24841	0.811002	0.142727	0.142727	-0.365994	0.0732109	0.378796	0.203736	-0.0992545	0.541075	0.830689	0.133716	0.133716	-0.132212	0.0128758	0.304039	0.0531574	0.0531574	-0.355215	0.165495	0.289762	0.256135	0.256135	-0.206885	0.062158	0.209175	0.11092	0.11092	-0.0983037	0.349854	0.679453	0.0844913
s__Roseburia_inulinivorans	-0.132953	0.075075	-0.2801004527234723;0.014193604243134234	0.0765705	0.222187	0.0589453	0.707002	3961	0.852561	1889	2072	-0.107963	0.0539446	0.156424	0.0560185	0.0560185	0.012352	0.955838	0.977483	0.142139	0.142139	-0.576501	0.00530712	0.0906292	0.206206	-0.128601	0.428553	0.822163	0.133771	0.133771	-0.0667697	0.45425	0.897135	0.0892227	0.0892227	-1.49698	0.0458309	0.165137	0.749636	0.749636	-0.279898	0.0118491	0.079062	0.11122	0.11122	0.171418	0.103337	0.401971	0.0845953
s__Bacteroides_pectinophilus	-0.132595	0.0679107	-0.2656999429107765;0.0005101176054063961	0.0508802	0.179909	0.0334353	0.627669	173	0.0372363	61	112	-0.217925	0.00096802	0.0113082	0.0660446	0.0660446	0.171021	0.443582	0.897406	0.142397	0.142397	-0.325201	0.11079	0.399923	0.203382	-0.164589	0.311176	0.741147	0.133859	0.133859	-0.116136	0.290596	0.885775	0.109892	0.109892	0.440486	0.294913	0.421523	0.420551	0.420551	-0.0859507	0.437361	0.677035	0.110668	0.110668	-0.191612	0.0687221	0.328411	0.0846339
s__Enterobacter_mori	0.131654	0.0935188	-0.051642517645364705;0.3149511032830607	0.159195	0.346627	0.0478372	0.713512	116	0.0249677	73	43	-0.110665	0.136611	0.273616	0.074345	0.074345	NA	NA	NA	NA	NA	NA	NA	NA	NA	NA	NA	NA	NA	NA	0.10536	0.487675	0.908794	0.151813	0.151813	0.768392	3.883e-06	0.000125915	0.166407	0.166407	NA	NA	NA	NA	NA	NA	NA	NA	NA
s__Prevotella_sp_CAG_1031	-0.130708	0.06206	-0.25234526408407565;-0.00906998241862153	0.0351914	0.139761	0.0189893	0.639122	154	0.0331468	84	70	-0.100632	0.356733	0.525389	0.109192	0.109192	NA	NA	NA	NA	NA	-0.316801	0.120186	0.405342	0.203315	NA	NA	NA	NA	NA	-0.00602465	0.909679	0.991655	0.0531069	0.0531069	NA	NA	NA	NA	NA	NA	NA	NA	NA	NA	-0.22944	0.0293925	0.204638	0.0847177
s__Clostridium_bolteae_CAG_59	0.130345	0.0614323	0.009938053688395176;0.2507527246556166	0.0338569	0.138102	0.035263	0.673062	979	0.210719	554	425	0.0446487	0.425039	0.577963	0.055971	0.055971	0.419841	0.0609604	0.490892	0.143695	0.143695	0.0595589	0.768789	0.90137	0.202096	0.429773	0.00861685	0.173338	0.135167	0.135167	0.15728	0.093467	0.716831	0.0937647	0.0937647	0.403116	0.157165	0.285153	0.284954	0.284954	0.370932	0.000888323	0.0165584	0.111602	0.111602	-0.0348092	0.74053	0.908109	0.0844467
s__Weissella_confusa	0.130113	0.082104	-0.030811201511173197;0.29103651235487027	0.113028	0.280891	0.0322154	0.69699	169	0.0363754	100	69	-0.207576	0.0282741	0.101983	0.094634	0.094634	NA	NA	NA	NA	NA	NA	NA	NA	NA	NA	NA	NA	NA	NA	0.0907828	0.51289	0.934748	0.138739	0.138739	0.450845	0.00566962	0.0402189	0.162978	0.162978	NA	NA	NA	NA	NA	NA	NA	NA	NA
s__Roseburia_intestinalis	-0.128966	0.0726113	-0.2712839730326354;0.01335238135178246	0.0757145	0.222187	0.0502435	0.760474	3209	0.690702	1486	1723	-0.31847	1.6e-08	1.359e-06	0.0563474	0.0563474	0.532716	0.0177359	0.339199	0.144636	0.144636	-0.248488	0.221752	0.477891	0.20283	0.0500831	0.757703	0.933394	0.133654	0.133654	0.0198056	0.953526	0.991655	0.339841	0.339841	-1.07486	0.106855	0.233231	0.666582	0.666582	0.0286469	0.795777	0.897859	0.110684	0.110684	0.0428024	0.683874	0.885526	0.08445
s__Fusobacterium_sp_CAG_439	-0.128773	0.053223	-0.23308980814368874;-0.0244554609702355	0.0155423	0.0812732	0.00829398	0.279276	95	0.0204477	35	60	-0.169675	0.059204	0.164491	0.0899334	0.0899334	-0.157032	0.481699	0.917426	0.142356	0.142356	0.234876	0.247913	0.507251	0.202747	0.0706534	0.663447	0.876875	0.133675	0.133675	-0.0254476	0.849761	0.991655	0.134343	0.134343	0.29968	0.548581	0.635623	0.499559	0.499559	-0.418068	0.0255493	0.129516	0.187223	0.187223	-0.134719	0.200286	0.496111	0.0845361
s__Sharpea_azabuensis	-0.128712	0.0623995	-0.2510151486953126;-0.006408990652797708	0.0391403	0.147733	0.0186963	0.560186	154	0.0331468	59	95	-0.137829	0.0447735	0.139476	0.0686817	0.0686817	-0.158749	0.476927	0.917426	0.142361	0.142361	0.0402617	0.842465	0.944582	0.202072	-0.0620031	0.702535	0.903065	0.133665	0.133665	0.00641486	0.931526	0.991655	0.0746563	0.0746563	0.588654	0.110819	0.237319	0.369172	0.369172	-0.216903	0.0506089	0.186367	0.11096	0.11096	NA	NA	NA	NA
s__Actinomyces_johnsonii	-0.128296	0.0665537	-0.2587412732772466;0.002149275920863697	0.0538917	0.183534	0.00743683	0.308912	49	0.0105467	28	21	-0.200776	0.0145248	0.0650754	0.0821501	0.0821501	-0.13115	0.556718	0.947996	0.14229	0.14229	NA	NA	NA	NA	0.0636765	0.694907	0.898542	0.133667	0.133667	NA	NA	NA	NA	NA	NA	NA	NA	NA	NA	NA	NA	NA	NA	NA	NA	NA	NA	NA
s__Collinsella_massiliensis	0.127285	0.0843438	-0.03802884123394526;0.2925990229832123	0.131268	0.305076	0.0387393	0.728505	938	0.201894	526	412	-0.382784	0.00676242	0.0405225	0.141336	0.141336	NA	NA	NA	NA	NA	-0.00092107	0.996372	0.999838	0.202051	NA	NA	NA	NA	NA	0.0845872	0.11146	0.744834	0.0531438	0.0531438	0.136954	0.850288	0.879341	0.725578	0.725578	NA	NA	NA	NA	NA	0.218269	0.0382136	0.23416	0.0846914
s__Raoultella_planticola	0.126853	0.128401	-0.12481402470456324;0.3785192856807078	0.323183	0.552281	0.0960668	0.83463	77	0.0167886	45	33	-0.224241	0.078736	0.195509	0.12755	0.12755	0.357578	0.110073	0.623744	0.143269	0.143269	0.299773	0.141172	0.405342	0.203183	NA	NA	NA	NA	NA	0.0416596	0.452459	0.897135	0.0554484	0.0554484	0.717679	2.56e-07	1.0574e-05	0.139271	0.139271	NA	NA	NA	NA	NA	NA	NA	NA	NA
s__Eubacterium_sp_CAG_786	-0.125954	0.0976662	-0.31737944845312527;0.06547205381359261	0.197178	0.402371	0.045473	0.645309	36	0.0077486	10	26	NA	NA	NA	NA	NA	-0.110183	0.621427	0.947996	0.142245	0.142245	NA	NA	NA	NA	-0.117261	0.470328	0.830203	0.133748	0.133748	NA	NA	NA	NA	NA	0.512585	0.189682	0.323928	0.390832	0.390832	-0.241071	0.0299322	0.137902	0.111042	0.111042	-0.262074	0.0129047	0.125312	0.084802
s__Clostridium_lavalense	0.125084	0.0761436	-0.02415782380518261;0.2743251933666881	0.100438	0.265368	0.0626903	0.788127	1254	0.26991	723	531	0.124359	0.210003	0.376103	0.0992049	0.0992049	0.459583	0.0404294	0.440015	0.144002	0.144002	0.581137	0.00496506	0.0881795	0.206272	0.62853	0.000139799	0.0197117	0.136893	0.136893	0.106448	0.486175	0.908794	0.152854	0.152854	0.412045	0.0678894	0.189402	0.225687	0.225687	0.266751	0.0163974	0.0961482	0.111149	0.111149	0.0184998	0.860293	0.931261	0.0844421
s__Leuconostoc_garlicum	-0.123679	0.0682919	-0.2575310601458883;0.010173356655256996	0.070136	0.210828	0	0	57	0.0122686	30	27	NA	NA	NA	NA	NA	NA	NA	NA	NA	NA	NA	NA	NA	NA	NA	NA	NA	NA	NA	NA	NA	NA	NA	NA	NA	NA	NA	NA	NA	NA	NA	NA	NA	NA	NA	NA	NA	NA
s__Enterococcus_durans	0.123478	0.0834778	-0.04013859115804759;0.2870943836619275	0.139095	0.316242	0.0249574	0.726351	72	0.0154972	45	27	-0.145076	0.0340912	0.119203	0.0684648	0.0684648	0.391964	0.080054	0.544512	0.143496	0.143496	NA	NA	NA	NA	NA	NA	NA	NA	NA	0.0407947	0.810544	0.986197	0.170173	0.170173	NA	NA	NA	NA	NA	NA	NA	NA	NA	NA	0.144496	0.169584	0.472964	0.0845505
s__Blautia_obeum	-0.122472	0.0809753	-0.2811831403070558;0.036239974517891876	0.130418	0.305076	0.0685974	0.751735	3766	0.81059	1798	1968	-0.0771531	0.168229	0.321448	0.0559925	0.0559925	-0.174198	0.435173	0.897406	0.142407	0.142407	-0.79793	0.000150306	0.016684	0.209938	-0.133397	0.41156	0.812686	0.133782	0.133782	0.0706663	0.183438	0.850677	0.0531229	0.0531229	-0.995875	0.0742753	0.196052	0.55794	0.55794	0.25985	0.460079	0.698238	0.351759	0.351759	0.146687	0.163219	0.472964	0.0845538
s__Actinomyces_sp_HMSC035G02	0.121478	0.0555451	0.01260978873811347;0.2303463920791204	0.0287411	0.122419	0.0164141	0.594692	528	0.113646	308	220	-0.0252848	0.818632	0.887715	0.110267	0.110267	0.103354	0.643195	0.947996	0.142232	0.142232	-0.127354	0.529966	0.779156	0.202256	0.0351591	0.828534	0.963239	0.133644	0.133644	-0.028033	0.597721	0.966421	0.053125	0.053125	0.144465	0.292598	0.421523	0.137266	0.137266	0.129494	0.242279	0.476116	0.110744	0.110744	NA	NA	NA	NA
s__Neisseria_flavescens	0.120317	0.106399	-0.0882251275720692;0.32886006900344	0.258135	0.47641	0.107237	0.877693	152	0.0327163	103	49	-0.319538	0.0189688	0.0792682	0.136197	0.136197	0.374642	0.0942116	0.568988	0.143379	0.143379	-0.100761	0.619115	0.820558	0.20218	NA	NA	NA	NA	NA	0.134747	0.361831	0.885775	0.147768	0.147768	0.67738	0.112179	0.239104	0.426434	0.426434	NA	NA	NA	NA	NA	-0.193945	0.065426	0.31766	0.0846386
s__Actinomyces_sp_oral_taxon_181	0.120065	0.0491308	0.023768551354012277;0.2163612160592298	0.0145342	0.076802	0.0151653	0.525152	469	0.100947	285	184	0.0933723	0.0955532	0.220826	0.0560187	0.0560187	0.14588	0.513329	0.923993	0.142326	0.142326	0.146065	0.471466	0.742307	0.202321	0.059923	0.712059	0.907232	0.133663	0.133663	0.0237603	0.822099	0.991655	0.105674	0.105674	0.321325	0.388417	0.51262	0.372554	0.372554	0.0948445	0.391506	0.631304	0.110685	0.110685	-0.0348425	0.740291	0.908109	0.0844467
s__Streptococcus_thermophilus	-0.120022	0.0639729	-0.24540896757838743;0.005364811975258024	0.0606362	0.193881	0.0393451	0.732691	1673	0.36031	794	880	-0.199053	0.00156825	0.0164506	0.0629566	0.0629566	0.060704	0.785524	0.947996	0.14217	0.14217	-0.13491	0.505899	0.771887	0.202281	-0.0924755	0.569033	0.830689	0.133705	0.133705	-0.156854	0.00319329	0.168047	0.0531982	0.0531982	-0.0377842	0.717136	0.773349	0.104293	0.104293	0.408493	0.000259814	0.00773445	0.111843	0.111843	-0.247439	0.0188624	0.169762	0.0847628
s__Blautia_coccoides	0.119047	0.0772893	-0.032439769421931636;0.2705342635109108	0.123492	0.298043	0.0346207	0.597005	361	0.0777012	225	136	-0.0555935	0.495277	0.638026	0.0815227	0.0815227	0.458438	0.0409258	0.440015	0.143992	0.143992	0.187882	0.354745	0.642885	0.202497	0.152579	0.347727	0.75325	0.133828	0.133828	0.170476	0.201745	0.850677	0.13354	0.13354	0.633495	0.258396	0.384629	0.560521	0.560521	-0.326755	0.49889	0.709713	0.483196	0.483196	NA	NA	NA	NA
s__Butyricimonas_synergistica	-0.118771	0.0773589	-0.27039412574268773;0.03285267606460601	0.124705	0.299531	0.0688781	0.832891	1842	0.39647	894	948	0.151135	0.00697108	0.0407175	0.0560128	0.0560128	-0.1802	0.419544	0.897406	0.142426	0.142426	-0.400075	0.0505657	0.326064	0.204063	-0.261669	0.107996	0.557102	0.134204	0.134204	-0.00567974	0.914854	0.991655	0.0531223	0.0531223	-0.424049	0.00865793	0.0497557	0.161526	0.161526	0.0241914	0.826967	0.91701	0.110669	0.110669	0.212037	0.0440517	0.250078	0.0846773
s__Lachnoclostridium_sp_An138	0.118457	0.0829815	-0.04418660416807796;0.2811009840083834	0.153432	0.338326	0.0560733	0.762909	320	0.0688765	179	141	0.0278566	0.759325	0.84479	0.0909255	0.0909255	0.508721	0.0234687	0.371453	0.144418	0.144418	0.47667	0.0203515	0.19862	0.204901	0.343395	0.0353054	0.292827	0.134615	0.134615	-0.0176456	0.780834	0.986197	0.0634205	0.0634205	0.344651	0.300663	0.427903	0.332992	0.332992	0.353447	0.0574449	0.198493	0.186033	0.186033	-0.0725598	0.490087	0.759841	0.0844681
s__Porphyromonas_asaccharolytica	0.118063	0.0605642	-0.0006425848534572509;0.23676889746973942	0.0512489	0.179909	0.0302822	0.758482	202	0.0434783	139	63	0.386952	1.5e-08	1.359e-06	0.0683642	0.0683642	0.256535	0.250898	0.811002	0.142721	0.142721	0.0112503	0.955709	0.982501	0.202053	-0.0767828	0.63629	0.864857	0.133683	0.133683	0.038169	0.472391	0.908111	0.0531161	0.0531161	0.339397	0.00124619	0.0128584	0.105139	0.105139	0.191785	0.0838524	0.245036	0.110938	0.110938	0.0223075	0.831932	0.931261	0.084443
s__Clostridiales_bacterium_CHKCI006	0.117911	0.122154	-0.12151105100245418;0.3573339646263786	0.334411	0.563337	0.0610642	0.877457	47	0.0101162	22	25	-0.211428	0.000165894	0.00275063	0.0561416	0.0561416	0.278877	0.21211	0.800491	0.142827	0.142827	NA	NA	NA	NA	0.158925	0.328085	0.746129	0.133844	0.133844	NA	NA	NA	NA	NA	0.478812	0.000208331	0.00358792	0.129105	0.129105	-0.0293833	0.790529	0.897859	0.11062	0.11062	NA	NA	NA	NA
s__Lachnospira_pectinoschiza	-0.117058	0.0561416	-0.22709516213502492;-0.007020203114256635	0.0370652	0.143716	0.0235712	0.57199	2540	0.546707	1176	1364	0.00193003	0.984383	0.991233	0.0985989	0.0985989	-0.255182	0.253396	0.813303	0.142715	0.142715	-0.58579	0.00464231	0.0881795	0.206339	0.0979948	0.546217	0.830689	0.133713	0.133713	-0.148294	0.00529246	0.222812	0.0531771	0.0531771	-0.594692	0.2495	0.373855	0.516421	0.516421	-0.153692	0.644579	0.806749	0.333166	0.333166	-0.0551286	0.599988	0.832315	0.0844564
s__Gemella_sanguinis	0.117043	0.0694042	-0.018989251405751736;0.25307527180217915	0.0917195	0.250235	0.0487367	0.762532	1278	0.275075	654	624	-0.00767927	0.909609	0.944524	0.0676401	0.0676401	0.0941041	0.673172	0.947996	0.142216	0.142216	-0.139618	0.491206	0.754655	0.202297	0.0998824	0.53852	0.830689	0.133717	0.133717	-0.197826	0.0698059	0.621952	0.109105	0.109105	0.0988597	0.469924	0.575056	0.136811	0.136811	0.175858	0.112639	0.295054	0.110851	0.110851	0.0306435	0.77065	0.919169	0.0844453
s__Firmicutes_bacterium_CAG_424	0.116904	0.0932302	-0.06582680101728575;0.2996354308972362	0.209867	0.418068	0.0736157	0.778087	152	0.0327163	96	56	-0.162191	0.308591	0.488049	0.159295	0.159295	0.750634	0.00090722	0.0520517	0.147058	0.147058	0.334466	0.101119	0.383025	0.203459	0.244785	0.132554	0.602906	0.134133	0.134133	0.19354	0.0709113	0.621952	0.107162	0.107162	0.69436	0.0688355	0.189402	0.381622	0.381622	0.153506	0.191508	0.411201	0.117527	0.117527	-0.0384273	0.714688	0.899656	0.0844481
s__Rothia_dentocariosa	0.115842	0.0510969	0.015691811374446488;0.21599156340310405	0.0233842	0.103452	0.00212899	0.201172	202	0.0434783	124	78	-0.014898	0.838405	0.897792	0.073053	0.073053	0.152424	0.494637	0.918999	0.142344	0.142344	NA	NA	NA	NA	0.200245	0.218148	0.64081	0.133968	0.133968	NA	NA	NA	NA	NA	NA	NA	NA	NA	NA	NA	NA	NA	NA	NA	NA	NA	NA	NA
s__Anaerotruncus_sp_CAG_528	-0.114484	0.0384706	-0.18988640885068697;-0.03908168783276321	0.00292145	0.0269858	0.00372364	0.160038	211	0.0454154	82	129	-0.186035	0.0159257	0.0693714	0.0771733	0.0771733	-0.148238	0.506551	0.918999	0.142332	0.142332	-0.280183	0.168738	0.430572	0.20304	-0.195315	0.229655	0.660883	0.133952	0.133952	0.0268854	0.800946	0.986197	0.106636	0.106636	0.402846	0.358997	0.480833	0.439175	0.439175	0.015788	0.947411	0.981138	0.239366	0.239366	-0.128449	0.222004	0.525126	0.0845274
s__Cloacibacillus_porcorum	-0.113591	0.0521889	-0.21588109349081533;-0.011300518027423906	0.0295156	0.124511	0.0180434	0.497709	446	0.0959966	234	212	-0.0449709	0.596771	0.724019	0.0850031	0.0850031	-0.129325	0.562217	0.947996	0.142286	0.142286	0.168476	0.406421	0.692868	0.202409	-0.269961	0.0973399	0.532835	0.134241	0.134241	-0.0623736	0.722592	0.984202	0.175702	0.175702	0.00470881	0.977676	0.977961	0.168273	0.168273	-0.302489	0.00656699	0.056738	0.11129	0.11129	-0.0152295	0.884799	0.931261	0.0844416
s__Clostridium_sp_D5	0.113455	0.132248	-0.1457517933037471;0.3726614543183201	0.390952	0.617023	0.105126	0.848799	76	0.0163582	41	35	-0.0815564	0.326531	0.502504	0.0831254	0.0831254	0.870295	0.000128908	0.0214431	0.148714	0.148714	0.175196	0.388032	0.670374	0.202439	0.0038958	0.980853	0.994643	0.133633	0.133633	NA	NA	NA	NA	NA	0.135814	0.237541	0.361892	0.114984	0.114984	-0.202363	0.0680788	0.21774	0.110915	0.110915	NA	NA	NA	NA
s__Bacteroides_sp_CAG_661	0.113419	0.134881	-0.1509487442685019;0.37778673438971777	0.400416	0.623925	0.12536	0.928599	93	0.0200172	42	51	-0.336335	0.000126202	0.00240251	0.08773	0.08773	0.211877	0.342718	0.869102	0.142536	0.142536	NA	NA	NA	NA	0.074517	0.646274	0.867853	0.13368	0.13368	-0.0425908	0.427168	0.890533	0.0536376	0.0536376	0.505194	0.199187	0.328771	0.393492	0.393492	-0.120435	0.276709	0.509935	0.11072	0.11072	-0.0243238	0.817	0.931261	0.0844435
s__Bacteroides_stercorirosoris	-0.113001	0.0375772	-0.18665259392816433;-0.03934997367310472	0.00263686	0.025955	0	0	86	0.0185105	41	45	-0.295601	0.0420795	0.136892	0.145421	0.145421	0.0751625	0.736173	0.947996	0.142188	0.142188	0.0975837	0.630197	0.827832	0.202172	-0.222204	0.171947	0.616089	0.134045	0.134045	-0.0483947	0.588318	0.966421	0.0894086	0.0894086	NA	NA	NA	NA	NA	NA	NA	NA	NA	NA	-0.148158	0.159046	0.472964	0.0845561
s__Ruminococcus_bromii	-0.112964	0.0715384	-0.2531791668852411;0.027251202884831544	0.11432	0.282043	0.0574615	0.820917	3169	0.682092	1526	1643	-0.0528957	0.344817	0.516054	0.0559926	0.0559926	0.103418	0.642988	0.947996	0.142232	0.142232	0.0859326	0.671547	0.84691	0.202145	0.0944171	0.560955	0.830689	0.133708	0.133708	0.0520727	0.326843	0.885775	0.0531087	0.0531087	-0.821466	0	0	0.108587	0.108587	-0.35157	0.00161174	0.0249497	0.111476	0.111476	-0.0750247	0.475471	0.759841	0.08447
s__Cloacibacillus_evryensis	-0.112343	0.0479669	-0.2063580734108964;-0.01832787965285422	0.0191759	0.0925604	0.0150164	0.490976	348	0.0751184	183	166	-0.045132	0.767531	0.850443	0.152677	0.152677	-0.256662	0.250664	0.811002	0.142721	0.142721	0.44364	0.030533	0.243561	0.204522	-0.260453	0.109633	0.558733	0.134199	0.134199	-0.027226	0.608213	0.966421	0.0531109	0.0531109	0.0783452	0.453077	0.562014	0.104419	0.104419	-0.36399	0.00110722	0.019477	0.111593	0.111593	-0.233552	0.0266193	0.198648	0.0847277
s__Clostridium_sp_chh4_2	-0.112266	0.0603765	-0.23060356990274136;0.00607226136564426	0.0629667	0.195954	0.00945894	0.331458	81	0.0174344	35	46	-0.236843	0.0563469	0.16067	0.124109	0.124109	-0.106757	0.632309	0.947996	0.142239	0.142239	0.0849069	0.675239	0.84691	0.202142	-0.00151107	0.992573	0.997288	0.133633	0.133633	-0.0671151	0.44172	0.897135	0.0872427	0.0872427	0.489298	0.322345	0.44891	0.494415	0.494415	NA	NA	NA	NA	NA	NA	NA	NA	NA
s__Mogibacterium_timidum	0.111655	0.064598	-0.014957175626522545;0.2382671575543524	0.0839062	0.236256	0.00431179	0.275363	89	0.0191563	65	24	0.000571441	0.994413	0.994413	0.0816001	0.0816001	NA	NA	NA	NA	NA	NA	NA	NA	NA	0.308814	0.0581348	0.40985	0.134427	0.134427	NA	NA	NA	NA	NA	NA	NA	NA	NA	NA	NA	NA	NA	NA	NA	NA	NA	NA	NA
s__Prevotella_sp_CAG_1185	-0.111648	0.0579699	-0.2252685173220249;0.00197346981603104	0.0541097	0.183534	0.022164	0.563307	274	0.0589755	129	145	-0.017424	0.864308	0.919668	0.101959	0.101959	0.270165	0.226681	0.809554	0.142784	0.142784	-0.0284168	0.888439	0.96915	0.202062	-0.043329	0.789544	0.938138	0.133649	0.133649	-0.0189019	0.897472	0.991655	0.146691	0.146691	0.215274	0.440877	0.554454	0.279318	0.279318	0.197074	0.539741	0.735492	0.321383	0.321383	-0.138911	0.186659	0.48849	0.0845421
s__Mitsuokella_jalaludinii	-0.111475	0.0431207	-0.19599117798607346;-0.02695800553591096	0.00973295	0.0623539	0.00596226	0.299398	347	0.0746879	179	168	-0.150356	0.0880533	0.208569	0.0881459	0.0881459	NA	NA	NA	NA	NA	-0.21567	0.288447	0.554417	0.202638	NA	NA	NA	NA	NA	-0.0643515	0.355455	0.885775	0.06964	0.06964	0.153884	0.140994	0.268956	0.104534	0.104534	0.152714	0.69451	0.839923	0.388841	0.388841	-0.134502	0.201008	0.496111	0.0845358
s__Clostridium_sp_CAG_299	-0.111391	0.0708128	-0.2501846178096425;0.027401752974213683	0.11571	0.283347	0.0476	0.693047	708	0.152604	307	402	-0.0980012	0.358646	0.526158	0.106761	0.106761	-0.0253801	0.909409	0.955191	0.142143	0.142143	-0.0124309	0.951066	0.982501	0.202053	0.418092	0.0105713	0.174737	0.135085	0.135085	0.00213459	0.990113	0.992471	0.172262	0.172262	-0.0304022	0.887134	0.915361	0.214204	0.214204	0.0909159	0.780937	0.896803	0.32692	0.32692	-0.067864	0.518588	0.784259	0.0844646
s__Roseburia_faecis	-0.111144	0.0752906	-0.2587133852714381;0.03642588937630227	0.139891	0.316331	0.0586781	0.738481	3558	0.76582	1659	1899	-0.159356	0.318676	0.496961	0.159806	0.159806	0.120165	0.590208	0.947996	0.142266	0.142266	-0.271452	0.182272	0.435971	0.20298	0.0717896	0.658377	0.873021	0.133676	0.133676	-0.0781312	0.141345	0.780272	0.0531215	0.0531215	-0.649422	0.212219	0.335705	0.520584	0.520584	-0.0507824	0.646233	0.806749	0.110637	0.110637	0.153517	0.14453	0.472964	0.0845646
s__Eisenbergiella_tayi	0.110986	0.0362483	0.039939622334958305;0.18203280337896066	0.00219984	0.0230067	0.00459664	0.333364	1314	0.282824	742	572	0.249867	8.823e-06	0.00025195	0.0562236	0.0562236	0.0664342	0.765849	0.947996	0.142177	0.142177	0.14245	0.48248	0.749025	0.202307	0.212865	0.190607	0.619454	0.134011	0.134011	0.0697024	0.399751	0.885775	0.0827754	0.0827754	-0.0473507	0.649983	0.728025	0.104346	0.104346	-0.101054	0.651984	0.811311	0.224062	0.224062	0.174831	0.0966649	0.391971	0.0846015
s__Klebsiella_quasipneumoniae	0.110857	0.0548867	0.003278656287608178;0.21843443147755626	0.0434109	0.160237	0.0241106	0.607993	951	0.204692	522	429	-0.029574	0.597245	0.724019	0.0559725	0.0559725	0.0130885	0.953207	0.977483	0.142139	0.142139	0.148618	0.463772	0.738046	0.20233	0.0771413	0.634716	0.864857	0.133683	0.133683	0.0859871	0.537315	0.95046	0.139391	0.139391	0.508787	0.00489931	0.0364637	0.180833	0.180833	-0.147758	0.182346	0.408855	0.110799	0.110799	0.153634	0.144224	0.472964	0.0845648
s__Klebsiella_variicola	0.110821	0.0483165	0.016120976037652182;0.2055217049081	0.0218104	0.101378	0.0162198	0.592829	1157	0.249031	629	528	-0.0594283	0.288197	0.467093	0.0559544	0.0559544	-0.063655	0.775373	0.947996	0.142173	0.142173	0.135105	0.505285	0.771887	0.202282	0.0724401	0.655482	0.871915	0.133677	0.133677	0.0923466	0.337137	0.885775	0.0962107	0.0962107	0.549589	0.0423774	0.159059	0.270761	0.270761	-0.106684	0.335258	0.571563	0.110717	0.110717	0.206523	0.0498303	0.25538	0.0846651
s__Clostridium_citroniae	0.110364	0.0659222	-0.018843094836950722;0.23957192779221054	0.0940988	0.253966	0.0432045	0.738478	2239	0.48192	1205	1034	0.129715	0.0555711	0.159573	0.0677583	0.0677583	0.534672	0.0173282	0.339199	0.144655	0.144655	0.344363	0.0915548	0.378796	0.203543	0.0399508	0.805608	0.948402	0.133647	0.133647	0.212106	0.0322203	0.469459	0.0990376	0.0990376	0.476755	0.0635792	0.188017	0.256994	0.256994	0.40392	0.000300427	0.00787136	0.111737	0.111737	-0.0565706	0.590487	0.827582	0.0844572
s__Streptococcus_macedonicus	0.110185	0.124339	-0.13351990757518004;0.35389044056490415	0.375528	0.601745	0.0421184	0.66813	35	0.00753336	26	9	NA	NA	NA	NA	NA	NA	NA	NA	NA	NA	NA	NA	NA	NA	NA	NA	NA	NA	NA	NA	NA	NA	NA	NA	NA	NA	NA	NA	NA	NA	NA	NA	NA	NA	NA	NA	NA	NA
s__Dorea_formicigenerans	-0.109919	0.0789735	-0.26470754546794734;0.044868761468395926	0.163968	0.353269	0.0703838	0.741785	3798	0.817477	1817	1981	-0.025325	0.651109	0.764086	0.0560013	0.0560013	-0.131699	0.555071	0.947996	0.142291	0.142291	-0.583489	0.00479942	0.0881795	0.206306	-0.376323	0.0212022	0.256243	0.134811	0.134811	0.0169107	0.859933	0.991655	0.0958336	0.0958336	-0.895718	0.000356291	0.00521794	0.250866	0.250866	0.21593	0.0516033	0.186367	0.110936	0.110936	0.188723	0.0729927	0.330789	0.0846281
s__Lactobacillus_acidophilus	0.107822	0.110035	-0.10784614872244841;0.3234892161012027	0.327141	0.554814	0.071172	0.78256	77	0.0165734	33	44	NA	NA	NA	NA	NA	0.459938	0.0402765	0.440015	0.144004	0.144004	0.335624	0.0999594	0.383025	0.203469	0.116135	0.474594	0.830203	0.133746	0.133746	-0.105549	0.0470413	0.534977	0.0531482	0.0531482	0.415119	0.0214976	0.098585	0.180555	0.180555	0.000989987	0.992859	0.996396	0.110615	0.110615	NA	NA	NA	NA
s__Campylobacter_concisus	0.10757	0.108826	-0.10572766269333028;0.3208682965925568	0.322924	0.552281	0.124939	0.844553	219	0.0471373	149	70	-0.262153	0.025973	0.0967402	0.117736	0.117736	0.209958	0.347098	0.87059	0.142528	0.142528	-0.012672	0.950119	0.982501	0.202053	0.0284641	0.860809	0.976199	0.13364	0.13364	0.0499034	0.759776	0.984202	0.163203	0.163203	0.781894	0.0961026	0.219026	0.469874	0.469874	NA	NA	NA	NA	NA	0.0739002	0.482109	0.759841	0.0844692
s__Klebsiella_oxytoca	0.107098	0.112927	-0.1142377759456526;0.3284347125252001	0.342931	0.568157	0.123375	0.864037	187	0.0402497	123	64	-0.129451	0.354833	0.524092	0.139908	0.139908	0.853974	0.000170386	0.0214431	0.148475	0.148475	0.0147719	0.941867	0.982501	0.202054	0.593796	0.000313001	0.0264799	0.136546	0.136546	0.108032	0.472363	0.908111	0.150329	0.150329	0.899364	0.0645686	0.188017	0.486607	0.486607	NA	NA	NA	NA	NA	-0.0876926	0.404265	0.720647	0.0844809
s__Streptococcus_lutetiensis	0.106309	0.0834546	-0.05726193004410231;0.26988017126344127	0.202715	0.410334	0.0579082	0.72618	145	0.0312096	91	54	-0.0870408	0.171805	0.32586	0.0636997	0.0636997	-0.14828	0.506432	0.918999	0.142333	0.142333	0.306918	0.132041	0.405342	0.203237	0.0490136	0.762719	0.933394	0.133653	0.133653	-0.012416	0.815194	0.986197	0.053121	0.053121	0.827373	0.204745	0.328802	0.652427	0.652427	NA	NA	NA	NA	NA	NA	NA	NA	NA
s__Fusobacterium_varium	0.106309	0.115329	-0.11973704303371968;0.33235412644249684	0.356642	0.581281	0.0938075	0.864893	315	0.0678003	196	119	0.0358825	0.562814	0.699445	0.062009	0.062009	NA	NA	NA	NA	NA	0.344321	0.0915937	0.378796	0.203543	NA	NA	NA	NA	NA	0.0801218	0.551202	0.95891	0.134442	0.134442	0.721354	0.0849965	0.205942	0.418807	0.418807	NA	NA	NA	NA	NA	NA	NA	NA	NA
s__Bacteroides_massiliensis	-0.106101	0.0557592	-0.2153887554883384;0.003187416815121316	0.0570619	0.190967	0.0272177	0.659562	1821	0.39195	881	940	-0.0375095	0.605126	0.724386	0.0725462	0.0725462	0.114816	0.606848	0.947996	0.142254	0.142254	-0.153536	0.449159	0.725187	0.202349	-0.132629	0.414253	0.812686	0.13378	0.13378	0.00264995	0.978023	0.991655	0.0961972	0.0961972	-0.482799	0.00306864	0.026286	0.163065	0.163065	-0.108241	0.328168	0.566224	0.110697	0.110697	0.0929121	0.376893	0.693122	0.0844859
s__Bilophila_wadsworthia	-0.105661	0.0845802	-0.2714382961244135;0.0601159083502157	0.211576	0.418154	0.0843321	0.809431	3127	0.673052	1521	1606	0.131595	0.0187612	0.0790429	0.0559919	0.0559919	-0.151395	0.497553	0.918999	0.142341	0.142341	-0.198671	0.327922	0.609195	0.202549	-0.00606448	0.970198	0.993562	0.133634	0.133634	0.0464888	0.381414	0.885775	0.0531123	0.0531123	-0.443542	0.0619633	0.1863	0.237625	0.237625	-0.0774013	0.4845	0.709713	0.110718	0.110718	0.024159	0.818218	0.931261	0.0844434
s__Anaerotignum_lactatifermentans	0.105345	0.0326872	0.04127822975752869;0.16941211745762014	0.00126933	0.0150029	0	0	653	0.140551	389	264	0.0589048	0.590093	0.720807	0.109346	0.109346	0.391162	0.0806685	0.544512	0.14349	0.14349	0.307345	0.131512	0.405342	0.203241	0.279412	0.0862437	0.522988	0.134284	0.134284	0.0546907	0.6901	0.984202	0.137166	0.137166	0.216306	0.0387106	0.149905	0.104635	0.104635	0.0173839	0.875146	0.954032	0.110637	0.110637	0.00551159	0.958181	0.974019	0.0844405
s__Ruminococcus_champanellensis	-0.105129	0.0543283	-0.21161221892852056;0.0013546709310816862	0.0529823	0.182172	0.0153408	0.588742	178	0.0383125	58	120	-0.226798	5.37e-05	0.00120008	0.0561534	0.0561534	-0.0823081	0.712168	0.947996	0.142198	0.142198	NA	NA	NA	NA	-0.36689	0.0246231	0.261811	0.134753	0.134753	-0.0868394	0.102161	0.716831	0.0531302	0.0531302	0.18428	0.73831	0.794296	0.551586	0.551586	-0.22576	0.0419196	0.16314	0.110976	0.110976	-0.0927995	0.377471	0.693122	0.0844858
s__Streptococcus_australis	0.103753	0.0643851	-0.022441746389674055;0.22994768250294612	0.107083	0.273862	0.0373018	0.708264	817	0.17585	429	388	-0.165219	0.0317212	0.111676	0.0769211	0.0769211	0.225614	0.312416	0.869102	0.142589	0.142589	-0.0754356	0.709692	0.870451	0.202123	0.0773227	0.63392	0.864857	0.133683	0.133683	0.00279547	0.975077	0.991655	0.0894786	0.0894786	0.28847	0.117241	0.245019	0.184154	0.184154	0.376464	0.0842114	0.245036	0.218018	0.218018	-0.0176355	0.866758	0.931261	0.084442
s__Bacteroides_sp_OM08_11	-0.103491	0.069988	-0.2406673564827611;0.03368558131741693	0.139222	0.316242	0.0383505	0.690183	106	0.0228153	52	54	-0.182435	0.0940918	0.219833	0.108969	0.108969	-0.101667	0.648619	0.947996	0.142229	0.142229	-0.0106272	0.958159	0.982501	0.202053	0.00958238	0.952927	0.993562	0.133634	0.133634	0.036556	0.825381	0.991655	0.16569	0.16569	0.421413	0.0546188	0.181	0.219269	0.219269	0.28344	0.0108218	0.0752256	0.111223	0.111223	-0.291257	0.00575454	0.0923228	0.0848868
s__Eubacterium_brachy	0.102996	0.0909001	-0.07516804236642338;0.2811602256564872	0.257185	0.476409	0.0231504	0.607139	161	0.0346535	94	67	-0.111155	0.251295	0.427227	0.0968914	0.0968914	-0.0181568	0.935123	0.973291	0.14214	0.14214	0.37814	0.0643251	0.370913	0.203849	0.0902434	0.578388	0.830892	0.133701	0.133701	NA	NA	NA	NA	NA	NA	NA	NA	NA	NA	NA	NA	NA	NA	NA	NA	NA	NA	NA
s__Bacteroides_fragilis	0.102472	0.0610794	-0.017243708748840875;0.22218768905758166	0.0934088	0.253466	0.0352401	0.66634	2714	0.584158	1413	1301	0.319364	0.000339223	0.00503289	0.0891245	0.0891245	0.0208827	0.925409	0.966364	0.142141	0.142141	0.618901	0.0028474	0.0745511	0.206832	-0.0179164	0.912116	0.993562	0.133636	0.133636	0.0182728	0.915134	0.991655	0.171471	0.171471	0.161214	0.122981	0.250375	0.104523	0.104523	-0.124836	0.259876	0.489961	0.1108	0.1108	-0.0746581	0.47763	0.759841	0.0844697
s__Bacteroides_faecichinchillae	-0.102222	0.0618793	-0.22350525452751865;0.019061544867593733	0.0985435	0.26174	0.033301	0.686552	142	0.0305639	68	74	-0.188712	0.193019	0.350572	0.144974	0.144974	0.193475	0.386178	0.897406	0.14247	0.14247	-0.220192	0.278517	0.547519	0.202663	-0.0980944	0.54581	0.830689	0.133714	0.133714	0.0958537	0.52826	0.942363	0.151988	0.151988	0.372434	0.0189748	0.0936365	0.158751	0.158751	-0.0522545	0.636699	0.802614	0.110634	0.110634	-0.0297465	0.777184	0.919169	0.084445
s__Prevotella_sp_AM42_24	0.102217	0.0795681	-0.05373672645052743;0.25817036684172456	0.198916	0.404275	0.0605132	0.718517	364	0.0785622	216	149	-0.094761	0.345375	0.516054	0.100425	0.100425	NA	NA	NA	NA	NA	0.00339491	0.986628	0.999838	0.202051	NA	NA	NA	NA	NA	0.0344605	0.516536	0.937334	0.0531228	0.0531228	-0.106723	0.53323	0.626909	0.171282	0.171282	0.0213473	0.846974	0.933843	0.110619	0.110619	0.21771	0.0387093	0.23416	0.0846901
s__Fusobacterium_mortiferum	-0.101971	0.0736054	-0.24623804582641373;0.04229517697861386	0.165936	0.355983	0.0398143	0.667904	543	0.116875	302	241	-0.11016	0.464579	0.609686	0.15063	0.15063	NA	NA	NA	NA	NA	-0.000404628	0.998406	0.999838	0.202051	NA	NA	NA	NA	NA	0.144013	0.296893	0.885775	0.13806	0.13806	0.382251	0.0451271	0.165137	0.190795	0.190795	NA	NA	NA	NA	NA	-0.276295	0.00878023	0.108096	0.0848423
s__Lactobacillus_paragasseri	0.101607	0.0573534	-0.010805793723781099;0.21401955922438587	0.0764622	0.222187	0.0233696	0.566003	279	0.0600517	188	91	0.00556452	0.920752	0.952247	0.0559326	0.0559326	0.0403238	0.856544	0.947996	0.142152	0.142152	0.154747	0.445599	0.72471	0.202354	-0.0912981	0.573958	0.830689	0.133703	0.133703	0.126631	0.361136	0.885775	0.138667	0.138667	0.800283	0.1095	0.235748	0.500037	0.500037	0.365147	0.0278472	0.134711	0.166019	0.166019	0.134815	0.199964	0.496111	0.0845362
s__Oscillibacter_sp_CAG_241	-0.101366	0.0815532	-0.2612101365447711;0.05847825703836097	0.213889	0.419566	0.0680334	0.785795	2621	0.564141	1216	1405	0.0447722	0.480467	0.622553	0.063457	0.063457	-0.441478	0.0489054	0.467657	0.143858	0.143858	-0.370194	0.0700298	0.378796	0.203775	-0.345311	0.0343052	0.290993	0.134625	0.134625	-0.120841	0.303654	0.885775	0.117478	0.117478	-0.827277	0.0303708	0.126498	0.382075	0.382075	-0.0837053	0.898914	0.976484	0.658923	0.658923	0.140374	0.182068	0.486834	0.0845443
s__Ruthenibacterium_lactatiformans	0.101113	0.0927485	-0.08067394445142231;0.2829002929147918	0.275631	0.494167	0.105595	0.809769	3914	0.842445	1955	1959	0.18927	0.0415168	0.136892	0.0928553	0.0928553	0.303149	0.175133	0.749334	0.142951	0.142951	0.781936	0.000199283	0.0176963	0.20963	0.173123	0.286816	0.733742	0.133883	0.133883	0.00265351	0.983097	0.991655	0.125246	0.125246	-0.267662	0.072249	0.192302	0.148904	0.148904	0.0320037	0.772351	0.895512	0.110624	0.110624	0.0836225	0.426415	0.731848	0.0844772
s__Ruminococcus_sp_CAG_330	-0.100067	0.05292	-0.203790517003749;0.003655826027130729	0.0586353	0.192161	0.0224839	0.68264	281	0.0604821	125	156	-0.0612312	0.274191	0.448834	0.0559975	0.0559975	-0.0139687	0.950065	0.977483	0.142139	0.142139	-0.114288	0.572934	0.802468	0.202216	-0.0727014	0.654321	0.871915	0.133677	0.133677	0.0505492	0.341351	0.885775	0.0531259	0.0531259	-0.0199647	0.848251	0.879248	0.104336	0.104336	-0.0384388	0.728238	0.867163	0.110625	0.110625	0.0564118	0.59153	0.827582	0.0844571
s__Clostridium_sp_7_2_43FAA	0.0998425	0.145699	-0.18572734722112683;0.38541230212683597	0.493176	0.695434	0.0461777	0.546206	36	0.00796384	29	8	NA	NA	NA	NA	NA	NA	NA	NA	NA	NA	0.30598	0.133213	0.405342	0.20323	NA	NA	NA	NA	NA	NA	NA	NA	NA	NA	0.787073	0.13978	0.268899	0.533027	0.533027	NA	NA	NA	NA	NA	NA	NA	NA	NA
s__Clostridium_clostridioforme	0.0995856	0.074318	-0.04607766387876641;0.2452488180592818	0.180248	0.377018	0.0499644	0.684434	1099	0.236548	649	450	0.13631	0.100252	0.223102	0.0829324	0.0829324	0.383273	0.0869228	0.55294	0.143436	0.143436	0.742887	0.000390775	0.0289174	0.208904	0.211623	0.193195	0.619454	0.134007	0.134007	0.220623	0.276135	0.885775	0.202585	0.202585	0.969537	0.116036	0.24389	0.616898	0.616898	-0.142629	0.197836	0.418374	0.110759	0.110759	-0.237991	0.0238834	0.191587	0.0847387
s__Eubacteriaceae_bacterium_CHKCI005	-0.0992015	0.0938517	-0.2831508824554977;0.08474789390482815	0.290511	0.515323	0.0629942	0.7853	223	0.0479983	105	118	-0.0700769	0.422912	0.576596	0.0874454	0.0874454	-0.177073	0.427646	0.897406	0.142416	0.142416	0.191932	0.344514	0.62934	0.202516	-0.150868	0.353147	0.75325	0.133823	0.133823	-0.0437531	0.410131	0.890533	0.0531202	0.0531202	0.56863	0.0120974	0.0669782	0.22661	0.22661	-0.0625583	0.571794	0.750117	0.110642	0.110642	-0.302155	0.00418287	0.0887595	0.0849208
s__Lactobacillus_gasseri	0.0983708	0.0519438	-0.0034389876028381172;0.20018060484304004	0.0582524	0.192161	0.0192205	0.660605	199	0.0428325	137	62	-0.12908	0.0212551	0.0860246	0.0560383	0.0560383	0.167041	0.454247	0.900848	0.142385	0.142385	0.287311	0.158267	0.415016	0.203091	0.230218	0.157064	0.616089	0.134075	0.134075	0.134286	0.0115595	0.304039	0.0531761	0.0531761	0.819604	0.0829035	0.205172	0.472644	0.472644	0.284496	0.0105341	0.0752256	0.111227	0.111227	0.0809761	0.441191	0.738215	0.0844749
s__Enterobacter_cloacae_complex	0.0981994	0.0539789	-0.007599269222510363;0.20399799649292183	0.0688782	0.208507	0.0256126	0.64548	450	0.0968575	254	196	0.0223995	0.689119	0.783819	0.0559915	0.0559915	-0.0206153	0.926362	0.966364	0.142141	0.142141	0.350323	0.0861599	0.378796	0.203595	0.18579	0.253103	0.681394	0.133921	0.133921	-0.0328714	0.754064	0.984202	0.104925	0.104925	0.247294	0.0181779	0.0906897	0.104698	0.104698	-0.220148	0.0473675	0.177973	0.111017	0.111017	0.210517	0.0455857	0.251062	0.0846739
s__Alistipes_timonensis	-0.0979249	0.0620648	-0.21957194568044214;0.023722124984475915	0.114615	0.282043	0.0380113	0.717511	271	0.0583297	116	155	-0.0701363	0.286174	0.465486	0.0657599	0.0657599	-0.0869868	0.696603	0.947996	0.142205	0.142205	-0.618015	0.00288557	0.0745511	0.206818	0.0887451	0.584708	0.830892	0.133699	0.133699	-0.0234444	0.658937	0.975628	0.053116	0.053116	0.00505568	0.977961	0.977961	0.183007	0.183007	-0.24539	0.0271062	0.132786	0.111037	0.111037	0.142205	0.176442	0.478729	0.084547
s__Enterococcus_casseliflavus	0.0972322	0.0863193	-0.0719535736497002;0.2664180409937803	0.259986	0.478069	0.0310311	0.63224	63	0.0135601	44	19	-0.185284	0.125271	0.26307	0.120862	0.120862	0.441731	0.0487773	0.467657	0.14386	0.14386	0.304677	0.134854	0.405342	0.20322	NA	NA	NA	NA	NA	NA	NA	NA	NA	NA	NA	NA	NA	NA	NA	NA	NA	NA	NA	NA	NA	NA	NA	NA
s__Saccharomyces_cerevisiae	-0.0969583	0.0933722	-0.2799677965415432;0.0860512232481772	0.299081	0.524402	0.0554607	0.670651	73	0.0157124	37	36	-0.253156	6.672e-06	0.000201744	0.0562084	0.0562084	NA	NA	NA	NA	NA	0.070239	0.728861	0.881783	0.202114	NA	NA	NA	NA	NA	NA	NA	NA	NA	NA	1.12063	0.0561374	0.182919	0.586729	0.586729	NA	NA	NA	NA	NA	-0.215386	0.0408271	0.23913	0.0846848
s__Sanguibacteroides_justesenii	-0.0964883	0.0685899	-0.23092447706550434;0.03794788969611122	0.159504	0.346627	0.046257	0.795832	382	0.0822213	193	189	-0.00751665	0.941092	0.961673	0.101718	0.101718	-0.2603	0.244033	0.811002	0.142738	0.142738	-0.296984	0.144867	0.405342	0.203162	-0.279142	0.0865464	0.522988	0.134282	0.134282	-0.0923032	0.557107	0.961238	0.157207	0.157207	-0.189735	0.494456	0.598622	0.2777	0.2777	-0.204274	0.0654863	0.212968	0.110903	0.110903	0.0897646	0.393259	0.714157	0.0844828
s__Lactonifactor_longoviformis	0.0960858	0.0768792	-0.0545974365936667;0.24676901960865757	0.211362	0.418154	0.0280055	0.70329	237	0.0510116	130	107	-0.136994	0.0239585	0.0919004	0.0606762	0.0606762	-0.163438	0.464025	0.910202	0.142375	0.142375	0.39793	0.0517907	0.326064	0.204041	0.16435	0.311877	0.741147	0.133859	0.133859	0.0419243	0.714672	0.984202	0.114676	0.114676	0.416624	0.199125	0.328771	0.324461	0.324461	0.352641	0.00157122	0.0249497	0.111553	0.111553	NA	NA	NA	NA
s__Ruminococcus_sp_CAG_403	-0.0959043	0.0618974	-0.21722318297161688;0.025414644690836596	0.121284	0.294128	0.0382579	0.687496	239	0.0514421	109	130	-0.126945	0.219926	0.391148	0.103483	0.103483	0.118316	0.595936	0.947996	0.142262	0.142262	-0.345473	0.090529	0.378796	0.203553	-0.233354	0.151515	0.612045	0.134087	0.134087	0.016748	0.752503	0.984202	0.0531108	0.0531108	-0.0227147	0.841457	0.876196	0.113556	0.113556	-0.29252	0.0085511	0.0675362	0.111246	0.111246	-0.188384	0.0735087	0.330789	0.0846274
s__Sellimonas_intestinalis	0.0956716	0.0574145	-0.01686078166391669;0.20820394800921338	0.0956473	0.256764	0.0232404	0.541116	838	0.18037	449	389	-0.0415176	0.604128	0.724386	0.0800766	0.0800766	0.593893	0.00831978	0.199656	0.145237	0.145237	0.365973	0.0732271	0.378796	0.203736	0.167254	0.303425	0.737637	0.133867	0.133867	0.0711131	0.267693	0.885775	0.0641588	0.0641588	-0.14168	0.65129	0.728025	0.31347	0.31347	-0.286801	0.493827	0.709713	0.419155	0.419155	-0.074954	0.475887	0.759841	0.08447
s__Pyramidobacter_piscolens	0.0952701	0.0656873	-0.033477018607544026;0.22401714734359507	0.146959	0.326766	0.0259295	0.69311	231	0.0497202	148	83	-0.0301305	0.630893	0.748913	0.0627105	0.0627105	-0.0517101	0.816682	0.947996	0.142161	0.142161	NA	NA	NA	NA	NA	NA	NA	NA	NA	0.215433	0.124683	0.778524	0.14031	0.14031	0.431637	0.190276	0.323928	0.329553	0.329553	NA	NA	NA	NA	NA	0.0850245	0.418707	0.725365	0.0844785
s__Acidaminococcus_fermentans	0.0945682	0.101305	-0.10399056032688057;0.2931268799210273	0.350564	0.576995	0.0805847	0.874422	225	0.0484288	143	82	-0.0318195	0.569533	0.703702	0.0559475	0.0559475	0.395428	0.0774432	0.544512	0.14352	0.14352	NA	NA	NA	NA	NA	NA	NA	NA	NA	0.045044	0.620124	0.966421	0.090874	0.090874	0.535278	0.162518	0.28724	0.383257	0.383257	-0.0541673	0.624415	0.795607	0.110635	0.110635	-0.0798329	0.447663	0.738215	0.084474
s__Blastocystis_sp_subtype_1	-0.0942073	0.0341845	-0.16120889580107053;-0.02720570959310306	0.00585399	0.0438612	0.00105649	0.0435449	154	0.0331468	73	81	-0.101797	0.26894	0.443062	0.0920821	0.0920821	-0.127306	0.568332	0.947996	0.142281	0.142281	0.300624	0.140059	0.405342	0.203189	0.00799613	0.960713	0.993562	0.133634	0.133634	-0.119329	0.0247637	0.451354	0.0531515	0.0531515	0.456451	0.269383	0.397077	0.41327	0.41327	-0.10883	0.325554	0.566224	0.1107	0.1107	-0.122969	0.242332	0.558878	0.0845201
s__Romboutsia_ilealis	-0.0939169	0.0686804	-0.22853052148547467;0.04069673736039911	0.171485	0.364769	0.0422747	0.681279	700	0.150667	288	412	-0.262499	3.016e-06	0.00011074	0.0562132	0.0562132	0.257102	0.249856	0.811002	0.142723	0.142723	0.12636	0.533177	0.780713	0.202253	0.22713	0.162677	0.616089	0.134063	0.134063	-0.103485	0.0514688	0.54697	0.0531359	0.0531359	-0.45014	0.00679791	0.0434683	0.166313	0.166313	0.384568	0.112837	0.295054	0.242543	0.242543	-0.212493	0.0436008	0.250078	0.0846783
s__Actinomyces_graevenitzii	0.0938878	0.0744962	-0.05212482239602191;0.23990033191821403	0.20756	0.416781	0.0529063	0.765964	367	0.0789927	226	141	0.0979583	0.290588	0.468219	0.0926904	0.0926904	-0.00335511	0.987999	0.996684	0.142138	0.142138	-0.070267	0.728757	0.881783	0.202114	0.131875	0.41691	0.812686	0.133778	0.133778	-0.116014	0.155918	0.810386	0.0817616	0.0817616	0.647977	0.210976	0.334905	0.518014	0.518014	-0.0104279	0.924893	0.98064	0.110615	0.110615	-0.240815	0.022273	0.182639	0.0847458
s__Enterococcus_avium	0.0936269	0.105845	-0.11382909646028395;0.30108287271322076	0.37639	0.601745	0.0508534	0.623386	107	0.0230306	76	31	-0.206061	0.134468	0.273616	0.137676	0.137676	0.423589	0.0587101	0.488749	0.143723	0.143723	NA	NA	NA	NA	NA	NA	NA	NA	NA	0.131392	0.352322	0.885775	0.141267	0.141267	0.902739	0.0777856	0.199879	0.511849	0.511849	NA	NA	NA	NA	NA	NA	NA	NA	NA
s__Ruminococcus_sp_CAG_579	-0.0934975	0.0374839	-0.166965939611108;-0.020029156483908447	0.0126191	0.0696133	0.00521613	0.237798	119	0.0256134	54	65	-0.102769	0.135656	0.273616	0.0688722	0.0688722	0.141849	0.525026	0.937692	0.142316	0.142316	-0.0921672	0.649284	0.830785	0.202159	-0.149929	0.356147	0.75325	0.133821	0.133821	-0.00311939	0.978068	0.991655	0.113468	0.113468	0.0315931	0.761913	0.811992	0.104278	0.104278	-0.1844	0.096252	0.267982	0.110864	0.110864	-0.107832	0.305174	0.627612	0.0845017
s__Akkermansia_muciniphila	0.0934632	0.0752071	-0.053942673879005504;0.24086899138155696	0.213962	0.419566	0.0566888	0.75656	2333	0.502152	1197	1136	0.103064	0.0658045	0.173454	0.0560206	0.0560206	-0.247917	0.267118	0.825824	0.142682	0.142682	0.100116	0.621356	0.821078	0.202178	0.0187138	0.908221	0.993562	0.133636	0.133636	0.0292233	0.58224	0.966421	0.053122	0.053122	0.254342	0.465102	0.570693	0.348189	0.348189	-0.18799	0.712594	0.853789	0.510322	0.510322	-0.209375	0.046767	0.25378	0.0846714
s__Prevotella_sp_CAG_485	-0.0930367	0.0801947	-0.2502183351493258;0.06414488429036203	0.245994	0.462505	0.0297645	0.62194	95	0.0204477	44	51	-0.14366	0.0371617	0.129062	0.0689355	0.0689355	NA	NA	NA	NA	NA	NA	NA	NA	NA	NA	NA	NA	NA	NA	-0.0761694	0.376216	0.885775	0.0860778	0.0860778	0.354681	0.446369	0.556934	0.465778	0.465778	0.074415	0.501281	0.709713	0.110658	0.110658	-0.204342	0.0522862	0.264296	0.0846604
s__Streptococcus_milleri	0.0923558	0.0594046	-0.024077273991342768;0.20878878293603412	0.12002	0.292476	0.0157614	0.509311	165	0.0355144	115	50	-0.00602994	0.931819	0.959829	0.0704787	0.0704787	-0.0980673	0.66026	0.947996	0.142223	0.142223	NA	NA	NA	NA	0.0121244	0.940461	0.993562	0.133634	0.133634	0.0109224	0.837083	0.991655	0.0531177	0.0531177	0.411991	0.154697	0.282057	0.289495	0.289495	NA	NA	NA	NA	NA	NA	NA	NA	NA
s__Clostridium_leptum	-0.0914192	0.0748487	-0.23812272530983375;0.05528427320110291	0.22194	0.428514	0.0585641	0.766563	2290	0.492897	1096	1194	0.155007	0.0447501	0.139476	0.0772335	0.0772335	-0.45957	0.040435	0.440015	0.144001	0.144001	0.224064	0.270203	0.542852	0.202684	0.0764143	0.637909	0.864857	0.133682	0.133682	0.0061571	0.907727	0.991655	0.0531214	0.0531214	-0.383286	0.00389476	0.0310214	0.132783	0.132783	-0.0341329	0.757694	0.885884	0.110638	0.110638	0.0576435	0.583463	0.827582	0.0844579
s__Candidatus_Methanomassiliicoccus_intestinalis	-0.0908404	0.0880408	-0.26340044932699425;0.08171966295284251	0.302167	0.526693	0.0308415	0.513205	52	0.0111924	18	34	NA	NA	NA	NA	NA	-0.314828	0.15917	0.723355	0.143015	0.143015	0.24585	0.226658	0.479887	0.202813	-0.32697	0.0449531	0.34881	0.134523	0.134523	NA	NA	NA	NA	NA	0.50302	0.202042	0.328771	0.394292	0.394292	-0.142523	0.361041	0.602253	0.156038	0.156038	-0.117655	0.263261	0.5852	0.0845134
s__Streptococcus_sp_HPH0090	-0.0905888	0.0481601	-0.18498250837576302;0.0038049058323998824	0.0599727	0.192989	0.000404589	0.0464615	61	0.0131296	38	23	-0.179056	0.00877469	0.0474757	0.0683235	0.0683235	-0.0745993	0.738076	0.947996	0.142187	0.142187	NA	NA	NA	NA	-0.102146	0.529365	0.830689	0.13372	0.13372	NA	NA	NA	NA	NA	NA	NA	NA	NA	NA	NA	NA	NA	NA	NA	NA	NA	NA	NA
s__Parvimonas_sp_KA00067	0.0901406	0.117598	-0.14035133632416455;0.32063250104413077	0.44337	0.654623	0.0418074	0.69202	44	0.00947051	26	18	0.00601154	0.936339	0.961673	0.0752647	0.0752647	0.455137	0.0423851	0.442154	0.143966	0.143966	NA	NA	NA	NA	-0.113982	0.482813	0.830203	0.133742	0.133742	NA	NA	NA	NA	NA	NA	NA	NA	NA	NA	0.0552708	0.617386	0.791153	0.110639	0.110639	NA	NA	NA	NA
s__Bifidobacterium_adolescentis	-0.0899223	0.0555566	-0.1988131378461883;0.018968613409799634	0.10554	0.273097	0.0279797	0.636147	2353	0.506457	1094	1259	-0.195119	0.0702743	0.183355	0.107792	0.107792	-0.253288	0.256926	0.813303	0.142706	0.142706	-0.233134	0.251413	0.512053	0.202737	-0.392138	0.0163962	0.222185	0.134911	0.134911	-0.0140988	0.790669	0.986197	0.0531142	0.0531142	-0.236674	0.0237236	0.105593	0.10465	0.10465	0.159379	0.150324	0.361337	0.110804	0.110804	0.1035	0.324991	0.648226	0.0844968
s__Eubacterium_sulci	0.0899046	0.0462521	-0.0007495711515083242;0.18055874539683775	0.0519203	0.181	0.00016724	0.0103922	510	0.109772	286	224	-0.0264714	0.806656	0.878434	0.10816	0.10816	0.0619452	0.78125	0.947996	0.142172	0.142172	0.0565087	0.780313	0.907045	0.202092	-0.0557173	0.731452	0.925551	0.133659	0.133659	0.0718384	0.536017	0.95046	0.116084	0.116084	0.445781	0.413219	0.533462	0.544803	0.544803	0.513936	0.255734	0.485142	0.452196	0.452196	NA	NA	NA	NA
s__Bacteroides_fluxus	-0.0896945	0.0609552	-0.20916665477651153;0.029777679598812598	0.141161	0.31777	0.00812296	0.225068	56	0.0120534	30	26	-0.142622	0.0109735	0.0556915	0.0560722	0.0560722	NA	NA	NA	NA	NA	NA	NA	NA	NA	NA	NA	NA	NA	NA	0.0195903	0.911421	0.991655	0.176099	0.176099	NA	NA	NA	NA	NA	-0.0193878	0.96086	0.983738	0.395069	0.395069	-0.19113	0.0694202	0.328411	0.0846329
s__Streptococcus_salivarius	0.088174	0.0673776	-0.043886000161143426;0.22023403647741424	0.190651	0.395483	0.0426452	0.782074	3665	0.788851	1768	1897	-0.334568	5.1057e-05	0.00119287	0.0825944	0.0825944	0.18539	0.406303	0.897406	0.142442	0.142442	0.333795	0.101795	0.383025	0.203453	0.0483807	0.765692	0.933394	0.133653	0.133653	0.0333488	0.789954	0.986197	0.125197	0.125197	0.0046087	0.976721	0.977961	0.157943	0.157943	-0.239558	0.629085	0.795607	0.495964	0.495964	0.282668	0.00735012	0.100452	0.084861
s__Clostridium_sp_CAG_242	0.087968	0.0863414	-0.08126125445048928;0.25719717144093013	0.30828	0.535489	0.0819417	0.826579	904	0.194576	467	437	0.0229556	0.775724	0.853795	0.0805754	0.0805754	0.339026	0.129654	0.664172	0.143155	0.143155	-0.00704655	0.97225	0.994652	0.202052	0.600815	0.000266713	0.0264799	0.136615	0.136615	0.0352067	0.507329	0.932687	0.0531019	0.0531019	-0.095093	0.652656	0.728025	0.211283	0.211283	0.581502	2.63e-07	3.3886e-05	0.112948	0.112948	0.150018	0.153887	0.472964	0.084559
s__Proteus_mirabilis	-0.0870873	0.0575398	-0.19986534428250455;0.025690645806407036	0.130149	0.305076	0.00187507	0.0540505	63	0.0135601	45	18	-0.189366	0.273438	0.448834	0.172909	0.172909	NA	NA	NA	NA	NA	0.31626	0.120812	0.405342	0.20331	NA	NA	NA	NA	NA	-0.111044	0.253038	0.88466	0.0971515	0.0971515	0.582017	0.428298	0.5462	0.734771	0.734771	NA	NA	NA	NA	NA	NA	NA	NA	NA
s__Citrobacter_freundii	0.0869009	0.0542662	-0.019460928506484357;0.19326265888882344	0.109293	0.274325	0.0238969	0.697307	313	0.0673698	170	143	-0.021879	0.695935	0.787366	0.0559831	0.0559831	0.103084	0.64406	0.947996	0.142232	0.142232	0.102031	0.614708	0.818913	0.202183	0.114024	0.482654	0.830203	0.133742	0.133742	-0.0446377	0.803628	0.986197	0.179517	0.179517	0.17048	0.102739	0.226426	0.104479	0.104479	-0.145885	0.1881	0.411201	0.110836	0.110836	0.144374	0.169946	0.472964	0.0845503
s__Clostridium_sp_CAG_964	-0.0868408	0.0829097	-0.24934373994013798;0.07566221463251994	0.294909	0.521282	0.0510026	0.704533	73	0.0159277	33	41	-0.177595	0.00154286	0.0164506	0.0560857	0.0560857	0.184324	0.409001	0.897406	0.142439	0.142439	0.240208	0.237416	0.49723	0.202779	-0.0295653	0.855483	0.975389	0.133641	0.133641	NA	NA	NA	NA	NA	0.489236	0.220771	0.343799	0.399546	0.399546	-0.1809	0.102706	0.279909	0.110854	0.110854	-0.219663	0.0370024	0.23416	0.0846946
s__Firmicutes_bacterium_CAG_83	-0.086765	0.103781	-0.2901766841687066;0.1166466161396919	0.403135	0.62461	0.133933	0.817468	3266	0.70297	1555	1711	-0.132293	0.178855	0.336745	0.0984112	0.0984112	-0.783776	0.000540208	0.0354222	0.147494	0.147494	-0.140326	0.489016	0.754655	0.2023	-0.170303	0.294717	0.733742	0.133875	0.133875	-0.0403614	0.528004	0.942363	0.0639586	0.0639586	-0.511115	0.160053	0.285897	0.363811	0.363811	0.239765	0.0308905	0.139007	0.111081	0.111081	-0.134982	0.199409	0.496111	0.0845364
s__Mitsuokella_multacida	-0.0861489	0.0507429	-0.18560492009296714;0.01330719589596191	0.0895545	0.246481	0.0151398	0.533085	471	0.101378	242	229	-0.0706788	0.36908	0.535959	0.0786896	0.0786896	NA	NA	NA	NA	NA	-0.131542	0.516553	0.77345	0.20227	NA	NA	NA	NA	NA	-0.00786771	0.882222	0.991655	0.0531052	0.0531052	0.19078	0.0679932	0.189402	0.104534	0.104534	0.121393	0.777499	0.895512	0.42959	0.42959	-0.168064	0.110246	0.419391	0.0845893
s__Lactobacillus_sakei	-0.085979	0.0930776	-0.26841106589023384;0.0964530457304366	0.355624	0.581281	0.055609	0.764314	121	0.0260439	68	53	-0.159952	0.0043395	0.0328106	0.056077	0.056077	-0.0502141	0.821894	0.947996	0.14216	0.14216	NA	NA	NA	NA	NA	NA	NA	NA	NA	-0.0827376	0.298717	0.885775	0.0796175	0.0796175	0.374906	0.409182	0.532289	0.454248	0.454248	0.183582	0.0977625	0.270244	0.110872	0.110872	-0.345957	0.00105482	0.0389231	0.0850696
s__Corynebacterium_durum	0.0855498	0.143036	-0.19480030866236298;0.3658998181647267	0.549773	0.745908	0.0676727	0.874888	90	0.0193715	52	38	-0.25075	0.00174695	0.0173229	0.080107	0.080107	0.218878	0.327045	0.869102	0.142562	0.142562	NA	NA	NA	NA	0.0137287	0.9326	0.993562	0.133635	0.133635	NA	NA	NA	NA	NA	NA	NA	NA	NA	NA	NA	NA	NA	NA	NA	NA	NA	NA	NA
s__Sutterella_parvirubra	-0.0851707	0.0529122	-0.18887856057755137;0.018537124112330577	0.107472	0.273862	0.0229427	0.651417	1423	0.306285	739	684	0.123132	0.0279245	0.101796	0.0560112	0.0560112	-0.381188	0.0886402	0.55294	0.143422	0.143422	-0.376896	0.0651918	0.371092	0.203837	-0.091587	0.572748	0.830689	0.133703	0.133703	0.0840877	0.274687	0.885775	0.07698	0.07698	0.132186	0.555629	0.640242	0.224293	0.224293	-0.0760622	0.491945	0.709713	0.110681	0.110681	0.129066	0.219793	0.52382	0.0845282
s__Prevotella_sp_CAG_1092	0.0836509	0.105082	-0.12230918505993368;0.2896110144947468	0.425999	0.639943	0.107302	0.820336	224	0.0482135	138	86	0.00574254	0.94616	0.963022	0.0850373	0.0850373	-0.122224	0.58386	0.947996	0.14227	0.14227	0.121053	0.550478	0.791152	0.202236	-0.136569	0.400546	0.80299	0.133789	0.133789	0.040247	0.806497	0.986197	0.164308	0.164308	0.477513	0.000457226	0.00610531	0.136252	0.136252	-0.0874978	0.429165	0.669704	0.11067	0.11067	-0.089469	0.394818	0.714157	0.0844826
s__Flavonifractor_sp_An100	-0.0829919	0.070035	-0.22026037562087314;0.0542766451883846	0.236015	0.447092	0.0411982	0.740129	258	0.0555316	108	150	-0.16798	0.0131205	0.0618708	0.0677206	0.0677206	-0.317289	0.155952	0.72305	0.143029	0.143029	0.167601	0.408854	0.692868	0.202406	0.161189	0.321256	0.741442	0.13385	0.13385	-0.0869137	0.101974	0.716831	0.0531466	0.0531466	0.361101	0.43451	0.549958	0.462063	0.462063	0.265035	0.0171003	0.0973207	0.111147	0.111147	-0.26821	0.0109508	0.125312	0.0848191
s__Parvimonas_micra	0.0829274	0.0799804	-0.07383422676765952;0.23968899117035294	0.299808	0.524402	0.0514793	0.743368	483	0.10396	339	144	0.633648	3.07e-07	1.3266e-05	0.123779	0.123779	-0.0324617	0.884292	0.950051	0.142147	0.142147	0.360897	0.077233	0.378796	0.203689	-0.0765123	0.637478	0.864857	0.133682	0.133682	-0.00374872	0.943732	0.991655	0.0531135	0.0531135	-0.00731714	0.944079	0.956723	0.104317	0.104317	0.402967	0.157683	0.369839	0.285204	0.285204	-0.0297504	0.777155	0.919169	0.084445
s__Prevotella_buccae	0.0829127	0.155796	-0.22244645799996138;0.3882719273882665	0.594595	0.783455	0.169586	0.891332	135	0.0290573	104	31	-0.156188	0.348829	0.51671	0.166714	0.166714	-0.116783	0.600704	0.947996	0.142259	0.142259	NA	NA	NA	NA	-0.141602	0.383441	0.784187	0.133801	0.133801	0.0877893	0.570202	0.964077	0.154626	0.154626	0.635083	0.00648575	0.0428642	0.233302	0.233302	NA	NA	NA	NA	NA	NA	NA	NA	NA
s__Clostridium_disporicum	-0.0828001	0.033278	-0.14802490842615476;-0.017575290906288538	0.0128415	0.0697192	0.000200334	0.0126871	757	0.162936	317	440	-0.0930488	0.229485	0.405345	0.0774319	0.0774319	-0.0882472	0.692431	0.947996	0.142207	0.142207	-0.0932275	0.645529	0.830785	0.202161	0.0608304	0.707898	0.904656	0.133664	0.133664	-0.111078	0.386141	0.885775	0.128171	0.128171	-0.0625672	0.54882	0.635623	0.104361	0.104361	-0.107109	0.558635	0.747747	0.183133	0.183133	-0.0533301	0.611936	0.837004	0.0844553
s__Megamonas_funiformis_CAG_377	-0.0827094	0.0513557	-0.18336654663720942;0.01794777209113084	0.107284	0.273862	0.0191362	0.645139	170	0.0365906	81	89	-0.154585	0.101069	0.223658	0.0942768	0.0942768	-0.0857076	0.700846	0.947996	0.142203	0.142203	-0.110789	0.584718	0.811378	0.202206	0.045366	0.779901	0.933509	0.13365	0.13365	0.0928613	0.174271	0.850677	0.0683503	0.0683503	0.193368	0.0644916	0.188017	0.104593	0.104593	0.0253237	0.819056	0.912045	0.1107	0.1107	-0.0968132	0.357203	0.679607	0.0844898
s__Blautia_sp_N6H1_15	-0.0822811	0.0989577	-0.27623818726335103;0.11167604384467955	0.405704	0.624735	0.0455927	0.775234	61	0.0131296	36	25	-0.24541	0.0673312	0.176573	0.134144	0.134144	NA	NA	NA	NA	NA	0.309165	0.129268	0.405342	0.203255	NA	NA	NA	NA	NA	-0.00967576	0.875748	0.991655	0.0618806	0.0618806	NA	NA	NA	NA	NA	0.128988	0.244119	0.476116	0.110743	0.110743	-0.145689	0.166096	0.472964	0.0845523
s__Lachnoclostridium_sp_An118	0.0818925	0.0957003	-0.10568004910611815;0.26946503933343424	0.392154	0.617023	0.0273602	0.637301	91	0.0195867	55	36	-0.0794801	0.236467	0.413979	0.0671361	0.0671361	0.213454	0.339146	0.869102	0.142542	0.142542	NA	NA	NA	NA	0.271621	0.0953111	0.532835	0.134248	0.134248	NA	NA	NA	NA	NA	NA	NA	NA	NA	NA	0.39428	0.139123	0.341322	0.266574	0.266574	NA	NA	NA	NA
s__Clostridium_hylemonae	0.0817357	0.100671	-0.11558040072333904;0.2790518665205138	0.416846	0.63405	0.0300474	0.60007	88	0.018941	60	28	-0.0591596	0.657391	0.769701	0.133387	0.133387	0.437402	0.0510082	0.477812	0.143827	0.143827	0.184213	0.364178	0.651995	0.202479	-0.12352	0.446995	0.829293	0.133761	0.133761	NA	NA	NA	NA	NA	NA	NA	NA	NA	NA	NA	NA	NA	NA	NA	NA	NA	NA	NA
s__Lactobacillus_sanfranciscensis	-0.0812803	0.126352	-0.32893068324550656;0.166370035039454	0.52004	0.72116	0.0721188	0.747014	116	0.0249677	73	43	-0.00670063	0.938933	0.961673	0.0874638	0.0874638	NA	NA	NA	NA	NA	NA	NA	NA	NA	NA	NA	NA	NA	NA	0.0209292	0.902941	0.991655	0.171625	0.171625	0.691356	0.0568338	0.182997	0.362995	0.362995	NA	NA	NA	NA	NA	-0.297325	0.0048236	0.0887595	0.0849056
s__Bacteroides_stercoris	-0.0808176	0.0531611	-0.18501345926339913;0.02337819889864537	0.128451	0.304162	0.0235297	0.650574	2784	0.599225	1402	1382	0.0915838	0.102092	0.224254	0.0560217	0.0560217	-0.40388	0.0713648	0.52833	0.143579	0.143579	-0.175981	0.385917	0.670334	0.202442	-0.272035	0.0948116	0.532835	0.13425	0.13425	0.0498776	0.347831	0.885775	0.0531288	0.0531288	0.0317069	0.898555	0.92295	0.248706	0.248706	0.263676	0.0176555	0.0976097	0.111126	0.111126	-0.0624249	0.552644	0.809229	0.0844609
s__Absiella_dolichum	-0.0790437	0.0427355	-0.16280534160738022;0.00471791698347368	0.0643709	0.198247	0.00872238	0.307458	319	0.0686612	146	173	-0.0677766	0.371545	0.535959	0.0758481	0.0758481	0.170388	0.445269	0.897406	0.142395	0.142395	-0.178572	0.378989	0.668426	0.202454	0.175344	0.280693	0.73292	0.13389	0.13389	-0.112611	0.107702	0.73133	0.0700049	0.0700049	0.272379	0.462616	0.569967	0.370814	0.370814	0.0125733	0.909502	0.979289	0.110616	0.110616	-0.0422582	0.68768	0.887251	0.0844498
s__Lactobacillus_vaginalis	0.0787854	0.0453237	-0.010049152583339535;0.16761990682306788	0.0821614	0.234347	0.00520787	0.343805	108	0.0232458	83	25	-0.147551	0.0630358	0.171128	0.0793739	0.0793739	0.136734	0.540059	0.947914	0.142303	0.142303	0.30039	0.140365	0.405342	0.203188	-0.00585139	0.971245	0.993562	0.133634	0.133634	0.124851	0.180798	0.850677	0.093291	0.093291	NA	NA	NA	NA	NA	NA	NA	NA	NA	NA	0.0435645	0.678558	0.884763	0.0844503
s__Weissella_cibaria	0.0772089	0.0857367	-0.09083502702823733;0.24525281678416294	0.367836	0.593741	0.0434847	0.706652	119	0.0256134	69	50	-0.338563	0.000866034	0.0108571	0.101647	0.101647	NA	NA	NA	NA	NA	0.385986	0.05908	0.345152	0.203924	NA	NA	NA	NA	NA	-0.00957882	0.856883	0.991655	0.0531145	0.0531145	0.486489	0.0204987	0.0969419	0.209957	0.209957	NA	NA	NA	NA	NA	NA	NA	NA	NA
s__Clostridium_celatum	-0.0771014	0.0506422	-0.17636018561714256;0.02215730499134526	0.12789	0.304162	0.0142324	0.44127	128	0.0275506	59	69	-0.153683	0.268854	0.443062	0.138991	0.138991	0.0864414	0.698411	0.947996	0.142204	0.142204	-0.243403	0.231281	0.486676	0.202798	0.0255867	0.874756	0.984101	0.133639	0.133639	-0.0812742	0.242876	0.88466	0.0695943	0.0695943	0.65537	0.068524	0.189402	0.359788	0.359788	0.0904644	0.413721	0.653511	0.110679	0.110679	-0.107786	0.30538	0.627612	0.0845016
s__Prevotella_disiens	-0.0769411	0.050977	-0.17685603844683462;0.022973833788764816	0.131215	0.305076	0.0129984	0.533939	158	0.0340077	79	79	-0.222913	0.113389	0.242841	0.140804	0.140804	-0.0519429	0.815871	0.947996	0.142161	0.142161	-0.142577	0.48209	0.749025	0.202308	0.0805913	0.619657	0.856585	0.133688	0.133688	0.0638035	0.425075	0.890533	0.0799896	0.0799896	0.479908	0.233354	0.360349	0.402687	0.402687	-0.239129	0.0312696	0.139096	0.111035	0.111035	0.0960809	0.360848	0.682836	0.084489
s__Massiliomicrobiota_timonensis	-0.0766304	0.0609746	-0.19614061194206256;0.04287973149086133	0.20884	0.417681	0.0235779	0.533275	289	0.062204	124	165	-0.147591	0.00844601	0.0461835	0.0560393	0.0560393	0.0302581	0.892096	0.950051	0.142146	0.142146	0.594658	0.00407996	0.0881795	0.206469	-0.0450838	0.781235	0.933509	0.13365	0.13365	-0.0158811	0.764881	0.984533	0.0531002	0.0531002	-0.141574	0.348233	0.469133	0.150929	0.150929	-0.199791	0.447729	0.690323	0.263157	0.263157	-0.0362863	0.729943	0.908109	0.0844473
s__Olsenella_scatoligenes	0.0765547	0.0482803	-0.01807475656402409;0.17118409232398146	0.112824	0.280891	0.0177044	0.621614	836	0.17994	445	391	-0.0500296	0.488262	0.630569	0.0721848	0.0721848	-0.150886	0.498999	0.918999	0.14234	0.14234	0.125395	0.5363	0.780713	0.20225	-0.149968	0.356023	0.75325	0.133821	0.133821	0.175585	0.0550279	0.565043	0.0915146	0.0915146	-0.0680381	0.514338	0.611281	0.104337	0.104337	0.24727	0.0260089	0.129516	0.111079	0.111079	0.0174287	0.868306	0.931261	0.0844419
s__Streptococcus_sp_M334	-0.0754316	0.0706583	-0.21392183165489984;0.06305868369626652	0.285722	0.508968	0.00305582	0.132671	36	0.00796384	27	10	-0.298533	0.0199742	0.082134	0.1283	0.1283	NA	NA	NA	NA	NA	-0.00485941	0.980861	0.998858	0.202052	NA	NA	NA	NA	NA	NA	NA	NA	NA	NA	NA	NA	NA	NA	NA	NA	NA	NA	NA	NA	NA	NA	NA	NA
s__Anaerobiospirillum_thomasii	0.0752256	0.0791364	-0.07988181461604806;0.2303330023427348	0.341817	0.568157	0.0302974	0.707757	137	0.0294877	73	64	NA	NA	NA	NA	NA	-0.0826799	0.710927	0.947996	0.142198	0.142198	NA	NA	NA	NA	-0.10151	0.53193	0.830689	0.133719	0.133719	0.186712	0.187661	0.850677	0.141714	0.141714	0.522484	0.177455	0.306877	0.387417	0.387417	-0.237352	0.0325371	0.142848	0.111029	0.111029	0.357343	0.000719075	0.0331673	0.0851116
s__Alistipes_inops	-0.0748612	0.0913672	-0.2539409429689353;0.10421854220827922	0.41259	0.631348	0.0901276	0.871148	1086	0.233749	486	600	0.0353732	0.527663	0.664924	0.0560077	0.0560077	-0.135398	0.544022	0.947996	0.1423	0.1423	0.166014	0.413288	0.697719	0.202399	-0.00717492	0.964745	0.993562	0.133634	0.133634	-0.232367	0.0331312	0.469459	0.109068	0.109068	-0.566533	0.000638037	0.00782889	0.1659	0.1659	-0.40744	0.231981	0.472146	0.340877	0.340877	0.13498	0.199416	0.496111	0.0845364
s__Coprobacter_fastidiosus	-0.0746962	0.0573133	-0.1870302170092104;0.037637735096350156	0.192473	0.397619	0.0263913	0.558936	1684	0.362462	766	918	-0.0475421	0.696988	0.787366	0.122094	0.122094	-0.302317	0.176314	0.749334	0.142947	0.142947	-0.27469	0.177161	0.43371	0.203002	-0.253168	0.119865	0.576171	0.134168	0.134168	-0.00295094	0.981181	0.991655	0.125102	0.125102	-0.200265	0.546731	0.635623	0.332299	0.332299	-0.233988	0.0350616	0.145988	0.111019	0.111019	0.0311697	0.766825	0.919169	0.0844455
s__Clostridium_sp_CAG_590	-0.0737815	0.0669574	-0.20501799129439546;0.05745498368778601	0.270498	0.486702	0.0217125	0.429107	101	0.0217391	47	54	NA	NA	NA	NA	NA	-0.189332	0.396414	0.897406	0.142456	0.142456	NA	NA	NA	NA	-0.193983	0.232835	0.661928	0.133947	0.133947	-0.161976	0.0023241	0.139778	0.0531881	0.0531881	0.55228	0.129552	0.255724	0.364332	0.364332	-0.130494	0.238637	0.476116	0.110738	0.110738	-0.14324	0.173319	0.47655	0.0845485
s__Eubacterium_dolichum_CAG_375	-0.073404	0.0556122	-0.18240397179124435;0.03559604081441688	0.18686	0.389228	0.0232804	0.528048	336	0.0723203	155	181	-0.102264	0.177078	0.334626	0.0757621	0.0757621	0.310745	0.164619	0.730066	0.142993	0.142993	-0.367819	0.071814	0.378796	0.203753	0.221467	0.173369	0.616089	0.134042	0.134042	-0.108916	0.132283	0.780272	0.0723615	0.0723615	0.282269	0.460158	0.569242	0.382175	0.382175	0.101158	0.360796	0.602253	0.110694	0.110694	-0.0680862	0.517221	0.784259	0.0844648
s__Actinomyces_naeslundii	0.0727517	0.0652428	-0.05512419060740362;0.20062751768471979	0.264811	0.481719	0.0115286	0.500777	155	0.0335773	80	76	-0.196692	0.0242187	0.0922106	0.0872774	0.0872774	0.129702	0.56108	0.947996	0.142287	0.142287	NA	NA	NA	NA	0.150695	0.353701	0.75325	0.133823	0.133823	NA	NA	NA	NA	NA	0.413428	0.0918808	0.212248	0.245276	0.245276	NA	NA	NA	NA	NA	NA	NA	NA	NA
s__Porphyromonas_sp_HMSC065F10	-0.0727383	0.0637446	-0.19767770769231424;0.052201126817246646	0.253833	0.473999	0.00754297	0.310854	62	0.0133448	32	30	-0.266788	0.0418559	0.136892	0.131103	0.131103	0.0702417	0.752858	0.947996	0.142181	0.142181	-0.0186124	0.926792	0.975108	0.202056	0.155271	0.339304	0.75325	0.133834	0.133834	NA	NA	NA	NA	NA	NA	NA	NA	NA	NA	NA	NA	NA	NA	NA	NA	NA	NA	NA
s__Bacteroides_clarus	-0.0720466	0.0535178	-0.17694151667327124;0.03284835314049227	0.178233	0.374843	0.0249571	0.613616	1034	0.222557	497	537	-0.0231911	0.805677	0.878434	0.09427	0.09427	0.0822391	0.712398	0.947996	0.142197	0.142197	0.220111	0.278692	0.547519	0.202662	-0.276303	0.0897743	0.525715	0.134269	0.134269	-0.00138141	0.983497	0.991655	0.0667818	0.0667818	0.0221927	0.831567	0.870966	0.104342	0.104342	-0.0916952	0.407383	0.648123	0.110675	0.110675	0.162919	0.121549	0.435454	0.0845803
s__Actinomyces_oris	0.071887	0.0582682	-0.04231864276196813;0.1860926561198603	0.217305	0.422818	0.0143817	0.517952	369	0.0794232	198	171	-0.114811	0.28898	0.467093	0.108275	0.108275	0.149654	0.502506	0.918999	0.142336	0.142336	0.299928	0.140969	0.405342	0.203184	0.098115	0.545725	0.830689	0.133714	0.133714	-0.0961451	0.0704159	0.621952	0.0531416	0.0531416	0.573529	0.201273	0.328771	0.448794	0.448794	NA	NA	NA	NA	NA	NA	NA	NA	NA
s__Citrobacter_koseri	-0.0715154	0.100066	-0.2676449274773049;0.12461408019497794	0.474806	0.684921	0.0451972	0.558409	55	0.0118381	25	30	-0.289669	0.0123749	0.0599965	0.115809	0.115809	NA	NA	NA	NA	NA	0.271224	0.182637	0.435971	0.202978	NA	NA	NA	NA	NA	NA	NA	NA	NA	NA	0.691703	0.0964873	0.219026	0.416155	0.416155	NA	NA	NA	NA	NA	-0.0360329	0.731756	0.908109	0.0844472
s__Denitrobacterium_detoxificans	0.0713361	0.0898164	-0.10470399941987303;0.24737618707120718	0.427054	0.639943	0.0442699	0.761718	185	0.0398192	97	88	-0.199964	0.00422487	0.0328106	0.0698963	0.0698963	0.381558	0.0883339	0.55294	0.143425	0.143425	0.071524	0.724104	0.880828	0.202116	0.369499	0.0236319	0.261811	0.134769	0.134769	0.0442913	0.70868	0.984202	0.118544	0.118544	0.403125	0.147493	0.273561	0.278316	0.278316	-0.232045	0.0365913	0.145988	0.111011	0.111011	NA	NA	NA	NA
s__Blautia_producta	0.0706874	0.0803779	-0.08685333104850847;0.22822820597783994	0.379164	0.604255	0.0566025	0.773644	476	0.102454	270	206	-0.153255	0.00627396	0.0389053	0.0560734	0.0560734	0.634179	0.00488801	0.140225	0.145666	0.145666	0.61514	0.00301274	0.0745511	0.206775	-0.143076	0.378519	0.781041	0.133804	0.133804	0.0965922	0.399756	0.885775	0.11471	0.11471	0.0803617	0.832439	0.870966	0.379826	0.379826	-0.279309	0.608149	0.781905	0.544762	0.544762	-0.206874	0.0494445	0.25538	0.0846659
s__Flavonifractor_plautii	0.0705243	0.071587	-0.06978615546302282;0.2108348226695771	0.324548	0.552281	0.0521786	0.738434	3885	0.836203	1977	1908	0.208498	0.101386	0.223658	0.127275	0.127275	0.323869	0.147593	0.707891	0.143066	0.143066	0.449086	0.0285967	0.243561	0.204582	0.351066	0.0314466	0.289172	0.134659	0.134659	0.0968582	0.0683309	0.621952	0.0531365	0.0531365	0.247781	0.0820261	0.204615	0.142481	0.142481	-0.0174071	0.960395	0.983738	0.350545	0.350545	0.010656	0.91925	0.950149	0.0844409
s__Prevotella_sp_CAG_617	-0.0703285	0.0355323	-0.13997180049944408;-0.0006852956476930266	0.0477838	0.172572	0	0	68	0.0146362	36	32	-0.110845	0.0959494	0.220826	0.0665809	0.0665809	NA	NA	NA	NA	NA	NA	NA	NA	NA	NA	NA	NA	NA	NA	-0.0179664	0.88821	0.991655	0.127812	0.127812	0.488985	0.221122	0.343799	0.399644	0.399644	-0.176273	0.111766	0.295054	0.110842	0.110842	-0.0115754	0.91231	0.945904	0.084441
s__Blautia_hansenii	-0.0693181	0.0325254	-0.13306785341987087;-0.005568361130631194	0.0330726	0.13721	0	0	459	0.0987947	241	218	-0.170097	0.105638	0.230075	0.105121	0.105121	-0.100397	0.652716	0.947996	0.142227	0.142227	0.200435	0.323668	0.605041	0.202558	0.0331362	0.838258	0.963541	0.133642	0.133642	-0.000990219	0.986944	0.991655	0.0605105	0.0605105	0.82092	0.479633	0.58379	1.16131	1.16131	-0.263765	0.602098	0.779304	0.505892	0.505892	-0.146641	0.16335	0.472964	0.0845537
s__Alistipes_finegoldii	-0.0690575	0.0605397	-0.18771533380232672;0.04960028003195205	0.253996	0.473999	0.0294656	0.631485	3321	0.714808	1612	1709	0.11593	0.0386104	0.131429	0.0560504	0.0560504	-0.156053	0.484432	0.91882	0.142354	0.142354	-0.0361183	0.858494	0.954405	0.202068	0.132016	0.416413	0.812686	0.133779	0.133779	-0.120729	0.389531	0.885775	0.140306	0.140306	-0.493154	0.152471	0.279733	0.344657	0.344657	-0.350636	0.346738	0.584919	0.372646	0.372646	0.0100388	0.923912	0.950425	0.0844409
s__Faecalicoccus_pleomorphus	0.0682549	0.090854	-0.10981893744732256;0.24632881708746562	0.452497	0.663194	0.075978	0.882548	277	0.0596212	157	120	-0.0154053	0.878391	0.927091	0.100682	0.100682	-0.0528747	0.812629	0.947996	0.142162	0.142162	0.182141	0.369576	0.659003	0.20247	-0.251651	0.122087	0.580256	0.134161	0.134161	0.0501826	0.643994	0.970048	0.108592	0.108592	0.0423868	0.684408	0.754178	0.104284	0.104284	0.109617	0.322103	0.566224	0.110708	0.110708	-0.119219	0.256976	0.578195	0.0845153
s__Propionibacterium_acidifaciens	-0.067841	0.0487324	-0.16335644222767404;0.027674509775728398	0.163888	0.353269	0	0	65	0.0139905	39	26	-0.1388	0.0622849	0.171128	0.0744531	0.0744531	-0.0316713	0.88709	0.950051	0.142146	0.142146	NA	NA	NA	NA	NA	NA	NA	NA	NA	NA	NA	NA	NA	NA	NA	NA	NA	NA	NA	NA	NA	NA	NA	NA	NA	NA	NA	NA
s__Desulfovibrio_piger	-0.0676979	0.0564315	-0.17830369494424608;0.04290783569598415	0.230276	0.439539	0.0298845	0.615424	1016	0.218683	507	509	0.0646549	0.395803	0.554447	0.0761416	0.0761416	-0.31817	0.154812	0.72305	0.143034	0.143034	-0.361744	0.0765523	0.378796	0.203697	-0.160097	0.324538	0.742052	0.133847	0.133847	-0.0359266	0.49868	0.924865	0.0531012	0.0531012	-0.0477844	0.646812	0.726863	0.104288	0.104288	-0.20602	0.0633206	0.211251	0.110947	0.110947	0.120558	0.251676	0.573261	0.084517
s__Bifidobacterium_pullorum	-0.0676641	0.0978234	-0.2593979798019913;0.1240698500208338	0.489128	0.693623	0.0614984	0.805629	53	0.0114077	36	17	-0.197204	0.0109026	0.0556915	0.0774624	0.0774624	0.335873	0.133238	0.672045	0.143136	0.143136	-0.10805	0.594024	0.813304	0.202199	NA	NA	NA	NA	NA	-0.00495766	0.955012	0.991655	0.0878795	0.0878795	NA	NA	NA	NA	NA	0.365606	0.0305604	0.139007	0.169047	0.169047	-0.229994	0.0290051	0.204638	0.084719
s__Blautia_sp_An249	0.0670615	0.0839161	-0.09741404124256728;0.23153696966171508	0.424204	0.639491	0.0191239	0.611248	36	0.00796384	23	14	-0.126987	0.0757889	0.192282	0.0715154	0.0715154	-0.0366436	0.869512	0.947996	0.142149	0.142149	0.348185	0.0880644	0.378796	0.203577	0.240827	0.138898	0.612045	0.134117	0.134117	NA	NA	NA	NA	NA	NA	NA	NA	NA	NA	0.108446	0.327291	0.566224	0.110706	0.110706	NA	NA	NA	NA
s__Firmicutes_bacterium_CAG_238	-0.0667368	0.075043	-0.21382105415480251;0.08034736882931708	0.373834	0.601489	0.0626261	0.843795	608	0.130865	260	348	0.0368811	0.510215	0.649135	0.0560076	0.0560076	-0.230279	0.302543	0.86792	0.142608	0.142608	-4.1055e-05	0.999838	0.999838	0.202051	-0.141509	0.383751	0.784187	0.1338	0.1338	-0.0557414	0.521879	0.942363	0.0870344	0.0870344	-0.133552	0.512951	0.611233	0.20413	0.20413	-0.329464	0.0030927	0.0345342	0.111367	0.111367	-0.0285945	0.785597	0.926151	0.0844446
s__Anaerofilum_sp_An201	0.0662584	0.110178	-0.14969056722824042;0.28220744361326205	0.54759	0.744959	0.0490424	0.762708	70	0.0150667	37	33	-0.112891	0.0638499	0.171826	0.0609162	0.0609162	0.460265	0.0401365	0.440015	0.144007	0.144007	-0.000457185	0.998199	0.999838	0.202051	0.21336	0.189581	0.619454	0.134013	0.134013	NA	NA	NA	NA	NA	NA	NA	NA	NA	NA	NA	NA	NA	NA	NA	NA	NA	NA	NA
s__Campylobacter_ureolyticus	0.065613	0.0538568	-0.03994633206221697;0.17117241235853697	0.223115	0.429133	0	0	36	0.00796384	28	9	0.0979302	0.151077	0.296388	0.068209	0.068209	-0.113508	0.610948	0.947996	0.142252	0.142252	0.134116	0.508399	0.773046	0.202278	0.0697467	0.667503	0.876875	0.133674	0.133674	NA	NA	NA	NA	NA	NA	NA	NA	NA	NA	NA	NA	NA	NA	NA	NA	NA	NA	NA
s__Lawsonibacter_asaccharolyticus	-0.0652459	0.0936014	-0.24870462277698907;0.11821279196935391	0.485764	0.692766	0.102797	0.824856	2988	0.643134	1464	1524	0.115712	0.0738432	0.190731	0.064731	0.064731	0.112445	0.61429	0.947996	0.14225	0.14225	-0.205028	0.312761	0.590919	0.202581	0.114798	0.47969	0.830203	0.133743	0.133743	-0.0420754	0.753822	0.984202	0.134168	0.134168	-0.516274	0.286053	0.418722	0.483937	0.483937	-0.0196389	0.859085	0.939169	0.110617	0.110617	-0.0169082	0.872204	0.931261	0.0844418
s__Clostridium_saccharolyticum	-0.0651149	0.0456397	-0.1545686768931859;0.02433894152463084	0.153662	0.338326	0.0112148	0.311149	827	0.178003	410	417	-0.0654404	0.480844	0.622553	0.0928304	0.0928304	0.219183	0.326374	0.869102	0.142564	0.142564	0.51654	0.01215	0.158942	0.205393	-0.0445352	0.78383	0.933972	0.13365	0.13365	-0.0498671	0.347929	0.885775	0.0531284	0.0531284	-0.199615	0.0564069	0.182919	0.104627	0.104627	0.0153466	0.92901	0.980773	0.172259	0.172259	-0.117799	0.262681	0.5852	0.0845135
s__Holdemanella_biformis	-0.0651063	0.0273878	-0.11878641609174534;-0.011426161848790112	0.0174447	0.0875723	0	0	1453	0.312742	714	739	0.0702445	0.347658	0.516636	0.0747964	0.0747964	-0.180032	0.419978	0.897406	0.142425	0.142425	-0.293226	0.149964	0.405342	0.203134	-0.103217	0.525059	0.830689	0.133722	0.133722	-0.0600159	0.258464	0.88466	0.05311	0.05311	-0.0575383	0.581488	0.666656	0.104385	0.104385	-0.0112486	0.91905	0.979289	0.110681	0.110681	-0.083638	0.42633	0.731848	0.0844772
s__Turicibacter_sanguinis	-0.0646312	0.0421756	-0.14729540789432055;0.018032961280563822	0.125416	0.299804	0.00822692	0.309843	980	0.210934	440	540	-0.110033	0.127273	0.264851	0.0721555	0.0721555	0.069236	0.756282	0.947996	0.14218	0.14218	-0.410392	0.0450143	0.307004	0.204167	0.12513	0.441103	0.825536	0.133764	0.133764	0.0378001	0.650432	0.97166	0.083414	0.083414	-0.373104	0.0225928	0.101556	0.163624	0.163624	-0.542478	0.211085	0.436844	0.433778	0.433778	0.0528658	0.615037	0.837004	0.0844551
s__Clostridium_asparagiforme	0.0645235	0.0375721	-0.009117770984318818;0.13816467722915052	0.0859197	0.238297	0.00512304	0.246023	1135	0.244296	605	530	-0.00243475	0.965296	0.974778	0.0559603	0.0559603	0.338515	0.13023	0.664172	0.143152	0.143152	0.283111	0.164375	0.421863	0.203061	-0.0679572	0.675537	0.881951	0.133672	0.133672	0.143006	0.0468485	0.534977	0.0719466	0.0719466	-0.0545268	0.601507	0.686771	0.104411	0.104411	0.0831977	0.773881	0.895512	0.289582	0.289582	-0.0203472	0.846508	0.931261	0.0844425
s__Bacteroides_sp_CAG_530	0.0643345	0.115522	-0.16208804019120654;0.29075709560153234	0.577593	0.771148	0.136618	0.832406	222	0.047783	139	83	0.001334	0.986568	0.991233	0.0792379	0.0792379	-0.126208	0.571669	0.947996	0.142279	0.142279	-0.0499127	0.805399	0.918116	0.202083	-0.140532	0.387038	0.787101	0.133798	0.133798	0.0142445	0.886305	0.991655	0.0996251	0.0996251	0.324565	0.00200083	0.0197473	0.105034	0.105034	0.145452	0.189179	0.411201	0.110777	0.110777	-0.0547707	0.602358	0.832472	0.0844562
s__Firmicutes_bacterium_CAG_534	-0.0639271	0.0669583	-0.19516546480871966;0.06731121678503739	0.339714	0.567317	0.0289288	0.701242	104	0.0223848	42	62	-0.287582	0.005946	0.0385132	0.104547	0.104547	-0.218485	0.327912	0.869102	0.142561	0.142561	-0.0229855	0.909658	0.970885	0.202058	-0.227299	0.162366	0.616089	0.134064	0.134064	-0.088191	0.0969297	0.716831	0.0531295	0.0531295	0.500821	0.204958	0.328802	0.395109	0.395109	-0.127782	0.248515	0.476116	0.110733	0.110733	-0.163833	0.119478	0.43393	0.0845819
s__Collinsella_stercoris	0.0633303	0.0640081	-0.062125717326965604;0.18878622659370564	0.322463	0.552281	0.0397442	0.670483	2576	0.554455	1297	1279	0.0140692	0.865991	0.919668	0.0833719	0.0833719	-0.256923	0.250184	0.811002	0.142723	0.142723	0.110591	0.585389	0.811378	0.202206	-0.284576	0.0806306	0.50157	0.134308	0.134308	0.0484848	0.361362	0.885775	0.0531181	0.0531181	-0.205152	0.504123	0.605481	0.307106	0.307106	0.52512	3.052e-06	0.000162498	0.112511	0.112511	0.020028	0.848887	0.931261	0.0844425
s__Prevotella_buccalis	-0.0630478	0.0499881	-0.16102437579463608;0.03492884374259715	0.207217	0.416781	0.0165096	0.485339	135	0.0290573	54	81	-0.195691	0.16388	0.314614	0.140569	0.140569	-0.179568	0.421173	0.897406	0.142424	0.142424	0.422261	0.0392813	0.285917	0.204291	-0.218422	0.179331	0.616089	0.134031	0.134031	-0.065874	0.214909	0.850677	0.0531165	0.0531165	0.217228	0.0378464	0.148123	0.104612	0.104612	-0.255699	0.0213577	0.112948	0.111096	0.111096	-0.0481576	0.646868	0.85776	0.0844526
s__Bacteroides_ovatus	-0.0629724	0.0755568	-0.21106369025045235;0.08511883437414014	0.404594	0.624735	0.064281	0.754971	3940	0.848041	1941	1999	-0.100022	0.38159	0.546244	0.114315	0.114315	0.234588	0.29361	0.858389	0.142625	0.142625	0.133316	0.510926	0.77345	0.202276	-0.453175	0.00564805	0.159275	0.135338	0.135338	0.0648299	0.45963	0.90002	0.0876724	0.0876724	0.212773	0.0785516	0.199879	0.120952	0.120952	0.217139	0.0504179	0.186367	0.110989	0.110989	0.0797508	0.44813	0.738215	0.0844739
s__Ruminococcus_sp_CAG_488	-0.0627023	0.0689124	-0.19777065234286173;0.07236606888667053	0.362884	0.587638	0.0483507	0.735278	268	0.057684	138	130	-0.0262537	0.638924	0.752866	0.0559537	0.0559537	-0.28977	0.194866	0.777768	0.142881	0.142881	-0.273356	0.179253	0.434909	0.202993	-0.289828	0.075231	0.474966	0.134333	0.134333	0.0195627	0.712552	0.984202	0.0530974	0.0530974	0.414436	0.338759	0.463243	0.433229	0.433229	-0.0807674	0.465475	0.700929	0.110661	0.110661	0.19704	0.0612567	0.301383	0.084645
s__Bacteroides_sp_CAG_633	0.0626178	0.0815013	-0.09712476476332364;0.22236039515825057	0.442306	0.654623	0.0435989	0.790938	79	0.0170039	39	40	-0.204156	0.0246665	0.093225	0.0908741	0.0908741	-0.158423	0.47783	0.917426	0.14236	0.14236	NA	NA	NA	NA	-0.0945661	0.560337	0.830689	0.133708	0.133708	0.015196	0.929787	0.991655	0.17246	0.17246	0.539071	0.158279	0.285153	0.38208	0.38208	-0.0996501	0.367964	0.609196	0.110686	0.110686	0.158313	0.132422	0.461693	0.0845725
s__Bacteroides_sp_CAG_598	0.0624623	0.117554	-0.16794303504767377;0.29286762929318	0.595176	0.783455	0.111277	0.867806	91	0.0195867	43	48	-0.239653	0.000160505	0.00274998	0.0634973	0.0634973	0.671578	0.002914	0.0954506	0.146089	0.146089	NA	NA	NA	NA	0.517009	0.00163691	0.0865517	0.135847	0.135847	0.0178944	0.918759	0.991655	0.175439	0.175439	0.478465	0.236133	0.361806	0.403867	0.403867	-0.066435	0.548221	0.739238	0.110646	0.110646	-0.128999	0.220033	0.52382	0.0845281
s__Megamonas_hypermegale	-0.0623953	0.036282	-0.13350798762855068;0.008717320993855492	0.0854808	0.238297	0.00555121	0.335777	818	0.176065	410	408	0.0159567	0.775578	0.853795	0.0559716	0.0559716	-0.136785	0.53991	0.947914	0.142304	0.142304	-0.155617	0.443055	0.72471	0.202357	-0.0202186	0.900878	0.993562	0.133637	0.133637	0.0933387	0.220131	0.850677	0.0761215	0.0761215	-0.0486839	0.641024	0.722146	0.104412	0.104412	0.116415	0.293057	0.529968	0.110719	0.110719	-0.0798653	0.44748	0.738215	0.084474
s__Propionibacterium_freudenreichii	-0.0612626	0.0833471	-0.22462289567907548;0.10209772559775601	0.462321	0.672711	0.0316002	0.601107	116	0.0249677	50	66	-0.355461	0.000846848	0.0108571	0.106521	0.106521	-0.0590915	0.791086	0.947996	0.142168	0.142168	0.458298	0.0255652	0.231652	0.204687	NA	NA	NA	NA	NA	-0.0904185	0.0887881	0.705279	0.0531303	0.0531303	NA	NA	NA	NA	NA	NA	NA	NA	NA	NA	-0.0942584	0.370023	0.693089	0.0844872
s__Butyrivibrio_sp_CAG_318	-0.0606166	0.0310506	-0.12147580900564364;0.00024262425779183333	0.0509161	0.179909	0	0	414	0.0891089	197	217	-0.121155	0.0581227	0.162364	0.0639417	0.0639417	-0.0572534	0.79744	0.947996	0.142167	0.142167	-0.0588552	0.771443	0.90137	0.202095	-0.122137	0.452093	0.830203	0.133758	0.133758	-0.0236317	0.740262	0.984202	0.0712858	0.0712858	0.289439	0.568176	0.653043	0.50713	0.50713	-0.0290173	0.79318	0.897859	0.110676	0.110676	-0.0229282	0.827329	0.931261	0.0844431
s__Clostridium_sp_CAG_632	-0.0594155	0.0765311	-0.20941658226951235;0.09058552277932078	0.437538	0.649834	0.0200226	0.497786	110	0.0236763	59	51	-0.192851	0.00504078	0.0364924	0.0687669	0.0687669	NA	NA	NA	NA	NA	NA	NA	NA	NA	NA	NA	NA	NA	NA	NA	NA	NA	NA	NA	0.501601	0.203921	0.328802	0.394818	0.394818	-0.0771335	0.485772	0.709713	0.110657	0.110657	-0.182056	0.0836827	0.35493	0.0846151
s__Parascardovia_denticolens	-0.0573579	0.0490616	-0.15351864539259405;0.03880281399131586	0.242363	0.457392	0	0	73	0.0157124	47	26	-0.0902975	0.142327	0.282456	0.0615449	0.0615449	-0.0354425	0.873753	0.950051	0.142149	0.142149	NA	NA	NA	NA	NA	NA	NA	NA	NA	NA	NA	NA	NA	NA	NA	NA	NA	NA	NA	NA	NA	NA	NA	NA	NA	NA	NA	NA
s__Lactobacillus_amylovorus	0.0569585	0.0728876	-0.08590108516614546;0.19981818325252798	0.434533	0.647287	0.0271277	0.643372	100	0.0215239	68	32	-0.0475183	0.395879	0.554447	0.0559695	0.0559695	-0.0819562	0.713343	0.947996	0.142197	0.142197	NA	NA	NA	NA	NA	NA	NA	NA	NA	0.0605514	0.435361	0.897135	0.0776249	0.0776249	0.29984	0.00427687	0.0329102	0.10495	0.10495	0.111508	0.313838	0.557135	0.110711	0.110711	NA	NA	NA	NA
s__Parabacteroides_johnsonii	-0.0568164	0.0604843	-0.175365668070834;0.06173278324916993	0.347547	0.573909	0.0349033	0.638928	850	0.182953	425	425	-0.0936851	0.297723	0.475248	0.0899669	0.0899669	-0.182664	0.413225	0.897406	0.142434	0.142434	-0.0450139	0.824164	0.933491	0.202077	0.0923385	0.569605	0.830689	0.133704	0.133704	0.120929	0.122065	0.778524	0.0782121	0.0782121	0.127506	0.418104	0.536212	0.15747	0.15747	0.266045	0.0166786	0.0963373	0.111143	0.111143	-0.0130903	0.90089	0.939063	0.0844412
s__Veillonella_rogosae	0.0567422	0.0708196	-0.08206418982862071;0.19554866132249807	0.423003	0.639491	0.0520241	0.756201	378	0.0813603	207	171	-0.10112	0.187086	0.344668	0.0766497	0.0766497	0.0828398	0.710393	0.947996	0.142198	0.142198	-0.259829	0.201539	0.458888	0.202902	0.00506534	0.975106	0.993562	0.133633	0.133633	-0.0735028	0.166586	0.825093	0.0531375	0.0531375	0.326711	0.0675116	0.189402	0.178701	0.178701	-0.235286	0.0340673	0.145988	0.111022	0.111022	-0.0244788	0.815854	0.931261	0.0844435
s__Paraprevotella_xylaniphila	-0.0565788	0.0589793	-0.17217825210166354;0.05902073878077789	0.337409	0.566485	0.0336521	0.639345	1465	0.315325	741	724	0.0858007	0.125393	0.26307	0.0559866	0.0559866	-0.111277	0.617973	0.947996	0.142247	0.142247	-0.49348	0.0164303	0.186449	0.205104	-0.145821	0.369455	0.766075	0.133811	0.133811	0.048424	0.361939	0.885775	0.0531153	0.0531153	-0.326244	0.0198956	0.0962244	0.14012	0.14012	0.150341	0.174709	0.39772	0.110771	0.110771	0.18872	0.0729981	0.330789	0.0846281
s__Aeriscardovia_aeriphila	0.0565705	0.0574137	-0.055960341567903166;0.16910136272304302	0.32447	0.552281	0.0198313	0.716463	372	0.0800689	185	187	-0.293168	0.000131933	0.00242191	0.0766889	0.0766889	0.246487	0.269877	0.825824	0.142676	0.142676	-0.00129446	0.994901	0.999838	0.202051	-0.0134765	0.933836	0.993562	0.133635	0.133635	0.147882	0.0348309	0.469459	0.0700758	0.0700758	0.279998	0.00756865	0.0462961	0.10484	0.10484	0.118001	0.286542	0.520618	0.110722	0.110722	NA	NA	NA	NA
s__Kluyvera_georgiana	0.0565169	0.133752	-0.20563761633976194;0.31867139481872786	0.672624	0.827592	0.0701986	0.671693	51	0.0109772	33	18	NA	NA	NA	NA	NA	NA	NA	NA	NA	NA	NA	NA	NA	NA	NA	NA	NA	NA	NA	NA	NA	NA	NA	NA	0.6999	0.0972612	0.219684	0.422064	0.422064	NA	NA	NA	NA	NA	NA	NA	NA	NA
s__Streptococcus_downei	0.0564851	0.128875	-0.1961108712014909;0.3090809898160795	0.661175	0.820444	0.0631923	0.786666	46	0.00990099	28	18	-0.318712	0.00497972	0.0364924	0.113488	0.113488	0.385008	0.085515	0.55294	0.143448	0.143448	0.276959	0.173644	0.432556	0.203018	NA	NA	NA	NA	NA	NA	NA	NA	NA	NA	NA	NA	NA	NA	NA	NA	NA	NA	NA	NA	NA	NA	NA	NA
s__Gordonibacter_pamelaeae	0.0564388	0.0752324	-0.09101663860653306;0.203894228735065	0.453138	0.663194	0.0614815	0.784818	2763	0.594705	1400	1363	-0.0968944	0.124215	0.262742	0.0630281	0.0630281	0.212484	0.341342	0.869102	0.142538	0.142538	0.2211	0.276551	0.547519	0.202668	0.250704	0.12349	0.580404	0.134157	0.134157	0.0534387	0.421658	0.890533	0.0665035	0.0665035	-0.276962	0.00827572	0.0481689	0.104885	0.104885	0.212614	0.529815	0.729673	0.338401	0.338401	-0.0390574	0.71022	0.899656	0.0844484
s__Enterococcus_faecium	0.0560434	0.052518	-0.04689185194020694;0.15897865257677213	0.285914	0.508968	0.0217914	0.611044	327	0.0703831	193	134	-0.0777409	0.252679	0.427227	0.0679633	0.0679633	0.117569	0.598258	0.947996	0.14226	0.14226	0.147704	0.466519	0.739766	0.202327	0.0959591	0.554579	0.830689	0.13371	0.13371	0.0603461	0.256056	0.88466	0.0531327	0.0531327	0.4643	0.0169642	0.0865367	0.194472	0.194472	0.0660374	0.550629	0.739908	0.110649	0.110649	0.106109	0.312955	0.627612	0.0844997
s__Pseudoflavonifractor_sp_An184	0.056024	0.066772	-0.07484904551514457;0.18689701889381496	0.40145	0.623925	0.035934	0.672456	412	0.0888937	231	182	0.0959275	0.384709	0.546244	0.110356	0.110356	0.422043	0.0596295	0.488749	0.143711	0.143711	0.338373	0.0972502	0.383025	0.203492	0.42292	0.00971975	0.174737	0.135119	0.135119	0.0131557	0.804351	0.986197	0.0531071	0.0531071	0.289215	0.0685576	0.189402	0.158794	0.158794	-0.0878334	0.470751	0.706127	0.121778	0.121778	-0.0530591	0.613745	0.837004	0.0844552
s__Acidaminococcus_sp_CAG_542	0.0558101	0.0925939	-0.12567390629146896;0.2372941563382957	0.546681	0.744959	0.053416	0.769479	147	0.0318554	92	56	-0.375592	0.00289076	0.0256181	0.126075	0.126075	NA	NA	NA	NA	NA	NA	NA	NA	NA	NA	NA	NA	NA	NA	0.174183	0.249713	0.88466	0.151326	0.151326	0.465821	0.00664237	0.0430805	0.17162	0.17162	0.150775	0.173539	0.397394	0.110789	0.110789	-0.0671826	0.522795	0.787393	0.0844642
s__Scardovia_wiggsiae	0.0557436	0.0611617	-0.06413332903129867;0.17562043659790266	0.362078	0.587638	0.0245055	0.607268	192	0.0413259	129	63	-0.025451	0.693735	0.787152	0.0646306	0.0646306	0.182965	0.412457	0.897406	0.142434	0.142434	0.443132	0.0307194	0.243561	0.204516	0.191457	0.238958	0.669398	0.133939	0.133939	0.0164802	0.756378	0.984202	0.0531207	0.0531207	0.993579	0.139319	0.268899	0.672094	0.672094	NA	NA	NA	NA	NA	-0.242629	0.0212893	0.17854	0.0847504
s__Bacteroides_coprophilus	-0.0555062	0.0372943	-0.12860298189809694;0.017590549660395402	0.136664	0.314072	0.00555428	0.291427	405	0.0871718	197	208	-0.00138914	0.987376	0.991233	0.0877968	0.0877968	-0.28507	0.202175	0.79315	0.142858	0.142858	-0.118511	0.558865	0.795307	0.202229	-0.203331	0.21116	0.633479	0.133978	0.133978	-0.106594	0.165427	0.825093	0.0768491	0.0768491	0.0330234	0.751752	0.804942	0.104395	0.104395	0.0423582	0.701806	0.843475	0.110629	0.110629	0.0135558	0.897384	0.938059	0.0844413
s__Eubacterium_sp_OM08_24	-0.0554134	0.0426907	-0.1390872932002742;0.028260428151312342	0.194281	0.399357	0.00999155	0.293947	535	0.115153	241	294	-0.0798803	0.153751	0.299348	0.056001	0.056001	0.0406602	0.85536	0.947996	0.142152	0.142152	0.303475	0.136382	0.405342	0.203211	-0.0188081	0.90776	0.993562	0.133636	0.133636	-0.0663252	0.211783	0.850677	0.0531163	0.0531163	0.047352	0.767565	0.8161	0.160211	0.160211	0.097647	0.806338	0.904207	0.398312	0.398312	0.0252269	0.810332	0.931261	0.0844437
s__Klebsiella_aerogenes	0.0545633	0.0639207	-0.07072122206663092;0.17984779040273266	0.393321	0.617023	0.00850699	0.234238	175	0.0376668	105	70	-0.278095	0.0755036	0.192282	0.156462	0.156462	NA	NA	NA	NA	NA	-0.042479	0.833915	0.937362	0.202074	NA	NA	NA	NA	NA	0.0718531	0.629708	0.966421	0.14903	0.14903	0.830205	0.152806	0.279733	0.580688	0.580688	NA	NA	NA	NA	NA	NA	NA	NA	NA
s__Kluyvera_ascorbata	0.0544729	0.114719	-0.17037644643179184;0.2793222975867467	0.634903	0.803944	0.0560857	0.787827	60	0.0129143	32	28	NA	NA	NA	NA	NA	NA	NA	NA	NA	NA	NA	NA	NA	NA	NA	NA	NA	NA	NA	NA	NA	NA	NA	NA	0.516329	1.121e-06	4.2413e-05	0.106042	0.106042	NA	NA	NA	NA	NA	NA	NA	NA	NA
s__Morganella_morganii	0.0543501	0.106641	-0.15466622789291434;0.26336652489377654	0.610293	0.793697	0.0533634	0.601095	91	0.0195867	77	14	0.098478	0.327122	0.502504	0.100495	0.100495	NA	NA	NA	NA	NA	0.296759	0.145169	0.405342	0.20316	NA	NA	NA	NA	NA	0.0614874	0.247133	0.88466	0.0531281	0.0531281	1.33119	0.0637991	0.188017	0.718174	0.718174	NA	NA	NA	NA	NA	NA	NA	NA	NA
s__Aggregatibacter_segnis	0.0541894	0.0939973	-0.13004529319454428;0.2384240899052732	0.564278	0.761471	0.09441	0.84043	178	0.0383125	128	50	0.0287327	0.701823	0.79109	0.0750475	0.0750475	0.19645	0.378933	0.897406	0.14248	0.14248	NA	NA	NA	NA	-0.162214	0.318193	0.741442	0.133853	0.133853	-0.0461493	0.734338	0.984202	0.135989	0.135989	0.575392	0.016506	0.085156	0.239994	0.239994	0.174475	0.115484	0.297948	0.110847	0.110847	-0.166478	0.113638	0.4253	0.0845865
s__Catabacter_hongkongensis	0.0539905	0.028947	-0.002745651389798612;0.11072667283591435	0.0621605	0.195954	0	0	550	0.118381	308	242	0.0747128	0.372252	0.535959	0.0837339	0.0837339	0.204326	0.360156	0.879317	0.142508	0.142508	0.125729	0.535219	0.780713	0.202251	0.124605	0.443018	0.825536	0.133763	0.133763	0.0450537	0.396232	0.885775	0.0531063	0.0531063	0.201405	0.218025	0.342502	0.163505	0.163505	0.0451636	0.683101	0.828715	0.110631	0.110631	-0.0813432	0.439124	0.738215	0.0844752
s__Blautia_sp_CAG_257	0.0531695	0.0942292	-0.1315197108309661;0.23785863432990614	0.572579	0.770405	0.100747	0.846033	1091	0.234826	577	514	-0.0621949	0.567865	0.703332	0.108885	0.108885	0.666747	0.0031193	0.0954506	0.146033	0.146033	0.731313	0.000475073	0.0301332	0.208696	0.165069	0.309772	0.741147	0.133861	0.133861	0.014366	0.848079	0.991655	0.0749909	0.0749909	0.433555	0.0314537	0.129753	0.201533	0.201533	0.107194	0.333073	0.570351	0.110745	0.110745	-0.226705	0.0313713	0.210473	0.0847111
s__Citrobacter_pasteurii	-0.0531497	0.0476163	-0.14647761694183528;0.04017813977394946	0.264332	0.481719	0.00116311	0.0585742	75	0.0161429	47	28	-0.112828	0.0844003	0.202718	0.0653805	0.0653805	NA	NA	NA	NA	NA	NA	NA	NA	NA	NA	NA	NA	NA	NA	0.0582055	0.716366	0.984202	0.160205	0.160205	0.464443	0.382609	0.506427	0.531948	0.531948	NA	NA	NA	NA	NA	NA	NA	NA	NA
s__Campylobacter_hominis	-0.0530681	0.0782444	-0.20642718630639714;0.1002910351874168	0.497623	0.699739	0.0423206	0.759608	92	0.019802	41	51	NA	NA	NA	NA	NA	0.166636	0.45534	0.900848	0.142384	0.142384	-0.130256	0.520654	0.77345	0.202265	0.186836	0.250449	0.681394	0.133925	0.133925	0.0340235	0.840375	0.991655	0.168923	0.168923	0.348654	0.0493317	0.173263	0.177368	0.177368	-0.161848	0.144115	0.35077	0.110806	0.110806	-0.0254521	0.808672	0.931261	0.0844438
s__Alistipes_sp_An31A	0.0529205	0.094128	-0.13157037417948217;0.23741144489936192	0.573967	0.770405	0.0595869	0.851086	122	0.0262591	54	68	-0.264509	0.00723128	0.0417627	0.0984768	0.0984768	-0.21937	0.325963	0.869102	0.142564	0.142564	0.0639734	0.752202	0.89779	0.202103	0.172809	0.287686	0.733742	0.133882	0.133882	-0.0872114	0.231766	0.879042	0.0729301	0.0729301	0.429755	0.312672	0.440848	0.425656	0.425656	-0.0750824	0.497437	0.709713	0.110655	0.110655	0.107503	0.306649	0.627612	0.0845013
s__Actinomyces_sp_oral_taxon_448	-0.0521095	0.0959086	-0.2400902663044811;0.13587132994244122	0.586906	0.779225	0.0161328	0.509538	67	0.014421	28	39	-0.233142	0.00628237	0.0389053	0.0853167	0.0853167	0.0947541	0.671047	0.947996	0.142217	0.142217	NA	NA	NA	NA	-0.0284993	0.860639	0.976199	0.13364	0.13364	NA	NA	NA	NA	NA	NA	NA	NA	NA	NA	NA	NA	NA	NA	NA	NA	NA	NA	NA
s__Porphyromonas_uenonis	0.0516659	0.0889081	-0.12259408700339261;0.2259258283585964	0.561163	0.759309	0.0249108	0.721239	102	0.0219544	77	25	0.236378	0.000214414	0.00344403	0.0638618	0.0638618	0.184711	0.40802	0.897406	0.14244	0.14244	NA	NA	NA	NA	0.0822304	0.612559	0.85473	0.13369	0.13369	NA	NA	NA	NA	NA	NA	NA	NA	NA	NA	NA	NA	NA	NA	NA	NA	NA	NA	NA
s__Hafnia_alvei	0.0511409	0.0650556	-0.07636806938329198;0.17864988864388603	0.431803	0.645134	0.0229237	0.590208	196	0.0421868	128	68	-0.294155	0.0118708	0.0586691	0.116916	0.116916	-0.0656037	0.768691	0.947996	0.142176	0.142176	NA	NA	NA	NA	-0.10965	0.499587	0.830689	0.133734	0.133734	0.00799942	0.931354	0.991655	0.092864	0.092864	0.664943	0.0675674	0.189402	0.363778	0.363778	0.0877057	0.428091	0.669704	0.110675	0.110675	0.151113	0.150911	0.472964	0.0845608
s__Dorea_sp_CAG_317	0.0496731	0.0814127	-0.10989574005236846;0.20924188003432592	0.541769	0.743083	0.0644931	0.769061	577	0.124193	312	265	-0.151937	0.0431424	0.138595	0.0751297	0.0751297	0.460311	0.0401168	0.440015	0.144007	0.144007	0.666221	0.00137267	0.046882	0.207581	0.392504	0.0162974	0.222185	0.134914	0.134914	0.0675214	0.203774	0.850677	0.05313	0.05313	0.361572	0.306942	0.434118	0.353907	0.353907	-0.19575	0.0775023	0.235257	0.110884	0.110884	-0.0147559	0.888357	0.931261	0.0844415
s__Bacteroides_eggerthii	-0.0495581	0.0781707	-0.20277272097582366;0.10365660849884752	0.526099	0.727553	0.0705746	0.751414	1623	0.349333	809	814	0.182452	0.136143	0.273616	0.122426	0.122426	-0.267189	0.23182	0.811002	0.14277	0.14277	-0.145025	0.474619	0.744631	0.202317	-0.0688669	0.671448	0.879327	0.133673	0.133673	0.053951	0.36281	0.885775	0.0592853	0.0592853	-0.25922	0.0133236	0.0728784	0.104735	0.104735	-0.0460836	0.677029	0.826531	0.110639	0.110639	0.216411	0.0398814	0.237358	0.0846871
s__Prevotella_corporis	-0.0493864	0.0286036	-0.10544945311286066;0.006676562732694485	0.0842426	0.236256	0.000493889	0.0429046	183	0.0393887	92	91	-0.044889	0.480473	0.622553	0.0636234	0.0636234	0.00752045	0.973103	0.985992	0.142138	0.142138	-0.110339	0.586244	0.811378	0.202205	-0.219417	0.177366	0.616089	0.134035	0.134035	0.00842537	0.87395	0.991655	0.0531089	0.0531089	0.210183	0.346548	0.468252	0.223288	0.223288	-0.144079	0.193516	0.411488	0.110809	0.110809	-0.0258217	0.805949	0.931261	0.0844439
s__Clostridium_sp_CAG_510	-0.0484796	0.0598679	-0.1658206795847103;0.0688615243164343	0.418069	0.63405	0.0275777	0.540871	224	0.0482135	118	106	-0.227297	0.0834398	0.202718	0.131304	0.131304	0.184227	0.409247	0.897406	0.142439	0.142439	NA	NA	NA	NA	-0.146072	0.368633	0.766075	0.133811	0.133811	0.0189391	0.875196	0.991655	0.120584	0.120584	0.420171	0.328899	0.456031	0.430355	0.430355	-0.0774116	0.484202	0.709713	0.110657	0.110657	-0.172987	0.100226	0.401971	0.0845981
s__Pseudomonas_aeruginosa_group	-0.0476434	0.11563	-0.27427914868076525;0.17899237730142148	0.680316	0.830946	0.0435774	0.586269	50	0.0107619	36	14	-0.317088	0.0453831	0.140523	0.158458	0.158458	-0.122219	0.583877	0.947996	0.14227	0.14227	0.35063	0.0858893	0.378796	0.203598	0.206775	0.203556	0.619454	0.13399	0.13399	NA	NA	NA	NA	NA	NA	NA	NA	NA	NA	NA	NA	NA	NA	NA	NA	NA	NA	NA
s__Blautia_hydrogenotrophica	0.0476226	0.0577771	-0.06562056597041925;0.16086583757551126	0.409799	0.629111	0.0251606	0.575579	535	0.115153	292	243	0.0149914	0.837805	0.897792	0.0732354	0.0732354	0.250951	0.261327	0.815979	0.142696	0.142696	0.115388	0.569253	0.799837	0.202219	0.530152	0.0012489	0.0754692	0.13596	0.13596	0.0288872	0.758906	0.984202	0.0941203	0.0941203	0.203633	0.146583	0.273561	0.140272	0.140272	0.489706	0.244471	0.476116	0.420752	0.420752	-0.0979074	0.351798	0.679607	0.0844909
s__Prevotella_sp_CAG_924	0.0473137	0.113238	-0.1746328512888698;0.26926028794922124	0.676075	0.829803	0.0299536	0.526309	26	0.00559621	8	18	NA	NA	NA	NA	NA	-0.0957129	0.667918	0.947996	0.142219	0.142219	NA	NA	NA	NA	0.213441	0.189413	0.619454	0.134013	0.134013	NA	NA	NA	NA	NA	0.511881	0.190574	0.323928	0.391082	0.391082	-0.179923	0.10457	0.282996	0.110852	0.110852	NA	NA	NA	NA
s__Lactobacillus_oris	0.0467739	0.0663373	-0.08324724951347359;0.17679497162487043	0.480753	0.687573	0.02105	0.644473	110	0.0236763	86	24	-0.189727	0.0102239	0.0539538	0.0738765	0.0738765	-0.0760286	0.733249	0.947996	0.142189	0.142189	NA	NA	NA	NA	0.0193052	0.905334	0.993562	0.133636	0.133636	0.112966	0.0335896	0.469459	0.0531613	0.0531613	NA	NA	NA	NA	NA	NA	NA	NA	NA	NA	NA	NA	NA	NA
s__Actinomyces_turicensis	0.0450796	0.0735148	-0.09900950308973852;0.18916860909667396	0.539742	0.74233	0.0218753	0.604923	98	0.0210934	64	34	0.0493236	0.405593	0.566341	0.0593063	0.0593063	0.199605	0.371339	0.897406	0.142491	0.142491	NA	NA	NA	NA	-0.0065867	0.967633	0.993562	0.133634	0.133634	NA	NA	NA	NA	NA	0.286612	0.00629366	0.0428642	0.104906	0.104906	0.0966869	0.382383	0.624398	0.110687	0.110687	NA	NA	NA	NA
s__Ruminococcaceae_bacterium_D5	-0.0449619	0.0532134	-0.14926012771421385;0.05933623956715023	0.398146	0.622646	0.0196998	0.606371	714	0.153681	344	370	0.134408	0.0650552	0.172933	0.0728549	0.0728549	-0.0978931	0.660825	0.947996	0.142223	0.142223	0.122428	0.545969	0.791152	0.202241	-0.0972496	0.549271	0.830689	0.133712	0.133712	-0.0652644	0.561792	0.964077	0.11249	0.11249	-0.150055	0.545289	0.635623	0.248092	0.248092	-0.189483	0.1268	0.320729	0.124101	0.124101	-0.0167308	0.873534	0.931261	0.0844418
s__Citrobacter_youngae	0.044634	0.0372883	-0.028451067935427843;0.11771907912882118	0.231308	0.439835	0.00453652	0.243434	341	0.0733965	187	154	-0.0568648	0.309883	0.488589	0.0559987	0.0559987	0.15785	0.479423	0.917426	0.142359	0.142359	0.19347	0.34068	0.627644	0.202523	0.172283	0.289152	0.733742	0.133881	0.133881	0.0234772	0.867324	0.991655	0.140533	0.140533	0.0598805	0.700087	0.765878	0.155452	0.155452	-0.123733	0.263857	0.493298	0.110741	0.110741	0.0743824	0.479257	0.759841	0.0844695
s__Anaerotruncus_colihominis	0.0443002	0.0398061	-0.03371981196512433;0.12232018438066425	0.265752	0.481719	0.00798072	0.455174	1672	0.360095	905	768	0.203782	0.000279772	0.00435767	0.0560865	0.0560865	0.0339109	0.879165	0.950051	0.142148	0.142148	0.336485	0.0991041	0.383025	0.203476	0.151093	0.352433	0.75325	0.133824	0.133824	0.0796922	0.133589	0.780272	0.0531247	0.0531247	-0.0661665	0.534391	0.626909	0.106494	0.106494	-0.194145	0.673672	0.826531	0.461027	0.461027	0.0814967	0.438262	0.738215	0.0844754
s__Paraprevotella_clara	-0.0437526	0.04587	-0.1336577831643524;0.04615251885249563	0.340164	0.567317	0.0153948	0.486736	717	0.154326	365	352	0.0583799	0.297172	0.475248	0.055999	0.055999	-0.232586	0.297737	0.864946	0.142617	0.142617	-0.250252	0.218514	0.475575	0.202841	-0.151068	0.352511	0.75325	0.133824	0.133824	0.0313802	0.662258	0.975628	0.0718416	0.0718416	-0.0397563	0.703044	0.767264	0.104288	0.104288	0.272615	0.01419	0.0858051	0.111162	0.111162	0.0337513	0.748144	0.908109	0.0844463
s__Eubacterium_siraeum	-0.0430969	0.0834082	-0.20657695958312303;0.12038320967775093	0.605367	0.789335	0.0777883	0.799123	2296	0.494189	1070	1226	0.0719492	0.341767	0.51365	0.075682	0.075682	-0.51446	0.0219671	0.371453	0.14447	0.14447	0.0937468	0.643693	0.830785	0.202162	-0.0892332	0.582646	0.830892	0.1337	0.1337	-0.0351485	0.676112	0.983358	0.0841328	0.0841328	-0.651267	0.123754	0.250823	0.423119	0.423119	-0.343103	0.0215973	0.112948	0.149346	0.149346	0.0737108	0.483232	0.759841	0.084469
s__Phascolarctobacterium_sp_CAG_266	-0.0429226	0.0580899	-0.1567787895077162;0.07093353457846077	0.459968	0.671232	0.0301799	0.676086	505	0.108696	213	292	-0.105464	0.0598169	0.165301	0.0560339	0.0560339	0.0592106	0.790675	0.947996	0.142169	0.142169	-0.328478	0.107287	0.396963	0.203409	0.0339439	0.834372	0.963239	0.133643	0.133643	-0.00580356	0.912985	0.991655	0.0531098	0.0531098	-0.0444435	0.670134	0.74205	0.104336	0.104336	-0.132071	0.233023	0.472146	0.110741	0.110741	0.0726977	0.489263	0.759841	0.0844682
s__Comamonas_kerstersii	-0.0428288	0.0616655	-0.16369314926701223;0.07803554451180124	0.487347	0.693055	0.0231116	0.479432	162	0.0348687	72	90	-0.20672	0.0632573	0.171128	0.111296	0.111296	-0.0468471	0.833654	0.947996	0.142157	0.142157	0.293963	0.148954	0.405342	0.20314	-0.0921486	0.570398	0.830689	0.133704	0.133704	0.069485	0.679738	0.983358	0.168317	0.168317	0.472119	0.0321543	0.129753	0.22036	0.22036	NA	NA	NA	NA	NA	0.101422	0.334793	0.660635	0.0844946
s__Bacteroides_coagulans	0.0423624	0.111275	-0.17573663034231973;0.26046143139605066	0.703426	0.846728	0.0427384	0.763853	33	0.00710288	16	17	NA	NA	NA	NA	NA	-0.128039	0.566108	0.947996	0.142283	0.142283	-0.120628	0.551876	0.791152	0.202235	-0.00235502	0.988425	0.995485	0.133633	0.133633	NA	NA	NA	NA	NA	0.441833	2.8979e-05	0.000692447	0.105668	0.105668	NA	NA	NA	NA	NA	NA	NA	NA	NA
s__Prevotella_sp_CAG_873	-0.0423552	0.0381395	-0.1171085961480542;0.032398175157245815	0.266769	0.481719	0.00310314	0.130488	143	0.0307792	94	49	0.0198705	0.823723	0.889482	0.0892015	0.0892015	-0.107661	0.629429	0.947996	0.14224	0.14224	-0.0935865	0.644259	0.830785	0.202162	-0.105238	0.516984	0.830689	0.133726	0.133726	-0.07406	0.163304	0.825093	0.053126	0.053126	0.555881	0.14054	0.268956	0.37718	0.37718	-0.0756653	0.494107	0.709713	0.110655	0.110655	-0.144196	0.170472	0.472964	0.08455
s__Prevotella_copri	-0.0422949	0.0648888	-0.16947697479278395;0.08488710550157037	0.514526	0.715491	0.0412763	0.632681	2610	0.561774	1301	1309	0.0467373	0.777998	0.854307	0.165777	0.165777	-0.0246598	0.911969	0.955694	0.142143	0.142143	0.0513791	0.799803	0.918116	0.202085	-0.387297	0.0177533	0.227565	0.13488	0.13488	0.0709902	0.58967	0.966421	0.13163	0.13163	-0.0814916	0.434879	0.549958	0.10436	0.10436	0.14543	0.189201	0.411201	0.110766	0.110766	-0.106242	0.312353	0.627612	0.0844999
s__Megamonas_rupellensis	-0.0418084	0.112356	-0.26202675923803925;0.17840988378484504	0.709814	0.846728	0.0519459	0.646081	84	0.0180801	42	42	-0.320226	0.00175251	0.0173229	0.102333	0.102333	NA	NA	NA	NA	NA	-0.0673251	0.739686	0.887623	0.202109	NA	NA	NA	NA	NA	0.0658746	0.686007	0.984202	0.162943	0.162943	0.546511	0.0142005	0.0767502	0.22287	0.22287	NA	NA	NA	NA	NA	NA	NA	NA	NA
s__Streptococcus_sanguinis	0.0417726	0.0839855	-0.12283905503449956;0.2063842726290961	0.618922	0.794626	0.0820833	0.831036	724	0.155833	405	319	-0.0526189	0.607413	0.724386	0.102417	0.102417	0.00208001	0.99256	0.997459	0.142137	0.142137	-0.130617	0.519499	0.77345	0.202267	-0.0458777	0.777484	0.933509	0.133651	0.133651	0.00236909	0.964415	0.991655	0.0531025	0.0531025	0.201477	0.345886	0.468252	0.213747	0.213747	0.362677	0.0131847	0.0828497	0.146315	0.146315	-0.263137	0.0125458	0.125312	0.084805
s__Candidatus_Stoquefichus_sp_KLE1796	-0.0412984	0.0881441	-0.214060851593057;0.13146400042892803	0.639403	0.806484	0.0257659	0.479293	197	0.0424021	102	95	-0.345677	0.0218342	0.0869983	0.150737	0.150737	NA	NA	NA	NA	NA	0.245682	0.226974	0.479887	0.202812	NA	NA	NA	NA	NA	0.00247725	0.982531	0.991655	0.113141	0.113141	0.378025	0.266386	0.393939	0.340127	0.340127	NA	NA	NA	NA	NA	NA	NA	NA	NA
s__Actinomyces_sp_oral_taxon_414	-0.041277	0.0623563	-0.16349542613324558;0.08094145687384305	0.508001	0.710353	0.00763042	0.333396	63	0.0135601	40	23	-0.148662	0.104532	0.228635	0.091582	0.091582	-0.118617	0.595004	0.947996	0.142262	0.142262	NA	NA	NA	NA	-0.125586	0.439441	0.825536	0.133765	0.133765	NA	NA	NA	NA	NA	NA	NA	NA	NA	NA	NA	NA	NA	NA	NA	NA	NA	NA	NA
s__Megasphaera_elsdenii	0.0411862	0.0304314	-0.01845943036130679;0.10083185507886906	0.175925	0.372634	0.000293154	0.0294422	627	0.134955	332	295	-0.0517656	0.636631	0.752866	0.109577	0.109577	NA	NA	NA	NA	NA	-0.268715	0.186679	0.438863	0.202961	NA	NA	NA	NA	NA	0.115474	0.0297969	0.469459	0.0531457	0.0531457	0.0991608	0.342328	0.465319	0.104426	0.104426	-0.140379	0.205	0.431169	0.110758	0.110758	0.0218007	0.835695	0.931261	0.0844428
s__Pyramidobacter_sp_C12_8	-0.0409245	0.0772294	-0.19229405204209182;0.11044500919551031	0.596175	0.783455	0.0103792	0.228044	87	0.0187258	62	25	-0.272532	0.0872725	0.207676	0.159379	0.159379	NA	NA	NA	NA	NA	NA	NA	NA	NA	NA	NA	NA	NA	NA	0.175306	0.213053	0.850677	0.140784	0.140784	0.59017	0.191217	0.323928	0.45155	0.45155	NA	NA	NA	NA	NA	NA	NA	NA	NA
s__Fusobacterium_gonidiaformans	0.0408252	0.0570197	-0.07093340109702997;0.1525837579911644	0.474001	0.684921	0	0	42	0.00904003	34	8	0.0240236	0.779513	0.854307	0.0858129	0.0858129	-0.0467488	0.833998	0.947996	0.142157	0.142157	0.0256342	0.899302	0.96915	0.20206	NA	NA	NA	NA	NA	NA	NA	NA	NA	NA	NA	NA	NA	NA	NA	NA	NA	NA	NA	NA	NA	NA	NA	NA
s__Streptococcus_gallolyticus	-0.0404498	0.185727	-0.40447375739329006;0.3235741602297567	0.827591	0.913078	0.120496	0.830982	46	0.00990099	35	11	-0.0840593	0.331796	0.504565	0.0866141	0.0866141	NA	NA	NA	NA	NA	NA	NA	NA	NA	NA	NA	NA	NA	NA	NA	NA	NA	NA	NA	NA	NA	NA	NA	NA	NA	NA	NA	NA	NA	NA	NA	NA	NA
s__Peptoniphilus_lacrimalis	0.0400752	0.0826383	-0.12189577300361609;0.20204619697374043	0.627714	0.799777	0.0218648	0.507019	56	0.0120534	37	19	-0.181772	0.180974	0.339492	0.135878	0.135878	-0.101039	0.650643	0.947996	0.142228	0.142228	NA	NA	NA	NA	0.170161	0.295118	0.733742	0.133875	0.133875	NA	NA	NA	NA	NA	0.390849	0.0653453	0.18896	0.212085	0.212085	0.178176	0.107997	0.288784	0.110857	0.110857	NA	NA	NA	NA
s__Phascolarctobacterium_succinatutens	0.0398286	0.0877944	-0.132248453002376;0.21190565081600474	0.650075	0.812498	0.0941777	0.776624	1169	0.251614	627	542	0.0351619	0.52983	0.66585	0.0559667	0.0559667	-0.00610022	0.978181	0.988954	0.142138	0.142138	-0.0435538	0.829777	0.935079	0.202075	-0.0484558	0.765339	0.933394	0.133653	0.133653	0.00231831	0.965186	0.991655	0.0531154	0.0531154	0.00713469	0.959491	0.968044	0.140469	0.140469	0.253304	0.0225682	0.116452	0.111066	0.111066	0.0160475	0.878658	0.931261	0.0844417
s__Lachnoclostridium_sp_An14	0.0394523	0.146836	-0.2483463340494055;0.32725090012464614	0.788174	0.893145	0.0911072	0.798679	55	0.0118381	25	30	-0.199734	0.00285466	0.0256181	0.0669582	0.0669582	NA	NA	NA	NA	NA	0.520081	0.0115902	0.158942	0.205439	NA	NA	NA	NA	NA	NA	NA	NA	NA	NA	NA	NA	NA	NA	NA	0.366601	0.0363453	0.145988	0.175152	0.175152	-0.0859003	0.413933	0.722264	0.0844793
s__Eubacterium_sp_CAG_251	-0.03939	0.0481969	-0.13385590092498006;0.05507581660578455	0.413772	0.631348	0.0174605	0.555423	1204	0.259148	577	627	-0.149531	0.00764375	0.0436543	0.0560583	0.0560583	-0.0518562	0.816173	0.947996	0.142161	0.142161	-0.390902	0.0559816	0.340491	0.203972	0.0163382	0.91983	0.993562	0.133636	0.133636	-0.00143106	0.978499	0.991655	0.053098	0.053098	-0.381186	0.000294396	0.0044552	0.105295	0.105295	0.0133052	0.94818	0.981138	0.204718	0.204718	-0.0633311	0.546895	0.808611	0.0844615
s__Citrobacter_portucalensis	0.0388411	0.0934671	-0.1443544268991285;0.22203663898400652	0.677733	0.829809	0.0385513	0.592398	155	0.033362	82	73	-0.281195	0.0232859	0.0911518	0.123945	0.123945	NA	NA	NA	NA	NA	NA	NA	NA	NA	NA	NA	NA	NA	NA	0.0801129	0.673316	0.983358	0.19002	0.19002	0.585428	0.196493	0.32797	0.453256	0.453256	NA	NA	NA	NA	NA	NA	NA	NA	NA
s__Leuconostoc_mesenteroides	-0.0387307	0.0348217	-0.10698121168892835;0.029519746826487205	0.266027	0.481719	0	0	101	0.0217391	48	53	-0.0985806	0.0784415	0.195509	0.056018	0.056018	NA	NA	NA	NA	NA	0.146637	0.469736	0.742216	0.202323	NA	NA	NA	NA	NA	-0.027982	0.5983	0.966421	0.0531122	0.0531122	0.481915	0.231144	0.358155	0.402463	0.402463	-0.00741093	0.946584	0.981138	0.110615	0.110615	NA	NA	NA	NA
s__Bifidobacterium_catenulatum	0.0383658	0.0810096	-0.12041305629191834;0.1971446565572133	0.635788	0.803944	0.0542794	0.794711	424	0.0912613	179	245	-0.273005	0.000476819	0.0064839	0.0781476	0.0781476	-0.393879	0.0786016	0.544512	0.143509	0.143509	0.4805	0.0193916	0.195679	0.204946	-0.14935	0.358005	0.753413	0.133819	0.133819	0.0412916	0.626813	0.966421	0.0849242	0.0849242	0.408944	0.000105637	0.00199831	0.105472	0.105472	0.0137901	0.900788	0.976484	0.110617	0.110617	0.0477351	0.649757	0.85776	0.0844524
s__Lactococcus_garvieae	-0.0379102	0.102612	-0.23903034116314648;0.16320987673768633	0.711791	0.846728	0.0339929	0.580558	73	0.0157124	46	27	-0.153975	0.257025	0.431734	0.135846	0.135846	NA	NA	NA	NA	NA	NA	NA	NA	NA	NA	NA	NA	NA	NA	-0.0144371	0.90217	0.991655	0.11745	0.11745	NA	NA	NA	NA	NA	NA	NA	NA	NA	NA	NA	NA	NA	NA
s__Atopobium_deltae	0.0373795	0.118183	-0.1942582266449495;0.2690172032319795	0.751785	0.875181	0.0641459	0.734988	79	0.0170039	51	28	-0.207771	0.0221766	0.0876828	0.0908358	0.0908358	0.0861947	0.699229	0.947996	0.142203	0.142203	NA	NA	NA	NA	0.262807	0.10648	0.556064	0.134209	0.134209	0.0336364	0.550039	0.95891	0.0562764	0.0562764	0.677312	0.0345923	0.136564	0.32053	0.32053	NA	NA	NA	NA	NA	NA	NA	NA	NA
s__Corynebacterium_argentoratense	-0.0369251	0.0563497	-0.1473705063786072;0.07352027455437149	0.512284	0.714352	0.00436778	0.315769	58	0.0124839	36	22	-0.160345	0.0159226	0.0693714	0.0665142	0.0665142	-0.0490468	0.825967	0.947996	0.142159	0.142159	-0.079397	0.695204	0.862208	0.202131	NA	NA	NA	NA	NA	NA	NA	NA	NA	NA	NA	NA	NA	NA	NA	NA	NA	NA	NA	NA	NA	NA	NA	NA
s__Bifidobacterium_saeculare	-0.0367412	0.125135	-0.2820064353751994;0.20852396481421465	0.769054	0.884698	0.0478409	0.855322	35	0.00753336	24	11	-0.25784	4.534e-06	0.000145649	0.0562321	0.0562321	NA	NA	NA	NA	NA	-0.0601503	0.76656	0.90137	0.202097	NA	NA	NA	NA	NA	NA	NA	NA	NA	NA	NA	NA	NA	NA	NA	0.306912	0.00583604	0.0525244	0.111327	0.111327	NA	NA	NA	NA
s__Bacteroides_salyersiae	-0.0364983	0.0513586	-0.13716109820553785;0.06416455825662186	0.477298	0.686543	0.0209657	0.59148	1196	0.257426	611	585	0.139712	0.0394137	0.13328	0.0678265	0.0678265	0.218269	0.328391	0.869102	0.14256	0.14256	0.148988	0.462665	0.738046	0.202331	-0.193198	0.234726	0.661928	0.133945	0.133945	0.112082	0.386882	0.885775	0.129532	0.129532	-0.35735	0.00265976	0.0241507	0.118937	0.118937	0.0536971	0.627456	0.795607	0.110645	0.110645	0.0603149	0.566145	0.822471	0.0844595
s__Prevotella_sp_CAG_755	0.0364601	0.0728919	-0.1064080674610442;0.17932836773133015	0.616938	0.794626	0.0200675	0.60166	45	0.00968575	28	17	NA	NA	NA	NA	NA	-0.104215	0.640431	0.947996	0.142234	0.142234	NA	NA	NA	NA	-0.125066	0.441338	0.825536	0.133764	0.133764	0.0503408	0.767047	0.984533	0.169933	0.169933	0.473416	0.243544	0.368563	0.405956	0.405956	-0.0627779	0.570446	0.750117	0.110642	0.110642	-0.0933604	0.374597	0.693122	0.0844863
s__Ruminococcaceae_bacterium_D16	0.0358731	0.071419	-0.10410807098815217;0.17585435694430035	0.615463	0.794626	0.0460099	0.763428	763	0.164227	409	354	0.0343064	0.717384	0.805099	0.0947803	0.0947803	0.0122542	0.956187	0.977483	0.142139	0.142139	-0.060235	0.766241	0.90137	0.202097	0.483614	0.00317855	0.112044	0.135573	0.135573	-0.0776683	0.143704	0.780272	0.0531198	0.0531198	-0.202545	0.289726	0.42102	0.19131	0.19131	0.546221	1.244e-06	9.63e-05	0.112658	0.112658	0.0490796	0.64058	0.85776	0.084453
s__Alistipes_onderdonkii	-0.035768	0.0369055	-0.10810281405889097;0.03656681578895518	0.332457	0.56193	0.00661722	0.293377	637	0.137107	297	340	-0.0513253	0.359302	0.526158	0.0559894	0.0559894	-0.387339	0.0836516	0.55294	0.143464	0.143464	-0.116334	0.566096	0.798573	0.202222	0.0850085	0.60061	0.841251	0.133694	0.133694	-0.0603986	0.255633	0.88466	0.0531316	0.0531316	-0.011392	0.913006	0.929382	0.104276	0.104276	-0.226986	0.0456918	0.17336	0.113594	0.113594	0.00720555	0.945346	0.966034	0.0844406
s__Desulfovibrio_fairfieldensis	-0.0356662	0.103215	-0.23796758987876004;0.16663527917387028	0.729679	0.859857	0.0865406	0.871686	55	0.0118381	25	30	NA	NA	NA	NA	NA	-0.154233	0.489536	0.918999	0.142349	0.142349	-0.200162	0.324324	0.605041	0.202557	-0.0170819	0.916193	0.993562	0.133636	0.133636	-0.0700184	0.187475	0.850677	0.0531213	0.0531213	0.665609	1e-09	4e-08	0.107147	0.107147	NA	NA	NA	NA	NA	-0.230803	0.0284466	0.204638	0.084721
s__Faecalitalea_cylindroides	-0.0356465	0.0503224	-0.13427838607570866;0.06298536736653373	0.47872	0.686621	0.0163441	0.437729	541	0.116444	249	292	0.00940267	0.895561	0.935607	0.0716281	0.0716281	0.272915	0.222006	0.808736	0.142798	0.142798	-0.572188	0.00564454	0.0928213	0.206144	-0.187638	0.248427	0.681394	0.133927	0.133927	-0.0397581	0.454214	0.897135	0.0531235	0.0531235	-0.257915	0.164413	0.289315	0.185499	0.185499	-0.0757052	0.493936	0.709713	0.11067	0.11067	-0.044112	0.674749	0.882916	0.0844506
s__Bacteroides_sp_CAG_443	-0.0355146	0.0568253	-0.14689210559009122;0.07586294269053975	0.531985	0.733672	0.0127738	0.580575	163	0.0350839	69	94	-0.199573	0.0009286	0.0113082	0.0602701	0.0602701	-0.194947	0.382582	0.897406	0.142475	0.142475	NA	NA	NA	NA	0.0112382	0.944805	0.993562	0.133634	0.133634	-0.041443	0.772405	0.986197	0.143287	0.143287	0.48944	0.220486	0.343799	0.399466	0.399466	0.000222507	0.998395	0.998395	0.110615	0.110615	-0.13512	0.198951	0.496111	0.0845366
s__Firmicutes_bacterium_CAG_145	0.035323	0.0483776	-0.05949707767279392;0.1301429989746312	0.465298	0.675085	0.0118758	0.398496	1182	0.254628	584	599	0.15801	0.111109	0.238954	0.0991759	0.0991759	-0.0794506	0.721735	0.947996	0.142193	0.142193	0.270155	0.184351	0.437711	0.202971	0.427497	0.00896993	0.173338	0.135151	0.135151	-0.0404848	0.632889	0.966421	0.0847556	0.0847556	-0.324782	0.331359	0.456031	0.334351	0.334351	0.0670896	0.808412	0.904207	0.276687	0.276687	-0.0888151	0.39828	0.716904	0.084482
s__Lactobacillus_reuteri	-0.0341265	0.0514949	-0.13505651747992764;0.0668034250628082	0.507512	0.710353	0	0	63	0.0135601	46	17	-0.058628	0.463065	0.609686	0.0798954	0.0798954	NA	NA	NA	NA	NA	NA	NA	NA	NA	NA	NA	NA	NA	NA	0.0527162	0.624695	0.966421	0.107758	0.107758	NA	NA	NA	NA	NA	NA	NA	NA	NA	NA	NA	NA	NA	NA
s__Actinomyces_sp_S6_Spd3	0.0338773	0.0839434	-0.1306516744041028;0.19840626101439596	0.686527	0.834471	0.0565214	0.800854	395	0.0850194	245	150	0.0827158	0.318371	0.496961	0.0828973	0.0828973	-0.256554	0.250863	0.811002	0.142721	0.142721	-0.0854016	0.673457	0.84691	0.202143	0.0995152	0.540014	0.830689	0.133716	0.133716	-0.0442487	0.404772	0.890321	0.0531115	0.0531115	0.478388	0.214652	0.338375	0.385525	0.385525	NA	NA	NA	NA	NA	NA	NA	NA	NA
s__Bifidobacterium_animalis	0.0336464	0.0785919	-0.12039368851120102;0.18768642070955877	0.668567	0.824621	0.0515497	0.808321	362	0.0779165	160	202	-0.0765984	0.556033	0.693691	0.130105	0.130105	0.0934996	0.67515	0.947996	0.142215	0.142215	0.104437	0.606401	0.815358	0.202189	0.0194908	0.904428	0.993562	0.133636	0.133636	-0.0635525	0.468251	0.908111	0.0876191	0.0876191	0.198335	0.529515	0.624416	0.315446	0.315446	0.335425	0.00261884	0.0326933	0.111464	0.111464	0.0261149	0.80379	0.931261	0.0844439
s__Citrobacter_europaeus	-0.0325143	0.0580895	-0.1463696258496707;0.08134102407708418	0.575665	0.770623	0	0	34	0.00731812	20	14	NA	NA	NA	NA	NA	-0.0559484	0.801959	0.947996	0.142165	0.142165	NA	NA	NA	NA	0.0498071	0.758997	0.933394	0.133654	0.133654	NA	NA	NA	NA	NA	NA	NA	NA	NA	NA	NA	NA	NA	NA	NA	NA	NA	NA	NA
s__Prevotella_sp_CAG_891	-0.031501	0.0851011	-0.1982991939812847;0.13529713967799012	0.711263	0.846728	0.0497802	0.79222	92	0.019802	54	38	-0.120068	0.192653	0.350572	0.0921633	0.0921633	-0.106466	0.633235	0.947996	0.142238	0.142238	-0.02602	0.897794	0.96915	0.20206	0.170846	0.293184	0.733742	0.133877	0.133877	0.132086	0.0129993	0.304039	0.0531793	0.0531793	0.441034	0.000720391	0.00853959	0.130418	0.130418	-0.0719671	0.515725	0.717934	0.110727	0.110727	NA	NA	NA	NA
s__Bifidobacterium_angulatum	-0.0314922	0.0692249	-0.16717293843379075;0.10418861588770204	0.649163	0.812498	0.0280348	0.592059	94	0.0202325	42	52	-0.288841	0.0058392	0.0384788	0.104779	0.104779	-0.153564	0.491418	0.918999	0.142347	0.142347	0.482327	0.018948	0.195679	0.204968	-0.0865151	0.594175	0.835003	0.133696	0.133696	0.0155986	0.773951	0.986197	0.0543106	0.0543106	0.478835	0.235594	0.361806	0.403716	0.403716	-0.198036	0.0741512	0.231424	0.110902	0.110902	0.115148	0.273561	0.595699	0.0845103
s__Prevotella_sp_CAG_279	0.0307163	0.0712612	-0.10895554280760175;0.17038817973239814	0.66644	0.824022	0.0565763	0.741674	862	0.185536	469	393	0.0987955	0.136299	0.273616	0.0663184	0.0663184	-0.215593	0.334342	0.869102	0.14255	0.14255	0.0605216	0.765162	0.90137	0.202098	-0.221167	0.173949	0.616089	0.134041	0.134041	-0.057522	0.370357	0.885775	0.0642126	0.0642126	-0.0995243	0.340713	0.464516	0.104459	0.104459	0.145482	0.189086	0.411201	0.110777	0.110777	-0.133506	0.20436	0.496111	0.0845343
s__Anaeromassilibacillus_sp_An250	-0.030501	0.0327781	-0.09474604830097769;0.0337440831820264	0.352097	0.577623	0.00246775	0.113087	1587	0.341799	747	841	-0.0110501	0.868004	0.919905	0.0664886	0.0664886	-0.00945412	0.966191	0.981155	0.142138	0.142138	0.355243	0.0819066	0.378796	0.203639	0.0496664	0.759656	0.933394	0.133654	0.133654	-0.0909498	0.0869721	0.704139	0.0531376	0.0531376	-0.216739	0.146764	0.273561	0.149366	0.149366	-0.144535	0.191908	0.411201	0.110759	0.110759	-0.00951382	0.92788	0.951077	0.0844408
s__Prevotella_sp_CAG_5226	0.0301961	0.0788949	-0.12443801645919664;0.18483016106790692	0.701914	0.846728	0.0492653	0.741925	259	0.0557469	153	106	0.016411	0.769369	0.850443	0.0559721	0.0559721	NA	NA	NA	NA	NA	-0.0359234	0.859249	0.954405	0.202068	NA	NA	NA	NA	NA	-0.00454212	0.931838	0.991655	0.0531043	0.0531043	NA	NA	NA	NA	NA	0.341374	0.00220005	0.0291963	0.111494	0.111494	0.0219279	0.83475	0.931261	0.0844429
s__Olsenella_profusa	0.0300761	0.0554707	-0.07864638828276876;0.13879868743859275	0.587681	0.779225	0.00987957	0.376753	109	0.023461	76	33	-0.0936153	0.20338	0.368088	0.073598	0.073598	-0.0795604	0.721366	0.947996	0.142194	0.142194	NA	NA	NA	NA	0.0464214	0.774918	0.933509	0.133651	0.133651	0.0452435	0.622822	0.966421	0.0919856	0.0919856	0.432381	0.0417203	0.159059	0.212337	0.212337	0.00370907	0.973251	0.98599	0.110615	0.110615	NA	NA	NA	NA
s__Bacteroides_faecis_CAG_32	-0.0299464	0.055323	-0.13837942389705024;0.07848655888167352	0.588299	0.779225	0.0231352	0.627624	371	0.0798536	183	188	-0.0273169	0.625624	0.744377	0.0559894	0.0559894	0.0616141	0.782389	0.947996	0.142171	0.142171	-0.158036	0.43602	0.722362	0.202366	0.0228446	0.888084	0.991186	0.133638	0.133638	0.0302194	0.569281	0.964077	0.0530993	0.0530993	0.315985	0.512673	0.611233	0.482656	0.482656	0.218326	0.0856168	0.247266	0.127009	0.127009	0.235861	0.0251645	0.193452	0.0847334
s__Prevotella_sp_CAG_1320	-0.0294584	0.0763897	-0.17918209822810996;0.1202653286485472	0.699768	0.846728	0.00970515	0.41018	31	0.00667241	18	13	NA	NA	NA	NA	NA	-0.129531	0.561596	0.947996	0.142286	0.142286	NA	NA	NA	NA	-0.0341633	0.833317	0.963239	0.133643	0.133643	NA	NA	NA	NA	NA	0.158811	0.128413	0.254583	0.104454	0.104454	NA	NA	NA	NA	NA	NA	NA	NA	NA
s__Brachyspira_sp_CAG_700	0.0293493	0.100715	-0.16805267334465374;0.22675133819842852	0.770739	0.884698	0.0652561	0.734406	122	0.0262591	59	63	-0.292255	0.00774789	0.0437628	0.109752	0.109752	0.000788711	0.997179	0.998099	0.142137	0.142137	NA	NA	NA	NA	-0.0140073	0.931236	0.993562	0.133635	0.133635	NA	NA	NA	NA	NA	0.50208	0.203285	0.328802	0.39464	0.39464	-0.204878	0.0647424	0.212968	0.110923	0.110923	0.0410859	0.695904	0.889261	0.0844492
s__Finegoldia_magna	-0.0290429	0.0657218	-0.15785756813350982;0.09977172280050395	0.658556	0.820336	0.00711121	0.335822	61	0.0131296	38	23	-0.205787	0.0418354	0.136892	0.101116	0.101116	NA	NA	NA	NA	NA	-0.0278779	0.890542	0.96915	0.202061	NA	NA	NA	NA	NA	0.0273385	0.606797	0.966421	0.0531205	0.0531205	0.733339	0.193982	0.326178	0.564589	0.564589	NA	NA	NA	NA	NA	NA	NA	NA	NA
s__Citrobacter_werkmanii	-0.0279122	0.0970599	-0.21814961482194864;0.16232519019153238	0.77367	0.884698	0.0357918	0.686587	77	0.0165734	45	32	-0.231229	0.0641969	0.17186	0.124934	0.124934	NA	NA	NA	NA	NA	NA	NA	NA	NA	NA	NA	NA	NA	NA	NA	NA	NA	NA	NA	0.332561	0.00283894	0.0252721	0.111423	0.111423	NA	NA	NA	NA	NA	NA	NA	NA	NA
s__Allisonella_histaminiformans	0.0278693	0.0463038	-0.06288612282933409;0.118624745856976	0.547254	0.744959	0.0144807	0.472716	959	0.206414	523	436	0.0921829	0.0998023	0.223102	0.0560105	0.0560105	-0.10558	0.636063	0.947996	0.142236	0.142236	-0.237968	0.241786	0.503799	0.202765	-0.0955352	0.556328	0.830689	0.133709	0.133709	0.143251	0.363408	0.885775	0.15761	0.15761	0.0139949	0.893243	0.919574	0.104282	0.104282	0.329698	0.00308533	0.0345342	0.111418	0.111418	-0.0348958	0.739908	0.908109	0.0844468
s__Intestinimonas_butyriciproducens	0.0277066	0.0812082	-0.13146135702944373;0.18687459101219178	0.732968	0.861709	0.0753107	0.784435	2048	0.440809	1034	1014	0.183127	0.00109919	0.0125552	0.0561082	0.0561082	-0.0525005	0.813931	0.947996	0.142162	0.142162	0.594145	0.00411072	0.0881795	0.206461	0.453367	0.00562813	0.159275	0.135339	0.135339	0.0446864	0.682044	0.983358	0.109077	0.109077	-0.308122	0.209664	0.333991	0.245615	0.245615	-0.0516173	0.640839	0.805211	0.110642	0.110642	-0.0927833	0.377554	0.693122	0.0844858
s__Actinomyces_sp_ICM47	0.0275502	0.0544306	-0.07913381954317408;0.1342342073545823	0.61275	0.794626	0.020531	0.57512	763	0.164227	396	367	-0.0672879	0.451851	0.606401	0.089439	0.089439	0.0847305	0.704093	0.947996	0.142201	0.142201	-0.158281	0.43531	0.722362	0.202367	0.00987413	0.951496	0.993562	0.133634	0.133634	-0.110878	0.290179	0.885775	0.104827	0.104827	0.453238	0.331626	0.456031	0.466849	0.466849	-0.0744262	0.5012	0.709713	0.110654	0.110654	-0.148956	0.156817	0.472964	0.0845574
s__Bacteroides_dorei	-0.0275045	0.0757448	-0.1759642950903128;0.12095532691544188	0.716515	0.848327	0.0626995	0.738568	3198	0.688334	1561	1637	-0.0562232	0.501708	0.644695	0.0836897	0.0836897	0.334161	0.135216	0.674608	0.143126	0.143126	0.102352	0.613597	0.818913	0.202184	-0.294198	0.070968	0.470128	0.134354	0.134354	-0.0332285	0.814284	0.986197	0.141457	0.141457	0.241828	0.020935	0.0969847	0.104726	0.104726	0.145199	0.48973	0.709713	0.210209	0.210209	-0.041182	0.695228	0.889261	0.0844493
s__Bifidobacterium_bifidum	0.0265733	0.0559187	-0.08302726047216696;0.13617392239428677	0.634634	0.803944	0.0264516	0.573886	1080	0.232458	540	540	-0.155789	0.00546389	0.0378223	0.056073	0.056073	-0.301106	0.178045	0.74975	0.142941	0.142941	-0.130192	0.520859	0.77345	0.202265	-0.134101	0.409099	0.812686	0.133783	0.133783	0.0399266	0.452158	0.897135	0.0531064	0.0531064	0.286856	0.0868831	0.207306	0.167549	0.167549	0.488644	0.0667553	0.215286	0.266535	0.266535	-0.0559977	0.594254	0.827582	0.0844569
s__Streptococcus_pseudopneumoniae	-0.026563	0.121061	-0.26384230254788016;0.2107163149195712	0.826324	0.913078	0.0391322	0.733132	38	0.00817908	26	12	-0.360485	0.00229208	0.0222289	0.11821	0.11821	NA	NA	NA	NA	NA	0.0281409	0.889516	0.96915	0.202061	NA	NA	NA	NA	NA	NA	NA	NA	NA	NA	NA	NA	NA	NA	NA	NA	NA	NA	NA	NA	NA	NA	NA	NA
s__Neisseria_subflava	0.0265607	0.128812	-0.225910699119245;0.279032022692986	0.836637	0.919019	0.0895414	0.825162	67	0.014421	48	19	-0.3388	0.01281	0.0609663	0.136118	0.136118	0.380582	0.089145	0.55294	0.143418	0.143418	-0.26562	0.191758	0.443441	0.20294	NA	NA	NA	NA	NA	NA	NA	NA	NA	NA	NA	NA	NA	NA	NA	NA	NA	NA	NA	NA	NA	NA	NA	NA
s__Collinsella_intestinalis	0.0260935	0.0523408	-0.07649449898837664;0.1286814736017004	0.61811	0.794626	0.0218554	0.585714	1750	0.376668	861	889	0.0321012	0.688965	0.783819	0.0802009	0.0802009	-0.0111506	0.960129	0.979332	0.142139	0.142139	0.143267	0.479976	0.749025	0.20231	-0.361887	0.0266255	0.270234	0.134723	0.134723	0.0824274	0.120786	0.778524	0.0531282	0.0531282	-0.269172	0.313886	0.441189	0.267274	0.267274	0.451547	5.5511e-05	0.00214827	0.112015	0.112015	0.0308229	0.769345	0.919169	0.0844453
s__Bacteroides_sp_CAG_462	-0.0260688	0.0717731	-0.1667440019800144;0.11460643076034684	0.716447	0.848327	0.0341279	0.759315	65	0.0139905	33	32	-0.106737	0.0567063	0.16067	0.0560131	0.0560131	-0.100812	0.651377	0.947996	0.142228	0.142228	NA	NA	NA	NA	0.0388619	0.810804	0.950056	0.133646	0.133646	0.0172661	0.7451	0.984202	0.053109	0.053109	0.426255	0.318561	0.446378	0.427357	0.427357	-0.159515	0.149964	0.361337	0.110801	0.110801	-0.0214252	0.838486	0.931261	0.0844428
s__Bifidobacterium_breve	-0.0252258	0.0860569	-0.1938972704626347;0.14344562365682287	0.769423	0.884698	0.0654564	0.81644	274	0.0589755	158	116	-0.0500945	0.371111	0.535959	0.0560094	0.0560094	0.244244	0.274247	0.828154	0.142666	0.142666	0.16944	0.403751	0.692144	0.202414	0.151397	0.351466	0.75325	0.133825	0.133825	0.011457	0.829236	0.991655	0.05312	0.05312	1.0393	0.125239	0.252704	0.677884	0.677884	NA	NA	NA	NA	NA	-0.284012	0.0070767	0.100435	0.084865
s__Parabacteroides_merdae	-0.0248508	0.0749696	-0.17179120810133286;0.1220895694743882	0.740283	0.866252	0.0587218	0.692164	3323	0.715239	1652	1671	0.148553	0.0825941	0.202159	0.0855804	0.0855804	0.112146	0.615233	0.947996	0.142249	0.142249	-0.0820256	0.685651	0.857547	0.202136	-0.0513509	0.75177	0.933394	0.133655	0.133655	-0.0332726	0.678686	0.983358	0.0803188	0.0803188	-0.433606	0.0204966	0.0969419	0.18713	0.18713	0.223444	0.518219	0.71882	0.345839	0.345839	0.06462	0.538769	0.806822	0.0844624
s__Lactobacillus_delbrueckii	0.0238491	0.052105	-0.07827659164419172;0.12597486386316786	0.647158	0.812498	0.0200431	0.600391	278	0.0598364	147	131	-0.151356	0.00690553	0.0407175	0.0560295	0.0560295	-0.0873663	0.695346	0.947996	0.142205	0.142205	0.0868255	0.66834	0.845422	0.202147	-0.0368765	0.820299	0.958526	0.133645	0.133645	0.0161407	0.849553	0.991655	0.0850902	0.0850902	0.482889	0.00981343	0.0550036	0.186997	0.186997	0.341884	0.00216719	0.0291963	0.111497	0.111497	-0.0775009	0.461033	0.752748	0.084472
s__Pseudoflavonifractor_capillosus	-0.0237708	0.0741593	-0.16912307703998766;0.1215815274291158	0.748562	0.873902	0.0451392	0.666044	320	0.0688765	158	162	-0.155194	0.00564773	0.0381965	0.0560759	0.0560759	0.23028	0.302541	0.86792	0.142608	0.142608	0.45286	0.0273186	0.242589	0.204625	0.23379	0.150754	0.612045	0.134089	0.134089	-0.0410827	0.439256	0.897135	0.0531162	0.0531162	0.362363	0.430138	0.54701	0.459295	0.459295	-0.172186	0.595055	0.772773	0.323947	0.323947	-0.0525756	0.616979	0.837004	0.0844549
s__Haemophilus_pittmaniae	0.0235377	0.0826272	-0.1384115733491784;0.18548698166104519	0.775747	0.885056	0.0558233	0.850745	103	0.0221696	47	56	-0.238558	2.1905e-05	0.000562957	0.0562035	0.0562035	NA	NA	NA	NA	NA	NA	NA	NA	NA	0.346972	0.0334582	0.290993	0.134635	0.134635	0.0222079	0.743964	0.984202	0.0679955	0.0679955	0.40349	0.00013022	0.00236479	0.105459	0.105459	-0.064139	0.562124	0.747747	0.110644	0.110644	0.0216786	0.836602	0.931261	0.0844428
s__Bacteroides_sp_CAG_144	0.0233382	0.0472894	-0.06934906326414728;0.11602548267022916	0.621646	0.796088	0.00869536	0.401712	744	0.160138	361	383	-0.0655216	0.422244	0.576596	0.0816433	0.0816433	-0.297461	0.183331	0.751329	0.142921	0.142921	0.343305	0.0925403	0.378796	0.203534	0.00545255	0.973204	0.993562	0.133634	0.133634	-0.0813574	0.125747	0.778524	0.0531369	0.0531369	0.218085	0.446529	0.556934	0.286496	0.286496	0.18866	0.0888702	0.253166	0.110886	0.110886	0.112255	0.285781	0.6131	0.0845068
s__Streptococcus_sobrinus	-0.023221	0.044483	-0.11040756835712821;0.06396560761490537	0.601657	0.786541	0	0	114	0.0245372	70	44	-0.135771	0.0912882	0.214256	0.0804025	0.0804025	-0.124641	0.576449	0.947996	0.142275	0.142275	NA	NA	NA	NA	0.109428	0.500456	0.830689	0.133733	0.133733	0.0833569	0.486455	0.908794	0.119773	0.119773	NA	NA	NA	NA	NA	NA	NA	NA	NA	NA	NA	NA	NA	NA
s__Butyricicoccus_pullicaecorum	0.0231851	0.0574343	-0.08938608872680492;0.1357563202386395	0.686448	0.834471	0.0109601	0.275748	161	0.0346535	89	72	-0.0142731	0.901647	0.938151	0.115496	0.115496	NA	NA	NA	NA	NA	NA	NA	NA	NA	NA	NA	NA	NA	NA	-0.0416456	0.748229	0.984202	0.129747	0.129747	0.798216	0.0716872	0.192302	0.443182	0.443182	NA	NA	NA	NA	NA	-0.0560523	0.593894	0.827582	0.0844569
s__Prevotella_bivia	0.0228423	0.0331822	-0.04219480249126996;0.08787937039077327	0.491207	0.694609	0.00290762	0.1967	235	0.0505811	132	103	0.00487033	0.930694	0.959829	0.0559987	0.0559987	-0.148558	0.505635	0.918999	0.142333	0.142333	0.0868543	0.668237	0.845422	0.202147	0.253731	0.119048	0.576171	0.13417	0.13417	0.0771941	0.146288	0.780272	0.0531359	0.0531359	0.327308	0.360126	0.480874	0.357664	0.357664	-0.225499	0.0421551	0.16314	0.110975	0.110975	-0.119907	0.254244	0.575559	0.0845162
s__Lachnospiraceae_bacterium_oral_taxon_096	-0.0227218	0.101065	-0.22080937157613442;0.17536581322593922	0.822117	0.911043	0.0476023	0.666956	98	0.0210934	62	36	-0.225263	0.0501533	0.14901	0.115009	0.115009	NA	NA	NA	NA	NA	NA	NA	NA	NA	NA	NA	NA	NA	NA	-0.115225	0.335061	0.885775	0.119532	0.119532	0.775099	0.157854	0.285153	0.54881	0.54881	-0.0116302	0.916264	0.979289	0.110615	0.110615	NA	NA	NA	NA
s__Catenibacterium_mitsuokai	-0.0225377	0.049767	-0.12008094766600333;0.0750054986170495	0.650646	0.812498	0.0206228	0.506485	715	0.153896	395	320	0.0500691	0.370796	0.535959	0.0559442	0.0559442	-0.288489	0.196839	0.778872	0.142875	0.142875	-0.0623935	0.758125	0.90137	0.2021	-0.221801	0.172723	0.616089	0.134044	0.134044	0.0760836	0.152216	0.801039	0.0531404	0.0531404	0.131894	0.206525	0.330148	0.104414	0.104414	0.0205819	0.852396	0.937151	0.110618	0.110618	0.0475719	0.650875	0.85776	0.0844523
s__Intestinibacter_bartlettii	-0.0220152	0.0593813	-0.13840252285311455;0.09437216110657604	0.710829	0.846728	0.0303541	0.622277	2045	0.440164	922	1123	-0.095252	0.347775	0.516636	0.101449	0.101449	0.486639	0.0301152	0.440015	0.144226	0.144226	0.0925086	0.648074	0.830785	0.202159	0.168224	0.300637	0.737637	0.133869	0.133869	-0.121424	0.365802	0.885775	0.134265	0.134265	-0.142491	0.602059	0.686771	0.273264	0.273264	0.0739744	0.503795	0.709713	0.110652	0.110652	0.00993879	0.924668	0.950425	0.0844409
s__Flavonifractor_sp_An10	0.0219381	0.0843753	-0.14343747516484967;0.18731367639513063	0.794859	0.896672	0.0496506	0.752939	170	0.0365906	86	84	-0.0399258	0.674507	0.778577	0.095068	0.095068	0.172923	0.438538	0.897406	0.142403	0.142403	0.323268	0.112898	0.404249	0.203367	0.233688	0.150932	0.612045	0.134089	0.134089	-0.109939	0.0385646	0.491991	0.0531412	0.0531412	0.630534	0.0530171	0.178295	0.325894	0.325894	0.128403	0.246259	0.476116	0.110742	0.110742	-0.131587	0.210931	0.508716	0.0845317
s__Bacteroides_faecis	0.0218521	0.0415041	-0.05949599199184158;0.10320009835478058	0.598538	0.784507	0.00859875	0.477919	710	0.15282	355	355	-0.036987	0.508793	0.648933	0.0559801	0.0559801	-0.0449673	0.840237	0.947996	0.142155	0.142155	-0.175764	0.386499	0.670334	0.202441	0.0238921	0.882989	0.990728	0.133638	0.133638	0.124594	0.0190636	0.365293	0.0531481	0.0531481	0.0175454	0.96188	0.968278	0.367101	0.367101	0.12005	0.278283	0.510405	0.110728	0.110728	0.294209	0.00528313	0.0887595	0.0848959
s__Prevotella_stercorea	0.0217527	0.0827936	-0.14052283327883613;0.18402813779913002	0.792756	0.896314	0.0797043	0.796819	980	0.210934	509	471	0.130354	0.109498	0.237478	0.0814481	0.0814481	-0.153611	0.491287	0.918999	0.142347	0.142347	-0.0380058	0.851185	0.951954	0.20207	0.0809761	0.617987	0.856585	0.133688	0.133688	-0.113632	0.56616	0.964077	0.198062	0.198062	0.183496	0.0792473	0.199879	0.104552	0.104552	0.153948	0.16469	0.383947	0.110796	0.110796	-0.15234	0.147628	0.472964	0.0845627
s__Enterococcus_gallinarum	0.0210493	0.0931149	-0.16145588336095587;0.20355449891434005	0.821157	0.911043	0.0172922	0.333408	64	0.0137753	49	15	-0.248172	0.0825893	0.202159	0.142968	0.142968	NA	NA	NA	NA	NA	NA	NA	NA	NA	NA	NA	NA	NA	NA	NA	NA	NA	NA	NA	0.720876	0.160581	0.285897	0.513766	0.513766	NA	NA	NA	NA	NA	NA	NA	NA	NA
s__Firmicutes_bacterium_CAG_94	-0.020377	0.0466	-0.1117130086391081;0.07095901627084542	0.661912	0.820444	0.00937958	0.45876	1000	0.215239	506	494	0.0534537	0.339513	0.511759	0.0559649	0.0559649	0.185502	0.406019	0.897406	0.142443	0.142443	0.196882	0.332274	0.614708	0.20254	0.00978656	0.951926	0.993562	0.133634	0.133634	-0.0592178	0.264852	0.885775	0.0531103	0.0531103	0.0973301	0.616586	0.701579	0.19439	0.19439	-0.316097	0.539309	0.735492	0.514935	0.514935	0.0816	0.437681	0.738215	0.0844755
s__Megasphaera_sp_DISK_18	0.0202451	0.0977378	-0.1713209512650337;0.2118111259032706	0.835903	0.919019	0.0430129	0.66976	80	0.0172191	52	28	-0.0627761	0.262111	0.436004	0.0559794	0.0559794	NA	NA	NA	NA	NA	-0.0514524	0.799524	0.918116	0.202085	NA	NA	NA	NA	NA	0.170879	0.0748311	0.630078	0.0959187	0.0959187	0.581003	0.12093	0.248426	0.374628	0.374628	NA	NA	NA	NA	NA	-0.0218866	0.835057	0.931261	0.0844429
s__Gemella_bergeri	-0.0200869	0.141905	-0.2982203220909814;0.25804653485438295	0.887434	0.957813	0.0536767	0.575381	49	0.0105467	40	9	-0.0311929	0.716215	0.805099	0.0858075	0.0858075	NA	NA	NA	NA	NA	NA	NA	NA	NA	NA	NA	NA	NA	NA	NA	NA	NA	NA	NA	0.666415	0.120235	0.24812	0.428896	0.428896	NA	NA	NA	NA	NA	NA	NA	NA	NA
s__Lactococcus_lactis	-0.0200766	0.0534139	-0.12476797791529354;0.08461469621462825	0.707014	0.846728	0.0232282	0.493455	616	0.132587	296	320	-0.0254346	0.731497	0.81915	0.0741245	0.0741245	-0.107226	0.630812	0.947996	0.14224	0.14224	-0.0773155	0.702803	0.86679	0.202127	-0.0425235	0.793367	0.940036	0.133648	0.133648	-0.0573702	0.280118	0.885775	0.0531178	0.0531178	0.607902	0.00026224	0.00425204	0.166548	0.166548	-0.0958377	0.386549	0.628548	0.110681	0.110681	-0.166077	0.114507	0.4253	0.0845858
s__Methanobrevibacter_smithii	-0.0189993	0.0539449	-0.1247312919038006;0.08673274914876132	0.72469	0.855987	0.0219063	0.529158	1234	0.265605	607	627	0.200712	0.0418658	0.136892	0.0986371	0.0986371	-0.266326	0.233324	0.811002	0.142766	0.142766	0.322303	0.113962	0.404794	0.203359	-0.291531	0.0735449	0.471356	0.134341	0.134341	-0.0651169	0.220247	0.850677	0.0531188	0.0531188	-0.375898	0.0482139	0.171009	0.190282	0.190282	-0.0818591	0.8356	0.923935	0.394456	0.394456	-0.171831	0.102511	0.401971	0.084596
s__Firmicutes_bacterium_CAG_646	0.0188612	0.0740709	-0.126317702677272;0.16404005571754726	0.799004	0.899327	0.0380956	0.634128	86	0.0185105	46	40	-0.256874	0.0864789	0.206745	0.149844	0.149844	0.343354	0.124858	0.657028	0.143181	0.143181	0.397325	0.0521409	0.326064	0.204035	0.115459	0.477166	0.830203	0.133745	0.133745	0.0446863	0.810609	0.986197	0.186472	0.186472	0.580154	0.117652	0.245019	0.370776	0.370776	-0.241265	0.0298018	0.137902	0.111043	0.111043	-0.0728234	0.488513	0.759841	0.0844683
s__Haemophilus_sp_HMSC71H05	-0.01865	0.0494983	-0.11566666926376126;0.07836658227786517	0.706336	0.846728	0.0176255	0.522921	911	0.196083	443	468	-0.0944399	0.144982	0.286619	0.0647964	0.0647964	0.00192549	0.993112	0.997459	0.142137	0.142137	-0.16772	0.408524	0.692868	0.202406	-0.0105824	0.948022	0.993562	0.133634	0.133634	0.0317995	0.797474	0.986197	0.123918	0.123918	-0.0352369	0.848262	0.879248	0.184161	0.184161	-0.0346831	0.753886	0.884878	0.110625	0.110625	0.148646	0.15768	0.472964	0.0845569
s__Enterorhabdus_caecimuris	-0.0182826	0.0778899	-0.17094685914178978;0.1343816898524076	0.814423	0.910636	0.0672156	0.801618	1230	0.264744	570	660	-0.143667	0.0120926	0.0591964	0.0572508	0.0572508	0.246749	0.269371	0.825824	0.142677	0.142677	0.127787	0.528569	0.779156	0.202257	0.277694	0.0881808	0.525359	0.134276	0.134276	-0.0669336	0.207748	0.850677	0.0531312	0.0531312	-0.374139	0.0003803	0.00523201	0.105291	0.105291	0.261115	0.0187937	0.102439	0.111132	0.111132	0.034391	0.743537	0.908109	0.0844466
s__Bacteroides_coprocola	0.0182055	0.0578876	-0.09525415838237933;0.1316650775046541	0.753144	0.875181	0.0299586	0.650404	1035	0.222772	525	510	0.025208	0.750353	0.836619	0.079227	0.079227	0.406316	0.0696877	0.524371	0.143597	0.143597	0.0802234	0.692195	0.860881	0.202133	-0.207057	0.202944	0.619454	0.133991	0.133991	-0.0317194	0.594519	0.966421	0.0595896	0.0595896	-0.0734484	0.777008	0.820376	0.259333	0.259333	0.400725	0.000338043	0.00787136	0.111801	0.111801	0.174945	0.0964495	0.391971	0.0846017
s__Actinobaculum_sp_oral_taxon_183	-0.0180811	0.0626053	-0.1407875339247328;0.10462525763336092	0.772726	0.884698	0.0106727	0.42414	93	0.0200172	54	39	-0.216006	0.00331045	0.0274447	0.0735382	0.0735382	0.0268555	0.904167	0.954053	0.142144	0.142144	NA	NA	NA	NA	0.0159097	0.921925	0.993562	0.133635	0.133635	NA	NA	NA	NA	NA	0.775836	0.0614894	0.186108	0.414894	0.414894	NA	NA	NA	NA	NA	NA	NA	NA	NA
s__Coprobacillus_cateniformis	0.0180737	0.0646918	-0.10872211351147852;0.14486957989152016	0.779951	0.887836	0.0393984	0.71258	729	0.157124	394	336	-0.00893608	0.892921	0.935281	0.0663856	0.0663856	0.477952	0.0331456	0.440015	0.144152	0.144152	0.0804668	0.69131	0.860881	0.202133	0.195309	0.229669	0.660883	0.133951	0.133951	0.0918659	0.271244	0.885775	0.083499	0.083499	-0.242867	0.0835227	0.205172	0.140337	0.140337	-0.214998	0.0526366	0.186884	0.110944	0.110944	0.04975	0.636025	0.856545	0.0844534
s__Slackia_isoflavoniconvertens	0.0179753	0.0367136	-0.05398328481854183;0.08993396646218318	0.62441	0.797592	0.00573206	0.291159	1467	0.315755	747	720	0.0354977	0.681371	0.781752	0.0864548	0.0864548	0.0341678	0.878257	0.950051	0.142148	0.142148	-0.21637	0.286894	0.554265	0.202642	0.0701037	0.665905	0.876875	0.133674	0.133674	0.00607901	0.908855	0.991655	0.0530999	0.0530999	-0.332897	0.00205172	0.0198187	0.107991	0.107991	0.241537	0.02958	0.137902	0.111017	0.111017	-0.0156959	0.881296	0.931261	0.0844416
s__Clostridium_sp_CAG_58	-0.0177131	0.060678	-0.13664206162986825;0.10121589235316251	0.770348	0.884698	0.0310167	0.672392	1829	0.393672	912	917	0.088896	0.313309	0.492479	0.0881639	0.0881639	0.0494603	0.824523	0.947996	0.142159	0.142159	-0.0743448	0.713701	0.872956	0.202121	0.267888	0.0999207	0.532835	0.134231	0.134231	0.00428082	0.983118	0.991655	0.202306	0.202306	-0.083631	0.422771	0.54067	0.104327	0.104327	0.157688	0.154902	0.367774	0.110858	0.110858	-0.139736	0.184059	0.48849	0.0845433
s__Haemophilus_parahaemolyticus	-0.0174889	0.235846	-0.4797464493252469;0.44476872853489324	0.940888	0.971864	0.200596	0.92109	60	0.0129143	49	11	-0.397295	0.00267871	0.0250338	0.132326	0.132326	NA	NA	NA	NA	NA	-0.0113148	0.955455	0.982501	0.202053	NA	NA	NA	NA	NA	NA	NA	NA	NA	NA	NA	NA	NA	NA	NA	NA	NA	NA	NA	NA	NA	NA	NA	NA
s__Bifidobacterium_pseudocatenulatum	0.0172394	0.0734739	-0.1267693609357218;0.16124814963786896	0.814494	0.910636	0.0566374	0.785298	1937	0.416918	932	1005	-0.10224	0.259489	0.43404	0.0906702	0.0906702	0.115281	0.605393	0.947996	0.142255	0.142255	-0.216339	0.286963	0.554265	0.202642	-0.18573	0.253254	0.681394	0.133921	0.133921	0.0828543	0.182671	0.850677	0.0621761	0.0621761	0.162339	0.707787	0.768745	0.433101	0.433101	0.208854	0.0596997	0.204458	0.110916	0.110916	0.0614569	0.558818	0.815035	0.0844603
s__Streptococcus_sp_HMSC071D03	0.0154809	0.138475	-0.2559304533401495;0.2868923483138949	0.910985	0.965051	0.0595914	0.781125	17	0.00365906	12	5	NA	NA	NA	NA	NA	0.359435	0.108249	0.62108	0.143281	0.143281	NA	NA	NA	NA	0.0979158	0.546541	0.830689	0.133713	0.133713	NA	NA	NA	NA	NA	NA	NA	NA	NA	NA	NA	NA	NA	NA	NA	NA	NA	NA	NA
s__Lactococcus_petauri	-0.015411	0.11346	-0.23779198056191278;0.20697003127370986	0.891957	0.957813	0.0621205	0.729642	99	0.0213087	60	39	-0.0920785	0.100266	0.223102	0.0560236	0.0560236	NA	NA	NA	NA	NA	NA	NA	NA	NA	NA	NA	NA	NA	NA	-0.00833298	0.93745	0.991655	0.106186	0.106186	NA	NA	NA	NA	NA	NA	NA	NA	NA	NA	NA	NA	NA	NA
s__Collinsella_aerofaciens	-0.0153446	0.068174	-0.14896574824274877;0.11827644847122061	0.821917	0.911043	0.0470138	0.624793	3839	0.826302	1890	1949	0.0173758	0.831824	0.894472	0.0818214	0.0818214	-0.0616911	0.782124	0.947996	0.142171	0.142171	-0.542929	0.00850342	0.13019	0.20574	-0.151568	0.350923	0.75325	0.133825	0.133825	-0.0320893	0.545693	0.957237	0.0531081	0.0531081	-0.671579	0.0584107	0.185034	0.354844	0.354844	0.302241	0.00659744	0.056738	0.111261	0.111261	-0.0644133	0.540068	0.806822	0.0844622
s__Anaerofustis_stercorihominis	0.0153097	0.0779637	-0.13749908388223553;0.16811846955406784	0.844321	0.923418	0.0176276	0.480441	113	0.024322	63	50	-0.164528	0.0766036	0.192282	0.0929146	0.0929146	0.327066	0.143657	0.701476	0.143085	0.143085	0.104281	0.606938	0.815358	0.202189	0.0911286	0.574669	0.830689	0.133703	0.133703	-0.145538	0.444455	0.897135	0.190322	0.190322	0.50809	0.295252	0.421523	0.485435	0.485435	NA	NA	NA	NA	NA	NA	NA	NA	NA
s__Bacteroides_plebeius	-0.0136795	0.0455401	-0.1029381196573442;0.07557902320003926	0.763884	0.884698	0.0128537	0.480362	1779	0.38291	885	894	0.15649	0.0165223	0.0713653	0.065281	0.065281	0.19002	0.394702	0.897406	0.142458	0.142458	-0.068731	0.734456	0.883736	0.202111	-0.209163	0.198405	0.619454	0.133998	0.133998	-0.0969682	0.470715	0.908111	0.134432	0.134432	-0.201435	0.054229	0.181	0.104641	0.104641	0.149048	0.37093	0.610851	0.166584	0.166584	0.0171243	0.870585	0.931261	0.0844419
s__Ruminococcus_obeum_CAG_39	0.0135349	0.0492613	-0.0830172362586315;0.11008713497830883	0.783502	0.88986	0.016916	0.491227	277	0.0596212	148	129	-0.0557883	0.319061	0.496961	0.0559904	0.0559904	-0.0105002	0.962453	0.979526	0.142138	0.142138	-0.0210929	0.917068	0.974111	0.202057	0.0548479	0.735483	0.92592	0.133658	0.133658	0.00219865	0.96697	0.991655	0.053097	0.053097	0.385516	0.414784	0.533462	0.472734	0.472734	-0.0303147	0.855705	0.938124	0.166707	0.166707	0.144946	0.168262	0.472964	0.0845511
s__Lactobacillus_johnsonii	0.0128451	0.0563888	-0.09767692523180589;0.12336722481018612	0.819805	0.911043	0.0056418	0.367151	57	0.0122686	39	18	NA	NA	NA	NA	NA	NA	NA	NA	NA	NA	NA	NA	NA	NA	NA	NA	NA	NA	NA	0.111619	0.0356833	0.469459	0.0531386	0.0531386	NA	NA	NA	NA	NA	0.145227	0.189861	0.411201	0.110777	0.110777	NA	NA	NA	NA
s__Lachnospiraceae_bacterium_2_1_46FAA	-0.0127853	0.0949991	-0.198983588878254;0.17341301792514477	0.892941	0.957813	0.0471346	0.684572	115	0.0247525	62	53	-0.274356	0.0478004	0.144526	0.138624	0.138624	NA	NA	NA	NA	NA	0.352316	0.0844159	0.378796	0.203613	NA	NA	NA	NA	NA	0.000347846	0.998421	0.998421	0.175747	0.175747	0.334443	0.0036616	0.0296851	0.11509	0.11509	NA	NA	NA	NA	NA	NA	NA	NA	NA
s__Clostridium_butyricum	0.0127545	0.137765	-0.2572657155715152;0.28277465241662386	0.926236	0.966041	0.0770955	0.817061	54	0.0116229	33	21	-0.252822	0.0521982	0.153929	0.13022	0.13022	NA	NA	NA	NA	NA	NA	NA	NA	NA	NA	NA	NA	NA	NA	NA	NA	NA	NA	NA	0.47777	0.000377054	0.00523201	0.134369	0.134369	NA	NA	NA	NA	NA	NA	NA	NA	NA
s__Fusobacterium_ulcerans	0.0122852	0.0944978	-0.1729306053527108;0.1975009479805633	0.896563	0.959647	0.0579805	0.596891	261	0.0561774	166	95	-0.230783	0.0766884	0.192282	0.130369	0.130369	NA	NA	NA	NA	NA	NA	NA	NA	NA	NA	NA	NA	NA	NA	0.0737961	0.390113	0.885775	0.085868	0.085868	0.987526	0.0065146	0.0428642	0.362969	0.362969	NA	NA	NA	NA	NA	-0.0325204	0.757034	0.915887	0.0844459
s__Lactobacillus_rhamnosus	0.0117304	0.107359	-0.19869338549611704;0.22215422991799372	0.912994	0.965051	0.0689258	0.78185	100	0.0215239	54	46	-0.166147	0.00807339	0.0446207	0.0627208	0.0627208	0.68112	0.00254457	0.0898428	0.146201	0.146201	0.154902	0.445145	0.72471	0.202354	0.000596459	0.997068	0.997303	0.133633	0.133633	NA	NA	NA	NA	NA	NA	NA	NA	NA	NA	0.006263	0.954848	0.983738	0.110615	0.110615	NA	NA	NA	NA
s__Clostridium_spiroforme	-0.0114122	0.0467616	-0.1030650403005743;0.08024056006385212	0.807191	0.90651	0.0153937	0.550414	985	0.21201	458	527	-0.111907	0.0457787	0.1409	0.0560257	0.0560257	0.044404	0.842211	0.947996	0.142155	0.142155	0.155833	0.442425	0.72471	0.202358	0.366543	0.0247576	0.261811	0.134751	0.134751	-0.00507	0.923952	0.991655	0.0531132	0.0531132	-0.222365	0.0337136	0.134263	0.104717	0.104717	0.0313817	0.776754	0.895512	0.110673	0.110673	0.0862358	0.412113	0.722264	0.0844796
s__Atopobium_vaginae	-0.0112741	0.116805	-0.24021112543870365;0.2176629665100019	0.923107	0.965416	0.0303144	0.47973	27	0.00581145	15	12	NA	NA	NA	NA	NA	-0.143318	0.520747	0.933683	0.14232	0.14232	NA	NA	NA	NA	-0.00711896	0.96502	0.993562	0.133634	0.133634	NA	NA	NA	NA	NA	0.373987	0.0576628	0.184359	0.197016	0.197016	NA	NA	NA	NA	NA	NA	NA	NA	NA
s__Haemophilus_parainfluenzae	0.0112459	0.0992639	-0.18331130841703253;0.20580309581308825	0.909798	0.965051	0.121777	0.875315	2163	0.465562	1034	1129	-0.182153	0.00115557	0.0129122	0.0560534	0.0560534	-0.016503	0.941021	0.974818	0.14214	0.14214	-0.415404	0.0425116	0.299606	0.204219	-0.0420562	0.795586	0.940036	0.133648	0.133648	-0.123404	0.349007	0.885775	0.131769	0.131769	-0.160634	0.539308	0.631046	0.261678	0.261678	-0.00107086	0.993391	0.996396	0.129286	0.129286	0.277096	0.00858767	0.108096	0.0848446
s__Megamonas_funiformis	-0.0107416	0.0322507	-0.07395297966490914;0.052469757362964956	0.739084	0.866252	0.00307538	0.275637	925	0.199096	487	438	0.0584969	0.296321	0.475248	0.0560125	0.0560125	0.0760293	0.733246	0.947996	0.142189	0.142189	-0.229593	0.258635	0.524357	0.202716	-0.0502704	0.756825	0.933394	0.133654	0.133654	0.104975	0.0482877	0.534977	0.0531567	0.0531567	-0.101218	0.33248	0.456031	0.104442	0.104442	0.13225	0.232366	0.472146	0.110736	0.110736	-0.0750222	0.475486	0.759841	0.08447
s__Fretibacterium_fastidiosum	0.0106628	0.0730761	-0.13256642215994377;0.15389203566124046	0.88399	0.957813	0.054721	0.787615	458	0.0985794	245	213	0.113193	0.36641	0.535042	0.125322	0.125322	-0.410493	0.0668882	0.511695	0.143627	0.143627	0.120355	0.552774	0.791152	0.202234	-0.180343	0.267242	0.70652	0.133905	0.133905	0.0677497	0.202218	0.850677	0.0531262	0.0531262	0.0302836	0.771515	0.816603	0.104284	0.104284	-0.29056	0.00899944	0.0696557	0.111237	0.111237	0.00344793	0.973832	0.983269	0.0844404
s__Dialister_invisus	-0.0105361	0.0758177	-0.15913880511242448;0.1380665852480865	0.889477	0.957813	0.06545	0.748693	1085	0.233534	522	563	-0.0311522	0.672767	0.778577	0.0737586	0.0737586	0.0629261	0.777877	0.947996	0.142173	0.142173	0.489103	0.0173804	0.188217	0.20505	-0.128643	0.428403	0.822163	0.133771	0.133771	-0.0493756	0.352637	0.885775	0.0531214	0.0531214	0.257462	0.0836053	0.205172	0.14881	0.14881	0.0345876	0.754547	0.884878	0.110627	0.110627	-0.176949	0.0927011	0.385866	0.0846054
s__Prevotella_timonensis	-0.0102011	0.0517847	-0.11169913977176367;0.0912969715568709	0.843835	0.923418	0.0135886	0.434086	160	0.0344382	81	79	-0.0893544	0.216405	0.386222	0.0722847	0.0722847	0.365269	0.102679	0.606405	0.143318	0.143318	-0.21788	0.283564	0.554265	0.20265	-0.012793	0.937184	0.993562	0.133635	0.133635	0.0616328	0.24606	0.88466	0.053133	0.053133	0.15063	0.445762	0.556934	0.197548	0.197548	-0.0109578	0.921089	0.979289	0.110615	0.110615	NA	NA	NA	NA
s__Harryflintia_acetispora	0.010093	0.0654036	-0.11809795242071369;0.13828398176878626	0.877358	0.95332	0.0355749	0.726593	492	0.105898	283	209	0.0682918	0.420204	0.575959	0.0847221	0.0847221	0.137992	0.536343	0.947914	0.142306	0.142306	0.515479	0.0123226	0.158942	0.205379	0.226591	0.163673	0.616089	0.134061	0.134061	0.0804685	0.129892	0.780272	0.0531311	0.0531311	0.089305	0.686128	0.754242	0.220989	0.220989	0.00168026	0.98788	0.996396	0.110615	0.110615	-0.156301	0.137401	0.471868	0.0845692
s__Clostridiales_bacterium_1_7_47FAA	0.00931344	0.0491461	-0.08701282743340705;0.10563971196133987	0.849697	0.927278	0.0139314	0.538479	279	0.0600517	165	114	-0.0116622	0.853739	0.910419	0.0632614	0.0632614	-0.115401	0.605019	0.947996	0.142256	0.142256	0.301915	0.138384	0.405342	0.203199	0.216399	0.183376	0.616089	0.134024	0.134024	0.0658583	0.746086	0.984202	0.203389	0.203389	-0.174618	0.290474	0.42102	0.165189	0.165189	0.0118064	0.915028	0.979289	0.110652	0.110652	0.220097	0.0366321	0.23416	0.0846956
s__Anaerostipes_caccae	0.00871265	0.0872262	-0.16225068166585174;0.17967597748528782	0.920435	0.965416	0.0618358	0.801574	172	0.0370211	105	67	-0.148186	0.0289167	0.103217	0.0678315	0.0678315	0.467605	0.0370954	0.440015	0.144067	0.144067	0.265846	0.191384	0.443441	0.202942	-0.0993183	0.540815	0.830689	0.133716	0.133716	0.129831	0.394685	0.885775	0.152536	0.152536	0.865048	0.175698	0.30562	0.638826	0.638826	0.118535	0.284369	0.519108	0.110723	0.110723	-0.294151	0.0052919	0.0887595	0.0848957
s__Dialister_succinatiphilus	-0.00809798	0.0572277	-0.12026435740981169;0.10406840178789027	0.887471	0.957813	0.0251668	0.625401	208	0.0447697	112	96	-0.151071	0.0652705	0.172933	0.0819525	0.0819525	0.0396286	0.858991	0.947996	0.142151	0.142151	NA	NA	NA	NA	-0.218582	0.179014	0.616089	0.134032	0.134032	0.0772386	0.146017	0.780272	0.0531308	0.0531308	0.326316	0.0843927	0.205942	0.189087	0.189087	-0.049464	0.654799	0.812202	0.110632	0.110632	0.200409	0.0569696	0.284078	0.084652
s__Monoglobus_pectinilyticus	0.00803875	0.0675	-0.12426123213084478;0.14033872581267565	0.905202	0.96478	0.0410025	0.62039	576	0.123978	268	308	-0.104618	0.186896	0.344668	0.0792674	0.0792674	0.417802	0.0622149	0.492356	0.14368	0.14368	0.263058	0.196041	0.450996	0.202923	0.129953	0.42372	0.822163	0.133774	0.133774	-0.126213	0.48481	0.908794	0.180668	0.180668	-0.0879624	0.399407	0.522567	0.104384	0.104384	0.0883272	0.676549	0.826531	0.211726	0.211726	-0.123277	0.241153	0.558878	0.0845205
s__Enorma_massiliensis	-0.00690476	0.0696824	-0.14348218238548438;0.1296726696309548	0.921068	0.965416	0.0505165	0.79592	1254	0.26991	616	638	-0.048906	0.639116	0.752866	0.104292	0.104292	-0.175041	0.432958	0.897406	0.142409	0.142409	-0.10444	0.606392	0.815358	0.202189	-0.114506	0.480807	0.830203	0.133743	0.133743	0.0952257	0.383017	0.885775	0.10916	0.10916	-0.415715	8.1505e-05	0.00168196	0.105513	0.105513	0.148907	0.45801	0.698238	0.200649	0.200649	0.0410058	0.696467	0.889261	0.0844492
s__Haemophilus_sputorum	0.00670343	0.0686796	-0.12790858518868956;0.14131543749682648	0.922246	0.965416	0.0467824	0.734773	161	0.0346535	85	76	-0.302749	0.00330754	0.0274447	0.10306	0.10306	0.269675	0.227522	0.809554	0.142782	0.142782	0.0502332	0.804175	0.918116	0.202083	-0.161799	0.319432	0.741442	0.133852	0.133852	0.114266	0.412599	0.890533	0.139463	0.139463	0.409912	0.00329728	0.0272175	0.139493	0.139493	0.00420942	0.969644	0.98599	0.110615	0.110615	-0.133838	0.203239	0.496111	0.0845348
s__[Collinsella]_massiliensis	0.00666425	0.0887076	-0.16720262438271968;0.18053111413104236	0.940114	0.971864	0.030286	0.637642	953	0.205338	425	529	-0.0477878	0.688036	0.783819	0.119017	0.119017	-0.0660295	0.767233	0.947996	0.142176	0.142176	NA	NA	NA	NA	-0.12508	0.441285	0.825536	0.133764	0.133764	0.13183	0.440764	0.897135	0.171007	0.171007	0.41172	0.411319	0.533462	0.501136	0.501136	0.360455	0.00226328	0.0291963	0.118054	0.118054	NA	NA	NA	NA
s__Alloscardovia_omnicolens	0.00664561	0.0382761	-0.06837558474431746;0.08166681179771657	0.862162	0.93884	0.00389615	0.219547	161	0.0346535	98	63	-0.090614	0.20753	0.374283	0.0718939	0.0718939	-0.14932	0.503456	0.918999	0.142335	0.142335	-0.0120753	0.952465	0.982501	0.202053	0.114794	0.479706	0.830203	0.133743	0.133743	0.0484593	0.36164	0.885775	0.0531209	0.0531209	0.66698	0.132386	0.260188	0.443248	0.443248	0.188569	0.0889677	0.253166	0.110866	0.110866	-0.0561192	0.593454	0.827582	0.084457
s__Christensenella_minuta	0.00624253	0.0572333	-0.10593465884237356;0.11841972033394103	0.913146	0.965051	0.0255164	0.67294	571	0.122901	304	267	0.0694517	0.384184	0.546244	0.0798101	0.0798101	-0.0765914	0.731351	0.947996	0.14219	0.14219	0.338892	0.0967461	0.383025	0.203496	0.0615689	0.704519	0.903065	0.133665	0.133665	-0.0194661	0.937372	0.991655	0.247745	0.247745	-0.236069	0.0241597	0.10649	0.104706	0.104706	0.110106	0.31995	0.565391	0.110709	0.110709	-0.168361	0.10962	0.419391	0.0845898
s__Clostridium_paraputrificum	-0.0061676	0.0678329	-0.13912000779150743;0.12678479903788817	0.927553	0.966041	0.0386691	0.70933	226	0.048644	125	101	-0.163375	0.00357744	0.0291874	0.0560807	0.0560807	0.0400987	0.857336	0.947996	0.142152	0.142152	0.0169337	0.933378	0.979716	0.202055	0.229396	0.158542	0.616089	0.134072	0.134072	-0.0342831	0.725649	0.984202	0.0976952	0.0976952	0.685918	0.00646664	0.0428642	0.251886	0.251886	-0.0887032	0.42284	0.6652	0.110671	0.110671	-0.015552	0.882377	0.931261	0.0844416
s__Hafnia_paralvei	0.00612004	0.0504307	-0.09272405696139287;0.1049641282154306	0.903409	0.96478	0.00841415	0.4685	100	0.0215239	57	43	-0.154796	0.00577429	0.0384788	0.0560788	0.0560788	0.227387	0.308638	0.869102	0.142596	0.142596	0.127583	0.529228	0.779156	0.202257	0.0754719	0.642058	0.867702	0.133681	0.133681	-0.0143019	0.917491	0.991655	0.138056	0.138056	NA	NA	NA	NA	NA	NA	NA	NA	NA	NA	-0.095247	0.365028	0.687222	0.0844882
s__Parabacteroides_gordonii	0.00508788	0.0638219	-0.12000313449712946;0.13017889122004556	0.93646	0.971864	0.0315941	0.618176	315	0.0678003	172	143	-0.165242	0.320834	0.498166	0.166449	0.166449	-0.219898	0.324801	0.869102	0.142566	0.142566	0.192177	0.343902	0.62934	0.202517	-0.235917	0.147092	0.612045	0.134097	0.134097	0.115682	0.107689	0.73133	0.0719116	0.0719116	0.622972	0.0282641	0.119254	0.283995	0.283995	NA	NA	NA	NA	NA	0.151423	0.150076	0.472964	0.0845613
s__Succinatimonas_hippei	0.00494358	0.0889419	-0.16938254788165005;0.17926970018630686	0.955675	0.979686	0.0522662	0.784281	143	0.0307792	80	63	-0.180515	0.0998627	0.223102	0.109701	0.109701	NA	NA	NA	NA	NA	NA	NA	NA	NA	NA	NA	NA	NA	NA	0.0782787	0.622079	0.966421	0.15881	0.15881	0.400756	0.0152415	0.0804607	0.165152	0.165152	-0.103963	0.347626	0.584919	0.110693	0.110693	-0.0190662	0.856062	0.931261	0.0844423
s__Prevotella_sp_CAG_520	-0.00446919	0.108109	-0.21636339032258836;0.20742501320367587	0.967025	0.984679	0.151921	0.852896	546	0.11752	305	241	0.108553	0.0527071	0.153929	0.0560329	0.0560329	-0.160018	0.473417	0.917426	0.142365	0.142365	-0.00283586	0.98883	0.999838	0.202051	-0.0512551	0.752218	0.933394	0.133655	0.133655	-0.0350926	0.80574	0.986197	0.142696	0.142696	0.2914	0.00546472	0.0393807	0.104885	0.104885	0.175288	0.113807	0.295592	0.110849	0.110849	-0.17675	0.0930681	0.385866	0.084605
s__Raoultella_ornithinolytica	0.00432007	0.0787787	-0.15008626633444458;0.1587264128796594	0.956267	0.979686	0.0461205	0.725841	151	0.0325011	103	48	-0.165277	0.0961749	0.220826	0.099344	0.099344	0.298512	0.181794	0.751329	0.142927	0.142927	0.0964351	0.634224	0.828222	0.202169	NA	NA	NA	NA	NA	0.024559	0.713885	0.984202	0.0669834	0.0669834	0.620392	0.159934	0.285897	0.441468	0.441468	NA	NA	NA	NA	NA	-0.0150852	0.885883	0.931261	0.0844415
s__Olsenella_uli	0.00397986	0.0515556	-0.09706909934512337;0.10502881484965049	0.938468	0.971864	0.00138192	0.0582702	89	0.0191563	61	28	-0.0618701	0.478596	0.622553	0.0873179	0.0873179	-0.0841621	0.705985	0.947996	0.1422	0.1422	NA	NA	NA	NA	-0.10306	0.525687	0.830689	0.133722	0.133722	NA	NA	NA	NA	NA	0.656677	0.127836	0.25455	0.431261	0.431261	NA	NA	NA	NA	NA	NA	NA	NA	NA
s__Bacteroides_nordii	-0.00363064	0.0357347	-0.07367059765533632;0.06640931394778352	0.919074	0.965416	0.00273415	0.249198	1003	0.215885	530	473	0.192397	0.00599427	0.0385132	0.0700111	0.0700111	-0.044472	0.841973	0.947996	0.142155	0.142155	-0.0345422	0.864607	0.95732	0.202066	-0.0162527	0.920248	0.993562	0.133635	0.133635	-0.0676479	0.745685	0.984202	0.208575	0.208575	-0.0441004	0.67576	0.74646	0.105439	0.105439	-0.27526	0.0563239	0.196372	0.144227	0.144227	0.139151	0.185897	0.48849	0.0845425
s__Lactobacillus_plantarum	-0.00362974	0.0832012	-0.16670413394184566;0.15944465925390747	0.965203	0.984679	0.0447946	0.790638	77	0.0165734	44	33	-0.21933	0.0032809	0.0274447	0.074599	0.074599	0.342342	0.125966	0.657028	0.143175	0.143175	0.326763	0.109109	0.397085	0.203395	NA	NA	NA	NA	NA	-0.0175551	0.847189	0.991655	0.0910973	0.0910973	NA	NA	NA	NA	NA	NA	NA	NA	NA	NA	-0.289207	0.00610389	0.0938474	0.0848806
s__Escherichia_marmotae	0.00355258	0.0843086	-0.16169232470998288;0.1687974747731947	0.966389	0.984679	0	0	30	0.00645717	15	15	NA	NA	NA	NA	NA	0.0606063	0.785861	0.947996	0.14217	0.14217	-0.0496366	0.806453	0.918116	0.202082	-0.00580648	0.971466	0.993562	0.133634	0.133634	NA	NA	NA	NA	NA	NA	NA	NA	NA	NA	NA	NA	NA	NA	NA	NA	NA	NA	NA
s__Citrobacter_braakii	-0.00351681	0.0515976	-0.10464812107128045;0.09761450078401433	0.94566	0.974787	0.0151928	0.48982	123	0.0264744	73	50	-0.0902955	0.132907	0.273256	0.0600873	0.0600873	0.189219	0.396693	0.897406	0.142455	0.142455	0.0889126	0.660868	0.842763	0.202151	0.200685	0.217141	0.64081	0.133969	0.133969	-0.0771564	0.146417	0.780272	0.0531269	0.0531269	NA	NA	NA	NA	NA	NA	NA	NA	NA	NA	-0.109335	0.298487	0.624695	0.0845034
s__Klebsiella_michiganensis	0.00331889	0.0560455	-0.10653038770827047;0.11316815717006831	0.952779	0.979686	0.0237492	0.624132	158	0.0340077	100	58	-0.0612903	0.662873	0.770852	0.14059	0.14059	0.310387	0.165103	0.730066	0.142991	0.142991	0.207596	0.306771	0.582078	0.202595	0.311326	0.056137	0.402474	0.13444	0.13444	0.100844	0.286084	0.885775	0.0945342	0.0945342	0.207834	0.520329	0.61518	0.323307	0.323307	-0.301125	0.00680681	0.0571379	0.111274	0.111274	-0.0967935	0.3573	0.679607	0.0844898
s__Gardnerella_vaginalis	0.00235212	0.128104	-0.24873247392172515;0.2534367177647192	0.985351	0.994509	0.0681605	0.578882	44	0.00947051	21	23	NA	NA	NA	NA	NA	-0.217519	0.330051	0.869102	0.142557	0.142557	0.313628	0.123897	0.405342	0.20329	-0.237904	0.143731	0.612045	0.134105	0.134105	NA	NA	NA	NA	NA	0.6947	0.0318667	0.129753	0.323707	0.323707	NA	NA	NA	NA	NA	NA	NA	NA	NA
s__Actinomyces_sp_oral_taxon_180	-0.00219142	0.0633158	-0.12629046527382354;0.12190762753884213	0.97239	0.988137	0.00704942	0.449399	53	0.0114077	34	19	-0.162606	0.0237155	0.0916525	0.0718952	0.0718952	0.193738	0.385536	0.897406	0.14247	0.14247	NA	NA	NA	NA	0.00326307	0.983962	0.994643	0.133633	0.133633	NA	NA	NA	NA	NA	NA	NA	NA	NA	NA	NA	NA	NA	NA	NA	NA	NA	NA	NA
s__Kluyvera_cryocrescens	0.00162253	0.126768	-0.2468429245984906;0.25008798724811593	0.989788	0.994509	0.0319362	0.431939	38	0.00817908	22	16	NA	NA	NA	NA	NA	NA	NA	NA	NA	NA	0.313057	0.124573	0.405342	0.203285	NA	NA	NA	NA	NA	NA	NA	NA	NA	NA	NA	NA	NA	NA	NA	NA	NA	NA	NA	NA	NA	NA	NA	NA
s__Phascolarctobacterium_faecium	-0.00161082	0.0574204	-0.11415483585432751;0.11093319461407217	0.97762	0.991445	0.0297737	0.62807	2125	0.457383	1069	1056	0.120553	0.209695	0.376103	0.0961042	0.0961042	0.213538	0.338957	0.869102	0.142542	0.142542	-0.212765	0.294951	0.562052	0.202622	0.164524	0.311368	0.741147	0.133859	0.133859	-0.0262316	0.621457	0.966421	0.0531234	0.0531234	-0.0227538	0.903487	0.923836	0.187648	0.187648	0.0617761	0.576613	0.751344	0.110643	0.110643	-0.110938	0.291467	0.61811	0.0845053
s__Clostridium_sp_CAG_413	0.00106128	0.0805533	-0.15682319977304102;0.15894576395438806	0.989488	0.994509	0.0597935	0.822584	179	0.0385278	89	90	-0.0374551	0.563366	0.699445	0.0648181	0.0648181	-0.214723	0.33629	0.869102	0.142546	0.142546	NA	NA	NA	NA	0.119021	0.463697	0.830203	0.133752	0.133752	0.0286794	0.719398	0.984202	0.0798283	0.0798283	0.345575	0.463255	0.569967	0.471132	0.471132	-0.259051	0.0197268	0.106032	0.111109	0.111109	0.0029065	0.97794	0.983269	0.0844404
s__Lactobacillus_ruminis	0.0009259	0.0709838	-0.13820243267327442;0.14005423232911623	0.989593	0.994509	0.052039	0.807091	323	0.0695222	155	168	-0.241989	0.0135755	0.0633033	0.0980385	0.0980385	-0.279056	0.211818	0.800491	0.142828	0.142828	NA	NA	NA	NA	-0.185236	0.254516	0.681394	0.13392	0.13392	0.116683	0.0281403	0.469459	0.0531509	0.0531509	0.116264	0.265827	0.393939	0.104486	0.104486	-0.0618392	0.57622	0.751344	0.110642	0.110642	0.218598	0.0379246	0.23416	0.0846921
s__Erysipelothrix_larvae	-0.000789162	0.109127	-0.21467880588682572;0.21310048131846934	0.99423	0.996215	0.0529841	0.721758	77	0.0165734	47	30	-0.205162	0.130617	0.269628	0.135719	0.135719	0.273392	0.221202	0.808736	0.1428	0.1428	NA	NA	NA	NA	0.340928	0.0366301	0.297972	0.134601	0.134601	NA	NA	NA	NA	NA	NA	NA	NA	NA	NA	NA	NA	NA	NA	NA	NA	NA	NA	NA
s__Bifidobacterium_longum	0.000490002	0.0413586	-0.08057293263886252;0.0815529359074532	0.990547	0.994509	0.00751205	0.335688	3295	0.709212	1593	1702	-0.126997	0.0234086	0.0911518	0.0560274	0.0560274	0.0926836	0.677824	0.947996	0.142214	0.142214	-0.297534	0.144132	0.405342	0.203166	-0.0943698	0.56115	0.830689	0.133708	0.133708	-0.00517963	0.954173	0.991655	0.0901325	0.0901325	-0.306058	0.202041	0.328771	0.239903	0.239903	-0.0104613	0.971205	0.98599	0.289807	0.289807	0.0562144	0.592828	0.827582	0.084457
s__Bacteroides_caccae	0.000246388	0.0770522	-0.15077586777852964;0.1512686446182483	0.997449	0.997449	0.0646009	0.794174	3185	0.685536	1601	1584	0.151822	0.00678003	0.0405225	0.0560754	0.0560754	-0.086222	0.699139	0.947996	0.142203	0.142203	-0.201088	0.322102	0.605041	0.202561	-0.169632	0.296619	0.733742	0.133873	0.133873	0.11422	0.487856	0.908794	0.164647	0.164647	-0.175699	0.499991	0.603713	0.260486	0.260486	-0.0286907	0.795391	0.897859	0.11064	0.11064	0.296252	0.00497761	0.0887595	0.0849023
[truncated: 36 more columns]

## Sheet: microbial pathways
Microbial pathway	Effect-size	S.E.	C.I.	P-value	Random eff. Q-value	Tau^2	I^2	N	Prevalence	N.positive	N.negative	CRC_Effect	CRC_Pvalue	CRC_Qvalue	CRC_SE	CRC_SE	T2D_Effect	T2D_Pvalue	T2D_Qvalue	T2D_SE	T2D_SE	CD_Effect	CD_Pvalue	CD_Qvalue	CD_SE	CD_SE	UC_Effect	UC_Pvalue	UC_Qvalue	UC_SE	UC_SE	CAD_Effect	CAD_Pvalue	CAD_Qvalue	CAD_SE	CAD_SE	HF_Effect	HF_Pvalue	HF_Qvalue	HF_SE	HF_SE	ACVD_Effect	ACVD_Pvalue	ACVD_Qvalue	ACVD_SE	ACVD_SE	cirrhosis_Effect	cirrhosis_Pvalue	cirrhosis_Qvalue
PWY-7199: pyrimidine deoxyribonucleosides salvage	-0.358354	0.0815207	-0.5181343039429845;-0.1985730400692495	1.1034e-05	9.0451e-05	0.0758995	0.845612	4635	0.998062	2295	2340	-0.254276	0.00203079	0.00691054	0.0824048	0.0824048	-0.0959331	0.37049	0.943329	0.107121	0.107121	-0.456807	0.0479945	0.132674	0.231012	0.231012	-0.276858	0.0127386	0.0772065	0.111143	0.111143	-0.150754	0.151883	0.398571	0.0845602	0.0845602	-0.948671	4.0895e-05	0.000796488	0.0976164	0.0976164	-0.876377	0	0	0.120287	0.120287	-0.816812	2e-09	2.7e-08
PWY-7323: superpathway of GDP-mannose-derived O-antigen building blocks biosynthesis	-0.357967	0.0751023	-0.5051671256420966;-0.2107661860218061	1.876e-06	4.4335e-05	0.0604372	0.797324	4536	0.976744	2237	2299	-0.184936	0.0894892	0.140261	0.108908	0.108908	-0.0624293	0.457128	0.943329	0.0839572	0.0839572	-0.564197	0.0549321	0.136357	0.293942	0.293942	-0.547469	1.182e-06	0.000253445	0.112678	0.112678	-0.394402	0.000192391	0.0146885	0.0852573	0.0852573	-0.589125	0.0104122	0.036005	0.0945356	0.0945356	-0.921953	0	0	0.120848	0.120848	-0.829575	1e-09	2.1e-08
PWY-7456: mannan degradation	-0.350773	0.0829545	-0.5133633793884319;-0.18818180387221561	2.3526e-05	0.000134971	0.077865	0.831075	4525	0.974376	2225	2300	-0.17	0.0297072	0.0580641	0.0781977	0.0781977	-0.141952	0.075881	0.564754	0.0799682	0.0799682	-0.679859	0.0654618	0.147827	0.369069	0.369069	-0.430178	0.000120687	0.00398267	0.111888	0.111888	-0.341401	0.00122604	0.0505129	0.0850532	0.0850532	-0.827422	0.000336064	0.00312387	0.0964282	0.0964282	-0.830343	0	0	0.119747	0.119747	-0.878194	0	8e-09
COA-PWY: coenzyme A biosynthesis I	-0.347849	0.0872762	-0.5189103241379126;-0.17678754299513366	6.7307e-05	0.000273221	0.089031	0.863777	4636	0.998277	2293	2343	-0.278957	0.0001145	0.000811568	0.0723135	0.0723135	-0.0719768	0.580011	0.943329	0.13007	0.13007	-0.526605	0.0533663	0.136357	0.272578	0.272578	-0.223068	0.0443908	0.155533	0.110958	0.110958	-0.181098	0.0853174	0.283474	0.0846132	0.0846132	-1.09165	2.514e-06	0.000257092	0.0992034	0.0992034	-0.779824	0	0	0.119185	0.119185	-0.816213	2e-09	2.7e-08
THISYNARA-PWY: superpathway of thiamin diphosphate biosynthesis III (eukaryotes)	-0.347776	0.092771	-0.5296068110123663;-0.16594443200618833	0.000177716	0.000560039	0.104718	0.873667	4631	0.997201	2291	2340	-0.286766	0.000503333	0.00224601	0.0824282	0.0824282	-0.0617688	0.641037	0.943329	0.13248	0.13248	-0.353148	0.074643	0.160574	0.198103	0.198103	-0.20089	0.070054	0.182156	0.110893	0.110893	-0.293904	0.00533004	0.098644	0.084895	0.084895	-1.11998	1.392e-06	0.000189791	0.099541	0.099541	-0.890919	0	0	0.120463	0.120463	-0.790882	6e-09	4.9e-08
TRPSYN-PWY: L-tryptophan biosynthesis	-0.347042	0.0757629	-0.49553743567247865;-0.1985469746179166	4.636e-06	6.7287e-05	0.062289	0.815904	4625	0.995909	2287	2338	-0.341267	1.8014e-05	0.00029382	0.0795833	0.0795833	-0.0484922	0.723618	0.97019	0.137128	0.137128	-0.566217	0.0150986	0.0825273	0.233011	0.233011	-0.220273	0.0471282	0.159372	0.11096	0.11096	-0.203506	0.0532541	0.226193	0.0846586	0.0846586	-0.912444	7.8686e-05	0.00107276	0.097246	0.097246	-0.761246	0	1e-09	0.118987	0.118987	-0.752201	2.6e-08	1.44e-07
PWY-6609: adenine and adenosine salvage III	-0.345047	0.0675608	-0.4774663180066663;-0.21262802828452254	3.27e-07	2.5336e-05	0.0454295	0.730178	4641	0.999354	2298	2343	-0.279883	0.000134511	0.000859779	0.0733051	0.0733051	-0.0869407	0.504014	0.943329	0.130114	0.130114	-0.509144	0.0458049	0.128384	0.25493	0.25493	-0.210058	0.0582704	0.173597	0.110927	0.110927	-0.263292	0.0124939	0.131987	0.0848054	0.0848054	-0.598725	0.00923381	0.0331283	0.0946002	0.0946002	-0.820585	0	0	0.119636	0.119636	-0.837917	1e-09	2.1e-08
PWY-4242: pantothenate and coenzyme A biosynthesis III	-0.342436	0.085839	-0.5106803210908409;-0.17419152813846758	6.6273e-05	0.000271325	0.0855836	0.857878	4635	0.998062	2293	2342	-0.282613	8.3405e-05	0.000721078	0.0718314	0.0718314	-0.0666285	0.604644	0.943329	0.128693	0.128693	-0.534987	0.043662	0.128384	0.265197	0.265197	-0.223343	0.0441314	0.155533	0.110959	0.110959	-0.148725	0.157461	0.405729	0.084557	0.084557	-1.04203	6.868e-06	0.000401297	0.0986304	0.0986304	-0.771255	0	0	0.119093	0.119093	-0.836376	1e-09	2.1e-08
PWY-5030: L-histidine degradation III	-0.341445	0.0866622	-0.511303338937083;-0.17158739883479937	8.1497e-05	0.000300283	0.0910283	0.860129	4496	0.968131	2214	2282	-0.0233243	0.772806	0.828882	0.0807889	0.0807889	-0.0951381	0.331455	0.943329	0.0979605	0.0979605	-0.228341	0.0296463	0.110542	0.104995	0.104995	-0.30397	0.00629766	0.0491217	0.111268	0.111268	-0.284888	0.00690348	0.107936	0.0848676	0.0848676	-0.807229	0.000466239	0.00373905	0.0962448	0.0962448	-0.928308	0	0	0.120928	0.120928	-0.790501	6e-09	4.9e-08
PWY-724: superpathway of L-lysine, L-threonine and L-methionine biosynthesis II	-0.340548	0.0824872	-0.5022224960154817;-0.17887257382218982	3.6516e-05	0.000178479	0.0774828	0.836759	4631	0.997201	2290	2341	-0.289707	8.8434e-05	0.000733843	0.0738989	0.0738989	-0.0682766	0.592501	0.943329	0.127568	0.127568	-0.483668	0.0628509	0.145508	0.260002	0.260002	-0.229998	0.0382276	0.145273	0.110981	0.110981	-0.237653	0.024083	0.152939	0.0847379	0.0847379	-0.962078	3.1927e-05	0.000687268	0.0977568	0.0977568	-0.80717	0	0	0.119485	0.119485	-0.828584	1e-09	2.1e-08
PWY-6151: S-adenosyl-L-methionine cycle I	-0.340341	0.0685504	-0.47469986159504163;-0.205982147815866	6.88e-07	2.5336e-05	0.0476057	0.751565	4642	0.999569	2298	2344	-0.32794	6.886e-06	0.000193392	0.0729215	0.0729215	-0.085991	0.476012	0.943329	0.12065	0.12065	-0.593629	0.0174496	0.0854719	0.249729	0.249729	-0.200574	0.0705046	0.182156	0.110897	0.110897	-0.142185	0.176501	0.438654	0.084547	0.084547	-0.635314	0.0057608	0.0264738	0.0948554	0.0948554	-0.797265	0	0	0.119376	0.119376	-0.795123	5e-09	4.6e-08
PANTOSYN-PWY: pantothenate and coenzyme A biosynthesis I	-0.33968	0.0860454	-0.5083285735629112;-0.17103050777764098	7.8913e-05	0.000297633	0.0863151	0.862426	4633	0.997631	2293	2340	-0.2557	0.000613861	0.00261582	0.0746479	0.0746479	-0.0799369	0.491571	0.943329	0.116219	0.116219	-0.497821	0.0588486	0.140431	0.263492	0.263492	-0.230829	0.0375374	0.145273	0.110982	0.110982	-0.0989712	0.346594	0.564038	0.084492	0.084492	-0.97813	2.3646e-05	0.000607122	0.0979272	0.0979272	-0.874884	0	0	0.120269	0.120269	-0.833063	1e-09	2.1e-08
PWY-7539: 6-hydroxymethyl-dihydropterin diphosphate biosynthesis III (Chlamydia)	-0.336133	0.0801463	-0.49321933562942866;-0.17904602492626143	2.7409e-05	0.000150906	0.0717334	0.843757	4618	0.994401	2286	2332	-0.178755	0.0861013	0.136207	0.104149	0.104149	-0.0989524	0.286825	0.943329	0.0929033	0.0929033	-0.0374801	0.893305	0.922059	0.279444	0.279444	-0.205793	0.0635616	0.178272	0.110925	0.110925	-0.063085	0.548453	0.708347	0.0844613	0.0844613	-0.779778	0.0007198	0.00525711	0.0960022	0.0960022	-1.06334	0	0	0.12275	0.12275	-0.665195	7.25e-07	2.605e-06
PWY-6147: 6-hydroxymethyl-dihydropterin diphosphate biosynthesis I	-0.335903	0.0795741	-0.49186787999934634;-0.17993748318754985	2.4294e-05	0.000135314	0.0705182	0.841711	4620	0.994832	2286	2334	-0.191234	0.0510596	0.0882743	0.0980197	0.0980197	-0.0969245	0.294907	0.943329	0.0925366	0.0925366	-0.0335416	0.904821	0.925998	0.28051	0.28051	-0.205085	0.0644692	0.178272	0.110921	0.110921	-0.06167	0.557456	0.713269	0.0844604	0.0844604	-0.773559	0.000792844	0.00540588	0.0959483	0.0959483	-1.05811	0	0	0.122675	0.122675	-0.654838	1.054e-06	3.65e-06
PWY-5154: L-arginine biosynthesis III (via N-acetyl-L-citrulline)	-0.334175	0.0853216	-0.5014056271676777;-0.16694494015997657	8.9786e-05	0.000325815	0.0862143	0.857033	4626	0.996124	2289	2337	-0.225363	0.00541937	0.0149904	0.0810369	0.0810369	-0.111107	0.304925	0.943329	0.108299	0.108299	-0.521213	0.00319064	0.028234	0.176757	0.176757	-0.244528	0.027662	0.125658	0.111046	0.111046	-0.139259	0.185558	0.44232	0.0845426	0.0845426	-0.876009	0.000148726	0.00173796	0.0968866	0.0968866	-0.973085	0	0	0.121508	0.121508	-0.852938	0	1.8e-08
RIBOSYN2-PWY: flavin biosynthesis I (bacteria and plants)	-0.333084	0.0732917	-0.47673561508081874;-0.18943225462164995	5.503e-06	7.063e-05	0.0567884	0.783745	4636	0.998277	2296	2340	-0.251924	0.00157055	0.00550272	0.0796895	0.0796895	-0.0829262	0.508737	0.943329	0.125493	0.125493	-0.466967	0.0739687	0.160574	0.261342	0.261342	-0.200798	0.0702271	0.182156	0.110911	0.110911	-0.192298	0.0677396	0.253153	0.0846353	0.0846353	-0.638609	0.00551514	0.0256329	0.094879	0.094879	-0.935439	0	0	0.121019	0.121019	-0.787113	6e-09	5e-08
PWY66-422: D-galactose degradation V (Leloir pathway)	-0.332329	0.0684921	-0.4665732057702686;-0.19808419529749358	1.222e-06	3.4394e-05	0.0474294	0.761274	4623	0.995478	2284	2339	-0.341375	3.974e-06	0.000193392	0.0740072	0.0740072	-0.037825	0.774304	0.97019	0.13191	0.13191	-0.582885	0.0149889	0.0825273	0.239609	0.239609	-0.191662	0.0839112	0.199988	0.110888	0.110888	-0.262267	0.0128391	0.132242	0.0848026	0.0848026	-0.802866	0.000499969	0.00393245	0.0962057	0.0962057	-0.649153	3.8e-08	1.14e-07	0.117886	0.117886	-0.783349	8e-09	5.6e-08
PWY-5659: GDP-mannose biosynthesis	-0.331546	0.0659037	-0.46071768152771575;-0.20237510930367744	4.89e-07	2.5336e-05	0.0454555	0.766271	4613	0.993325	2279	2334	-0.261658	9.9798e-05	0.000767692	0.0672456	0.0672456	-0.0608841	0.529391	0.943329	0.0968049	0.0968049	-0.383246	0.000285794	0.00458223	0.10564	0.10564	-0.415322	0.000203479	0.00459434	0.111806	0.111806	-0.216313	0.0399708	0.198409	0.0846869	0.0846869	-0.683617	0.00298676	0.0156613	0.0952142	0.0952142	-0.792357	0	0	0.119322	0.119322	-0.722683	8.4e-08	3.87e-07
PWY-6121: 5-aminoimidazole ribonucleotide biosynthesis I	-0.331464	0.085294	-0.49864079682206586;-0.16428814606276024	0.000101851	0.000361384	0.0847239	0.859056	4637	0.998493	2294	2343	-0.27387	9.9357e-05	0.000767692	0.0703645	0.0703645	-0.0709185	0.586745	0.943329	0.130471	0.130471	-0.512145	0.0309623	0.113686	0.237373	0.237373	-0.211273	0.056827	0.171682	0.110925	0.110925	-0.140445	0.181846	0.438654	0.0845444	0.0845444	-1.05209	5.62e-06	0.000383107	0.0987447	0.0987447	-0.758364	0	1e-09	0.118957	0.118957	-0.790963	6e-09	4.9e-08
PWY-841: superpathway of purine nucleotides de novo biosynthesis I	-0.331261	0.0744896	-0.47726021814162833;-0.18526080615787932	8.705e-06	8.5642e-05	0.0601327	0.812695	4619	0.994617	2283	2336	-0.187203	0.0102599	0.0245316	0.0729285	0.0729285	-0.0733027	0.523253	0.943329	0.114833	0.114833	-0.389679	0.0897448	0.185627	0.229663	0.229663	-0.384851	0.000566223	0.00757006	0.111638	0.111638	-0.251808	0.0168715	0.146961	0.0847743	0.0847743	-0.854387	0.000214792	0.00220142	0.0966797	0.0966797	-0.827375	0	0	0.119713	0.119713	-0.712911	1.22e-07	5.27e-07
DENOVOPURINE2-PWY: superpathway of purine nucleotides de novo biosynthesis II	-0.330312	0.0742104	-0.475764682901709;-0.18486002992660527	8.546e-06	8.5642e-05	0.0595239	0.80834	4618	0.994401	2282	2336	-0.199243	0.00729467	0.0186795	0.0742588	0.0742588	-0.0700175	0.553588	0.943329	0.118195	0.118195	-0.389519	0.0838729	0.17617	0.225332	0.225332	-0.379938	0.000663889	0.00813738	0.111613	0.111613	-0.249426	0.0179329	0.146961	0.084768	0.084768	-0.854247	0.000215298	0.00220142	0.0966783	0.0966783	-0.807689	0	0	0.119491	0.119491	-0.716753	1.06e-07	4.72e-07
PWY0-1296: purine ribonucleosides degradation	-0.329529	0.0650738	-0.45707418245870235;-0.20198472864758044	4.11e-07	2.5336e-05	0.0410851	0.727346	4626	0.996124	2287	2339	-0.334498	6.925e-06	0.000193392	0.0743996	0.0743996	-0.0786762	0.491524	0.943329	0.114374	0.114374	-0.601313	0.0201701	0.0874036	0.258833	0.258833	-0.178712	0.106873	0.23512	0.110835	0.110835	-0.16743	0.111592	0.326071	0.0845881	0.0845881	-0.667514	0.00373397	0.0186243	0.0950918	0.0950918	-0.685139	7e-09	2.3e-08	0.118221	0.118221	-0.788416	6e-09	5e-08
ANAGLYCOLYSIS-PWY: glycolysis III (from glucose)	-0.326384	0.0779587	-0.47918294945238515;-0.17358480489638564	2.8313e-05	0.000154115	0.0675622	0.816329	4624	0.995693	2285	2339	-0.282822	0.00029632	0.00155733	0.0781602	0.0781602	-0.0553958	0.66118	0.943329	0.126392	0.126392	-0.458761	0.0407973	0.127201	0.224269	0.224269	-0.258977	0.0197272	0.106506	0.111078	0.111078	-0.302767	0.00410736	0.0880922	0.0849227	0.0849227	-0.893399	0.000110052	0.00141419	0.0970565	0.0970565	-0.790931	0	0	0.119306	0.119306	-0.775877	1e-08	6.9e-08
ANAEROFRUCAT-PWY: homolactic fermentation	-0.324467	0.0664124	-0.45463580849350416;-0.19429908598892984	1.031e-06	3.1901e-05	0.0442369	0.73753	4608	0.992248	2275	2333	-0.282741	0.000322741	0.00162401	0.0786193	0.0786193	-0.0317352	0.788634	0.97019	0.118377	0.118377	-0.49633	0.0125217	0.0765649	0.198763	0.198763	-0.418324	0.000183302	0.00459434	0.111822	0.111822	-0.30141	0.00427632	0.0880922	0.0849184	0.0849184	-0.673782	0.00342493	0.0174304	0.0951391	0.0951391	-0.743234	0	2e-09	0.118799	0.118799	-0.738733	4.5e-08	2.3e-07
PWY-6703: preQ0 biosynthesis	-0.324396	0.0855713	-0.49211602079004946;-0.15667635317875572	0.000150076	0.000489022	0.0856027	0.8626	4631	0.997201	2293	2338	-0.197145	0.00416623	0.0123164	0.0688044	0.0688044	-0.071192	0.540087	0.943329	0.116197	0.116197	-0.414609	0.0865798	0.180281	0.241935	0.241935	-0.25106	0.0237719	0.118583	0.111049	0.111049	-0.065782	0.531495	0.701846	0.0844632	0.0844632	-0.893091	0.000110646	0.00141419	0.0970534	0.0970534	-0.962925	0	0	0.121374	0.121374	-0.797272	4e-09	4.3e-08
THRESYN-PWY: superpathway of L-threonine biosynthesis	-0.324179	0.0836628	-0.48815849305118303;-0.16020029802819197	0.000106698	0.00037035	0.0811872	0.847471	4633	0.997631	2292	2341	-0.273652	0.000175259	0.0010416	0.0729303	0.0729303	-0.0446776	0.731903	0.97019	0.130409	0.130409	-0.401288	0.0561305	0.136357	0.210096	0.210096	-0.222662	0.044779	0.155533	0.110958	0.110958	-0.195055	0.0639041	0.241546	0.0846409	0.0846409	-0.97734	2.4e-05	0.000607122	0.0979188	0.0979188	-0.832616	0	0	0.119773	0.119773	-0.781491	8e-09	5.8e-08
PWY-6317: galactose degradation I (Leloir pathway)	-0.324042	0.0638517	-0.44919113071980904;-0.19889261253801588	3.88e-07	2.5336e-05	0.0390645	0.727681	4619	0.994617	2282	2337	-0.322484	3.811e-06	0.000193392	0.0697796	0.0697796	-0.0391021	0.746379	0.97019	0.120902	0.120902	-0.555201	0.0206938	0.0883012	0.239981	0.239981	-0.209095	0.0594429	0.174089	0.110931	0.110931	-0.217164	0.0391982	0.198409	0.0846889	0.0846889	-0.716809	0.00185955	0.0110415	0.0954752	0.0954752	-0.64837	3.9e-08	1.17e-07	0.117878	0.117878	-0.762276	1.8e-08	1.07e-07
COLANSYN-PWY: colanic acid building blocks biosynthesis	-0.323074	0.0687461	-0.4578160976303072;-0.1883313588801495	2.608e-06	4.7287e-05	0.0481127	0.785004	4539	0.97739	2240	2299	-0.240494	0.0042511	0.0124672	0.0841212	0.0841212	-0.0206954	0.764189	0.97019	0.0689881	0.0689881	-0.471582	0.125071	0.234507	0.307454	0.307454	-0.505089	6.954e-06	0.000426171	0.112364	0.112364	-0.447937	2.3646e-05	0.00487108	0.0854927	0.0854927	-0.432621	0.0595182	0.124544	0.0936257	0.0936257	-0.858382	0	0	0.120073	0.120073	-0.730987	6.1e-08	2.91e-07
PWY-6700: queuosine biosynthesis	-0.322761	0.0719455	-0.4637739469306883;-0.1817474498728766	7.251e-06	8.2697e-05	0.0541237	0.770678	4642	0.999569	2299	2343	-0.283898	0.000121821	0.000811568	0.073885	0.073885	-0.0981529	0.366503	0.943329	0.108691	0.108691	-0.526069	0.0662343	0.148173	0.2864	0.2864	-0.230039	0.0382288	0.145273	0.111002	0.111002	-0.130853	0.213486	0.45384	0.0845306	0.0845306	-0.579079	0.0117873	0.0374565	0.0944692	0.0944692	-0.852535	0	0	0.120004	0.120004	-0.819955	2e-09	2.7e-08
PWY-5667: CDP-diacylglycerol biosynthesis I	-0.32257	0.0693681	-0.458531675758459;-0.18660879756230964	3.317e-06	5.4793e-05	0.049275	0.753831	4636	0.998277	2294	2342	-0.278362	7.4337e-05	0.000679911	0.0702587	0.0702587	-0.069032	0.591434	0.943329	0.128609	0.128609	-0.502996	0.033952	0.117305	0.237191	0.237191	-0.216216	0.0513022	0.162085	0.11094	0.11094	-0.15191	0.148771	0.392907	0.084562	0.084562	-0.607035	0.00831168	0.0321273	0.0946569	0.0946569	-0.803529	0	0	0.119445	0.119445	-0.840618	1e-09	2.1e-08
COMPLETE-ARO-PWY: superpathway of aromatic amino acid biosynthesis	-0.322525	0.0816091	-0.48247883445938766;-0.1625712436832983	7.7477e-05	0.000296355	0.0754985	0.841015	4633	0.997631	2292	2341	-0.306035	2.3149e-05	0.000331801	0.0723124	0.0723124	-0.0642193	0.603519	0.943329	0.123654	0.123654	-0.540162	0.0388651	0.127171	0.261502	0.261502	-0.219391	0.0479976	0.159372	0.11095	0.11095	-0.109302	0.298631	0.515199	0.0845034	0.0845034	-0.940893	4.7149e-05	0.000838438	0.0975358	0.0975358	-0.74975	0	1e-09	0.118866	0.118866	-0.803725	3e-09	3.4e-08
PWY0-1319: CDP-diacylglycerol biosynthesis II	-0.322502	0.0693428	-0.45841356498201685;-0.18658995092918246	3.306e-06	5.4793e-05	0.049225	0.753653	4636	0.998277	2294	2342	-0.278318	7.4747e-05	0.000679911	0.0702708	0.0702708	-0.0690238	0.591485	0.943329	0.128612	0.128612	-0.503018	0.0339447	0.117305	0.237191	0.237191	-0.21614	0.0513836	0.162085	0.11094	0.11094	-0.15191	0.148771	0.392907	0.084562	0.084562	-0.606896	0.00832639	0.0321273	0.0946559	0.0946559	-0.803274	0	0	0.119442	0.119442	-0.840251	1e-09	2.1e-08
ARGSYNBSUB-PWY: L-arginine biosynthesis II (acetyl cycle)	-0.321974	0.0804083	-0.47957435509701385;-0.16437388506616257	6.2217e-05	0.000259859	0.0720847	0.810871	4630	0.996985	2289	2341	-0.33861	5.729e-06	0.000193392	0.0746468	0.0746468	-0.0741707	0.571535	0.943329	0.131092	0.131092	-0.736595	0.0111929	0.0747745	0.290385	0.290385	-0.197921	0.0743564	0.186543	0.110916	0.110916	-0.168803	0.108693	0.32217	0.0845906	0.0845906	-0.846422	0.000245458	0.0024486	0.0966046	0.0966046	-0.655576	2.8e-08	8.6e-08	0.117944	0.117944	-0.870493	0	1e-08
PWY-6168: flavin biosynthesis III (fungi)	-0.321253	0.0665195	-0.4516315426948413;-0.19087493475868125	1.369e-06	3.4515e-05	0.0441882	0.755662	4625	0.995909	2289	2336	-0.243603	0.000776781	0.00314032	0.0724805	0.0724805	-0.0683322	0.524375	0.943329	0.107337	0.107337	-0.469254	0.0459085	0.128384	0.23507	0.23507	-0.220018	0.047361	0.159372	0.110949	0.110949	-0.0887181	0.398796	0.600395	0.0844819	0.0844819	-0.474848	0.038691	0.0864733	0.0938446	0.0938446	-0.893036	0	0	0.120489	0.120489	-0.788532	6e-09	5e-08
CITRULBIO-PWY: L-citrulline biosynthesis	-0.321135	0.0784517	-0.4749004296335294;-0.1673697503460145	4.2507e-05	0.000196455	0.0700362	0.812528	4553	0.980405	2250	2303	-0.100555	0.382905	0.470426	0.115242	0.115242	-0.0818952	0.475271	0.943329	0.11471	0.11471	-0.258853	0.0429192	0.128224	0.127861	0.127861	-0.385982	0.000545426	0.00757006	0.11164	0.11164	-0.305104	0.0038307	0.0880922	0.0849302	0.0849302	-0.609437	0.00806106	0.0321273	0.0946734	0.0946734	-1.03385	0	0	0.122333	0.122333	-0.7517	2.7e-08	1.45e-07
ARO-PWY: chorismate biosynthesis I	-0.320653	0.0815713	-0.48053284647747097;-0.16077317726013804	8.461e-05	0.000309377	0.0754491	0.840395	4634	0.997847	2293	2341	-0.300859	2.9034e-05	0.000392377	0.0719601	0.0719601	-0.0667353	0.574878	0.943329	0.118983	0.118983	-0.536832	0.0427677	0.128224	0.264975	0.264975	-0.222538	0.0449007	0.155533	0.110959	0.110959	-0.109772	0.29656	0.515199	0.0845039	0.0845039	-0.935794	5.1733e-05	0.000853728	0.0974833	0.0974833	-0.737345	1e-09	2e-09	0.118738	0.118738	-0.816505	2e-09	2.7e-08
PWY-6737: starch degradation V	-0.320567	0.070381	-0.4585133888307419;-0.18262000333532405	5.245e-06	7.063e-05	0.0514313	0.728255	4633	0.997631	2292	2341	-0.308568	9.874e-06	0.000245805	0.069813	0.069813	-0.0726343	0.538088	0.943329	0.117969	0.117969	-0.640497	0.00849617	0.0609949	0.243379	0.243379	-0.225112	0.0424966	0.1545	0.110968	0.110968	-0.246168	0.0194787	0.150934	0.0847595	0.0847595	-0.508889	0.0267658	0.0659563	0.0940354	0.0940354	-0.75965	0	1e-09	0.11897	0.11897	-0.897171	0	6e-09
PWY-6126: superpathway of adenosine nucleotides de novo biosynthesis II	-0.319104	0.0641981	-0.444931817976501;-0.1932753549115806	6.67e-07	2.5336e-05	0.0397557	0.704487	4635	0.998062	2293	2342	-0.278912	0.000362307	0.00171371	0.0782116	0.0782116	-0.0727995	0.556172	0.943329	0.123696	0.123696	-0.436733	0.0446075	0.128384	0.21746	0.21746	-0.332153	0.00287239	0.030055	0.111421	0.111421	-0.197728	0.0603594	0.232412	0.0846464	0.0846464	-0.559996	0.0148509	0.0427749	0.0943459	0.0943459	-0.77876	0	0	0.119174	0.119174	-0.749163	3e-08	1.59e-07
CALVIN-PWY: Calvin-Benson-Bassham cycle	-0.318298	0.0748591	-0.4650215066303579;-0.17157364016089813	2.1191e-05	0.000126884	0.0606958	0.802172	4629	0.99677	2290	2339	-0.305839	5.1673e-05	0.000553617	0.0755545	0.0755545	-0.0561639	0.629399	0.943329	0.116384	0.116384	-0.471834	0.0500948	0.135767	0.240836	0.240836	-0.205785	0.0635419	0.178272	0.110912	0.110912	-0.181273	0.0850171	0.283474	0.0846136	0.0846136	-0.790059	0.000612647	0.00455587	0.0960921	0.0960921	-0.781831	0	0	0.119207	0.119207	-0.804091	3e-09	3.4e-08
PWY-3001: superpathway of L-isoleucine biosynthesis I	-0.31682	0.0817576	-0.4770653335639274;-0.15657539788344538	0.000106574	0.00037035	0.0763947	0.840196	4633	0.997631	2292	2341	-0.28491	0.000103874	0.000767692	0.0734047	0.0734047	-0.0423699	0.743794	0.97019	0.129638	0.129638	-0.462612	0.0378459	0.125544	0.222782	0.222782	-0.213911	0.0538198	0.166106	0.110933	0.110933	-0.182888	0.0822829	0.282505	0.0846167	0.0846167	-0.955543	3.6035e-05	0.000736914	0.0976882	0.0976882	-0.812015	0	0	0.11954	0.11954	-0.748413	3.1e-08	1.62e-07
PWY-7229: superpathway of adenosine nucleotides de novo biosynthesis I	-0.316764	0.0645623	-0.4433056687867326;-0.19022138275891043	9.28e-07	3.1751e-05	0.0404096	0.705879	4635	0.998062	2293	2342	-0.279573	0.000321812	0.00162401	0.0777222	0.0777222	-0.0762694	0.531101	0.943329	0.121773	0.121773	-0.452634	0.04099	0.127201	0.221485	0.221485	-0.32893	0.00315094	0.0321846	0.111403	0.111403	-0.191307	0.0691637	0.253153	0.0846333	0.0846333	-0.540184	0.0187564	0.0511425	0.0942221	0.0942221	-0.786085	0	0	0.119253	0.119253	-0.754862	2.4e-08	1.37e-07
PWY-4984: urea cycle	-0.316379	0.0815487	-0.47621473289170035;-0.15654379672972454	0.000104613	0.000368454	0.0743464	0.816573	4473	0.963178	2208	2265	-0.0414374	0.67652	0.739016	0.0993187	0.0993187	-0.0323971	0.745781	0.97019	0.0999269	0.0999269	-0.324725	0.319672	0.438068	0.326313	0.326313	-0.418379	0.000183349	0.00459434	0.111839	0.111839	-0.205541	0.0509237	0.220848	0.084663	0.084663	-0.53211	0.0205904	0.0543321	0.0941729	0.0941729	-0.952556	0	0	0.121239	0.121239	-0.792089	5e-09	4.9e-08
PWY-7219: adenosine ribonucleotides de novo biosynthesis	-0.315579	0.0708442	-0.45443356662980733;-0.17672425348458315	8.407e-06	8.5642e-05	0.0521041	0.764039	4643	0.999785	2299	2344	-0.285436	0.000168382	0.00102108	0.0758681	0.0758681	-0.0854546	0.453576	0.943329	0.114021	0.114021	-0.520852	0.0450184	0.128384	0.259843	0.259843	-0.208031	0.0607314	0.176039	0.110923	0.110923	-0.123812	0.23912	0.462523	0.0845212	0.0845212	-0.586498	0.0107572	0.0366643	0.0945181	0.0945181	-0.829249	0	0	0.119735	0.119735	-0.808298	3e-09	3.3e-08
PWY-7400: L-arginine biosynthesis IV (archaebacteria)	-0.315482	0.0773602	-0.4671077906734979;-0.16385599667717737	4.5407e-05	0.000205186	0.0653558	0.799835	4628	0.996555	2288	2340	-0.328708	6.385e-06	0.000193392	0.0728322	0.0728322	-0.0718613	0.574902	0.943329	0.12813	0.12813	-0.705819	0.0131477	0.0790507	0.284634	0.284634	-0.204509	0.0652418	0.178272	0.110929	0.110929	-0.141278	0.179273	0.438654	0.0845456	0.0845456	-0.799738	0.000525547	0.00405564	0.0961778	0.0961778	-0.676684	1e-08	3.4e-08	0.118141	0.118141	-0.838093	1e-09	2.1e-08
PWY-6123: inosine-5'-phosphate biosynthesis I	-0.315345	0.079205	-0.47058723034048616;-0.16010351547725427	6.8516e-05	0.000273493	0.0700324	0.83246	4635	0.998062	2294	2341	-0.23805	0.000799571	0.00320506	0.0709972	0.0709972	-0.0382291	0.777194	0.97019	0.135096	0.135096	-0.374968	0.120579	0.229425	0.241549	0.241549	-0.210566	0.0576523	0.172957	0.110922	0.110922	-0.17792	0.0909285	0.290883	0.0846072	0.0846072	-0.928866	5.8642e-05	0.000853728	0.0974123	0.0974123	-0.791918	0	0	0.119317	0.119317	-0.75416	2.5e-08	1.39e-07
GLUTORN-PWY: L-ornithine biosynthesis	-0.315121	0.0824277	-0.4766792016067281;-0.1535627972991654	0.000131837	0.000441609	0.0768741	0.831473	4632	0.997416	2291	2341	-0.356692	9.41e-07	0.000193392	0.0727413	0.0727413	-0.071782	0.574301	0.943329	0.127788	0.127788	-0.651465	0.026343	0.105591	0.293305	0.293305	-0.181082	0.102411	0.231233	0.110871	0.110871	-0.130962	0.213103	0.45384	0.0845308	0.0845308	-0.88886	0.000119109	0.00144814	0.0970118	0.0970118	-0.690936	5e-09	1.8e-08	0.118277	0.118277	-0.867545	0	1e-08
PWY-6385: peptidoglycan biosynthesis III (mycobacteria)	-0.314454	0.0713633	-0.45432618936049285;-0.17458212826670994	1.0511e-05	8.9906e-05	0.0528664	0.765067	4640	0.999139	2297	2343	-0.292977	0.00012032	0.000811568	0.0761876	0.0761876	-0.090959	0.445145	0.943329	0.119129	0.119129	-0.511118	0.0625768	0.145508	0.274472	0.274472	-0.203909	0.0659905	0.179177	0.110912	0.110912	-0.130305	0.215405	0.45384	0.0845299	0.0845299	-0.590049	0.0102931	0.036005	0.0945418	0.0945418	-0.845555	0	0	0.119923	0.119923	-0.806404	3e-09	3.4e-08
PWY-6124: inosine-5'-phosphate biosynthesis II	-0.314327	0.0793694	-0.46989065656670914;-0.15876257369783664	7.4856e-05	0.000289161	0.0705738	0.832857	4634	0.997847	2293	2341	-0.231768	0.00122071	0.00458249	0.0716661	0.0716661	-0.0369739	0.790068	0.97019	0.138883	0.138883	-0.379501	0.094696	0.192189	0.227093	0.227093	-0.214773	0.052862	0.164332	0.110934	0.110934	-0.177838	0.0910776	0.290883	0.0846071	0.0846071	-0.929819	5.7641e-05	0.000853728	0.097422	0.097422	-0.791463	0	0	0.119312	0.119312	-0.752621	2.6e-08	1.44e-07
GLYCOGENSYNTH-PWY: glycogen biosynthesis I (from ADP-D-Glucose)	-0.313854	0.070698	-0.4524220725672639;-0.17528579084428003	9.023e-06	8.6438e-05	0.0519759	0.780996	4623	0.995478	2285	2338	-0.342478	1.131e-06	0.000193392	0.0703613	0.0703613	-0.038067	0.782203	0.97019	0.1377	0.1377	-0.56165	0.0125751	0.0765649	0.225058	0.225058	-0.241204	0.0298111	0.127025	0.111021	0.111021	-0.170596	0.104998	0.314438	0.0845938	0.0845938	-0.821362	0.000371023	0.00317009	0.0963727	0.0963727	-0.637247	6.5e-08	1.9e-07	0.117778	0.117778	-0.770656	1.3e-08	8.1e-08
PWY-1042: glycolysis IV (plant cytosol)	-0.313372	0.0688999	-0.4484159785102373;-0.17832850730739133	5.41e-06	7.063e-05	0.0486216	0.755916	4640	0.999139	2297	2343	-0.311892	3.0289e-05	0.000394603	0.0747713	0.0747713	-0.0793756	0.518117	0.943329	0.122825	0.122825	-0.467317	0.0356676	0.120818	0.222458	0.222458	-0.189012	0.088222	0.205692	0.110867	0.110867	-0.140375	0.182063	0.438654	0.0845443	0.0845443	-0.611901	0.00781103	0.0316308	0.0946904	0.0946904	-0.817565	0	0	0.119602	0.119602	-0.778752	9e-09	6.3e-08
ARGININE-SYN4-PWY: L-ornithine de novo biosynthesis	-0.312422	0.0665428	-0.44284553022883777;-0.18199765720542407	2.665e-06	4.7287e-05	0.0449085	0.743411	4587	0.987726	2272	2315	-0.110336	0.282572	0.370239	0.10268	0.10268	-0.0546077	0.6248	0.943329	0.111659	0.111659	-0.223258	0.141855	0.253652	0.151988	0.151988	-0.278951	0.0121121	0.0753059	0.111186	0.111186	-0.171732	0.102708	0.31278	0.0845958	0.0845958	-0.404025	0.07837	0.155176	0.0934888	0.0934888	-0.857967	0	0	0.120068	0.120068	-0.847965	1e-09	2e-08
PWY-6387: UDP-N-acetylmuramoyl-pentapeptide biosynthesis I (meso-diaminopimelate containing)	-0.312414	0.0698593	-0.44933783047538706;-0.17548942109071114	7.748e-06	8.5642e-05	0.0498021	0.753401	4640	0.999139	2297	2343	-0.297388	8.3495e-05	0.000721078	0.0755915	0.0755915	-0.0887236	0.461057	0.943329	0.120367	0.120367	-0.525188	0.0594656	0.140901	0.278653	0.278653	-0.20348	0.0665595	0.179585	0.11091	0.11091	-0.128899	0.22039	0.45384	0.084528	0.084528	-0.579712	0.0116962	0.0374565	0.0944733	0.0944733	-0.813634	0	0	0.119558	0.119558	-0.805131	3e-09	3.4e-08
PEPTIDOGLYCANSYN-PWY: peptidoglycan biosynthesis I (meso-diaminopimelate containing)	-0.312274	0.0700753	-0.44962143320863257;-0.17492623017585718	8.34e-06	8.5642e-05	0.0501921	0.754561	4640	0.999139	2297	2343	-0.294355	0.000120753	0.000811568	0.0765634	0.0765634	-0.0874092	0.470481	0.943329	0.121116	0.121116	-0.521478	0.0617207	0.145276	0.279119	0.279119	-0.203046	0.0671386	0.180015	0.110909	0.110909	-0.129904	0.21682	0.45384	0.0845293	0.0845293	-0.579509	0.0117253	0.0374565	0.094472	0.094472	-0.818345	0	0	0.119611	0.119611	-0.803801	3e-09	3.4e-08
PWY-5686: UMP biosynthesis	-0.312248	0.07162	-0.45262276687811254;-0.17187238305591682	1.3019e-05	9.4488e-05	0.0535469	0.769266	4642	0.999569	2299	2343	-0.279606	0.000129561	0.000851143	0.0730557	0.0730557	-0.0824855	0.476883	0.943329	0.115961	0.115961	-0.548273	0.042887	0.128224	0.270778	0.270778	-0.185278	0.0946678	0.217179	0.110861	0.110861	-0.126141	0.230412	0.45384	0.0845243	0.0845243	-0.589723	0.010335	0.036005	0.0945396	0.0945396	-0.832046	0	0	0.119767	0.119767	-0.816189	2e-09	2.7e-08
HISTSYN-PWY: L-histidine biosynthesis	-0.311386	0.071121	-0.45078312332277315;-0.17198875679159645	1.1963e-05	9.4488e-05	0.0529831	0.766183	4637	0.998493	2295	2342	-0.299923	3.5197e-05	0.000438115	0.0724988	0.0724988	-0.0659091	0.586092	0.943329	0.121043	0.121043	-0.513686	0.0266632	0.105918	0.231765	0.231765	-0.217504	0.0499373	0.161076	0.110943	0.110943	-0.128433	0.222062	0.45384	0.0845273	0.0845273	-0.582373	0.0113195	0.0374565	0.0944908	0.0944908	-0.825745	0	0	0.119695	0.119695	-0.817347	2e-09	2.7e-08
PWY-7221: guanosine ribonucleotides de novo biosynthesis	-0.310859	0.0706644	-0.4493607872282581;-0.17235632827622951	1.0871e-05	9.0451e-05	0.0514254	0.760356	4640	0.999139	2296	2344	-0.285039	0.000160564	0.000999302	0.0755243	0.0755243	-0.0716067	0.577981	0.943329	0.128711	0.128711	-0.50612	0.0546226	0.136357	0.263348	0.263348	-0.206922	0.0620927	0.178272	0.110913	0.110913	-0.131155	0.212432	0.45384	0.0845311	0.0845311	-0.600158	0.00906856	0.0331283	0.0946099	0.0946099	-0.81975	0	0	0.119627	0.119627	-0.793727	5e-09	4.7e-08
PANTO-PWY: phosphopantothenate biosynthesis I	-0.310856	0.0759555	-0.45972893557040956;-0.16198355617553978	4.2654e-05	0.000196455	0.0630418	0.802938	4638	0.998708	2297	2341	-0.249411	0.000757053	0.00310493	0.0740522	0.0740522	-0.0864684	0.463279	0.943329	0.117891	0.117891	-0.471611	0.0510333	0.135767	0.241703	0.241703	-0.220256	0.047156	0.159372	0.110966	0.110966	-0.0829651	0.430059	0.62551	0.0844767	0.0844767	-0.601233	0.00894632	0.0331283	0.0946172	0.0946172	-0.918342	0	0	0.120803	0.120803	-0.834944	1e-09	2.1e-08
GLUCUROCAT-PWY: superpathway of &beta;-D-glucuronide and D-glucuronate degradation	-0.310619	0.0866421	-0.48043752972320575;-0.1408006349037576	0.00033697	0.0010088	0.0907564	0.873463	4546	0.978898	2250	2296	-0.302363	0.00227883	0.0076446	0.0990945	0.0990945	-0.0827924	0.413801	0.943329	0.10131	0.10131	-0.0886458	0.396928	0.509934	0.104644	0.104644	-0.116426	0.29308	0.523881	0.110735	0.110735	-0.232576	0.0272563	0.162748	0.0847253	0.0847253	-1.07455	3.571e-06	0.000292102	0.0990032	0.0990032	-0.792402	0	0	0.119322	0.119322	-0.828276	1e-09	2.1e-08
ARGSYN-PWY: L-arginine biosynthesis I (via L-ornithine)	-0.310595	0.0775302	-0.46255470241636554;-0.1586361718455763	6.1724e-05	0.000259859	0.0657239	0.804981	4629	0.99677	2289	2340	-0.328432	6.387e-06	0.000193392	0.0727722	0.0727722	-0.0719312	0.574391	0.943329	0.128083	0.128083	-0.679337	0.0173613	0.0854719	0.28556	0.28556	-0.204747	0.0649312	0.178272	0.11093	0.11093	-0.10334	0.325741	0.546485	0.0844967	0.0844967	-0.796841	0.000550318	0.00416815	0.0961521	0.0961521	-0.674189	1.2e-08	3.7e-08	0.118117	0.118117	-0.840968	1e-09	2.1e-08
PWY0-1261: anhydromuropeptides recycling	-0.310259	0.0745273	-0.45633220228594074;-0.1641851763697093	3.1407e-05	0.000167152	0.0609591	0.765176	4509	0.97093	2230	2279	-0.247612	0.000933821	0.00368081	0.0748132	0.0748132	-0.0577125	0.411493	0.943329	0.0702723	0.0702723	-0.370083	0.100598	0.199949	0.225391	0.225391	-0.536102	1.924e-06	0.000275149	0.112597	0.112597	-0.258457	0.0141963	0.13602	0.0847921	0.0847921	-0.495946	0.0308606	0.074247	0.0939613	0.0939613	-0.798175	0	0	0.119386	0.119386	-0.703984	1.72e-07	7.14e-07
THISYN-PWY: superpathway of thiamin diphosphate biosynthesis I	-0.309873	0.078628	-0.46398410513132704;-0.15576247565608636	8.1141e-05	0.000300283	0.0708016	0.847253	4593	0.989018	2275	2318	-0.176637	0.0134691	0.0306293	0.0714806	0.0714806	-0.0986924	0.0680433	0.548079	0.0540863	0.0540863	-0.304521	0.120675	0.229425	0.196219	0.196219	-0.318597	0.00420783	0.0388651	0.111314	0.111314	-0.0989519	0.346689	0.564038	0.084492	0.084492	-0.661025	0.00408062	0.0198687	0.0950433	0.0950433	-1.02123	0	0	0.122158	0.122158	-0.805563	3e-09	3.4e-08
RHAMCAT-PWY: L-rhamnose degradation I	-0.309849	0.0753123	-0.4574606935688294;-0.16223651971121894	3.8855e-05	0.000186116	0.0633957	0.812381	4618	0.994401	2283	2335	-0.217893	0.00231483	0.00768615	0.0715213	0.0715213	-0.0529034	0.64106	0.943329	0.113474	0.113474	-0.442278	0.00322842	0.028234	0.150174	0.150174	-0.25195	0.0232915	0.117553	0.111059	0.111059	-0.259166	0.0139346	0.13602	0.0847941	0.0847941	-0.773543	0.000793039	0.00540588	0.0959481	0.0959481	-0.860438	0	0	0.120097	0.120097	-0.703144	1.77e-07	7.31e-07
PWY-7242: D-fructuronate degradation	-0.308891	0.0918661	-0.4889487573411589;-0.12883357655938926	0.000772665	0.00203355	0.104228	0.888679	4550	0.979759	2251	2299	-0.318672	0.00155626	0.00549337	0.100719	0.100719	-0.0888497	0.433314	0.943329	0.113396	0.113396	-0.0635524	0.543651	0.632674	0.104647	0.104647	-0.105945	0.338625	0.558731	0.110719	0.110719	-0.250298	0.0175375	0.146961	0.0847703	0.0847703	-1.20459	2.21e-07	4.522e-05	0.100593	0.100593	-0.75884	0	1e-09	0.118962	0.118962	-0.779662	9e-09	6.2e-08
COA-PWY-1: coenzyme A biosynthesis II (mammalian)	-0.308173	0.0690197	-0.44345188059803653;-0.17289449175448426	8.007e-06	8.5642e-05	0.0484002	0.748557	4639	0.998923	2297	2342	-0.280621	0.00011988	0.000811568	0.0729575	0.0729575	-0.0687148	0.56384	0.943329	0.119059	0.119059	-0.54144	0.0405672	0.127201	0.264384	0.264384	-0.248919	0.0249834	0.120426	0.111042	0.111042	-0.0987378	0.347732	0.564038	0.0844918	0.0844918	-0.561228	0.0146337	0.0424482	0.0943537	0.0943537	-0.759397	0	1e-09	0.118967	0.118967	-0.834335	1e-09	2.1e-08
PWY-6163: chorismate biosynthesis from 3-dehydroquinate	-0.307698	0.0697838	-0.44447439840070213;-0.1709217085460344	1.037e-05	8.9906e-05	0.0499153	0.750476	4637	0.998493	2295	2342	-0.284657	5.267e-05	0.000553617	0.0703994	0.0703994	-0.0699076	0.556995	0.943329	0.11903	0.11903	-0.515485	0.0532961	0.136357	0.266743	0.266743	-0.226898	0.040887	0.149919	0.11097	0.11097	-0.153323	0.145037	0.388021	0.0845643	0.0845643	-0.588635	0.0104758	0.036005	0.0945324	0.0945324	-0.781286	0	0	0.119201	0.119201	-0.81701	2e-09	2.7e-08
PWY-5695: urate biosynthesis/inosine 5'-phosphate degradation	-0.307697	0.0716738	-0.4481779459086406;-0.16721667397121345	1.7626e-05	0.000115653	0.0543029	0.77932	4640	0.999139	2298	2342	-0.269779	0.00022366	0.00125942	0.0730975	0.0730975	-0.0769023	0.498557	0.943329	0.113633	0.113633	-0.46281	0.0417669	0.128058	0.227332	0.227332	-0.216307	0.0512208	0.162085	0.110948	0.110948	-0.0801666	0.445768	0.637697	0.0844742	0.0844742	-0.533234	0.0203261	0.053983	0.0941797	0.0941797	-0.910768	0	0	0.120708	0.120708	-0.78992	6e-09	4.9e-08
PWY-5097: L-lysine biosynthesis VI	-0.307587	0.0712606	-0.44725810417864875;-0.1679165680851237	1.5861e-05	0.000108537	0.0527418	0.762165	4639	0.998923	2296	2343	-0.29041	9.2371e-05	0.000753304	0.0742775	0.0742775	-0.0798885	0.516796	0.943329	0.123229	0.123229	-0.512033	0.0529081	0.136357	0.264525	0.264525	-0.205684	0.0636614	0.178272	0.110908	0.110908	-0.128134	0.22314	0.45384	0.0845269	0.0845269	-0.581806	0.0113989	0.0374565	0.0944871	0.0944871	-0.823733	0	0	0.119672	0.119672	-0.806764	3e-09	3.4e-08
PWY-7187: pyrimidine deoxyribonucleotides de novo biosynthesis II	-0.307445	0.0771976	-0.4587522807957136;-0.15613767885114407	6.8174e-05	0.000273493	0.0650071	0.798447	4617	0.994186	2282	2335	-0.207763	0.00641436	0.0171412	0.0762205	0.0762205	-0.0624566	0.610521	0.943329	0.122625	0.122625	-0.502209	0.0793471	0.167395	0.286243	0.286243	-0.415801	0.000200004	0.00459434	0.111804	0.111804	-0.210168	0.0459435	0.215099	0.0846731	0.0846731	-0.824267	0.000353859	0.00317009	0.0963993	0.0963993	-0.716693	2e-09	6e-09	0.118529	0.118529	-0.714389	1.16e-07	5.03e-07
PWY-3841: folate transformations II	-0.306885	0.0719445	-0.447896382824528;-0.16587409355170507	1.9938e-05	0.000123556	0.0541913	0.768975	4638	0.998708	2295	2343	-0.256939	0.000288718	0.00155186	0.0708756	0.0708756	-0.0821698	0.491251	0.943329	0.119377	0.119377	-0.516563	0.0556656	0.136357	0.269937	0.269937	-0.250476	0.0240972	0.118824	0.111047	0.111047	-0.0929991	0.376447	0.588324	0.084486	0.084486	-0.565788	0.013854	0.0407647	0.0943829	0.0943829	-0.8111	0	0	0.119529	0.119529	-0.828541	1e-09	2.1e-08
PWY-5973: cis-vaccenate biosynthesis	-0.306389	0.0739228	-0.45127732178986335;-0.16150010920234859	3.4024e-05	0.000171551	0.0594523	0.804877	4631	0.997201	2291	2340	-0.152933	0.0148213	0.0333833	0.0627618	0.0627618	-0.122085	0.265662	0.943329	0.10968	0.10968	-0.295539	0.164707	0.281056	0.212708	0.212708	-0.245748	0.026875	0.125319	0.111031	0.111031	-0.20559	0.0508688	0.220848	0.0846631	0.0846631	-0.630773	0.00611551	0.0270051	0.0948229	0.0948229	-0.981152	0	0	0.121615	0.121615	-0.735503	5.1e-08	2.55e-07
DTDPRHAMSYN-PWY: dTDP-L-rhamnose biosynthesis I	-0.305829	0.0711333	-0.4452505056697897;-0.16640793547279714	1.7128e-05	0.000113946	0.0531099	0.776951	4642	0.999569	2298	2344	-0.264294	0.000134063	0.000859779	0.0692073	0.0692073	-0.0882093	0.428543	0.943329	0.111419	0.111419	-0.478724	0.0472447	0.131357	0.24128	0.24128	-0.212621	0.0552672	0.168905	0.110927	0.110927	-0.122933	0.24247	0.466811	0.0845201	0.0845201	-0.631626	0.00604744	0.0270051	0.094829	0.094829	-0.846782	0	0	0.119937	0.119937	-0.76278	1.7e-08	1.07e-07
TRNA-CHARGING-PWY: tRNA charging	-0.304013	0.0703991	-0.44199510693932176;-0.16603070495896535	1.5715e-05	0.000108537	0.051069	0.757481	4637	0.998493	2296	2341	-0.251764	0.000572844	0.00246323	0.0730989	0.0730989	-0.0887321	0.434675	0.943329	0.113582	0.113582	-0.533207	0.0539945	0.136357	0.27672	0.27672	-0.240266	0.0304418	0.127025	0.111014	0.111014	-0.0924611	0.379212	0.588324	0.0844854	0.0844854	-0.501247	0.0291225	0.0704799	0.0939915	0.0939915	-0.828031	0	0	0.119721	0.119721	-0.824664	1e-09	2.4e-08
PWY0-166: superpathway of pyrimidine deoxyribonucleotides de novo biosynthesis (E. coli)	-0.303695	0.0765971	-0.45382570908543374;-0.15356490491964017	7.3446e-05	0.00028602	0.0640127	0.79891	4615	0.993755	2282	2333	-0.193912	0.00897964	0.0221217	0.0742154	0.0742154	-0.0627854	0.58794	0.943329	0.115878	0.115878	-0.451157	0.0999662	0.199518	0.274257	0.274257	-0.386732	0.000532237	0.00757006	0.111644	0.111644	-0.24319	0.0209926	0.150934	0.0847519	0.0847519	-0.821194	0.00037204	0.00317009	0.0963712	0.0963712	-0.734857	1e-09	2e-09	0.118713	0.118713	-0.69879	2.09e-07	8.47e-07
PWY-6897: thiamin salvage II	-0.303521	0.0763838	-0.4532332200224254;-0.15380853627632998	7.0787e-05	0.000280221	0.0634989	0.787392	4636	0.998277	2295	2341	-0.298213	0.000209404	0.0012079	0.0804374	0.0804374	-0.0635784	0.644871	0.943329	0.137944	0.137944	-0.462937	0.0545716	0.136357	0.240828	0.240828	-0.178816	0.106698	0.23512	0.110844	0.110844	-0.126435	0.229329	0.45384	0.0845247	0.0845247	-0.624146	0.00666873	0.0284116	0.0947759	0.0947759	-0.909192	0	0	0.120688	0.120688	-0.755613	2.3e-08	1.35e-07
PWY-5505: L-glutamate and L-glutamine biosynthesis	-0.302526	0.0716124	-0.44288640232926313;-0.16216568072071705	2.3948e-05	0.000134971	0.0535023	0.812273	4483	0.965332	2208	2275	-0.260996	0.000823297	0.00327243	0.0780295	0.0780295	-0.0179477	0.735462	0.97019	0.0531202	0.0531202	-0.658138	0.0747789	0.160574	0.369363	0.369363	-0.463288	3.6109e-05	0.00193637	0.112148	0.112148	-0.0665436	0.526755	0.697824	0.0844637	0.0844637	-0.343487	0.134349	0.234824	0.0932293	0.0932293	-0.846881	0	0	0.119938	0.119938	-0.726772	7.2e-08	3.33e-07
PYRIDNUCSYN-PWY: NAD biosynthesis I (from aspartate)	-0.302404	0.0731179	-0.44571464515320725;-0.15909261655337123	3.5366e-05	0.000174643	0.0569579	0.78373	4637	0.998493	2296	2341	-0.254636	0.000482824	0.00217501	0.0729592	0.0729592	-0.0688062	0.566689	0.943329	0.120094	0.120094	-0.359347	0.136449	0.247823	0.241311	0.241311	-0.222477	0.0449558	0.155533	0.110957	0.110957	-0.11139	0.289504	0.507556	0.0845058	0.0845058	-0.567318	0.0136008	0.0403096	0.0943927	0.0943927	-0.901842	0	0	0.120597	0.120597	-0.811958	2e-09	2.9e-08
PWY-2942: L-lysine biosynthesis III	-0.302024	0.07093	-0.4410472714324569;-0.16300157933959983	2.0621e-05	0.000125029	0.0523964	0.765963	4640	0.999139	2297	2343	-0.27092	0.000217408	0.00123896	0.0732637	0.0732637	-0.0758898	0.521865	0.943329	0.11849	0.11849	-0.462184	0.0630844	0.145508	0.248674	0.248674	-0.209046	0.0594711	0.174089	0.110918	0.110918	-0.126084	0.23062	0.45384	0.0845242	0.0845242	-0.584101	0.0110809	0.0374554	0.0945022	0.0945022	-0.835995	0	0	0.119812	0.119812	-0.788843	6e-09	5e-08
PWY-6386: UDP-N-acetylmuramoyl-pentapeptide biosynthesis II (lysine-containing)	-0.301655	0.0696256	-0.43812127090814884;-0.16518901406087866	1.474e-05	0.000103833	0.0495833	0.755827	4638	0.998708	2297	2341	-0.301861	6.4734e-05	0.000644777	0.0755624	0.0755624	-0.0825005	0.445495	0.943329	0.108134	0.108134	-0.533073	0.0560058	0.136357	0.278951	0.278951	-0.202087	0.068433	0.181096	0.110906	0.110906	-0.0752054	0.474409	0.657925	0.0844702	0.0844702	-0.514683	0.0250911	0.0633472	0.0940692	0.0940692	-0.80384	0	0	0.119448	0.119448	-0.812372	2e-09	2.9e-08
1CMET2-PWY: N10-formyl-tetrahydrofolate biosynthesis	-0.301602	0.0701323	-0.4390616275440986;-0.16414314247876427	1.7043e-05	0.000113946	0.0507533	0.761709	4637	0.998493	2295	2342	-0.259533	0.000339128	0.00163681	0.0724262	0.0724262	-0.0712838	0.557316	0.943329	0.121472	0.121472	-0.45926	0.0648643	0.147827	0.248761	0.248761	-0.242084	0.0292153	0.1266	0.111019	0.111019	-0.093117	0.375843	0.588324	0.0844861	0.0844861	-0.557872	0.015232	0.0435658	0.0943324	0.0943324	-0.813447	0	0	0.119556	0.119556	-0.800312	4e-09	3.8e-08
GALACTUROCAT-PWY: D-galacturonate degradation I	-0.301596	0.0691656	-0.4371606152043198;-0.1660314092930022	1.2977e-05	9.4488e-05	0.0515422	0.806037	4502	0.969423	2232	2270	-0.311044	0.00672575	0.0178642	0.114771	0.114771	-0.116239	0.0589259	0.548079	0.0615427	0.0615427	-0.077025	0.461528	0.575117	0.104606	0.104606	-0.0863912	0.435299	0.648415	0.110736	0.110736	-0.292779	0.00550682	0.098644	0.0848915	0.0848915	-0.730445	0.00152254	0.00988441	0.0955858	0.0955858	-0.778065	0	0	0.119166	0.119166	-0.760928	1.9e-08	1.12e-07
PWY-6545: pyrimidine deoxyribonucleotides de novo biosynthesis III	-0.30137	0.0705124	-0.4395737304210095;-0.16316527026360145	1.92e-05	0.000122625	0.0505551	0.719522	4606	0.991817	2275	2331	-0.202751	0.00624114	0.0168689	0.0741366	0.0741366	-0.0884873	0.467009	0.943329	0.121656	0.121656	-0.646604	0.0516537	0.135767	0.332272	0.332272	-0.397045	0.000378569	0.00676693	0.111699	0.111699	-0.263708	0.0123563	0.131987	0.0848065	0.0848065	-0.472122	0.0398165	0.0885051	0.0938299	0.0938299	-0.772596	0	0	0.119108	0.119108	-0.787651	6e-09	5e-08
PWY-5100: pyruvate fermentation to acetate and lactate II	-0.301334	0.0758889	-0.4500760418843889;-0.1525913687882313	7.1656e-05	0.000281338	0.0614818	0.806082	4610	0.992679	2275	2335	-0.335351	1.9193e-05	0.000302616	0.0784616	0.0784616	-0.0264215	0.845412	0.97818	0.135512	0.135512	-0.587367	0.0670238	0.148564	0.3207	0.3207	-0.110305	0.319121	0.543266	0.110719	0.110719	-0.256593	0.0149058	0.136471	0.0847871	0.0847871	-0.888247	0.000120383	0.00144814	0.0970058	0.0970058	-0.599316	3.44e-07	9.75e-07	0.117449	0.117449	-0.784366	7e-09	5.4e-08
PWY-5304: superpathway of sulfur oxidation (Acidianus ambivalens)	-0.300098	0.0749572	-0.44701399163207534;-0.15318191041433335	6.2388e-05	0.000259859	0.0587666	0.777609	2809	0.604866	1311	1498	-0.299368	2.778e-05	0.000386467	0.0714321	0.0714321	0.028332	0.834964	0.97818	0.13599	0.13599	-0.676876	0.0960816	0.193369	0.406739	0.406739	-0.147068	0.184324	0.364456	0.110781	0.110781	-0.143679	0.172007	0.432116	0.0845492	0.0845492	-0.815553	0.000407706	0.00333504	0.0963199	0.0963199	-0.399172	0.000590142	0.0011121	0.116037	0.116037	-0.736688	4.9e-08	2.46e-07
PWY-7228: superpathway of guanosine nucleotides de novo biosynthesis I	-0.2995	0.0652988	-0.42748533117064613;-0.17151387293563167	4.505e-06	6.7287e-05	0.0423371	0.740647	4627	0.996339	2288	2339	-0.151171	0.0347793	0.0655403	0.0716137	0.0716137	-0.0790189	0.478315	0.943329	0.111449	0.111449	-0.268306	0.186184	0.302215	0.202962	0.202962	-0.394767	0.000409209	0.00702203	0.111703	0.111703	-0.283678	0.00714378	0.107936	0.084864	0.084864	-0.581082	0.0115009	0.0374565	0.0944823	0.0944823	-0.826939	0	0	0.119708	0.119708	-0.647901	1.351e-06	4.644e-06
PWY-7220: adenosine deoxyribonucleotides de novo biosynthesis II	-0.298197	0.0630148	-0.4217057471760849;-0.17468754328924221	2.221e-06	4.4335e-05	0.0377956	0.703726	4637	0.998493	2294	2343	-0.256014	0.00152878	0.00543696	0.0807829	0.0807829	-0.0536318	0.665484	0.943329	0.124046	0.124046	-0.288351	0.156958	0.274533	0.203728	0.203728	-0.31128	0.0051766	0.0425237	0.111337	0.111337	-0.198291	0.0596345	0.232412	0.0846476	0.0846476	-0.598935	0.00920937	0.0331283	0.0946016	0.0946016	-0.707854	2e-09	8e-09	0.118442	0.118442	-0.731582	6e-08	2.88e-07
PWY-7222: guanosine deoxyribonucleotides de novo biosynthesis II	-0.298197	0.0630148	-0.4217057471760849;-0.17468754328924221	2.221e-06	4.4335e-05	0.0377956	0.703726	4637	0.998493	2294	2343	-0.256014	0.00152878	0.00543696	0.0807829	0.0807829	-0.0536318	0.665484	0.943329	0.124046	0.124046	-0.288351	0.156958	0.274533	0.203728	0.203728	-0.31128	0.0051766	0.0425237	0.111337	0.111337	-0.198291	0.0596345	0.232412	0.0846476	0.0846476	-0.598935	0.00920937	0.0331283	0.0946016	0.0946016	-0.707854	2e-09	8e-09	0.118442	0.118442	-0.731582	6e-08	2.88e-07
PWY-6125: superpathway of guanosine nucleotides de novo biosynthesis II	-0.297592	0.0641508	-0.42332755586003457;-0.1718565640222743	3.502e-06	5.5913e-05	0.0402209	0.72782	4625	0.995909	2287	2338	-0.164568	0.0235761	0.048606	0.07269	0.07269	-0.0737095	0.501337	0.943329	0.109624	0.109624	-0.279685	0.173459	0.290221	0.205473	0.205473	-0.384026	0.000582312	0.00757006	0.111644	0.111644	-0.244956	0.020083	0.150934	0.0847564	0.0847564	-0.553361	0.0160704	0.0453296	0.094304	0.094304	-0.814154	0	0	0.119564	0.119564	-0.667593	6.64e-07	2.461e-06
PWY-7357: thiamin formation from pyrithiamine and oxythiamine (yeast)	-0.296935	0.0723868	-0.43881327781494395;-0.1550571136127139	4.0948e-05	0.000194199	0.0545523	0.755679	4636	0.998277	2295	2341	-0.36296	1.3659e-05	0.000290925	0.0834533	0.0834533	-0.0637829	0.645136	0.943329	0.138499	0.138499	-0.545671	0.0417987	0.128058	0.268075	0.268075	-0.128634	0.24543	0.449956	0.110746	0.110746	-0.130874	0.213411	0.45384	0.0845307	0.0845307	-0.608266	0.00818242	0.0321273	0.0946653	0.0946653	-0.782673	0	0	0.119216	0.119216	-0.742302	3.9e-08	2.04e-07
PWY-6277: superpathway of 5-aminoimidazole ribonucleotide biosynthesis	-0.296749	0.0673321	-0.42872032648448777;-0.16477831310802235	1.0469e-05	8.9906e-05	0.045382	0.741773	4641	0.999354	2298	2343	-0.289743	8.5371e-05	0.000721078	0.0737484	0.0737484	-0.0787215	0.489103	0.943329	0.113803	0.113803	-0.49525	0.0513713	0.135767	0.254188	0.254188	-0.192223	0.0829698	0.198849	0.110874	0.110874	-0.1253	0.233529	0.45384	0.0845232	0.0845232	-0.573238	0.0126592	0.0383527	0.094431	0.094431	-0.784034	0	0	0.119231	0.119231	-0.752205	2.6e-08	1.44e-07
PWY-6122: 5-aminoimidazole ribonucleotide biosynthesis II	-0.296749	0.0673321	-0.42872032648448777;-0.16477831310802235	1.0469e-05	8.9906e-05	0.045382	0.741773	4641	0.999354	2298	2343	-0.289743	8.5371e-05	0.000721078	0.0737484	0.0737484	-0.0787215	0.489103	0.943329	0.113803	0.113803	-0.49525	0.0513713	0.135767	0.254188	0.254188	-0.192223	0.0829698	0.198849	0.110874	0.110874	-0.1253	0.233529	0.45384	0.0845232	0.0845232	-0.573238	0.0126592	0.0383527	0.094431	0.094431	-0.784034	0	0	0.119231	0.119231	-0.752205	2.6e-08	1.44e-07
HISDEG-PWY: L-histidine degradation I	-0.296482	0.0943647	-0.48143683111572066;-0.1115270934611011	0.00167871	0.00414486	0.111217	0.88308	4601	0.990741	2278	2323	-0.00413463	0.962897	0.973184	0.0888812	0.0888812	-0.0936706	0.365837	0.943329	0.103584	0.103584	-0.252454	0.0281752	0.107796	0.115022	0.115022	-0.317462	0.00434854	0.0388651	0.111323	0.111323	-0.256704	0.0148625	0.136471	0.0847874	0.0847874	-0.971624	2.6719e-05	0.000607122	0.0978579	0.0978579	-0.970566	0	0	0.121475	0.121475	-0.791264	5e-09	4.9e-08
COBALSYN-PWY: adenosylcobalamin salvage from cobinamide I	-0.296056	0.0676859	-0.4287206048394028;-0.16339201030872394	1.22e-05	9.4488e-05	0.0488442	0.77276	4591	0.988587	2273	2318	-0.305945	0.000119868	0.000811568	0.0795407	0.0795407	-0.0540266	0.542327	0.943329	0.0886703	0.0886703	-0.509963	1.63e-06	4.8999e-05	0.106362	0.106362	-0.174155	0.116117	0.251587	0.110836	0.110836	-0.117136	0.26537	0.491204	0.0845127	0.0845127	-0.579449	0.011734	0.0374565	0.0944716	0.0944716	-0.741118	0	2e-09	0.118777	0.118777	-0.787981	6e-09	5e-08
PWY-5177: glutaryl-CoA degradation	-0.295581	0.0677804	-0.42843075642959416;-0.16273156089371577	1.2955e-05	9.4488e-05	0.0482781	0.764469	4559	0.981697	2249	2310	-0.269707	1.617e-06	0.000193392	0.0562333	0.0562333	-0.0892198	0.224073	0.920749	0.0733855	0.0733855	-0.680647	0.000148331	0.00266139	0.179408	0.179408	-0.16071	0.147002	0.31375	0.110819	0.110819	-0.0116127	0.912029	0.954749	0.084441	0.084441	-0.423253	0.065228	0.134061	0.0935799	0.0935799	-0.675863	1.1e-08	3.5e-08	0.118133	0.118133	-0.824112	1e-09	2.4e-08
PWY-6305: putrescine biosynthesis IV	-0.295096	0.0758212	-0.4437054201357442;-0.14648640570483082	9.9422e-05	0.000355396	0.0635646	0.831481	4589	0.988157	2271	2318	-0.286012	0.000103506	0.000767692	0.0736724	0.0736724	-0.0892958	0.413666	0.943329	0.109236	0.109236	-0.36131	0.0782886	0.166623	0.205208	0.205208	-0.112157	0.311255	0.541277	0.110763	0.110763	-0.13245	0.207958	0.45384	0.0845329	0.0845329	-0.934614	5.2852e-05	0.000853728	0.0974712	0.0974712	-0.697868	4e-09	1.3e-08	0.118344	0.118344	-0.694586	2.45e-07	9.84e-07
VALSYN-PWY: L-valine biosynthesis	-0.293725	0.0695295	-0.43000281007378915;-0.1574470840618825	2.3951e-05	0.000134971	0.0495946	0.755536	4640	0.999139	2297	2343	-0.323272	1.5771e-05	0.000290925	0.0748725	0.0748725	-0.0689434	0.571174	0.943329	0.121739	0.121739	-0.50043	0.0405368	0.127201	0.244322	0.244322	-0.198905	0.0728651	0.183877	0.110892	0.110892	-0.114998	0.274183	0.491204	0.0845101	0.0845101	-0.575963	0.0122456	0.0376574	0.0944488	0.0944488	-0.791399	0	0	0.119311	0.119311	-0.770779	1.3e-08	8.1e-08
ILEUSYN-PWY: L-isoleucine biosynthesis I (from threonine)	-0.293725	0.0695295	-0.43000281007378915;-0.1574470840618825	2.3951e-05	0.000134971	0.0495946	0.755536	4640	0.999139	2297	2343	-0.323272	1.5771e-05	0.000290925	0.0748725	0.0748725	-0.0689434	0.571174	0.943329	0.121739	0.121739	-0.50043	0.0405368	0.127201	0.244322	0.244322	-0.198905	0.0728651	0.183877	0.110892	0.110892	-0.114998	0.274183	0.491204	0.0845101	0.0845101	-0.575963	0.0122456	0.0376574	0.0944488	0.0944488	-0.791399	0	0	0.119311	0.119311	-0.770779	1.3e-08	8.1e-08
GALACT-GLUCUROCAT-PWY: superpathway of hexuronide and hexuronate degradation	-0.29304	0.0705869	-0.4313903219060934;-0.15468973478667467	3.3033e-05	0.000169612	0.0549835	0.810019	4477	0.96404	2218	2259	-0.291338	0.000673956	0.00282107	0.0856887	0.0856887	-0.139312	0.00879991	0.197443	0.053178	0.053178	-0.0160033	0.878358	0.908581	0.104562	0.104562	-0.0632666	0.567732	0.712155	0.110723	0.110723	-0.25111	0.0171765	0.146961	0.0847725	0.0847725	-0.63444	0.00582756	0.026483	0.0948491	0.0948491	-0.847256	0	0	0.119942	0.119942	-0.814253	2e-09	2.8e-08
PWY-7184: pyrimidine deoxyribonucleotides de novo biosynthesis I	-0.292526	0.0766281	-0.44271660978562133;-0.14233456002078823	0.000134826	0.000448483	0.0642726	0.811234	4615	0.993755	2282	2333	-0.156653	0.0286619	0.0567241	0.0715928	0.0715928	-0.0636814	0.570654	0.943329	0.112295	0.112295	-0.370248	0.168963	0.286165	0.269165	0.269165	-0.399784	0.000345404	0.00673537	0.111714	0.111714	-0.245453	0.0198331	0.150934	0.0847577	0.0847577	-0.836829	0.000287865	0.00280326	0.0965151	0.0965151	-0.765562	0	1e-09	0.119033	0.119033	-0.638276	1.9e-06	6.486e-06
PWY-7111: pyruvate fermentation to isobutanol (engineered)	-0.292229	0.0685412	-0.4265700626021914;-0.1578885682117232	2.012e-05	0.000123556	0.0476435	0.748278	4640	0.999139	2297	2343	-0.323433	1.4705e-05	0.000290925	0.074643	0.074643	-0.0676176	0.579207	0.943329	0.121934	0.121934	-0.476982	0.0522095	0.136357	0.245689	0.245689	-0.208902	0.0596528	0.174089	0.110921	0.110921	-0.118985	0.257908	0.487423	0.084515	0.084515	-0.572553	0.012765	0.038389	0.0944266	0.0944266	-0.779655	0	0	0.119183	0.119183	-0.767071	1.5e-08	9.1e-08
PWY-7663: gondoate biosynthesis (anaerobic)	-0.290852	0.0736223	-0.4351521968530483;-0.1465525988145129	7.7956e-05	0.000296355	0.057858	0.7934	4631	0.997201	2291	2340	-0.162954	0.0304472	0.0587817	0.0752944	0.0752944	-0.122138	0.244959	0.943329	0.105049	0.105049	-0.131124	0.629268	0.695643	0.271614	0.271614	-0.249548	0.0246224	0.120034	0.111045	0.111045	-0.189956	0.0711453	0.253374	0.0846305	0.0846305	-0.6155	0.00745825	0.0308124	0.0947154	0.0947154	-0.968079	0	0	0.121442	0.121442	-0.711432	1.3e-07	5.53e-07
ASPASN-PWY: superpathway of L-aspartate and L-asparagine biosynthesis	-0.288059	0.068061	-0.42145892694751336;-0.15465976013459232	2.3124e-05	0.000134971	0.0487374	0.764765	4637	0.998493	2296	2341	-0.270701	0.00053635	0.00235375	0.078194	0.078194	-0.0708104	0.51703	0.943329	0.109287	0.109287	-0.330742	0.0123374	0.0765649	0.132173	0.132173	-0.175404	0.113512	0.248154	0.110833	0.110833	-0.0934412	0.374184	0.588324	0.0844864	0.0844864	-0.530154	0.0210577	0.055209	0.0941611	0.0941611	-0.9124	0	0	0.120728	0.120728	-0.662198	8.08e-07	2.88e-06
PWY0-1586: peptidoglycan maturation (meso-diaminopimelate containing)	-0.287322	0.0713938	-0.4272535219690812;-0.14738964884116593	5.7107e-05	0.000248673	0.0536994	0.760743	4637	0.998493	2295	2342	-0.295633	1.7222e-05	0.000290925	0.0687812	0.0687812	-0.0526228	0.670035	0.943329	0.123499	0.123499	-0.226601	0.307115	0.429071	0.221876	0.221876	-0.201806	0.0688079	0.181096	0.110902	0.110902	-0.162846	0.121716	0.348243	0.0845802	0.0845802	-0.578265	0.0119055	0.0374565	0.0944638	0.0944638	-0.91073	0	0	0.120708	0.120708	-0.665655	7.13e-07	2.581e-06
PWY-5188: tetrapyrrole biosynthesis I (from glutamate)	-0.287139	0.0632348	-0.4110786773860782;-0.1631984304773355	5.603e-06	7.063e-05	0.037994	0.719885	4591	0.988587	2267	2324	-0.305115	0.000164213	0.00100874	0.080964	0.080964	-0.0146751	0.888015	0.98597	0.104214	0.104214	-0.493089	0.0514314	0.135767	0.253143	0.253143	-0.275462	0.0132013	0.0775805	0.11115	0.11115	-0.255387	0.015381	0.13776	0.0847838	0.0847838	-0.627316	0.00639875	0.0278414	0.0947983	0.0947983	-0.701098	3e-09	1.1e-08	0.118375	0.118375	-0.679666	4.27e-07	1.658e-06
PWY-4981: L-proline biosynthesis II (from arginine)	-0.286965	0.0621666	-0.4088118542474356;-0.16511886365620979	3.911e-06	6.0427e-05	0.038381	0.710291	4595	0.989449	2270	2325	-0.1753	0.0415843	0.0745053	0.0860304	0.0860304	-0.0264615	0.786605	0.97019	0.0977439	0.0977439	-0.353048	0.000813028	0.0111733	0.10544	0.10544	-0.397476	0.000373155	0.00676693	0.111702	0.111702	-0.16762	0.111186	0.326071	0.0845885	0.0845885	-0.448594	0.0507442	0.109812	0.0937062	0.0937062	-0.694645	4e-09	1.5e-08	0.118313	0.118313	-0.771063	1.2e-08	8.1e-08
PWY-7282: 4-amino-2-methyl-5-phosphomethylpyrimidine biosynthesis (yeast)	-0.286552	0.0690529	-0.4218955648656134;-0.15120809455425735	3.3285e-05	0.000169612	0.0517682	0.837788	4499	0.968777	2236	2263	-0.132433	0.122585	0.182336	0.0857719	0.0857719	0.026639	0.648685	0.943329	0.0584715	0.0584715	-0.275705	0.0115731	0.0760864	0.109194	0.109194	-0.342798	0.0020944	0.0236446	0.111424	0.111424	0.0267527	0.7991	0.868862	0.0844441	0.0844441	-0.56175	0.0145425	0.0424482	0.0943571	0.0943571	-0.870733	0	0	0.12022	0.12022	-0.709371	1.4e-07	5.93e-07
PWY-621: sucrose degradation III (sucrose invertase)	-0.286097	0.0475276	-0.379250775492182;-0.19294262485262692	2e-09	4.19e-07	0.0165775	0.593157	4555	0.980835	2246	2309	-0.35557	1.6906e-05	0.000290925	0.082647	0.082647	-0.00832583	0.919887	0.98597	0.0827816	0.0827816	-0.158799	0.129891	0.242161	0.10485	0.10485	-0.285244	0.0102991	0.0679737	0.111179	0.111179	-0.311667	0.00314189	0.0809037	0.0849514	0.0849514	-0.520233	0.023573	0.0598841	0.0941019	0.0941019	-0.521451	8.265e-06	2.1018e-05	0.116835	0.116835	-0.599733	7.165e-06	2.2043e-05
PWY4FS-8: phosphatidylglycerol biosynthesis II (non-plastidic)	-0.286008	0.0574049	-0.39852140532095714;-0.17349412804335385	6.28e-07	2.5336e-05	0.0304177	0.692328	4605	0.991602	2279	2326	-0.283441	0.000338582	0.00163681	0.0790886	0.0790886	-0.00835869	0.935505	0.987724	0.103295	0.103295	-0.280714	0.007549	0.0554948	0.105073	0.105073	-0.232535	0.0362089	0.142548	0.111018	0.111018	-0.134818	0.199953	0.45384	0.0845362	0.0845362	-0.485628	0.0345004	0.078404	0.0939036	0.0939036	-0.819918	0	0	0.119629	0.119629	-0.61456	4.331e-06	1.4044e-05
PWY4FS-7: phosphatidylglycerol biosynthesis I (plastidic)	-0.285985	0.0573967	-0.39848278181645963;-0.17348754954867834	6.27e-07	2.5336e-05	0.0304046	0.692246	4605	0.991602	2279	2326	-0.283419	0.000339045	0.00163681	0.0790904	0.0790904	-0.00835815	0.935509	0.987724	0.103295	0.103295	-0.280694	0.00755333	0.0554948	0.105073	0.105073	-0.232523	0.0362185	0.142548	0.111018	0.111018	-0.134818	0.199953	0.45384	0.0845362	0.0845362	-0.485615	0.0345054	0.078404	0.0939036	0.0939036	-0.819812	0	0	0.119627	0.119627	-0.614445	4.348e-06	1.4044e-05
SER-GLYSYN-PWY: superpathway of L-serine and glycine biosynthesis I	-0.282455	0.0849657	-0.44898824339022153;-0.1159225350582836	0.000886267	0.00230718	0.0844298	0.856132	4632	0.997416	2292	2340	-0.265448	0.000235221	0.00130894	0.0721751	0.0721751	-0.0136734	0.915876	0.98597	0.129446	0.129446	-0.467965	0.0272858	0.105918	0.211998	0.211998	-0.151455	0.171571	0.350495	0.11078	0.11078	-0.0634261	0.546294	0.708347	0.0844616	0.0844616	-0.927104	6.0533e-05	0.000853728	0.0973943	0.0973943	-0.779152	0	0	0.119178	0.119178	-0.776936	1e-08	6.7e-08
PHOSLIPSYN-PWY: superpathway of phospholipid biosynthesis I (bacteria)	-0.281027	0.0643169	-0.4070880925404833;-0.1549656949217959	1.2458e-05	9.4488e-05	0.0424869	0.752397	4599	0.99031	2277	2322	-0.241242	0.0010876	0.00421668	0.073846	0.073846	-0.01258	0.895063	0.98597	0.0953749	0.0953749	-0.255356	0.0150243	0.0825273	0.105007	0.105007	-0.300608	0.00688846	0.0517523	0.111246	0.111246	-0.0847897	0.419992	0.614211	0.0844783	0.0844783	-0.42222	0.0658844	0.134063	0.0935749	0.0935749	-0.904171	0	0	0.120626	0.120626	-0.685326	3.46e-07	1.367e-06
GLCMANNANAUT-PWY: superpathway of N-acetylglucosamine, N-acetylmannosamine and N-acetylneuraminate degradation	-0.280798	0.0548309	-0.38826703208880287;-0.1733297540883191	3.04e-07	2.5336e-05	0.0263991	0.642124	4545	0.978682	2245	2300	-0.267673	0.000267559	0.00145466	0.0734389	0.0734389	-0.0310659	0.775896	0.97019	0.109129	0.109129	-0.228854	0.0292136	0.109779	0.104951	0.104951	-0.254431	0.0219997	0.113709	0.111087	0.111087	-0.242707	0.0212481	0.150934	0.0847506	0.0847506	-0.528947	0.0213507	0.0552687	0.0941538	0.0941538	-0.622305	1.26e-07	3.66e-07	0.117646	0.117646	-0.656261	1.001e-06	3.493e-06
PWY: GLYCOLYSIS-E-D: superpathway of glycolysis and Entner-Doudoroff	-0.280249	0.0578919	-0.3937176488620739;-0.16678133648011867	1.292e-06	3.4394e-05	0.0305453	0.712239	4435	0.954996	2198	2237	-0.176542	0.0504437	0.0880438	0.0902481	0.0902481	-0.0120149	0.87915	0.985517	0.0790211	0.0790211	-0.0761344	0.626665	0.694529	0.156518	0.156518	-0.25861	0.0199103	0.106506	0.111085	0.111085	-0.357285	0.000720513	0.0424073	0.0851114	0.0851114	-0.4952	0.0311121	0.0743909	0.0939571	0.0939571	-0.815891	0	0	0.119583	0.119583	-0.586163	1.1266e-05	3.3038e-05
NONOXIPENT-PWY: pentose phosphate pathway (non-oxidative branch)	-0.279764	0.0724589	-0.4217835114774589;-0.1377447901064775	0.000112921	0.00038913	0.0559169	0.787616	4630	0.996985	2290	2340	-0.306312	3.8755e-05	0.000458411	0.0744418	0.0744418	-0.0353989	0.754868	0.97019	0.113375	0.113375	-0.427961	0.063225	0.145508	0.230383	0.230383	-0.200291	0.0709091	0.182156	0.110899	0.110899	-0.20372	0.0530047	0.226193	0.0846591	0.0846591	-0.755856	0.00104031	0.00686272	0.0957971	0.0957971	-0.708242	2e-09	8e-09	0.118446	0.118446	-0.727955	6.9e-08	3.21e-07
BRANCHED-CHAIN-AA-SYN-PWY: superpathway of branched amino acid biosynthesis	-0.27824	0.0675706	-0.41067878119409995;-0.1458019005203874	3.8256e-05	0.000185095	0.045796	0.740873	4640	0.999139	2297	2343	-0.31106	5.4163e-05	0.000556936	0.0770542	0.0770542	-0.0502012	0.681602	0.946321	0.122359	0.122359	-0.535148	0.0271079	0.105918	0.242153	0.242153	-0.193945	0.0802691	0.195656	0.110881	0.110881	-0.0961017	0.360745	0.578314	0.0844891	0.0844891	-0.549836	0.0167534	0.0469325	0.0942819	0.0942819	-0.78385	0	0	0.119229	0.119229	-0.686878	3.27e-07	1.301e-06
TEICHOICACID-PWY: teichoic acid (poly-glycerol) biosynthesis	-0.27748	0.0614836	-0.3979876845427918;-0.15697205595664537	6.39e-06	7.4648e-05	0.036996	0.707682	4395	0.946382	2164	2231	-0.149115	0.0932873	0.145148	0.0888486	0.0888486	0.00506953	0.957592	0.996003	0.0953366	0.0953366	-0.211018	0.0657886	0.147871	0.114693	0.114693	-0.271232	0.014653	0.0833566	0.111122	0.111122	-0.223613	0.0337461	0.185378	0.0847038	0.0847038	-0.290127	0.205861	0.322594	0.093035	0.093035	-0.768726	0	0	0.119066	0.119066	-0.786633	7e-09	5e-08
PWY-7208: superpathway of pyrimidine nucleobases salvage	-0.276389	0.0611429	-0.3962293171107604;-0.15654930989819488	6.173e-06	7.3918e-05	0.0340697	0.689813	4628	0.996555	2290	2338	-0.175826	0.023764	0.0486596	0.0777672	0.0777672	-0.0866184	0.416164	0.943329	0.106529	0.106529	-0.270217	0.346189	0.465131	0.286853	0.286853	-0.281819	0.0112388	0.0730519	0.111163	0.111163	-0.243915	0.0206148	0.150934	0.0847537	0.0847537	-0.521428	0.0232567	0.05945	0.0941089	0.0941089	-0.795213	0	0	0.119353	0.119353	-0.607513	5.508e-06	1.7437e-05
PWY-6936: seleno-amino acid biosynthesis	-0.27561	0.0727419	-0.4181838362643762;-0.13303545089552787	0.000151335	0.000489793	0.0575187	0.817549	4632	0.997416	2293	2339	-0.325442	4.882e-06	0.000193392	0.0712156	0.0712156	-0.0581269	0.568203	0.943329	0.101852	0.101852	-0.29968	0.10297	0.202986	0.183783	0.183783	-0.189234	0.0878796	0.205692	0.110878	0.110878	-0.0197883	0.850674	0.898661	0.0844424	0.0844424	-0.822084	0.000366686	0.00317009	0.0963793	0.0963793	-0.680718	9e-09	2.8e-08	0.118179	0.118179	-0.58731	1.0847e-05	3.2336e-05
PWY-5484: glycolysis II (from fructose 6-phosphate)	-0.274906	0.0682954	-0.4087645985216822;-0.14104659529836733	5.6917e-05	0.000248673	0.0478187	0.757335	4617	0.994186	2282	2335	-0.254724	0.000761463	0.00310493	0.0756659	0.0756659	-0.0111169	0.92212	0.98597	0.113712	0.113712	-0.444147	0.0366523	0.123285	0.21255	0.21255	-0.444838	7.1103e-05	0.00327512	0.111978	0.111978	-0.20062	0.0567097	0.232412	0.0846525	0.0846525	-0.714453	0.00192431	0.0110851	0.0954563	0.0954563	-0.686227	7e-09	2.2e-08	0.118232	0.118232	-0.568133	2.0305e-05	5.6759e-05
HSERMETANA-PWY: L-methionine biosynthesis III	-0.27345	0.0604022	-0.3918384934331597;-0.15506180077567547	5.978e-06	7.3426e-05	0.0327303	0.654002	4629	0.99677	2290	2339	-0.324865	2.3144e-05	0.000331801	0.0767607	0.0767607	-0.0544605	0.632904	0.943329	0.114019	0.114019	-0.499631	0.0792202	0.167395	0.284653	0.284653	-0.152869	0.167615	0.344051	0.110782	0.110782	-0.175661	0.0950964	0.298826	0.084603	0.084603	-0.432435	0.0596276	0.124544	0.0936248	0.0936248	-0.693982	5e-09	1.5e-08	0.118306	0.118306	-0.669828	6.12e-07	2.286e-06
PWY: GLYCOLYSIS: glycolysis I (from glucose 6-phosphate)	-0.273434	0.0681808	-0.40706851082017187;-0.13979996335567585	6.0608e-05	0.000259859	0.0477314	0.751708	4617	0.994186	2282	2335	-0.265709	0.000376863	0.00176491	0.074726	0.074726	-0.0109501	0.924965	0.98597	0.116266	0.116266	-0.494234	0.0144449	0.0825273	0.202058	0.202058	-0.430447	0.000119548	0.00398267	0.11189	0.11189	-0.198948	0.0587973	0.232412	0.084649	0.084649	-0.703843	0.00224254	0.0125644	0.0953719	0.0953719	-0.670121	1.4e-08	4.4e-08	0.118079	0.118079	-0.56053	2.5921e-05	7.1208e-05
PWY-5103: L-isoleucine biosynthesis III	-0.273263	0.0667257	-0.40404534511888757;-0.14248047664137872	4.2159e-05	0.000196455	0.0440813	0.733097	4640	0.999139	2297	2343	-0.310239	6.586e-05	0.000644777	0.0777391	0.0777391	-0.0445594	0.717812	0.970039	0.123302	0.123302	-0.535773	0.0315386	0.114925	0.249172	0.249172	-0.194028	0.0801436	0.195656	0.110882	0.110882	-0.0928471	0.377227	0.588324	0.0844858	0.0844858	-0.538891	0.0190402	0.0515726	0.0942142	0.0942142	-0.774082	0	0	0.119124	0.119124	-0.666726	6.86e-07	2.521e-06
PWY-5856: ubiquinol-9 biosynthesis (prokaryotic)	0.272836	0.0902257	0.09599352902704225;0.4496782643287317	0.00249517	0.00583017	0.0900484	0.846998	2096	0.451335	1144	952	0.179089	0.0117107	0.0271528	0.0710461	0.0710461	0.0210207	0.827128	0.977907	0.0962548	0.0962548	0.825404	0.0189964	0.0861234	0.351894	0.351894	0.1506	0.755424	0.840214	0.483477	0.483477	0.312137	0.0030972	0.0809037	0.084953	0.084953	0.973714	2.5693e-05	0.000607122	0.0978801	0.0978801	0.737379	1e-09	2e-09	0.118739	0.118739	0.376726	0.00427829	0.00771707
PWY-6708: ubiquinol-8 biosynthesis (prokaryotic)	0.272836	0.0902257	0.09599352902704225;0.4496782643287317	0.00249517	0.00583017	0.0900484	0.846998	2096	0.451335	1144	952	0.179089	0.0117107	0.0271528	0.0710461	0.0710461	0.0210207	0.827128	0.977907	0.0962548	0.0962548	0.825404	0.0189964	0.0861234	0.351894	0.351894	0.1506	0.755424	0.840214	0.483477	0.483477	0.312137	0.0030972	0.0809037	0.084953	0.084953	0.973714	2.5693e-05	0.000607122	0.0978801	0.0978801	0.737379	1e-09	2e-09	0.118739	0.118739	0.376726	0.00427829	0.00771707
PWY-5857: ubiquinol-10 biosynthesis (prokaryotic)	0.272836	0.0902257	0.09599352902704225;0.4496782643287317	0.00249517	0.00583017	0.0900484	0.846998	2096	0.451335	1144	952	0.179089	0.0117107	0.0271528	0.0710461	0.0710461	0.0210207	0.827128	0.977907	0.0962548	0.0962548	0.825404	0.0189964	0.0861234	0.351894	0.351894	0.1506	0.755424	0.840214	0.483477	0.483477	0.312137	0.0030972	0.0809037	0.084953	0.084953	0.973714	2.5693e-05	0.000607122	0.0978801	0.0978801	0.737379	1e-09	2e-09	0.118739	0.118739	0.376726	0.00427829	0.00771707
PWY-5855: ubiquinol-7 biosynthesis (prokaryotic)	0.272836	0.0902257	0.09599352902704225;0.4496782643287317	0.00249517	0.00583017	0.0900484	0.846998	2096	0.451335	1144	952	0.179089	0.0117107	0.0271528	0.0710461	0.0710461	0.0210207	0.827128	0.977907	0.0962548	0.0962548	0.825404	0.0189964	0.0861234	0.351894	0.351894	0.1506	0.755424	0.840214	0.483477	0.483477	0.312137	0.0030972	0.0809037	0.084953	0.084953	0.973714	2.5693e-05	0.000607122	0.0978801	0.0978801	0.737379	1e-09	2e-09	0.118739	0.118739	0.376726	0.00427829	0.00771707
PWY-6901: superpathway of glucose and xylose degradation	-0.271442	0.061779	-0.3925286099635378;-0.15035481898614678	1.1141e-05	9.0451e-05	0.037554	0.694055	4475	0.963609	2214	2261	-0.225479	0.0290108	0.0569928	0.103273	0.103273	0.0120271	0.893754	0.98597	0.0900535	0.0900535	-0.312777	0.00297197	0.0274907	0.10529	0.10529	-0.434618	0.000102974	0.00398267	0.111915	0.111915	-0.335684	0.00147728	0.0553307	0.0850329	0.0850329	-0.300228	0.190537	0.302182	0.0930693	0.0930693	-0.765199	0	1e-09	0.119029	0.119029	-0.619344	3.675e-06	1.2114e-05
UBISYN-PWY: superpathway of ubiquinol-8 biosynthesis (prokaryotic)	0.270325	0.0866756	0.10044102417034376;0.440209359131997	0.0018158	0.00442364	0.0823786	0.851229	2028	0.436693	1106	922	0.159659	0.0163805	0.0360371	0.0665154	0.0665154	0.0191457	0.824195	0.977907	0.0861823	0.0861823	0.8424	0.0250932	0.102287	0.376077	0.376077	0.0503809	0.891358	0.928137	0.368859	0.368859	0.272289	0.00980239	0.122381	0.0848307	0.0848307	0.993806	1.7566e-05	0.000607122	0.0980961	0.0980961	0.720078	1e-09	5e-09	0.118563	0.118563	0.377678	0.00418367	0.00766204
PYRIDNUCSAL-PWY: NAD salvage pathway I	0.268065	0.0710325	0.1288408436158258;0.4072883177771476	0.000160761	0.000513363	0.0553483	0.855574	3551	0.764643	1847	1704	-0.0566203	0.356326	0.447062	0.0613845	0.0613845	0.253096	2.074e-06	0.000610734	0.0533277	0.0533277	0.249807	0.113949	0.219237	0.158037	0.158037	0.568339	4.73e-07	0.00020291	0.112834	0.112834	0.281691	0.00755467	0.107936	0.0848581	0.0848581	0.944337	4.4276e-05	0.00082313	0.0975714	0.0975714	0.132691	0.249191	0.301451	0.115025	0.115025	0.518745	9.479e-05	0.000242298
NAGLIPASYN-PWY: lipid IVA biosynthesis	-0.26696	0.0700031	-0.4041663319401304;-0.1297543355350892	0.000136984	0.000452518	0.0538241	0.823486	4452	0.958656	2213	2239	-0.0631128	0.448967	0.532234	0.0833569	0.0833569	0.0120388	0.82065	0.977907	0.0531022	0.0531022	0.0852712	0.41499	0.52529	0.104609	0.104609	-0.205014	0.0645218	0.178272	0.110905	0.110905	-0.136789	0.193467	0.449881	0.084539	0.084539	-0.252305	0.27118	0.390538	0.0929169	0.0929169	-0.923721	0	0	0.12087	0.12087	-0.526292	7.5432e-05	0.0001949
PWY-7197: pyrimidine deoxyribonucleotide phosphorylation	-0.26634	0.0652983	-0.3943242023540847;-0.13835481174586248	4.5267e-05	0.000205186	0.0411803	0.698526	4617	0.994186	2283	2334	-0.154928	0.0290386	0.0569928	0.0709716	0.0709716	-0.0648713	0.585344	0.943329	0.1189	0.1189	-0.410041	0.159569	0.277086	0.291529	0.291529	-0.4096	0.000247602	0.00531106	0.111768	0.111768	-0.282166	0.0074547	0.107936	0.0848595	0.0848595	-0.508812	0.026789	0.0659563	0.094035	0.094035	-0.730804	1e-09	3e-09	0.118672	0.118672	-0.610917	4.906e-06	1.5633e-05
POLYISOPRENSYN-PWY: polyisoprenoid biosynthesis (E. coli)	-0.261161	0.0651793	-0.38891260043552656;-0.13340976102815183	6.1544e-05	0.000259859	0.0428088	0.764028	4481	0.964901	2218	2263	-0.0851175	0.489826	0.574908	0.123254	0.123254	-0.0397673	0.503673	0.943329	0.0594677	0.0594677	0.0285225	0.856489	0.893647	0.157717	0.157717	-0.279828	0.0118205	0.0753059	0.111155	0.111155	-0.14057	0.181459	0.438654	0.0845446	0.0845446	-0.297633	0.194391	0.306973	0.0930604	0.0930604	-0.897725	0	0	0.120547	0.120547	-0.622188	3.331e-06	1.1058e-05
PWY-6507: 4-deoxy-L-threo-hex-4-enopyranuronate degradation	-0.259145	0.0780636	-0.41214933314513313;-0.10613988612349803	0.000901276	0.00233358	0.0703414	0.841515	4527	0.974806	2244	2283	-0.320454	0.00214829	0.00725814	0.104419	0.104419	-0.0907473	0.247091	0.943329	0.0784032	0.0784032	0.0609838	0.5599	0.637486	0.104605	0.104605	-0.0415187	0.722622	0.82668	0.116969	0.116969	-0.23982	0.0228294	0.152939	0.0847433	0.0847433	-0.818155	0.00039087	0.00326257	0.0963435	0.0963435	-0.753998	0	1e-09	0.118911	0.118911	-0.720869	9e-08	4.07e-07
PWY-5675: nitrate reduction V (assimilatory)	0.258982	0.0703432	0.1211095513207647;0.3968550726868526	0.000231689	0.000715995	0.0488984	0.75284	2954	0.63609	1585	1369	0.303044	0.00577816	0.0157981	0.109794	0.109794	0.126195	0.27025	0.943329	0.114464	0.114464	0.785701	0	0	0.108547	0.108547	0.308283	0.54067	0.697272	0.503894	0.503894	0.241287	0.0220132	0.152939	0.084747	0.084747	0.684007	0.00297048	0.0156613	0.0952172	0.0952172	0.438231	0.000166679	0.000348847	0.116269	0.116269	0.0768962	0.556455	0.608662
PWY-6527: stachyose degradation	-0.258645	0.0518219	-0.36021575976253695;-0.15707410766400406	6.01e-07	2.5336e-05	0.0202314	0.582906	4616	0.993971	2282	2334	-0.34765	1.755e-06	0.000193392	0.0727333	0.0727333	-0.0444572	0.667801	0.943329	0.103589	0.103589	-0.552113	0.0345106	0.117728	0.261163	0.261163	-0.212464	0.0555141	0.168905	0.110957	0.110957	-0.0779849	0.45824	0.644167	0.0844724	0.0844724	-0.21014	0.35933	0.483718	0.0928045	0.0928045	-0.590379	5.05e-07	1.412e-06	0.117375	0.117375	-0.677242	4.67e-07	1.784e-06
GLUCONEO-PWY: gluconeogenesis I	-0.255343	0.0627085	-0.37825152436279286;-0.1324343643716479	4.663e-05	0.000208746	0.0375803	0.703989	4566	0.983204	2261	2305	-0.283467	0.000537431	0.00235375	0.0818945	0.0818945	-0.0169619	0.844875	0.97818	0.0866899	0.0866899	-0.400654	0.0909338	0.186124	0.237004	0.237004	-0.256819	0.0207669	0.108647	0.111071	0.111071	-0.235619	0.0253135	0.155659	0.0847328	0.0847328	-0.394189	0.0858866	0.167243	0.0934439	0.0934439	-0.825046	0	0	0.119687	0.119687	-0.567891	2.0464e-05	5.6871e-05
PENTOSE-P-PWY: pentose phosphate pathway	-0.255294	0.0667026	-0.38603124632109087;-0.12455688021420944	0.000129533	0.000440044	0.0470129	0.744561	4546	0.978898	2249	2297	-0.214866	0.00511032	0.0143029	0.0767381	0.0767381	0.0177946	0.84149	0.97818	0.0889788	0.0889788	-0.156308	0.135867	0.247823	0.104809	0.104809	-0.364026	0.00109841	0.0130894	0.111527	0.111527	-0.208854	0.0473142	0.218599	0.0846702	0.0846702	-0.396307	0.0842203	0.164814	0.0934535	0.0934535	-0.819129	0	0	0.11962	0.11962	-0.676637	4.77e-07	1.81e-06
PWY-6892: thiazole biosynthesis I (E. coli)	-0.252661	0.0701397	-0.390135240320409;-0.11518756736319122	0.000315464	0.000956375	0.0512214	0.771026	4598	0.990095	2276	2322	-0.290742	0.000100677	0.000767692	0.074761	0.074761	0.0126327	0.897697	0.98597	0.0982544	0.0982544	-0.20616	0.406666	0.52023	0.248453	0.248453	-0.289002	0.00934641	0.0646712	0.111192	0.111192	-0.101508	0.334384	0.553031	0.0844947	0.0844947	-0.470185	0.0406335	0.0888723	0.0938194	0.0938194	-0.808496	0	0	0.1195	0.1195	-0.781645	8e-09	5.8e-08
P161-PWY: acetylene degradation	0.251351	0.0589517	0.13580534143630052;0.36689580942479316	2.0109e-05	0.000123556	0.0309542	0.680695	3629	0.781438	1859	1770	0.103099	0.128179	0.190058	0.0677691	0.0677691	0.041235	0.785642	0.97019	0.151613	0.151613	0.303681	0.0923359	0.188193	0.180419	0.180419	0.313006	0.0049156	0.0421758	0.11129	0.11129	0.0917797	0.382732	0.590583	0.0844848	0.0844848	0.646058	0.00499435	0.0237522	0.094933	0.094933	0.303957	0.00860628	0.0142834	0.11556	0.11556	0.385206	0.00350003	0.00673797
ARGDEG-PWY: superpathway of L-arginine, putrescine, and 4-aminobutanoate degradation	0.250751	0.0730805	0.10751297907063598;0.3939884749128114	0.000601009	0.00164505	0.0545997	0.815093	2140	0.46081	1178	962	0.208701	0.0561989	0.0949359	0.109297	0.109297	0.1101	0.170566	0.84615	0.0803423	0.0803423	0.615674	0.0284618	0.107796	0.281019	0.281019	0.0549902	0.796675	0.863065	0.213428	0.213428	0.220132	0.036602	0.193334	0.0846957	0.0846957	1.01373	1.1972e-05	0.000523298	0.0983141	0.0983141	0.489644	2.7364e-05	6.5042e-05	0.116607	0.116607	0.20241	0.122433	0.157319
ORNARGDEG-PWY: superpathway of L-arginine and L-ornithine degradation	0.250751	0.0730805	0.10751297907063598;0.3939884749128114	0.000601009	0.00164505	0.0545997	0.815093	2140	0.46081	1178	962	0.208701	0.0561989	0.0949359	0.109297	0.109297	0.1101	0.170566	0.84615	0.0803423	0.0803423	0.615674	0.0284618	0.107796	0.281019	0.281019	0.0549902	0.796675	0.863065	0.213428	0.213428	0.220132	0.036602	0.193334	0.0846957	0.0846957	1.01373	1.1972e-05	0.000523298	0.0983141	0.0983141	0.489644	2.7364e-05	6.5042e-05	0.116607	0.116607	0.20241	0.122433	0.157319
PWY0-162: superpathway of pyrimidine ribonucleotides de novo biosynthesis	-0.249201	0.0695539	-0.3855265492004014;-0.11287517197376398	0.000339873	0.00101118	0.0526753	0.758709	4571	0.984281	2263	2308	-0.15153	0.0904754	0.141237	0.0895095	0.0895095	-0.0741199	0.281275	0.943329	0.0687914	0.0687914	-0.26986	0.0102916	0.0697217	0.105173	0.105173	-0.333509	0.00275089	0.0295033	0.111382	0.111382	-0.184443	0.0797168	0.275994	0.0846197	0.0846197	-0.437595	0.05666	0.121247	0.0936505	0.0936505	-0.807336	0	0	0.119487	0.119487	-0.70844	1.45e-07	6.09e-07
PWY-1269: CMP-3-deoxy-D-manno-octulosonate biosynthesis I	-0.244128	0.0668588	-0.37517112717099366;-0.11308476005120849	0.000260817	0.000800842	0.0443196	0.753812	4617	0.994186	2287	2330	-0.158501	0.118854	0.179038	0.101629	0.101629	-0.0591384	0.485247	0.943329	0.084739	0.084739	-0.0809489	0.768247	0.813936	0.274712	0.274712	-0.324814	0.00353184	0.0352363	0.111344	0.111344	-0.0939883	0.371395	0.588324	0.0844869	0.0844869	-0.420117	0.0672373	0.136139	0.0935647	0.0935647	-0.92869	0	0	0.120933	0.120933	-0.529841	6.7689e-05	0.000175844
PWY-5941: glycogen degradation II (eukaryotic)	-0.243355	0.0780798	-0.39639170105592847;-0.09031888739960295	0.00182856	0.00442364	0.0704446	0.802355	4043	0.870586	1979	2064	-0.00316704	0.973183	0.981483	0.0942099	0.0942099	-0.0268905	0.64365	0.943329	0.0581287	0.0581287	-0.415855	0.00109878	0.0135517	0.127409	0.127409	-0.166525	0.133106	0.285512	0.110871	0.110871	-0.121608	0.247577	0.470053	0.0845183	0.0845183	-0.529401	0.02124	0.0552687	0.0941566	0.0941566	-0.503708	1.6237e-05	3.9792e-05	0.116706	0.116706	-0.476682	0.000323028	0.000764393
ORNDEG-PWY: superpathway of ornithine degradation	0.242196	0.064299	0.11617010709590461;0.36822215211715037	0.000165408	0.000524705	0.0381215	0.721262	2175	0.468346	1192	983	0.188763	0.0589841	0.0989343	0.0999637	0.0999637	0.126149	0.11587	0.717881	0.08023	0.08023	0.701521	0.000347274	0.00538835	0.196108	0.196108	0.106525	0.714192	0.823625	0.290867	0.290867	0.237576	0.0241287	0.152939	0.0847377	0.0847377	0.767913	0.000865088	0.00580034	0.0958997	0.0958997	0.47697	4.3359e-05	9.8128e-05	0.116521	0.116521	0.223084	0.0888551	0.117328
PWY4LZ-257: superpathway of fermentation (Chlamydomonas reinhardtii)	0.240197	0.0554105	0.13159258697983411;0.34880187011712366	1.4585e-05	0.000103833	0.0262642	0.640267	3613	0.777993	1851	1762	0.102617	0.257629	0.348168	0.0906499	0.0906499	0.0316903	0.831952	0.97818	0.149343	0.149343	0.212106	0.043319	0.128384	0.104971	0.104971	0.286632	0.00993702	0.0676663	0.111183	0.111183	0.0537795	0.60894	0.751148	0.0844556	0.0844556	0.616404	0.00737193	0.0307665	0.0947217	0.0947217	0.27089	0.0190652	0.0300594	0.115424	0.115424	0.363548	0.00580486	0.0101638
PWY-6285: superpathway of fatty acids biosynthesis (E. coli)	0.232287	0.070611	0.09388942365077454;0.3706845503996741	0.00100304	0.00255563	0.0529008	0.793709	2226	0.479328	1212	1014	0.255637	0.00299553	0.00938336	0.0861254	0.0861254	0.105948	0.166896	0.84615	0.0766491	0.0766491	0.556194	0.00955809	0.0656777	0.214629	0.214629	-0.0970524	0.380716	0.606276	0.110717	0.110717	0.269788	0.0104931	0.122946	0.0848236	0.0848236	0.773805	0.000789837	0.00540588	0.0959504	0.0959504	0.389739	0.000789553	0.00145882	0.115984	0.115984	0.662014	8.13e-07	2.88e-06
PWY-6859: all-trans-farnesol biosynthesis	-0.232175	0.0678732	-0.3652061499739335;-0.09914333713997941	0.000624568	0.00169982	0.0467838	0.770478	4355	0.937769	2163	2192	0.0383651	0.703338	0.766542	0.100744	0.100744	-0.026495	0.617885	0.943329	0.0531121	0.0531121	0.159102	0.555801	0.635012	0.270081	0.270081	-0.253039	0.0226995	0.115929	0.111057	0.111057	-0.160746	0.126588	0.357222	0.0845766	0.0845766	-0.26178	0.253615	0.374471	0.0929449	0.0929449	-0.852799	0	0	0.120007	0.120007	-0.557855	2.8229e-05	7.6668e-05
PWY-5723: Rubisco shunt	0.232022	0.0487712	0.13643047609066714;0.3276135011764527	1.961e-06	4.4335e-05	0.0154264	0.557275	3011	0.648363	1609	1402	0.238725	0.0218947	0.0459116	0.104147	0.104147	0.167753	0.069783	0.548079	0.092512	0.092512	0.526498	7.4e-07	2.6894e-05	0.106352	0.106352	0.259694	0.534142	0.696453	0.417718	0.417718	0.107345	0.307357	0.525441	0.0845011	0.0845011	0.57877	0.011832	0.0374565	0.0944671	0.0944671	0.352816	0.00233779	0.00409546	0.115789	0.115789	0.14065	0.282476	0.335045
CENTFERM-PWY: pyruvate fermentation to butanoate	-0.23077	0.0698639	-0.3677033122859896;-0.09383680374414716	0.000956096	0.00244904	0.0515142	0.783305	4029	0.867571	1955	2074	-0.164617	0.00426994	0.0124672	0.0576088	0.0576088	-0.114751	0.0336358	0.418436	0.0540155	0.0540155	-0.856619	0	0	0.109353	0.109353	-0.266842	0.314231	0.541277	0.26515	0.26515	-0.0764647	0.467045	0.650076	0.0844712	0.0844712	-0.098406	0.667629	0.74811	0.0926054	0.0926054	-0.459922	7.9309e-05	0.000169743	0.116407	0.116407	-0.581566	1.3109e-05	3.8209e-05
PWY-5690: TCA cycle II (plants and fungi)	-0.230591	0.0784618	-0.3843761117221792;-0.07680587416225026	0.00329384	0.00754905	0.0716584	0.821338	4452	0.958656	2202	2250	-0.259821	0.0101268	0.0244386	0.10104	0.10104	-0.00507836	0.923819	0.98597	0.0531072	0.0531072	-0.292226	0.00548667	0.0445811	0.105232	0.105232	-0.320228	0.00402454	0.0383673	0.111336	0.111336	0.0173436	0.868943	0.915612	0.0844419	0.0844419	-0.0555461	0.808472	0.865615	0.0925672	0.0925672	-0.741477	0	2e-09	0.118781	0.118781	-0.88004	0	8e-09
PWY-6590: superpathway of Clostridium acetobutylicum acidogenic fermentation	-0.228989	0.0692585	-0.36473592145234274;-0.0932426320949089	0.000945372	0.00243459	0.0503629	0.77969	4029	0.867571	1955	2074	-0.163247	0.00434674	0.0126136	0.0572426	0.0572426	-0.11442	0.0397889	0.44059	0.0556533	0.0556533	-0.851354	0	0	0.109293	0.109293	-0.261605	0.316691	0.541277	0.261271	0.261271	-0.0749056	0.476172	0.657925	0.0844699	0.0844699	-0.0939449	0.681849	0.756949	0.0926004	0.0926004	-0.455801	9.1528e-05	0.000195013	0.116381	0.116381	-0.575938	1.5762e-05	4.5661e-05
PWY-6467: Kdo transfer to lipid IVA III (Chlamydia)	-0.228296	0.0376446	-0.302079049495978;-0.15451228540106687	1e-09	4.19e-07	0	0	313	0.0676141	150	164	-0.259546	3.9735e-05	0.000458411	0.063165	0.063165	-0.205434	0.0355362	0.424564	0.0977237	0.0977237	-0.377435	0.123443	0.232848	0.245011	0.245011	NA	NA	NA	NA	NA	NA	NA	NA	NA	NA	NA	NA	NA	NA	NA	-0.173354	0.132513	0.168491	0.115114	0.115114	-0.222264	0.0900265	0.118547
PWY-5920: superpathway of heme biosynthesis from glycine	0.227604	0.0637211	0.10271109179717873;0.3524977240999123	0.00035442	0.00103517	0.0357997	0.68894	2367	0.50969	1287	1080	0.219549	0.00622114	0.0168689	0.0802477	0.0802477	0.057691	0.65104	0.943329	0.127545	0.127545	0.643162	0.0242078	0.100379	0.285366	0.285366	0.156311	0.535322	0.696453	0.252155	0.252155	0.21082	0.0452759	0.21441	0.0846746	0.0846746	0.641302	0.00532146	0.025017	0.0948985	0.0948985	0.521193	8.347e-06	2.1114e-05	0.116833	0.116833	0.501957	0.000156125	0.000392777
PWY-7269: NAD/NADP-NADH/NADPH mitochondrial interconversion (yeast)	0.225614	0.0496763	0.12824798570750254;0.3229791782552749	5.581e-06	7.063e-05	0.0168901	0.57451	1882	0.405469	1047	836	0.239035	0.0186632	0.0399442	0.101622	0.101622	0.0288608	0.701676	0.95952	0.0753427	0.0753427	0.814609	0.0491124	0.134989	0.414008	0.414008	0.0945238	0.393357	0.617369	0.110743	0.110743	0.148688	0.157565	0.405729	0.0845569	0.0845569	0.487333	0.0338747	0.078188	0.0939131	0.0939131	0.567618	1.309e-06	3.538e-06	0.117189	0.117189	0.38936	0.00316821	0.00625787
PWY-5138: unsaturated, even numbered fatty acid &beta;-oxidation	0.225372	0.0592956	0.10915259458814339;0.3415913407464952	0.000144217	0.000473151	0.0326959	0.633073	3233	0.696167	1698	1535	0.207613	0.00293094	0.00924223	0.0697884	0.0697884	-0.00676402	0.925208	0.98597	0.072053	0.072053	0.677819	0.000703112	0.00994697	0.200043	0.200043	0.289469	0.00923937	0.0646712	0.111203	0.111203	0.0109611	0.916946	0.956409	0.084441	0.084441	0.0144887	0.949584	0.963722	0.0925506	0.0925506	0.17459	0.129785	0.165468	0.115117	0.115117	0.232017	0.076868	0.104681
PWY: TCA-GLYOX-BYPASS: superpathway of glyoxylate bypass and TCA	0.224477	0.073359	0.08069360726862393;0.3682609994620566	0.0022135	0.00530134	0.0546804	0.772484	2914	0.627476	1569	1345	0.234495	0.0344972	0.0652952	0.110913	0.110913	0.0738872	0.603509	0.943329	0.142266	0.142266	0.73582	0	1e-09	0.108128	0.108128	0.296092	0.49091	0.677172	0.429828	0.429828	0.206762	0.0495674	0.220848	0.0846656	0.0846656	0.715702	0.00188974	0.0110415	0.0954663	0.0954663	0.412916	0.000382328	0.000732149	0.116116	0.116116	0.0510009	0.696429	0.737726
PWY66-400: glycolysis VI (metazoan)	-0.223157	0.0501962	-0.32154149078239214;-0.12477234425765826	8.761e-06	8.5642e-05	0.0186002	0.534586	4562	0.982343	2257	2305	-0.289472	0.000316553	0.00162401	0.0803783	0.0803783	0.0170767	0.862578	0.984702	0.0986566	0.0986566	-0.395807	0.0373447	0.124742	0.190111	0.190111	-0.310589	0.00525352	0.0425237	0.11128	0.11128	-0.268919	0.0107428	0.122946	0.0848211	0.0848211	-0.362335	0.114311	0.20872	0.0933057	0.0933057	-0.577272	8.77e-07	2.411e-06	0.117267	0.117267	-0.41663	0.00161409	0.00341387
PWY: GLYCOLYSIS-TCA-GLYOX-BYPASS: superpathway of glycolysis, pyruvate dehydrogenase, TCA, and glyoxylate bypass	0.219878	0.0725947	0.07759263940444039;0.3621638875982331	0.00245489	0.00583017	0.05313	0.76918	2909	0.6264	1566	1343	0.232018	0.0367511	0.0679035	0.111092	0.111092	0.0722428	0.609412	0.943329	0.141399	0.141399	0.711776	0	3e-09	0.107907	0.107907	0.302631	0.483744	0.675982	0.432149	0.432149	0.199037	0.0586847	0.232412	0.0846491	0.0846491	0.719368	0.00179149	0.0109361	0.0954958	0.0954958	0.402408	0.000533379	0.00100915	0.116055	0.116055	0.0398415	0.76052	0.798964
P221-PWY: octane oxidation	0.217141	0.064873	0.08999039045299312;0.3442924471203687	0.000816386	0.00213688	0.0401295	0.786112	2303	0.495909	1228	1075	0.222327	0.00535839	0.0149089	0.0798397	0.0798397	0.000671189	0.99207	0.996003	0.067535	0.067535	0.10342	0.841657	0.880869	0.517684	0.517684	0.190503	0.0859653	0.202632	0.110946	0.110946	0.205893	0.0505299	0.220848	0.0846638	0.0846638	0.833053	0.000306377	0.00291414	0.0964801	0.0964801	0.543457	3.487e-06	9.112e-06	0.117	0.117	0.285287	0.0298865	0.0440981
PWY0-845: superpathway of pyridoxal 5'-phosphate biosynthesis and salvage	-0.21475	0.0636005	-0.3394064544262022;-0.09009257980118106	0.000734039	0.00194257	0.0412652	0.800944	4497	0.968346	2237	2260	-0.0317782	0.663302	0.726254	0.072993	0.072993	0.0548813	0.321038	0.943329	0.0553056	0.0553056	-0.114229	0.409303	0.520833	0.138439	0.138439	-0.355039	0.00144934	0.0168045	0.111485	0.111485	0.0602427	0.56661	0.718287	0.0844595	0.0844595	-0.378043	0.0994818	0.188371	0.0933724	0.0933724	-0.688254	6e-09	2e-08	0.118251	0.118251	-0.661218	8.37e-07	2.943e-06
METH-ACETATE-PWY: methanogenesis from acetate	-0.214076	0.0542737	-0.32045212199360223;-0.10769905957218007	8.0011e-05	0.000299415	0.0230846	0.626103	3722	0.801464	1765	1957	-0.216247	0.00937998	0.0228698	0.0832396	0.0832396	0.0024846	0.981103	0.996003	0.104899	0.104899	-0.488651	0.137736	0.248994	0.329219	0.329219	0.0501325	0.650506	0.78064	0.110653	0.110653	-0.0638385	0.543688	0.708347	0.0844618	0.0844618	-0.541098	0.0185583	0.0509418	0.0942277	0.0942277	-0.216936	0.0600486	0.0821594	0.115236	0.115236	-0.548241	3.826e-05	0.00010217
PWY-2941: L-lysine biosynthesis II	-0.21378	0.0534696	-0.3185807032955623;-0.10897971422196466	6.3837e-05	0.000263601	0.0243785	0.635795	4471	0.962748	2202	2269	-0.202656	0.0680164	0.111321	0.11105	0.11105	0.0494938	0.501668	0.943329	0.073666	0.073666	-0.224094	0.0327597	0.116555	0.104962	0.104962	-0.338789	0.00235831	0.0259414	0.111409	0.111409	-0.165613	0.115522	0.332833	0.084585	0.084585	-0.142634	0.533725	0.627517	0.092667	0.092667	-0.561837	1.66e-06	4.435e-06	0.117143	0.117143	-0.492173	0.000207592	0.000511491
AST-PWY: L-arginine degradation II (AST pathway)	0.212723	0.0512238	0.11232388327324411;0.3131212766508686	3.2842e-05	0.000169612	0.0178477	0.573109	2208	0.475452	1209	999	0.132998	0.0208406	0.0444037	0.0575536	0.0575536	0.0710836	0.36259	0.943329	0.0780761	0.0780761	0.79794	0.0537767	0.136357	0.413734	0.413734	0.181596	0.5296	0.694796	0.288882	0.288882	0.144816	0.168643	0.428484	0.0845509	0.0845509	0.534148	0.0201133	0.0537668	0.0941853	0.0941853	0.562332	1.626e-06	4.371e-06	0.117147	0.117147	0.274856	0.0363531	0.0523398
PWY-5392: reductive TCA cycle II	0.211329	0.0510885	0.11119537254582122;0.3114624586623911	3.5261e-05	0.000174643	0.0219178	0.72244	1608	0.346469	898	711	0.239382	5.0037e-05	0.000550408	0.0590272	0.0590272	-0.0757042	0.15428	0.84615	0.0531416	0.0531416	0.663159	4.34e-07	1.8981e-05	0.131231	0.131231	0.115587	0.296463	0.527729	0.11071	0.11071	0.248863	0.0181918	0.146961	0.0847666	0.0847666	0.411596	0.0729578	0.146273	0.0935242	0.0935242	0.197697	0.0864328	0.113563	0.115179	0.115179	0.313491	0.0171363	0.0265946
ENTBACSYN-PWY: enterobactin biosynthesis	0.211324	0.0433118	0.1264325149035475;0.2962149274702928	1.066e-06	3.1901e-05	0.0109168	0.494199	2016	0.434109	1117	899	0.168518	0.00810787	0.0205081	0.0636506	0.0636506	0.133615	0.0119672	0.215736	0.0531671	0.0531671	0.811928	0.133145	0.246318	0.540631	0.540631	0.127056	0.25131	0.458774	0.110755	0.110755	0.078525	0.455134	0.642176	0.0844729	0.0844729	0.543885	0.017965	0.0499841	0.0942449	0.0942449	0.47378	4.861e-05	0.000108424	0.116499	0.116499	0.277472	0.034628	0.0501582
KETOGLUCONMET-PWY: ketogluconate metabolism	0.210733	0.0586301	0.09581780810226637;0.32564771370142837	0.000325293	0.000979971	0.0292339	0.615428	2643	0.569121	1430	1213	0.152803	0.00641409	0.0171412	0.0560576	0.0560576	0.125796	0.181412	0.862766	0.0941292	0.0941292	0.841082	0.000156418	0.00268704	0.22247	0.22247	0.271981	0.279361	0.503553	0.251425	0.251425	0.225217	0.0324957	0.184286	0.0847076	0.0847076	0.54224	0.018313	0.0506083	0.0942348	0.0942348	0.432003	0.0002052	0.000414786	0.116231	0.116231	0.254953	0.0520552	0.0733994
PWY0-1338: polymyxin resistance	0.209281	0.0547227	0.10202401824706542;0.31653718680476134	0.000131101	0.000441609	0.0214255	0.63752	2009	0.432601	1090	919	0.137841	0.12227	0.182336	0.089199	0.089199	0.0296218	0.710142	0.96809	0.0797003	0.0797003	0.599521	0.164474	0.281056	0.431254	0.431254	0.170005	0.60479	0.74556	0.328497	0.328497	0.141156	0.179649	0.438654	0.0845454	0.0845454	0.590516	0.0102336	0.036005	0.0945449	0.0945449	0.580381	7.7e-07	2.129e-06	0.117292	0.117292	0.292458	0.0260406	0.0390201
PYRIDOXSYN-PWY: pyridoxal 5'-phosphate biosynthesis I	-0.208841	0.0656058	-0.3374285058744168;-0.08025388068472739	0.00145619	0.00367114	0.0447592	0.81427	4511	0.971361	2244	2267	-0.0195474	0.788614	0.838235	0.0729082	0.0729082	0.0572549	0.281213	0.943329	0.053132	0.053132	-0.0521103	0.72847	0.776141	0.150104	0.150104	-0.317901	0.00429078	0.0388651	0.111312	0.111312	0.0682404	0.516273	0.690599	0.0844649	0.0844649	-0.415226	0.0704735	0.141989	0.0935414	0.0935414	-0.705314	3e-09	9e-09	0.118417	0.118417	-0.666269	6.97e-07	2.543e-06
PWY-5747: 2-methylcitrate cycle II	0.207159	0.0511567	0.10689175989664822;0.3074259060861353	5.1328e-05	0.000227647	0.0168197	0.547343	2509	0.540267	1348	1161	0.188492	0.00289634	0.00919441	0.0632836	0.0632836	-0.00714286	0.951325	0.996003	0.117013	0.117013	0.589392	0.0734784	0.160574	0.329297	0.329297	0.202404	0.541239	0.697272	0.331298	0.331298	0.129439	0.218466	0.45384	0.0845287	0.0845287	0.571579	0.012917	0.0385623	0.0944202	0.0944202	0.472515	5.0856e-05	0.000112407	0.116491	0.116491	0.227563	0.0826679	0.110998
PWY-7094: fatty acid salvage	0.207146	0.0436468	0.12159873695866076;0.29269415295314755	2.075e-06	4.4335e-05	0.0108225	0.409506	2097	0.45155	1145	952	0.22984	0.00837483	0.0209592	0.0871737	0.0871737	0.116183	0.038321	0.434944	0.056089	0.056089	0.858706	0.0177696	0.0854719	0.362264	0.362264	0.125907	0.255838	0.465062	0.110806	0.110806	0.258563	0.0141569	0.13602	0.0847924	0.0847924	0.432339	0.0596837	0.124544	0.0936243	0.0936243	0.465947	6.4197e-05	0.000140579	0.116447	0.116447	0.184168	0.159708	0.199322
PWY-6837: fatty acid beta-oxidation V (unsaturated, odd number, di-isomerase-dependent)	0.206877	0.0556419	0.09781892791000003;0.31593510934386365	0.000200799	0.000628646	0.0267128	0.712677	2235	0.481266	1190	1045	0.145086	0.0693744	0.113152	0.0798942	0.0798942	0.0136823	0.796729	0.972352	0.0531183	0.0531183	0.705072	1e-09	4.3e-08	0.114443	0.114443	-0.0108502	0.963938	0.974377	0.239984	0.239984	0.0616698	0.557458	0.713269	0.0844604	0.0844604	0.353042	0.123874	0.222674	0.0932676	0.0932676	0.48615	3.1097e-05	7.3178e-05	0.116583	0.116583	0.337464	0.0103601	0.0167869
PWY66-389: phytol degradation	0.204808	0.0493007	0.10817864904388094;0.3014373489514758	3.2634e-05	0.000169612	0.0173469	0.503263	3174	0.683463	1666	1508	0.258891	0.000705637	0.00292777	0.076428	0.076428	0.0241353	0.844022	0.97818	0.122669	0.122669	0.365922	0.024955	0.102287	0.163205	0.163205	0.0922138	0.404731	0.626822	0.110674	0.110674	0.348833	0.000958449	0.0493601	0.0850801	0.0850801	0.484677	0.0348538	0.0787579	0.0938984	0.0938984	0.162563	0.15826	0.195449	0.115088	0.115088	0.320386	0.0148696	0.0233039
PWY-5104: L-isoleucine biosynthesis IV	-0.202712	0.048572	-0.29791301374489154;-0.10751069840694444	3.0005e-05	0.000161487	0.0171604	0.589998	4495	0.967916	2218	2277	-0.234162	3.0867e-05	0.000394603	0.0561948	0.0561948	-0.047804	0.368206	0.943329	0.0531251	0.0531251	-0.34009	0.293104	0.418347	0.323484	0.323484	-0.186017	0.0933857	0.216554	0.110869	0.110869	-0.236655	0.0246801	0.154064	0.0847354	0.0847354	-0.332561	0.147154	0.246664	0.0931869	0.0931869	-0.620692	1.36e-07	3.91e-07	0.117632	0.117632	-0.466203	0.000432923	0.00100455
PWY490-3: nitrate reduction VI (assimilatory)	-0.202573	0.069696	-0.33917682428315676;-0.06596849624966417	0.00365476	0.0082577	0.048937	0.760036	2050	0.44143	932	1118	-0.217696	0.0555791	0.0945644	0.11372	0.11372	-0.148565	0.0230141	0.326513	0.0653551	0.0653551	-0.407752	0.274332	0.401075	0.373009	0.373009	0.271066	0.0147671	0.0833566	0.111182	0.111182	0.114922	0.274502	0.491204	0.08451	0.08451	-0.0924555	0.686622	0.756949	0.0925988	0.0925988	-0.642283	5.2e-08	1.52e-07	0.117823	0.117823	-0.384691	0.00354334	0.00677487
P261-PWY: coenzyme M biosynthesis I	-0.200858	0.0570924	-0.312758910985969;-0.08895686980596237	0.000434612	0.00124658	0	0	813	0.175065	402	411	-0.167045	0.0224478	0.0467744	0.0731787	0.0731787	NA	NA	NA	NA	NA	-0.488149	0.0570313	0.13716	0.256506	0.256506	NA	NA	NA	NA	NA	NA	NA	NA	NA	NA	NA	NA	NA	NA	NA	NA	NA	NA	NA	NA	NA	NA	NA
PWY-6572: chondroitin sulfate degradation I (bacterial)	-0.198187	0.062322	-0.3203380696436735;-0.07603595309906166	0.00147249	0.0036928	0.0389989	0.685229	2966	0.638889	1451	1516	0.0149353	0.878693	0.913454	0.0978554	0.0978554	-0.0169274	0.749991	0.97019	0.0531222	0.0531222	-0.393005	0.000630187	0.0094725	0.114972	0.114972	-0.0955275	0.388282	0.612401	0.110726	0.110726	-0.0594117	0.571972	0.722861	0.084459	0.084459	-0.289316	0.207129	0.323343	0.0930323	0.0930323	-0.356376	0.00211342	0.00371616	0.115807	0.115807	-0.340346	0.00973347	0.0158792
PWY-6823: molybdenum cofactor biosynthesis	0.197042	0.0419164	0.11488584595050554;0.27919821282879886	2.591e-06	4.7287e-05	0.00949299	0.55996	2008	0.432386	1070	938	0.178291	0.0124646	0.0287598	0.0713531	0.0713531	0.0170086	0.748761	0.97019	0.0531065	0.0531065	0.505136	0.188875	0.303842	0.384451	0.384451	0.181966	0.100837	0.230102	0.1109	0.1109	0.391531	0.000213911	0.0146885	0.0852455	0.0852455	0.470817	0.0403653	0.0888723	0.0938228	0.0938228	0.370723	0.00139585	0.00251998	0.115881	0.115881	0.082716	0.527002	0.579097
PWY: GLYOXYLATE-BYPASS: glyoxylate cycle	0.195942	0.0679107	0.06283707702895841;0.32904693684117053	0.00391053	0.00875301	0.0444929	0.734	3180	0.684755	1692	1488	0.260183	0.039891	0.0725709	0.126618	0.126618	0.116774	0.342531	0.943329	0.123027	0.123027	0.825432	0	0	0.108996	0.108996	0.173792	0.629486	0.762851	0.360228	0.360228	0.134484	0.20107	0.45384	0.0845357	0.0845357	0.428393	0.0620414	0.128807	0.0936049	0.0936049	0.292916	0.0113121	0.0185785	0.115513	0.115513	-0.0759726	0.561202	0.612453
PWY: REDCITCYC: TCA cycle VIII (helicobacter)	0.195835	0.0443645	0.10888092949806781;0.28278991503242323	1.0137e-05	8.9906e-05	0.0125081	0.392197	2830	0.609388	1485	1345	0.194066	0.0545562	0.0931592	0.10095	0.10095	0.146848	0.00576389	0.137727	0.0531881	0.0531881	0.624217	1.4159e-05	0.000324312	0.143783	0.143783	0.0887235	0.422957	0.641161	0.110724	0.110724	0.243474	0.0208441	0.150934	0.0847526	0.0847526	0.14259	0.533852	0.627517	0.0926669	0.0926669	0.367756	0.00152252	0.00272785	0.115865	0.115865	0.403123	0.00226424	0.00466512
KDO-NAGLIPASYN-PWY: superpathway of (Kdo)2-lipid A biosynthesis	0.194972	0.0675119	0.06264841967080798;0.3272952615850934	0.00387749	0.00871979	0.0458133	0.766165	2101	0.452412	1146	955	0.13538	0.0302491	0.0586386	0.0624787	0.0624787	0.0739416	0.346159	0.943329	0.0784889	0.0784889	0.667365	0.0508314	0.135767	0.34173	0.34173	0.0603743	0.585471	0.732265	0.110695	0.110695	0.170437	0.105321	0.314438	0.0845935	0.0845935	0.778558	0.000733618	0.00526403	0.0959916	0.0959916	0.435378	0.000183387	0.00037714	0.116251	0.116251	0.419872	0.00148621	0.00317147
PWY-7254: TCA cycle VII (acetate-producers)	0.194335	0.0612922	0.07420247267425459;0.3144678006116781	0.00152106	0.00379473	0.0313165	0.676393	2898	0.624031	1552	1346	0.161104	0.107807	0.165026	0.100181	0.100181	0.120448	0.293227	0.943329	0.114596	0.114596	0.370658	0.351894	0.468867	0.398162	0.398162	0.143856	0.502225	0.681818	0.214392	0.214392	0.276235	0.00879479	0.120782	0.0848421	0.0848421	0.689845	0.00273646	0.0147265	0.0952623	0.0952623	0.437655	0.000169935	0.000354093	0.116266	0.116266	0.353362	0.00730698	0.0123418
PWY-7196: superpathway of pyrimidine ribonucleosides salvage	-0.192957	0.0659397	-0.32219903187691445;-0.06371560355833147	0.00343051	0.00780785	0.0461992	0.771824	3984	0.857881	1926	2058	-0.20514	0.000258732	0.00142302	0.0561496	0.0561496	-0.0570331	0.423212	0.943329	0.0712146	0.0712146	-0.841759	0	0	0.109224	0.109224	-0.128891	0.244635	0.449956	0.110781	0.110781	-0.00992188	0.924796	0.957327	0.0844409	0.0844409	-0.104405	0.648694	0.732916	0.0926124	0.0926124	-0.322937	0.00528209	0.0090196	0.115645	0.115645	-0.562848	2.4068e-05	6.65e-05
PWY-5265: peptidoglycan biosynthesis II (staphylococci)	0.188674	0.0431603	0.10407992830713347;0.2732681375972023	1.2341e-05	9.4488e-05	0.0072456	0.371966	1455	0.313307	808	647	0.0629042	0.361776	0.452698	0.0689749	0.0689749	0.11844	0.442684	0.943329	0.154286	0.154286	0.238977	0.350181	0.46817	0.255799	0.255799	-0.24746	0.623382	0.757595	0.503927	0.503927	0.00166532	0.987359	0.994602	0.0844403	0.0844403	0.242811	0.289602	0.412708	0.0928898	0.0928898	0.43744	0.000171161	0.000355083	0.116264	0.116264	0.491915	0.000209142	0.000512666
PWY-5913: TCA cycle VI (obligate autotrophs)	0.187158	0.0533246	0.08264158440995788;0.29167417211863456	0.000448474	0.00127868	0.0245993	0.645596	4033	0.868432	2058	1975	-0.224732	0.0286034	0.0567241	0.102669	0.102669	0.252448	2.5954e-05	0.00222504	0.0600161	0.0600161	0.300969	0.00424335	0.0364473	0.105253	0.105253	0.407789	0.000263468	0.00538228	0.11176	0.11176	0.118083	0.26153	0.489775	0.0845139	0.0845139	0.31596	0.168375	0.276568	0.093125	0.093125	0.162942	0.157296	0.194767	0.115089	0.115089	0.320189	0.0149304	0.0233226
P105-PWY: TCA cycle IV (2-oxoglutarate decarboxylase)	0.18636	0.0592568	0.07021615502071475;0.30250296642712193	0.00166117	0.00412281	0.0279572	0.650158	2711	0.583764	1463	1248	0.211255	0.00685075	0.0180023	0.0781265	0.0781265	0.0711142	0.610743	0.943329	0.13971	0.13971	0.543001	0.0149443	0.0825273	0.223115	0.223115	0.236996	0.544253	0.698901	0.390828	0.390828	0.178873	0.0892156	0.290883	0.084609	0.084609	0.662298	0.00401037	0.0197619	0.0950528	0.0950528	0.424716	0.000260926	0.000520751	0.116186	0.116186	0.11375	0.384524	0.447208
PWY-5189: tetrapyrrole biosynthesis II (from glycine)	0.185205	0.04731	0.09247747255167557;0.277932535411737	9.0511e-05	0.000325977	0.0144805	0.527042	3263	0.702627	1710	1553	0.280385	7.4676e-05	0.000679911	0.0707886	0.0707886	-0.0316632	0.86541	0.984702	0.186813	0.186813	0.32215	0.0160809	0.0848198	0.133835	0.133835	0.285514	0.0102716	0.0679737	0.111244	0.111244	-0.0651743	0.535293	0.704603	0.0844627	0.0844627	0.349958	0.127183	0.226164	0.0932551	0.0932551	0.432511	0.000201769	0.000411364	0.116234	0.116234	0.214956	0.101037	0.132317
PWY-561: superpathway of glyoxylate cycle and fatty acid degradation	0.184713	0.0508782	0.08499202702901097;0.2844345210295835	0.000282872	0.000863031	0.0161685	0.478453	2681	0.577304	1443	1238	0.219288	0.00705474	0.0184359	0.081391	0.081391	0.0698821	0.602394	0.943329	0.134141	0.134141	0.596048	0.00611815	0.0482431	0.217426	0.217426	0.245408	0.528912	0.694796	0.389742	0.389742	0.178288	0.0902643	0.290883	0.0846079	0.0846079	0.508336	0.0269308	0.0659563	0.0940322	0.0940322	0.396926	0.000632823	0.00118311	0.116024	0.116024	0.107972	0.409095	0.470537
PWY66-388: fatty acid &alpha;-oxidation III	-0.184435	0.0643212	-0.3105050858156734;-0.05836581699597462	0.00413845	0.00922008	0.0413844	0.746589	756	0.162791	368	388	-0.0124813	0.903907	0.925428	0.103384	0.103384	-0.0904671	0.0892585	0.643228	0.0532372	0.0532372	-0.347335	0.000990992	0.0126338	0.105475	0.105475	0.117188	0.535733	0.696453	0.189233	0.189233	-0.11198	0.286961	0.507416	0.0845065	0.0845065	-0.700633	0.00234796	0.0129772	0.0953466	0.0953466	-0.468629	5.8389e-05	0.000128456	0.116465	0.116465	-0.189502	0.148009	0.18618
PWY-5705: allantoin degradation to glyoxylate III	0.184291	0.054269	0.07792376232497533;0.2906583039031225	0.000684085	0.0018306	0.0230313	0.655606	1985	0.427433	1084	901	0.154095	0.0284569	0.0567241	0.0703329	0.0703329	0.133022	0.0123549	0.215736	0.0531698	0.0531698	0.583873	0.211423	0.331252	0.467224	0.467224	0.0519748	0.758527	0.840785	0.16907	0.16907	0.0411897	0.695175	0.803266	0.0844493	0.0844493	0.621904	0.00686587	0.0289499	0.0947602	0.0947602	0.487306	2.9811e-05	7.0503e-05	0.116591	0.116591	0.361499	0.00608233	0.0105339
PWY-6630: superpathway of L-tyrosine biosynthesis	0.182939	0.0474612	0.08991537485661233;0.2759633188118251	0.000115965	0.000396767	0.0145318	0.537682	2883	0.620801	1521	1362	0.208401	0.000204883	0.00119641	0.0561285	0.0561285	0.151654	0.0043524	0.126245	0.0531853	0.0531853	0.00393404	0.990649	0.990649	0.335669	0.335669	0.132436	0.554751	0.703423	0.224219	0.224219	0.118192	0.261091	0.489775	0.084514	0.084514	0.576174	0.012214	0.0376574	0.0944501	0.0944501	0.432101	0.000204536	0.000414786	0.116231	0.116231	0.208782	0.111159	0.144386
PWY0-1479: tRNA processing	-0.180783	0.0489451	-0.27671507315829036;-0.08485009927181739	0.000221123	0.000687779	0.0175456	0.533264	4318	0.929802	2131	2187	-0.157932	0.00483893	0.0138716	0.0560525	0.0560525	-0.0712701	0.179691	0.862766	0.053119	0.053119	-0.151358	0.658551	0.718284	0.342506	0.342506	-0.0934132	0.398662	0.619659	0.110677	0.110677	-0.00803816	0.939043	0.960014	0.0844407	0.0844407	-0.177838	0.437845	0.557878	0.0927321	0.0927321	-0.396367	0.00064388	0.00119904	0.116021	0.116021	-0.634284	2.186e-06	7.358e-06
PWY-5860: superpathway of demethylmenaquinol-6 biosynthesis I	0.180363	0.0523332	0.07779014757896198;0.282936397986376	0.000568027	0.00159114	0.0212814	0.541806	2370	0.510336	1275	1095	0.188199	0.00499026	0.014077	0.0670305	0.0670305	0.112164	0.196852	0.872132	0.0869101	0.0869101	0.714251	0.0152977	0.0826765	0.294506	0.294506	0.0866312	0.433826	0.648415	0.110688	0.110688	0.188851	0.0727988	0.256351	0.0846283	0.0846283	0.506766	0.0274034	0.0667141	0.0940231	0.0940231	0.365631	0.00161968	0.00289097	0.115854	0.115854	0.36941	0.00507328	0.00901498
PWY-5850: superpathway of menaquinol-6 biosynthesis I	0.179476	0.05228	0.07700669488359507;0.28194435348753266	0.000597017	0.00164505	0.0212064	0.54274	2370	0.510336	1275	1095	0.187254	0.00497501	0.014077	0.0666704	0.0666704	0.112383	0.196871	0.872132	0.0870837	0.0870837	0.710065	0.0163471	0.0848198	0.295728	0.295728	0.0901653	0.415329	0.63284	0.110693	0.110693	0.189826	0.0713383	0.253374	0.0846303	0.0846303	0.510626	0.0262541	0.0654751	0.0940455	0.0940455	0.360985	0.0018524	0.00326935	0.11583	0.11583	0.362161	0.0059915	0.0104143
GLYCOL-GLYOXDEG-PWY: superpathway of glycol metabolism and degradation	0.178025	0.0503958	0.07924969840062035;0.27680124707267423	0.000411579	0.00118763	0.0158384	0.569743	2381	0.512705	1276	1105	0.219424	0.009768	0.0236937	0.0849187	0.0849187	0.0284191	0.781004	0.97019	0.102223	0.102223	0.511516	0.215359	0.335235	0.412858	0.412858	0.0173008	0.944957	0.96751	0.250587	0.250587	0.125443	0.232997	0.45384	0.0845233	0.0845233	0.625489	0.00655313	0.028213	0.0947854	0.0947854	0.288435	0.0126111	0.0206404	0.115494	0.115494	0.185734	0.156202	0.195457
PWY-5896: superpathway of menaquinol-10 biosynthesis	0.177754	0.0513634	0.07708213334052381;0.2784265560934734	0.000538729	0.00151795	0.0199875	0.525304	2372	0.510982	1276	1097	0.187201	0.00499987	0.014077	0.0666898	0.0666898	0.112089	0.192184	0.872132	0.0859483	0.0859483	0.70852	0.0168071	0.0850969	0.29634	0.29634	0.0901653	0.415329	0.63284	0.110693	0.110693	0.185078	0.0786894	0.274746	0.0846209	0.0846209	0.494159	0.0314661	0.0743909	0.0939513	0.0939513	0.360985	0.0018524	0.00326935	0.11583	0.11583	0.362161	0.0059915	0.0104143
PWY-6629: superpathway of L-tryptophan biosynthesis	0.17593	0.0348403	0.10764334878124371;0.24421728560826167	4.43e-07	2.5336e-05	0.00456953	0.235704	2736	0.589147	1458	1278	0.170686	0.00233997	0.00768615	0.0560858	0.0560858	0.176827	0.000890522	0.0404297	0.053213	0.053213	0.341953	0.00117899	0.0138315	0.105414	0.105414	0.14234	0.371582	0.599281	0.159304	0.159304	0.088083	0.402178	0.601783	0.0844813	0.0844813	0.310287	0.176132	0.284735	0.0931046	0.0931046	0.371146	0.00137862	0.00249842	0.115883	0.115883	0.298873	0.0229732	0.0348609
PWY0-42: 2-methylcitrate cycle I	0.174689	0.0395111	0.09724680453203433;0.2521304912686478	9.813e-06	8.9906e-05	0.00557157	0.277203	2278	0.490525	1235	1043	0.192452	0.00676044	0.0178642	0.0710568	0.0710568	0.0011104	0.991199	0.996003	0.100665	0.100665	0.660272	0.163706	0.281056	0.47409	0.47409	0.0833639	0.547218	0.698901	0.138493	0.138493	0.116795	0.266763	0.491204	0.0845123	0.0845123	0.366992	0.109743	0.203098	0.0933252	0.0933252	0.461988	7.3781e-05	0.000159352	0.116421	0.116421	0.196568	0.133541	0.169768
PWY-821: superpathway of sulfur amino acid biosynthesis (Saccharomyces cerevisiae)	0.173923	0.0460015	0.08376049627226725;0.2640863898816652	0.000156312	0.000502507	0.0118676	0.467061	3105	0.668605	1634	1471	0.167378	0.10535	0.162315	0.103355	0.103355	-0.0135735	0.925336	0.98597	0.144839	0.144839	0.282876	0.138714	0.248994	0.191055	0.191055	0.392952	0.000433793	0.00715758	0.111678	0.111678	0.0626053	0.551497	0.710052	0.084461	0.084461	0.486913	0.034028	0.078188	0.0939108	0.0939108	0.338972	0.00343475	0.00592933	0.11572	0.11572	0.144636	0.269095	0.320767
PWY-7204: pyridoxal 5'-phosphate salvage II (plants)	0.172484	0.0581791	0.058452783205519554;0.286514758738247	0.00302974	0.00697713	0.0296538	0.645831	2297	0.494617	1249	1048	0.253119	0.000329423	0.00163681	0.0704871	0.0704871	0.112645	0.0341016	0.418436	0.0531628	0.0531628	0.720099	0.0341429	0.117305	0.339929	0.339929	-0.0943482	0.494857	0.680363	0.138218	0.138218	0.214707	0.0414643	0.203372	0.0846833	0.0846833	0.488927	0.0332986	0.0773814	0.093922	0.093922	0.558455	1.905e-06	5.035e-06	0.117116	0.117116	0.259031	0.0484396	0.0687065
PWY-5918: superpathay of heme biosynthesis from glutamate	0.17157	0.0571962	0.05946540897534801;0.28367446048609934	0.00270268	0.00625404	0.0272651	0.597633	3192	0.687339	1683	1509	0.280812	0.000101587	0.000767692	0.0722482	0.0722482	-0.025761	0.872634	0.984896	0.160692	0.160692	0.521694	0.0322646	0.115996	0.243655	0.243655	0.27492	0.0134266	0.0778382	0.111203	0.111203	0.128489	0.221859	0.45384	0.0845274	0.0845274	0.513032	0.0255589	0.0641325	0.0940595	0.0940595	0.39806	0.000610919	0.00114668	0.116031	0.116031	0.280153	0.0329333	0.048141
PWY-4702: phytate degradation I	0.170307	0.0475596	0.07708992158902482;0.2635236453677423	0.000342398	0.0010124	0.0121386	0.390309	2544	0.547804	1403	1141	0.236133	0.000296086	0.00155733	0.0652537	0.0652537	0.041864	0.774126	0.97019	0.145877	0.145877	0.775014	0.0182637	0.0861234	0.328364	0.328364	0.126493	0.666699	0.789534	0.293703	0.293703	0.0584756	0.578042	0.728298	0.0844584	0.0844584	0.263915	0.249769	0.373813	0.0929514	0.0929514	0.551993	2.476e-06	6.506e-06	0.117066	0.117066	0.11003	0.400235	0.463226
PWY-5656: mannosylglycerate biosynthesis I	0.163688	0.0382422	0.08873346179938232;0.23864280495201037	1.8664e-05	0.000120811	0.0035889	0.180484	2228	0.479759	1233	995	0.1509	0.0413564	0.0743787	0.0739729	0.0739729	0.125079	0.292665	0.943329	0.118863	0.118863	0.570665	0.255156	0.38716	0.5015	0.5015	0.0551393	0.771284	0.844084	0.18968	0.18968	0.211496	0.0445931	0.213632	0.0846761	0.0846761	0.259161	0.258388	0.377156	0.0929371	0.0929371	0.523997	7.49e-06	1.9151e-05	0.116853	0.116853	0.0534682	0.68253	0.726613
PWY-6165: chorismate biosynthesis II (archaea)	-0.161518	0.0518183	-0.26308228441298337;-0.05995469572873968	0.0018269	0.00442364	0.0104091	0.293574	424	0.0913006	189	235	-0.0509849	0.510029	0.592736	0.0773913	0.0773913	-0.121985	0.267109	0.943329	0.109922	0.109922	-0.546535	0.0384039	0.126522	0.263961	0.263961	-0.035658	0.906894	0.942027	0.304879	0.304879	NA	NA	NA	NA	NA	NA	NA	NA	NA	NA	-0.171731	0.136163	0.172207	0.11511	0.11511	-0.342886	0.00920982	0.0152328
PWY0-1533: methylphosphonate degradation I	0.158635	0.0494651	0.06168290021555599;0.2555861569771511	0.00134128	0.00339933	0.01663	0.590932	1559	0.335702	856	703	0.0721308	0.28701	0.375016	0.0677474	0.0677474	-0.0212181	0.689496	0.948579	0.0531063	0.0531063	0.76101	0.125298	0.234507	0.496448	0.496448	-0.123408	0.511109	0.689514	0.187804	0.187804	0.101258	0.335577	0.553031	0.0844944	0.0844944	0.3528	0.124131	0.222674	0.0932666	0.0932666	0.537425	4.43e-06	1.1449e-05	0.116954	0.116954	0.209	0.110788	0.144297
THREOCAT-PWY: superpathway of L-threonine metabolism	0.155468	0.0453018	0.06667670407940687;0.24425993426981954	0.000599519	0.00164505	0.0126402	0.502485	1645	0.35422	902	743	0.0628559	0.43223	0.514975	0.0800324	0.0800324	0.0434476	0.413472	0.943329	0.0531275	0.0531275	0.821237	0.120309	0.229425	0.528644	0.528644	-0.145844	0.1882	0.368666	0.11083	0.11083	0.177368	0.0919345	0.291362	0.0846062	0.0846062	0.268801	0.241123	0.362624	0.0929664	0.0929664	0.511497	1.2099e-05	2.9963e-05	0.116762	0.116762	0.288066	0.0283413	0.0422029
PWY-5532: adenosine nucleotides degradation IV	-0.153286	0.0488241	-0.24898174843753584;-0.05759116921205075	0.001692	0.00415624	0	0	172	0.037037	76	96	-0.169325	0.0106465	0.0251789	0.0662957	0.0662957	NA	NA	NA	NA	NA	-0.366986	0.0904013	0.185825	0.21673	0.21673	NA	NA	NA	NA	NA	NA	NA	NA	NA	NA	NA	NA	NA	NA	NA	NA	NA	NA	NA	NA	NA	NA	NA
DHGLUCONATE-PYR-CAT-PWY: glucose degradation (oxidative)	-0.151397	0.0446225	-0.2388569990299542;-0.06393663037547545	0.000691739	0.0018408	0	0	245	0.0527562	177	68	-0.186464	0.0481563	0.0848477	0.0943648	0.0943648	-0.0516302	0.683941	0.946621	0.126827	0.126827	-0.311584	0.24788	0.379497	0.26965	0.26965	NA	NA	NA	NA	NA	NA	NA	NA	NA	NA	NA	NA	NA	NA	NA	-0.170253	0.139555	0.175418	0.115106	0.115106	-0.156461	0.231996	0.278628
PWY-5692: allantoin degradation to glyoxylate II	0.150401	0.0441824	0.06380387938696785;0.23699872875808475	0.000663817	0.00178634	0.00915387	0.37237	1521	0.327519	855	666	0.20602	0.015363	0.034116	0.0850019	0.0850019	0.0435844	0.626819	0.943329	0.0896414	0.0896414	0.536365	0.278872	0.40479	0.495324	0.495324	0.0420624	0.852502	0.899722	0.22623	0.22623	-0.00847129	0.935765	0.959363	0.0844407	0.0844407	0.172084	0.452802	0.571592	0.0927205	0.0927205	0.483221	3.4595e-05	8.0212e-05	0.116563	0.116563	0.397003	0.00263193	0.00535345
URDEGR-PWY: superpathway of allantoin degradation in plants	0.150401	0.0441824	0.06380387938696785;0.23699872875808475	0.000663817	0.00178634	0.00915387	0.37237	1521	0.327519	855	666	0.20602	0.015363	0.034116	0.0850019	0.0850019	0.0435844	0.626819	0.943329	0.0896414	0.0896414	0.536365	0.278872	0.40479	0.495324	0.495324	0.0420624	0.852502	0.899722	0.22623	0.22623	-0.00847129	0.935765	0.959363	0.0844407	0.0844407	0.172084	0.452802	0.571592	0.0927205	0.0927205	0.483221	3.4595e-05	8.0212e-05	0.116563	0.116563	0.397003	0.00263193	0.00535345
PWY3O-355: stearate biosynthesis III (fungi)	0.149761	0.0481569	0.055373142620990204;0.24414827546198192	0.00187184	0.00450558	0.0161048	0.487462	2186	0.470715	1180	1006	0.104798	0.122471	0.182336	0.0678529	0.0678529	0.170249	0.00536781	0.137727	0.0611507	0.0611507	0.554202	0.177792	0.293876	0.411256	0.411256	0.0451539	0.683363	0.803186	0.110705	0.110705	0.263681	0.0123652	0.131987	0.0848065	0.0848065	0.340389	0.137888	0.235968	0.0932172	0.0932172	0.478399	4.1186e-05	9.4112e-05	0.11653	0.11653	0.168237	0.198832	0.242453
PWY-5840: superpathway of menaquinol-7 biosynthesis	0.148955	0.0426861	0.06529036756094785;0.23261974884155973	0.000483839	0.00137135	0.0100632	0.419631	3208	0.690999	1649	1560	0.121691	0.110065	0.167863	0.076157	0.076157	0.0223432	0.871815	0.984896	0.138473	0.138473	0.256536	0.0146727	0.0825273	0.105122	0.105122	0.135614	0.220803	0.417288	0.11076	0.11076	0.238093	0.0238238	0.152939	0.084739	0.084739	0.447437	0.051341	0.110518	0.0937003	0.0937003	0.135829	0.238195	0.288888	0.115031	0.115031	0.348613	0.00812052	0.0135248
PWY0-41: allantoin degradation IV (anaerobic)	0.146716	0.0414449	0.06548359684100227;0.22794750136341654	0.000400102	0.00116151	0.00777276	0.423082	1645	0.35422	906	739	0.171368	0.021611	0.0457806	0.0746009	0.0746009	0.00869186	0.869973	0.984896	0.0530988	0.0530988	0.694977	0.111774	0.215917	0.437018	0.437018	0.00164085	0.995107	0.995107	0.267543	0.267543	0.0322741	0.758816	0.847242	0.0844458	0.0844458	0.273176	0.233561	0.355116	0.09298	0.09298	0.475303	4.6031e-05	0.000103679	0.116509	0.116509	0.297472	0.0236147	0.035721
PWY-5088: L-glutamate degradation VIII (to propanoate)	0.139912	0.0463256	0.04911394339419069;0.23071020638983253	0.00252616	0.00587393	0.014938	0.634716	1397	0.300818	803	594	0.380992	6.951e-06	0.000193392	0.0847555	0.0847555	-0.0550872	0.299788	0.943329	0.0531275	0.0531275	0.47742	6.741e-06	0.000170662	0.106053	0.106053	0.1081	0.52227	0.694796	0.168946	0.168946	0.110675	0.292609	0.510825	0.084505	0.084505	0.0605903	0.791465	0.854114	0.0925706	0.0925706	0.109432	0.34177	0.406174	0.114984	0.114984	0.320516	0.0148296	0.0233039
PWY-6107: chlorosalicylate degradation	-0.139222	0.0475895	-0.23249714431820964;-0.04594623216031726	0.00343937	0.00780785	0	0	796	0.171404	253	543	-0.163683	0.0172684	0.0374677	0.068747	0.068747	NA	NA	NA	NA	NA	NA	NA	NA	NA	NA	NA	NA	NA	NA	NA	NA	NA	NA	NA	NA	NA	NA	NA	NA	NA	-0.171836	0.135925	0.172207	0.11511	0.11511	-0.208018	0.112465	0.145687
PWY-6470: peptidoglycan biosynthesis V (&beta;-lactam resistance)	-0.122862	0.0343862	-0.190259075771948;-0.05546509506324966	0.00035291	0.00103517	0.0029941	0.210943	3786	0.815245	1842	1944	-0.192915	0.0136757	0.0309503	0.0782406	0.0782406	-0.04884	0.357961	0.943329	0.0531298	0.0531298	-0.272446	0.032315	0.115996	0.127282	0.127282	-0.300999	0.46497	0.660221	0.41194	0.41194	0.0826086	0.432042	0.62551	0.0844763	0.0844763	-0.160072	0.484942	0.599219	0.0926975	0.0926975	-0.2077	0.071732	0.095794	0.115208	0.115208	-0.0822432	0.529365	0.580358
P125-PWY: superpathway of (R,R)-butanediol biosynthesis	0.264039	0.0950777	0.07768700974239995;0.45039142543121313	0.0054848	0.0118343	0.114092	0.907594	2005	0.43174	1061	944	-0.115075	0.194697	0.271658	0.0887369	0.0887369	0.0146409	0.782777	0.97019	0.0531041	0.0531041	0.251538	0.0165826	0.0848538	0.10499	0.10499	0.512143	5.234e-06	0.000374197	0.11243	0.11243	0.43215	4.4917e-05	0.00616853	0.0854202	0.0854202	1.0103	1.2795e-05	0.000523298	0.0982763	0.0982763	0.652329	3.3e-08	9.9e-08	0.117914	0.117914	0.842811	1e-09	2.1e-08
VALDEG-PWY: L-valine degradation I	-0.260529	0.103327	-0.4630490233036605;-0.05800800303098211	0.0116888	0.0234074	0.0348932	0.647286	993	0.213824	335	658	NA	NA	NA	NA	NA	NA	NA	NA	NA	NA	NA	NA	NA	NA	NA	NA	NA	NA	NA	NA	NA	NA	NA	NA	NA	NA	NA	NA	NA	NA	-0.414441	0.000364084	0.000702905	0.116125	0.116125	-0.535471	5.6936e-05	0.000149487
P122-PWY: heterolactic fermentation	0.246422	0.109254	0.03228454250205365;0.46056014560843955	0.024102	0.0430778	0.151868	0.909303	2457	0.52907	1305	1152	0.0934119	0.176437	0.249118	0.0691015	0.0691015	0.079041	0.365238	0.943329	0.0872968	0.0872968	0.268135	0.422759	0.533719	0.334482	0.334482	0.305457	0.00604781	0.0480465	0.11127	0.11127	0.402252	0.000143491	0.0146885	0.08529	0.08529	1.24935	8e-08	3.2676e-05	0.101176	0.101176	0.465216	6.5872e-05	0.000143583	0.116442	0.116442	0.909735	0	4e-09
PWY: TCA: TCA cycle I (prokaryotic)	-0.220673	0.0914748	-0.39996360944585013;-0.041382518397837464	0.0158482	0.0303652	0.104162	0.878702	4418	0.951335	2201	2217	-0.193671	0.0239957	0.0489223	0.0858016	0.0858016	0.0739204	0.164019	0.84615	0.0531159	0.0531159	-0.405921	0.000122753	0.00236177	0.105693	0.105693	-0.295044	0.00800642	0.0582162	0.111262	0.111262	0.0792787	0.450821	0.638275	0.0844735	0.0844735	0.0444735	0.846113	0.891908	0.0925608	0.0925608	-0.883475	0	0	0.120373	0.120373	-0.883912	0	8e-09
OANTIGEN-PWY: O-antigen building blocks biosynthesis (E. coli)	-0.217878	0.0817419	-0.37809173188769873;-0.05766360316159447	0.00768887	0.0159436	0.0750682	0.758158	4600	0.990525	2279	2321	-0.322298	4.6451e-05	0.000523125	0.0791341	0.0791341	-0.0333456	0.652587	0.943329	0.0740732	0.0740732	-0.487358	0.188157	0.303703	0.370319	0.370319	-0.240193	0.0304978	0.127025	0.111017	0.111017	-0.0886247	0.399292	0.600395	0.0844818	0.0844818	-0.403799	0.0785363	0.155176	0.0934878	0.0934878	-0.694984	4e-09	1.5e-08	0.118316	0.118316	-0.677693	4.59e-07	1.769e-06
ECASYN-PWY: enterobacterial common antigen biosynthesis	0.209389	0.0743942	0.06357659005989061;0.3552017044445358	0.00488393	0.0107807	0.0594201	0.820076	2088	0.449612	1127	961	0.11064	0.0482538	0.0848477	0.0560167	0.0560167	0.0387942	0.66064	0.943329	0.0883635	0.0883635	0.636441	0.055093	0.136357	0.331801	0.331801	-0.129719	0.241463	0.446498	0.110745	0.110745	0.191647	0.0686727	0.253153	0.0846339	0.0846339	0.858094	0.000201785	0.00217184	0.0967148	0.0967148	0.474095	4.8065e-05	0.000107748	0.116501	0.116501	0.307167	0.0194779	0.0300337
PWY0-1415: superpathway of heme biosynthesis from uroporphyrinogen-III	0.206225	0.0765325	0.0562210281295199;0.3562282764175743	0.00704724	0.0150698	0.0661319	0.798255	3016	0.64944	1592	1424	0.137947	0.149286	0.215281	0.0956596	0.0956596	0.0518441	0.712207	0.96809	0.140539	0.140539	0.641198	2e-09	1.25e-07	0.107354	0.107354	0.244561	0.0276493	0.125658	0.111052	0.111052	0.302186	0.00417897	0.0880922	0.0849209	0.0849209	0.691289	0.00268124	0.0146217	0.0952735	0.0952735	0.419634	0.000307917	0.000609392	0.116156	0.116156	0.58703	1.0948e-05	3.2336e-05
PWY-5173: superpathway of acetyl-CoA biosynthesis	0.205851	0.073748	0.06130476888938724;0.3503969753512914	0.00525011	0.0114185	0.0571954	0.838647	3279	0.706072	1708	1571	-0.00690054	0.901909	0.925386	0.055988	0.055988	0.213064	0.105066	0.681429	0.131458	0.131458	0.515894	0.135562	0.247823	0.345652	0.345652	0.302187	0.00660924	0.0506315	0.111265	0.111265	0.292905	0.00548683	0.098644	0.0848919	0.0848919	0.92818	5.9372e-05	0.000853728	0.0974053	0.0974053	0.270306	0.0193223	0.0302631	0.115422	0.115422	0.434447	0.00101926	0.00220456
PWY-922: mevalonate pathway I	0.19557	0.08083	0.03714290737813691;0.3539966003335283	0.0155411	0.0298963	0.0751775	0.816818	1195	0.257321	688	507	-0.0030093	0.957126	0.969423	0.0559754	0.0559754	0.148694	0.440585	0.943329	0.192808	0.192808	0.108331	0.300842	0.423782	0.104706	0.104706	0.271154	0.0311785	0.128611	0.125838	0.125838	0.047337	0.652485	0.772482	0.0844522	0.0844522	0.329065	0.151444	0.252818	0.0931736	0.0931736	0.707644	2e-09	8e-09	0.11844	0.11844	0.962197	0	0
UDPNAGSYN-PWY: UDP-N-acetyl-D-glucosamine biosynthesis I	-0.190373	0.0759192	-0.339174948608303;-0.04157154464864163	0.0121562	0.0240613	0.0617721	0.710659	4600	0.990525	2279	2321	-0.332781	3.9201e-05	0.000458411	0.0809266	0.0809266	-0.0099856	0.903829	0.98597	0.0826449	0.0826449	-0.428368	0.273694	0.401075	0.391349	0.391349	-0.243387	0.0283836	0.126526	0.111037	0.111037	-0.0892654	0.395895	0.600265	0.0844824	0.0844824	-0.391616	0.0879456	0.168872	0.0934323	0.0934323	-0.571643	1.108e-06	3.012e-06	0.117221	0.117221	-0.590273	9.831e-06	2.9555e-05
PWY-1361: benzoyl-CoA degradation I (aerobic)	-0.188846	0.0759312	-0.33767153148724477;-0.04002129140496935	0.0128799	0.0252847	0.0208937	0.488292	776	0.167097	235	541	-0.26181	0.000433797	0.00201163	0.074407	0.074407	NA	NA	NA	NA	NA	-0.419285	0.0716946	0.158189	0.2328	0.2328	NA	NA	NA	NA	NA	NA	NA	NA	NA	NA	NA	NA	NA	NA	NA	-0.260342	0.0242112	0.0363552	0.115384	0.115384	-0.386348	0.00340575	0.00661767
ALLANTOINDEG-PWY: superpathway of allantoin degradation in yeast	0.184507	0.0719227	0.04353836005342937;0.3254754733892464	0.0103072	0.0208319	0.0571133	0.713705	1853	0.399009	1008	845	0.0221842	0.809154	0.856218	0.091853	0.091853	0.0192654	0.725555	0.97019	0.0548801	0.0548801	0.393958	0.00245235	0.0262129	0.130055	0.130055	0.300228	0.00699681	0.0517523	0.111319	0.111319	0.0402894	0.701513	0.805079	0.0844489	0.0844489	0.0689672	0.763444	0.828246	0.0925769	0.0925769	0.44222	0.000145712	0.000306319	0.116294	0.116294	0.482439	0.000274432	0.000662518
PWY-7211: superpathway of pyrimidine deoxyribonucleotides de novo biosynthesis	-0.182309	0.068349	-0.3162735403469368;-0.04834543990343429	0.00764561	0.0159436	0.0504585	0.794553	4209	0.906331	2069	2140	-0.190148	0.0466256	0.0825988	0.0955669	0.0955669	-0.0731795	0.16836	0.84615	0.0531251	0.0531251	-0.524898	7.98e-07	2.6894e-05	0.106346	0.106346	-0.247343	0.025951	0.122341	0.111068	0.111068	-0.0333014	0.751389	0.843521	0.0844462	0.0844462	0.220223	0.336763	0.465431	0.0928295	0.0928295	-0.558474	1.904e-06	5.035e-06	0.117117	0.117117	-0.729771	6.4e-08	3.03e-07
PWY-7235: superpathway of ubiquinol-6 biosynthesis (eukaryotic)	-0.182254	0.110434	-0.39870450883534087;0.03419703593616358	0.0988735	0.139492	0.0225747	0.5571	1206	0.25969	479	727	NA	NA	NA	NA	NA	NA	NA	NA	NA	NA	-0.247545	0.408128	0.520715	0.29926	0.29926	NA	NA	NA	NA	NA	NA	NA	NA	NA	NA	NA	NA	NA	NA	NA	NA	NA	NA	NA	NA	-0.378237	0.00412902	0.00759104
P165-PWY: superpathway of purines degradation in plants	-0.18049	0.0804685	-0.3382083021562639;-0.022771798121204945	0.0248974	0.0441517	0.0311932	0.482514	1862	0.400947	1027	835	-0.176194	0.00328889	0.0101016	0.0599429	0.0599429	NA	NA	NA	NA	NA	-0.162046	0.640556	0.703442	0.347052	0.347052	NA	NA	NA	NA	NA	NA	NA	NA	NA	NA	NA	NA	NA	NA	NA	-0.387062	0.000856675	0.00157668	0.115969	0.115969	-0.364748	0.00564778	0.00996177
PWY-5910: superpathway of geranylgeranyldiphosphate biosynthesis I (via mevalonate)	0.179734	0.0802444	0.022455331325557992;0.3370135343577857	0.0251015	0.0442045	0.0736574	0.805579	1183	0.254737	682	501	0.00759765	0.89203	0.91834	0.0559737	0.0559737	0.152911	0.435234	0.943329	0.195973	0.195973	0.108253	0.301317	0.423782	0.104733	0.104733	0.271526	0.0382654	0.145273	0.131046	0.131046	0.0503337	0.63207	0.76818	0.0844537	0.0844537	0.148152	0.518023	0.625373	0.0926763	0.0926763	0.702894	3e-09	1e-08	0.118393	0.118393	0.964562	0	0
PWY-6612: superpathway of tetrahydrofolate biosynthesis	0.179194	0.093848	-0.004748316649788364;0.36313590650730165	0.05621	0.0879888	0.108355	0.856058	3400	0.732127	1723	1677	0.0643896	0.55961	0.638221	0.110366	0.110366	0.0536089	0.498004	0.943329	0.0791118	0.0791118	0.0779473	0.679359	0.739302	0.18858	0.18858	0.518293	4.069e-06	0.000360451	0.112481	0.112481	0.238764	0.0234328	0.152939	0.0847407	0.0847407	0.858694	0.00019975	0.00217184	0.0967205	0.0967205	0.271646	0.018736	0.0296393	0.115427	0.115427	0.756964	2.2e-08	1.29e-07
PWY-7371: 1,4-dihydroxy-6-naphthoate biosynthesis II	-0.178237	0.0664444	-0.3084681484623528;-0.048006233499729406	0.00730736	0.0154597	0.0455697	0.747364	2270	0.488803	1134	1136	0.0410925	0.515511	0.597639	0.063192	0.063192	0.0371414	0.484466	0.943329	0.0531246	0.0531246	-0.259025	0.205593	0.325297	0.204638	0.204638	-0.0680105	0.538879	0.697272	0.110675	0.110675	-0.0668254	0.525006	0.69775	0.0844639	0.0844639	-0.288349	0.208649	0.324477	0.0930291	0.0930291	-0.344563	0.00294482	0.00512095	0.115748	0.115748	-0.22801	0.0820704	0.110506
FOLSYN-PWY: superpathway of tetrahydrofolate biosynthesis and salvage	0.176804	0.0930511	-0.005576169401118269;0.3591841885505536	0.0574234	0.0893046	0.10631	0.854491	3400	0.732127	1723	1677	0.0645629	0.559962	0.638221	0.110762	0.110762	0.0540663	0.496352	0.943329	0.0794811	0.0794811	0.0627153	0.729347	0.776141	0.181261	0.181261	0.517515	4.201e-06	0.000360451	0.112475	0.112475	0.238572	0.023544	0.152939	0.0847402	0.0847402	0.859462	0.000197173	0.00217184	0.0967278	0.0967278	0.270356	0.0193004	0.0302631	0.115422	0.115422	0.735231	5.2e-08	2.55e-07
PWY-5180: toluene degradation I (aerobic) (via o-cresol)	0.175147	0.0985605	-0.01803198999106212;0.3683251042379565	0.0755606	0.112341	0.0861938	0.847239	703	0.151378	423	280	-0.0129434	0.817125	0.862723	0.0559729	0.0559729	-0.0242203	0.864777	0.984702	0.142224	0.142224	-0.0720002	0.724322	0.774492	0.204147	0.204147	-0.0939899	0.39575	0.617369	0.110676	0.110676	NA	NA	NA	NA	NA	NA	NA	NA	NA	NA	0.710738	2e-09	7e-09	0.11847	0.11847	0.715194	1.12e-07	4.92e-07
PWY-6143: CMP-pseudaminate biosynthesis	-0.174313	0.0691658	-0.3098781485359337;-0.03874812778179726	0.0117281	0.0234074	0.0485271	0.77883	1856	0.399655	869	987	0.0313448	0.65429	0.719719	0.0699957	0.0699957	-0.00253958	0.961861	0.996003	0.0531087	0.0531087	-0.467648	1.0205e-05	0.000245421	0.105975	0.105975	-0.462208	0.32424	0.545447	0.468874	0.468874	0.0244127	0.816343	0.875868	0.0844435	0.0844435	-0.402148	0.0797616	0.156839	0.0934802	0.0934802	-0.205507	0.0747639	0.0987803	0.115201	0.115201	-0.599614	7.194e-06	2.2043e-05
PWY-5182: toluene degradation II (aerobic) (via 4-methylcatechol)	0.172729	0.0990342	-0.02137826652850619;0.36683598548602026	0.081136	0.118851	0.0872134	0.851943	711	0.153101	424	287	-0.0349005	0.533072	0.614983	0.055991	0.055991	-0.0242203	0.864777	0.984702	0.142224	0.142224	-0.0720002	0.724322	0.774492	0.204147	0.204147	-0.0939899	0.39575	0.617369	0.110676	0.110676	NA	NA	NA	NA	NA	NA	NA	NA	NA	NA	0.710738	2e-09	7e-09	0.11847	0.11847	0.715194	1.12e-07	4.92e-07
PRPP-PWY: superpathway of histidine, purine, and pyrimidine biosynthesis	-0.169986	0.0763254	-0.31958377262686477;-0.020388047286791583	0.0259393	0.0453464	0.0647599	0.842084	4129	0.889104	2054	2075	-0.208002	0.0324112	0.0620668	0.0972287	0.0972287	0.0267918	0.613938	0.943329	0.0531099	0.0531099	-0.400708	0.000149392	0.00266139	0.10567	0.10567	-0.17045	0.475328	0.668576	0.23878	0.23878	-0.000219175	0.998336	0.998713	0.0844403	0.0844403	0.294852	0.198584	0.312388	0.0930509	0.0930509	-0.792951	0	0	0.119328	0.119328	-0.606098	5.779e-06	1.8175e-05
PWY-7312: dTDP-D-&beta;-fucofuranose biosynthesis	-0.166371	0.0644643	-0.29272121538686574;-0.0400209803713909	0.0098565	0.0200053	0.0434842	0.741381	2192	0.472007	1056	1136	-0.0598448	0.406022	0.491173	0.0720228	0.0720228	-0.0997712	0.0604418	0.548079	0.0531388	0.0531388	0.155075	0.138733	0.248994	0.104743	0.104743	0.0651782	0.555852	0.703423	0.110656	0.110656	0.000169603	0.998713	0.998713	0.0844403	0.0844403	-0.393473	0.0864555	0.167243	0.0934406	0.0934406	-0.485862	3.1424e-05	7.3583e-05	0.116581	0.116581	-0.469213	0.000398206	0.000928499
PWY-6549: L-glutamine biosynthesis III	-0.166241	0.0664272	-0.2964387444255706;-0.0360441644756751	0.0123281	0.024301	0.0455133	0.76331	4168	0.897502	2074	2094	-0.337004	0.00045871	0.00208625	0.0961831	0.0961831	0.173232	0.118593	0.717881	0.110996	0.110996	-0.323522	0.00909346	0.0640321	0.124025	0.124025	0.15822	0.153258	0.322292	0.110789	0.110789	0.0103339	0.921683	0.957327	0.0844409	0.0844409	0.0190338	0.933801	0.95243	0.0925515	0.0925515	-0.539647	4.057e-06	1.0543e-05	0.116971	0.116971	-0.702581	1.81e-07	7.4e-07
PWY-7290: Escherichia coli serotype O86 O-antigen biosynthesis	-0.16075	0.0695791	-0.29712493806060103;-0.024375015336921185	0.0208704	0.0381148	0.0140314	0.414901	920	0.198105	302	618	NA	NA	NA	NA	NA	-0.00504904	0.9721	0.996003	0.144364	0.144364	-0.188757	0.106551	0.207493	0.116958	0.116958	NA	NA	NA	NA	NA	NA	NA	NA	NA	NA	NA	NA	NA	NA	NA	-0.264323	0.0221418	0.0337841	0.115399	0.115399	-0.391903	0.00297953	0.00590961
PWY-6349: CDP-archaeol biosynthesis	-0.160283	0.0666647	-0.2909461136124608;-0.0296204516693718	0.0162026	0.0309205	0.0251297	0.50566	546	0.117571	229	317	0.0366048	0.736395	0.793427	0.108738	0.108738	-0.219132	0.0666279	0.548079	0.119472	0.119472	-0.560393	0.106421	0.207493	0.347102	0.347102	-0.0792012	0.80702	0.867698	0.324233	0.324233	NA	NA	NA	NA	NA	NA	NA	NA	NA	NA	-0.218115	0.0586785	0.080683	0.115239	0.115239	-0.315919	0.0163055	0.0253878
PWY-5415: catechol degradation I (meta-cleavage pathway)	0.159947	0.0983426	-0.03280472128656828;0.35269822271066487	0.103859	0.145891	0.0843284	0.85094	756	0.162791	445	311	-0.0805186	0.150565	0.216466	0.0560115	0.0560115	0.0329424	0.84675	0.97818	0.170451	0.170451	-0.145241	0.528532	0.626168	0.230451	0.230451	-0.0908289	0.411814	0.63284	0.110672	0.110672	NA	NA	NA	NA	NA	NA	NA	NA	NA	NA	0.658594	2.4e-08	7.5e-08	0.117972	0.117972	0.681236	4.03e-07	1.577e-06
PWY-7237: myo-, chiro- and scillo-inositol degradation	-0.159354	0.0633054	-0.2834323656501403;-0.03527503159911591	0.0118285	0.0235098	0.0353482	0.72649	3770	0.8118	1822	1948	-0.349717	6.6795e-05	0.000644777	0.087705	0.087705	0.0390459	0.675291	0.943329	0.0932109	0.0932109	-0.408748	0.0741502	0.160574	0.228902	0.228902	-0.091489	0.80464	0.867313	0.369881	0.369881	0.0467982	0.656183	0.774635	0.0844519	0.0844519	0.134724	0.556646	0.644953	0.0926543	0.0926543	-0.526188	6.88e-06	1.7686e-05	0.11687	0.11687	-0.4708	0.00038097	0.000892666
HEXITOLDEGSUPER-PWY: superpathway of hexitol degradation (bacteria)	-0.159043	0.0671581	-0.29067308561082095;-0.02741319575170123	0.0178754	0.0334466	0.0448825	0.790152	4220	0.908699	2102	2118	-0.263826	4.771e-06	0.000193392	0.0576718	0.0576718	0.0863009	0.104358	0.681429	0.0531383	0.0531383	-0.140968	0.359706	0.475996	0.153907	0.153907	-0.225213	0.485831	0.676056	0.323139	0.323139	-0.0379164	0.718318	0.819798	0.0844479	0.0844479	0.0174534	0.939286	0.955642	0.0925511	0.0925511	-0.626341	1.06e-07	3.08e-07	0.117682	0.117682	-0.558007	2.8093e-05	7.6668e-05
PWY0-1277: 3-phenylpropanoate and 3-(3-hydroxyphenyl)propanoate degradation	0.155651	0.0628661	0.032433158935000025;0.2788681908306641	0.0132898	0.0259828	0.035941	0.707999	2000	0.430663	1090	910	0.155981	0.061668	0.101634	0.0834716	0.0834716	-0.0212472	0.863946	0.984702	0.123996	0.123996	0.67193	0.0956854	0.193369	0.403285	0.403285	0.022836	0.836472	0.890438	0.110635	0.110635	0.116114	0.26956	0.491204	0.0845115	0.0845115	0.601666	0.00889746	0.0331283	0.0946202	0.0946202	0.516069	1.0164e-05	2.5571e-05	0.116795	0.116795	0.100104	0.444024	0.50776
PWY-7317: superpathway of dTDP-glucose-derived O-antigen building blocks biosynthesis	-0.155173	0.0650354	-0.2826426445926713;-0.027703960026660784	0.0170335	0.0321223	0.0278626	0.561332	329	0.0708441	170	159	-0.115972	0.149172	0.215281	0.0803988	0.0803988	-0.116902	0.337926	0.943329	0.121993	0.121993	-0.161681	0.122924	0.232781	0.10481	0.10481	-0.114702	0.30035	0.528075	0.11075	0.11075	NA	NA	NA	NA	NA	NA	NA	NA	NA	NA	-0.275901	0.0169764	0.0273124	0.115444	0.115444	-0.557288	2.8743e-05	7.7623e-05
PWY-7286: 7-(3-amino-3-carboxypropyl)-wyosine biosynthesis	-0.153328	0.0675165	-0.2856599264127092;-0.02099512306558793	0.0231492	0.0418433	0.0272716	0.527261	574	0.1236	246	328	0.0554702	0.603254	0.679379	0.10673	0.10673	-0.214157	0.0536218	0.517964	0.110969	0.110969	-0.5127	0.0734808	0.160574	0.286451	0.286451	-0.0697754	0.824804	0.882301	0.315198	0.315198	NA	NA	NA	NA	NA	NA	NA	NA	NA	NA	-0.22992	0.0463423	0.0644704	0.115277	0.115277	-0.379428	0.00401465	0.00752175
PWY-6281: L-selenocysteine biosynthesis II (archaea and eukaryotes)	-0.151615	0.0978143	-0.34333136020115146;0.04010065383103384	0.121134	0.167636	0.0333707	0.606333	206	0.0443583	89	117	NA	NA	NA	NA	NA	NA	NA	NA	NA	NA	NA	NA	NA	NA	NA	-0.106003	0.338243	0.558731	0.110692	0.110692	NA	NA	NA	NA	NA	NA	NA	NA	NA	NA	NA	NA	NA	NA	NA	-0.535304	5.723e-05	0.000149487
PWY-6263: superpathway of menaquinol-8 biosynthesis II	-0.149169	0.0645951	-0.2757752211721023;-0.022562592624188832	0.0209273	0.0381148	0.0423389	0.736938	2649	0.570413	1307	1342	0.125156	0.0255482	0.0518639	0.0560481	0.0560481	-0.0373145	0.48509	0.943329	0.0534485	0.0534485	-0.60708	0.00296643	0.0274907	0.204322	0.204322	-0.0732185	0.508288	0.687873	0.110685	0.110685	-0.0326196	0.756316	0.846745	0.0844459	0.0844459	-0.143645	0.53083	0.627517	0.0926687	0.0926687	-0.267908	0.0204122	0.0318647	0.115413	0.115413	-0.33081	0.0119464	0.0189714
PWY-7332: superpathway of UDP-N-acetylglucosamine-derived O-antigen building blocks biosynthesis	-0.148894	0.0605388	-0.26754964083914445;-0.030237391224291574	0.0139142	0.0270262	0.0347829	0.659187	2972	0.639966	1460	1512	0.109472	0.197406	0.274627	0.0849295	0.0849295	-0.0381664	0.752034	0.97019	0.120796	0.120796	0.0865599	0.503841	0.611988	0.129492	0.129492	-0.181524	0.101494	0.230376	0.110844	0.110844	-0.0822194	0.434213	0.62551	0.084476	0.084476	-0.363655	0.113002	0.208188	0.0933112	0.0933112	-0.200589	0.0819509	0.107974	0.115187	0.115187	-0.335371	0.0108374	0.0173253
PWY-5677: succinate fermentation to butanoate	0.148183	0.0552585	0.03987623849255055;0.25648951261140235	0.00732642	0.0154597	0.0233884	0.580594	1786	0.384582	981	805	0.241234	0.00116006	0.00438968	0.0742597	0.0742597	6.1589e-05	0.999225	0.999225	0.0633765	0.0633765	0.174562	0.525802	0.626017	0.27515	0.27515	0.131295	0.701863	0.814089	0.342978	0.342978	0.0999897	0.341658	0.56081	0.0844931	0.0844931	-0.0546821	0.811395	0.866476	0.0925667	0.0925667	0.0938526	0.414792	0.485636	0.114961	0.114961	-0.0223736	0.864085	0.880667
HCAMHPDEG-PWY: 3-phenylpropanoate and 3-(3-hydroxyphenyl)propanoate degradation to 2-oxopent-4-enoate	0.144143	0.0643002	0.01811475720960884;0.2701715657254574	0.0249794	0.0441517	0.0391417	0.721438	2058	0.443152	1120	938	0.142332	0.0600306	0.0996297	0.0756858	0.0756858	-0.00372034	0.976686	0.996003	0.127306	0.127306	0.62182	0.0406796	0.127201	0.303804	0.303804	-0.0815441	0.461198	0.659512	0.110662	0.110662	0.156981	0.135701	0.372726	0.0845703	0.0845703	0.598753	0.00923053	0.0331283	0.0946004	0.0946004	0.501902	1.7374e-05	4.2142e-05	0.116693	0.116693	0.0843304	0.518976	0.571591
PWY-6690: cinnamate and 3-hydroxycinnamate degradation to 2-oxopent-4-enoate	0.144143	0.0643002	0.01811475720960884;0.2701715657254574	0.0249794	0.0441517	0.0391417	0.721438	2058	0.443152	1120	938	0.142332	0.0600306	0.0996297	0.0756858	0.0756858	-0.00372034	0.976686	0.996003	0.127306	0.127306	0.62182	0.0406796	0.127201	0.303804	0.303804	-0.0815441	0.461198	0.659512	0.110662	0.110662	0.156981	0.135701	0.372726	0.0845703	0.0845703	0.598753	0.00923053	0.0331283	0.0946004	0.0946004	0.501902	1.7374e-05	4.2142e-05	0.116693	0.116693	0.0843304	0.518976	0.571591
PWY-6353: purine nucleotides degradation II (aerobic)	-0.144021	0.0676232	-0.27656275763561133;-0.01147992168072251	0.0331912	0.0571891	0.0471173	0.780566	4327	0.93174	2156	2171	-0.27665	0.00239276	0.00780534	0.0911056	0.0911056	0.0554005	0.296868	0.943329	0.0531077	0.0531077	-0.213058	0.299114	0.423158	0.205192	0.205192	-0.0444937	0.725648	0.827933	0.126791	0.126791	-0.0384055	0.714843	0.818098	0.0844481	0.0844481	0.00999387	0.965212	0.976101	0.09255	0.09255	-0.670716	1.4e-08	4.3e-08	0.118085	0.118085	-0.603329	6.347e-06	1.9701e-05
PWY-5055: nicotinate degradation III	-0.14362	0.0536104	-0.2486967128923625;-0.038543851384685524	0.00738508	0.0155151	0	0	660	0.142119	377	283	-0.152568	0.0369649	0.0680327	0.073134	0.073134	NA	NA	NA	NA	NA	-0.453817	0.0439813	0.128384	0.225301	0.225301	NA	NA	NA	NA	NA	NA	NA	NA	NA	NA	NA	NA	NA	NA	NA	-0.0965274	0.401635	0.472571	0.114965	0.114965	NA	NA	NA
PWY0-1241: ADP-L-glycero-&beta;-D-manno-heptose biosynthesis	-0.143495	0.063307	-0.267576933788161;-0.019413559062222807	0.0234112	0.0419998	0.0390193	0.747703	4471	0.962748	2220	2251	-0.021076	0.70657	0.768294	0.0559837	0.0559837	-0.0491232	0.355169	0.943329	0.0531287	0.0531287	0.0131344	0.965165	0.971223	0.300747	0.300747	-0.0245792	0.824161	0.882301	0.110619	0.110619	-0.171462	0.103248	0.31278	0.0845953	0.0845953	-0.376243	0.101099	0.19055	0.0933646	0.0933646	-0.776258	0	0	0.119147	0.119147	-0.342329	0.00932239	0.0153659
PWY-6167: flavin biosynthesis II (archaea)	-0.142281	0.0772802	-0.2937498726552654;0.009188499802932432	0.0656067	0.100405	0.0398456	0.586442	526	0.113264	229	297	0.0564012	0.624897	0.695474	0.115358	0.115358	-0.185007	0.117352	0.717881	0.118141	0.118141	-0.552767	0.106179	0.207493	0.342142	0.342142	0.164166	0.76223	0.840785	0.5426	0.5426	NA	NA	NA	NA	NA	NA	NA	NA	NA	NA	-0.140682	0.22188	0.270487	0.11504	0.11504	-0.422838	0.00137754	0.00295276
PWY-7234: inosine-5'-phosphate biosynthesis III	-0.141986	0.0660944	-0.2715304547748242;-0.012440572750668233	0.0316959	0.0550085	0.0436799	0.65175	4463	0.961025	2221	2242	-0.214408	0.010269	0.0245316	0.0835367	0.0835367	-0.0244751	0.644888	0.943329	0.0531057	0.0531057	-0.12091	0.248527	0.379497	0.104781	0.104781	-0.220363	0.44956	0.654917	0.291428	0.291428	-0.0432714	0.680601	0.79587	0.0844502	0.0844502	-0.33693	0.141926	0.240861	0.0932037	0.0932037	-0.495391	2.2139e-05	5.3428e-05	0.116647	0.116647	-0.448853	0.000695222	0.00152439
FUC-RHAMCAT-PWY: superpathway of fucose and rhamnose degradation	-0.141855	0.0604232	-0.2602844684930665;-0.02342566246884692	0.0188901	0.0350711	0.0330154	0.662753	4176	0.899225	2074	2102	-0.158751	0.0610073	0.100897	0.0847376	0.0847376	0.0705744	0.405987	0.943329	0.0849295	0.0849295	-0.0153754	0.961507	0.96957	0.318582	0.318582	-0.111059	0.315743	0.541277	0.1107	0.1107	-0.0538643	0.608376	0.751148	0.0844556	0.0844556	-0.197661	0.388547	0.51066	0.0927751	0.0927751	-0.57509	9.6e-07	2.625e-06	0.117249	0.117249	-0.598971	7.351e-06	2.224e-05
PWY-7117: C4 photosynthetic carbon assimilation cycle, PEPCK type	0.141445	0.0506943	0.042084200557941695;0.2408058275429461	0.00526826	0.0114185	0.0209022	0.614329	4010	0.86348	2045	1965	-0.22691	0.0356441	0.0661163	0.108003	0.108003	0.239236	1.3027e-05	0.00197142	0.0548749	0.0548749	0.28443	0.00686866	0.0532875	0.105222	0.105222	0.419532	0.00017569	0.00459434	0.111827	0.111827	0.0771701	0.462948	0.646557	0.0844718	0.0844718	0.260735	0.255512	0.375915	0.0929418	0.0929418	0.122423	0.287637	0.347072	0.115006	0.115006	0.275775	0.0357388	0.0516107
PWY-6588: pyruvate fermentation to acetone	0.141135	0.0499681	0.043197273414523715;0.23907205570945383	0.00473548	0.0105014	0.0198161	0.530157	3578	0.770457	1821	1757	0.241773	0.00725947	0.0186795	0.090056	0.090056	0.0491655	0.435489	0.943329	0.0630461	0.0630461	0.377296	0.00176147	0.020173	0.120628	0.120628	0.391375	0.00046048	0.00731652	0.111734	0.111734	0.0264429	0.801377	0.868862	0.084444	0.084444	0.0511297	0.823437	0.875455	0.0925645	0.0925645	-0.023167	0.840382	0.873628	0.114902	0.114902	0.197856	0.131027	0.167016
P163-PWY: L-lysine fermentation to acetate and butanoate	0.140409	0.0585647	0.025622149678885237;0.2551958247679551	0.0165073	0.031377	0.0292906	0.620879	1064	0.229113	635	429	0.370191	0.000317484	0.00162401	0.102814	0.102814	-0.0260383	0.849968	0.979404	0.137653	0.137653	0.133589	0.561953	0.637498	0.230349	0.230349	0.034603	0.75456	0.840214	0.110683	0.110683	-0.122379	0.244596	0.468714	0.0845193	0.0845193	0.0405395	0.859577	0.901571	0.0925589	0.0925589	-0.0786158	0.494475	0.567686	0.114943	0.114943	0.226659	0.0838875	0.11232
P108-PWY: pyruvate fermentation to propanoate I	-0.140127	0.0672677	-0.2719716991674148;-0.008282364421444866	0.0372398	0.0628094	0.0484346	0.802896	4282	0.92205	2139	2143	0.00887882	0.923907	0.939803	0.0929592	0.0929592	0.0423275	0.425592	0.943329	0.0531247	0.0531247	-0.589356	3.5e-08	1.667e-06	0.106842	0.106842	-0.204546	0.0651825	0.178272	0.110925	0.110925	0.155863	0.138505	0.375421	0.0845684	0.0845684	-0.163657	0.475223	0.594785	0.0927042	0.0927042	-0.613089	1.89e-07	5.43e-07	0.117566	0.117566	-0.349441	0.00797299	0.0133255
PWY-6803: phosphatidylcholine acyl editing	0.138972	0.0667598	0.008122684858614171;0.2698209679987477	0.0373726	0.0628122	0.0438828	0.658517	2972	0.639966	1573	1399	0.102512	0.11959	0.179576	0.0658609	0.0658609	0.0924399	0.465144	0.943329	0.12656	0.12656	0.742312	0.0011789	0.0138315	0.228831	0.228831	0.103506	0.490891	0.677172	0.150251	0.150251	0.199607	0.0579666	0.232412	0.0846503	0.0846503	0.470201	0.0406266	0.0888723	0.0938195	0.0938195	0.340414	0.00330172	0.00572056	0.115727	0.115727	0.1774	0.175547	0.217765
PWY-6641: superpathway of sulfolactate degradation	-0.138349	0.0766425	-0.28856819240854464;0.011870290005725814	0.0710557	0.106695	0	0	829	0.17851	419	410	NA	NA	NA	NA	NA	NA	NA	NA	NA	NA	-0.305677	0.261362	0.39286	0.272153	0.272153	NA	NA	NA	NA	NA	NA	NA	NA	NA	NA	NA	NA	NA	NA	NA	-0.17014	0.139815	0.175418	0.115106	0.115106	NA	NA	NA
PWY-6608: guanosine nucleotides degradation III	-0.1377	0.0660377	-0.26713425196053964;-0.00826666002083401	0.0370529	0.0627149	0.0463149	0.777327	4531	0.975668	2245	2286	-0.307376	0.000119344	0.000811568	0.0798905	0.0798905	0.0327173	0.537864	0.943329	0.0531085	0.0531085	0.00896532	0.931714	0.943483	0.104627	0.104627	-0.223094	0.0444592	0.155533	0.111006	0.111006	-0.206191	0.050198	0.220848	0.0846644	0.0846644	0.00511835	0.982179	0.987006	0.0925495	0.0925495	-0.590548	5.01e-07	1.41e-06	0.117376	0.117376	-0.586998	1.0959e-05	3.2336e-05
P162-PWY: L-glutamate degradation V (via hydroxyglutarate)	0.137003	0.0684029	0.002933146975461265;0.27107246583637473	0.0451901	0.0736261	0.0461314	0.780536	2357	0.507537	1235	1122	0.247283	0.0125436	0.0288016	0.0990529	0.0990529	0.242149	0.189957	0.872132	0.184747	0.184747	0.108049	0.630562	0.695643	0.224664	0.224664	0.236974	0.0327934	0.132721	0.111016	0.111016	0.0476556	0.650302	0.772116	0.0844523	0.0844523	0.724	0.0016741	0.0103743	0.0955333	0.0955333	-0.0952694	0.407792	0.478624	0.114963	0.114963	-0.155341	0.235343	0.281235
BIOTIN-BIOSYNTHESIS-PWY: biotin biosynthesis I	-0.136787	0.0817816	-0.29707857415656624;0.023505397562991	0.0944093	0.13459	0.0780909	0.837259	4339	0.934324	2167	2172	-0.0767602	0.393456	0.479651	0.0899497	0.0899497	0.031101	0.558106	0.943329	0.0531045	0.0531045	0.240666	0.204467	0.324584	0.189661	0.189661	-0.146182	0.186912	0.367822	0.110763	0.110763	-0.0923392	0.37984	0.588324	0.0844853	0.0844853	0.175543	0.443774	0.563676	0.0927275	0.0927275	-0.935361	0	0	0.121018	0.121018	-0.525046	7.8345e-05	0.000201338
PWY-6307: L-tryptophan degradation X (mammalian, via tryptamine)	-0.135994	0.0571681	-0.2480433004235503;-0.023944214441383033	0.0173673	0.0326233	0.007935	0.394737	949	0.20435	306	643	-0.326478	2.2219e-05	0.000331801	0.0769751	0.0769751	-0.11189	0.360629	0.943329	0.122395	0.122395	-0.205393	0.539573	0.632674	0.334811	0.334811	NA	NA	NA	NA	NA	NA	NA	NA	NA	NA	NA	NA	NA	NA	NA	-0.253154	0.0283766	0.0420756	0.115358	0.115358	-0.0987351	0.450273	0.513677
PWY-4722: creatinine degradation II	0.135538	0.0508283	0.03591460188488005;0.23516141142787778	0.00766257	0.0159436	0.00786785	0.405277	885	0.190568	495	390	-0.0356142	0.577479	0.653463	0.0639311	0.0639311	-0.0662596	0.627846	0.943329	0.136685	0.136685	0.0666824	0.859608	0.893674	0.377008	0.377008	-0.224227	0.702128	0.814089	0.586292	0.586292	NA	NA	NA	NA	NA	NA	NA	NA	NA	NA	0.105062	0.361369	0.42839	0.114977	0.114977	0.313103	0.0172723	0.0267189
PWY-5198: factor 420 biosynthesis	-0.135279	0.0658892	-0.26442133644538024;-0.006135818855740244	0.0400606	0.0668608	0.0233001	0.503262	1164	0.250646	385	779	0.0388445	0.72982	0.788139	0.112474	0.112474	-0.202256	0.0700189	0.548079	0.111633	0.111633	-0.502052	0.173771	0.290221	0.369105	0.369105	0.153459	0.754664	0.840214	0.491075	0.491075	NA	NA	NA	NA	NA	NA	NA	NA	NA	NA	-0.186532	0.105633	0.136515	0.115148	0.115148	-0.394812	0.00277646	0.00559979
SALVADEHYPOX-PWY: adenosine nucleotides degradation II	-0.134384	0.0692748	-0.27016240899673394;0.0013948337984132364	0.0523961	0.0833811	0.0493867	0.781921	4437	0.955426	2210	2227	-0.271452	0.000176169	0.0010416	0.0723689	0.0723689	0.0472699	0.373468	0.943329	0.0531125	0.0531125	-0.157022	0.570088	0.645206	0.276486	0.276486	-0.0369515	0.794073	0.863065	0.141563	0.141563	-0.138195	0.188933	0.44736	0.0845411	0.0845411	0.00960801	0.966555	0.976101	0.0925499	0.0925499	-0.60663	2.51e-07	7.15e-07	0.117511	0.117511	-0.613355	4.514e-06	1.448e-05
PWY-7124: ethylene biosynthesis V (engineered)	-0.133879	0.107662	-0.3448970321996533;0.07713904726791446	0.21368	0.275882	0.0483016	0.711129	901	0.194014	355	546	-0.240263	0.00111743	0.00429711	0.0737192	0.0737192	NA	NA	NA	NA	NA	NA	NA	NA	NA	NA	NA	NA	NA	NA	NA	NA	NA	NA	NA	NA	NA	NA	NA	NA	NA	-0.110936	0.335187	0.400362	0.114987	0.114987	-0.54226	4.6131e-05	0.000122505
TYRFUMCAT-PWY: L-tyrosine degradation I	-0.133767	0.068833	-0.26867954789142057;0.0011459551320824046	0.0519737	0.0829846	0.0181888	0.486775	804	0.173127	266	538	-0.129629	0.134633	0.197768	0.0866457	0.0866457	NA	NA	NA	NA	NA	NA	NA	NA	NA	NA	NA	NA	NA	NA	NA	NA	NA	NA	NA	NA	NA	NA	NA	NA	NA	-0.364504	0.00167348	0.00297577	0.115848	0.115848	-0.329634	0.0122484	0.0193865
PWY-7031: protein N-glycosylation (bacterial)	-0.132845	0.0680094	-0.26614309642172906;0.0004536126605157731	0.0507805	0.0816237	0.0429228	0.784447	680	0.146425	350	330	0.0387626	0.621784	0.693641	0.0785743	0.0785743	-0.105577	0.299498	0.943329	0.10176	0.10176	-0.428347	5.2071e-05	0.00104359	0.105866	0.105866	-0.315799	0.217911	0.413645	0.256309	0.256309	0.0298335	0.776549	0.854448	0.084445	0.084445	-0.646202	0.00498475	0.0237522	0.0949341	0.0949341	-0.265632	0.021496	0.0329049	0.115404	0.115404	0.0589214	0.652198	0.697429
CODH-PWY: reductive acetyl coenzyme A pathway	-0.131785	0.116028	-0.35919999145047204;0.09563045838184064	0.25604	0.320268	0.0400877	0.720549	854	0.183893	274	580	-0.137822	0.0703278	0.114313	0.0761535	0.0761535	NA	NA	NA	NA	NA	NA	NA	NA	NA	NA	NA	NA	NA	NA	NA	NA	NA	NA	NA	NA	NA	NA	NA	NA	NA	-0.446315	0.000126801	0.000268954	0.11632	0.11632	NA	NA	NA
PWY-6215: 4-chlorobenzoate degradation	0.130742	0.0760838	-0.01838243612062057;0.2798660769914564	0.0857251	0.124809	0.0450196	0.824765	663	0.142765	389	274	-0.0278397	0.61867	0.693059	0.0559327	0.0559327	-0.222612	2.9406e-05	0.00222504	0.0532817	0.0532817	0.251676	0.0220701	0.0923106	0.109942	0.109942	NA	NA	NA	NA	NA	NA	NA	NA	NA	NA	NA	NA	NA	NA	NA	0.277656	0.0162945	0.0263047	0.115451	0.115451	0.383989	0.00360313	0.00686174
PWY: ARG+POLYAMINE-SYN: superpathway of arginine and polyamine biosynthesis	-0.128615	0.0699123	-0.26564265773633494;0.008413408226468633	0.0658185	0.100405	0.0540962	0.754902	4365	0.939922	2183	2182	-0.123157	0.0279515	0.0560215	0.0560321	0.0560321	0.0223771	0.673437	0.943329	0.0530973	0.0530973	-0.141705	0.176287	0.293405	0.10479	0.10479	0.114731	0.300053	0.528075	0.110711	0.110711	-0.0897803	0.393177	0.600265	0.0844829	0.0844829	-0.128766	0.574221	0.663437	0.0926452	0.0926452	-0.714372	2e-09	6e-09	0.118506	0.118506	-0.510069	0.000122871	0.000312407
PWY-241: C4 photosynthetic carbon assimilation cycle, NADP-ME type	0.128345	0.0478146	0.03462817972899808;0.2220612850966932	0.00726996	0.0154597	0.0168683	0.565799	4008	0.863049	2043	1965	-0.228691	0.0345112	0.0652952	0.108177	0.108177	0.234039	0.000513276	0.0291284	0.0673738	0.0673738	0.193297	0.0651249	0.147827	0.104802	0.104802	0.422116	0.000160488	0.00459434	0.111841	0.111841	0.0849405	0.419166	0.614211	0.0844784	0.0844784	0.262712	0.251931	0.374123	0.0929477	0.0929477	0.0709608	0.537414	0.609585	0.114934	0.114934	0.246201	0.0605858	0.0840772
PWY-5181: toluene degradation III (aerobic) (via p-cresol)	0.127934	0.0533985	0.023273343650655115;0.23259540587835506	0.0165822	0.0313948	0.0191146	0.719623	666	0.143411	390	276	-0.034212	0.541131	0.62125	0.0559839	0.0559839	-0.164171	0.00202833	0.0767386	0.0531978	0.0531978	0.245132	0.0195165	0.0861234	0.104958	0.104958	0.243632	0.592957	0.735198	0.455766	0.455766	0.0236312	0.822122	0.878844	0.0844433	0.0844433	NA	NA	NA	NA	NA	0.234744	0.0419741	0.0590886	0.115293	0.115293	0.418	0.00155886	0.00331171
PWY-6565: superpathway of polyamine biosynthesis III	-0.125922	0.0622893	-0.24800956345481012;-0.0038353499149645365	0.0432205	0.0713883	0.0270553	0.572163	228	0.0490956	113	115	-0.180626	0.00128404	0.00475132	0.0561032	0.0561032	-0.0854233	0.458396	0.943329	0.115205	0.115205	-0.466931	0.00251203	0.0262671	0.154516	0.154516	-0.0779213	0.481328	0.674802	0.110657	0.110657	NA	NA	NA	NA	NA	NA	NA	NA	NA	NA	-0.430233	0.000217601	0.000437979	0.11622	0.11622	-0.189765	0.14745	0.185966
PWY-3801: sucrose degradation II (sucrose synthase)	0.125633	0.0479335	0.03168358394038756;0.21958310178027418	0.00876749	0.0179471	0.0181786	0.695441	650	0.139966	380	270	-0.0607757	0.314743	0.407873	0.0604542	0.0604542	-0.0437493	0.410218	0.943329	0.0531253	0.0531253	0.257255	0.0143038	0.0825273	0.105021	0.105021	-0.130438	0.238814	0.443512	0.110732	0.110732	0.224973	0.0326832	0.184286	0.084707	0.084707	0.492722	0.0319608	0.0751261	0.0939432	0.0939432	0.266559	0.0210485	0.0324298	0.115407	0.115407	0.228911	0.080876	0.109308
PWY-7345: superpathway of anaerobic sucrose degradation	0.12514	0.0478641	0.03132664328344448;0.21895386364452502	0.00893604	0.0182143	0.0180912	0.69451	650	0.139966	380	270	-0.061199	0.311437	0.404697	0.0604607	0.0604607	-0.0439873	0.407676	0.943329	0.0531254	0.0531254	0.255609	0.0149316	0.0825273	0.105015	0.105015	-0.130869	0.237266	0.442552	0.110733	0.110733	0.224613	0.0329615	0.184286	0.0847062	0.0847062	0.491311	0.0324525	0.0758461	0.0939353	0.0939353	0.266052	0.0212922	0.0326987	0.115405	0.115405	0.228854	0.0809518	0.109308
PWY-7431: aromatic biogenic amine degradation (bacteria)	-0.124698	0.0590105	-0.24035840555354793;-0.009037158184838245	0.0345884	0.0589602	0.00912346	0.439845	946	0.203704	305	641	-0.334654	1.4862e-05	0.000290925	0.0772743	0.0772743	-0.0664689	0.606887	0.943329	0.129186	0.129186	-0.204204	0.542142	0.632674	0.334994	0.334994	NA	NA	NA	NA	NA	NA	NA	NA	NA	NA	NA	NA	NA	NA	NA	-0.240591	0.0371537	0.0527739	0.115313	0.115313	-0.084853	0.516392	0.571591
LPSSYN-PWY: superpathway of lipopolysaccharide biosynthesis	0.124241	0.0484642	0.02925071360379171;0.2192303445087876	0.0103607	0.020852	0.0161741	0.552141	1578	0.339793	860	718	0.145652	0.0878287	0.138477	0.085328	0.085328	0.00231451	0.965232	0.996003	0.0530983	0.0530983	0.449982	0.350397	0.46817	0.481873	0.481873	0.0343751	0.755997	0.840214	0.110623	0.110623	0.104662	0.319594	0.541864	0.0844981	0.0844981	0.38664	0.0920429	0.175096	0.0934101	0.0934101	0.424838	0.000259883	0.000520751	0.116187	0.116187	0.271503	0.0386721	0.0551799
PWY-7446: sulfoglycolysis	0.124206	0.0467581	0.032560054812293404;0.21585181132812925	0.00789913	0.016309	0.0145357	0.515843	1811	0.389966	990	821	0.16805	0.0216804	0.0457806	0.0731949	0.0731949	0.0919874	0.0834985	0.611424	0.0531492	0.0531492	0.526839	0.200823	0.319854	0.411847	0.411847	-0.132719	0.230973	0.432696	0.110797	0.110797	0.0228849	0.827649	0.878844	0.0844431	0.0844431	0.368323	0.108465	0.201646	0.0933308	0.0933308	0.432537	0.000201596	0.000411364	0.116234	0.116234	0.244758	0.062099	0.0857899
PWY0-881: superpathway of fatty acid biosynthesis I (E. coli)	0.124113	0.0504749	0.025182014371795874;0.22304373739888428	0.0139363	0.0270262	0.0166276	0.606603	1828	0.393626	939	889	0.00738754	0.923091	0.939803	0.0765224	0.0765224	-0.0850317	0.109493	0.690414	0.053129	0.053129	0.50605	0.266143	0.39633	0.455086	0.455086	-0.214379	0.620093	0.755738	0.432462	0.432462	0.0229577	0.82711	0.878844	0.0844431	0.0844431	0.157646	0.491581	0.601488	0.092693	0.092693	0.444275	0.000135913	0.000286995	0.116307	0.116307	0.398209	0.00255541	0.00524244
PWY-5347: superpathway of L-methionine biosynthesis (transsulfuration)	-0.123495	0.0528481	-0.22707766852506212;-0.019913051414000113	0.0194497	0.0358844	0.0227269	0.683488	4410	0.949612	2188	2222	-0.35112	8.796e-06	0.000231147	0.0789953	0.0789953	0.0734358	0.166928	0.84615	0.0531318	0.0531318	-0.506226	0.0394803	0.127201	0.245843	0.245843	-0.1991	0.0726121	0.183877	0.110903	0.110903	-0.116132	0.269487	0.491204	0.0845115	0.0845115	-0.147722	0.519239	0.625373	0.0926755	0.0926755	-0.473656	4.8825e-05	0.000108424	0.116498	0.116498	-0.0622083	0.634188	0.682751
PWY-6313: serotonin degradation	-0.120967	0.059407	-0.23740501463664387;-0.004529643698962485	0.0417255	0.0691575	0.00943636	0.450409	948	0.204134	307	641	-0.334582	1.4912e-05	0.000290925	0.0772709	0.0772709	-0.0662133	0.608482	0.943329	0.129262	0.129262	-0.204402	0.541702	0.632674	0.334953	0.334953	NA	NA	NA	NA	NA	NA	NA	NA	NA	NA	NA	NA	NA	NA	NA	-0.240726	0.0370488	0.0527739	0.115314	0.115314	-0.0618377	0.636207	0.683387
PWY-6519: 8-amino-7-oxononanoate biosynthesis I	-0.120956	0.0825368	-0.28272845737738067;0.04081567377041512	0.142789	0.194306	0.0796005	0.831997	4342	0.93497	2169	2173	-0.077525	0.326634	0.418694	0.0790333	0.0790333	0.0350641	0.509095	0.943329	0.0531075	0.0531075	0.260088	0.223473	0.345628	0.213651	0.213651	-0.148969	0.178673	0.35798	0.11077	0.11077	-0.0901778	0.391087	0.600265	0.0844832	0.0844832	0.183184	0.424205	0.547866	0.0927433	0.0927433	-0.906013	0	0	0.120649	0.120649	-0.480606	0.000289099	0.00069442
PWY-4321: L-glutamate degradation IV	0.12094	0.0706004	-0.017436920946602652;0.2593164975078506	0.086709	0.125859	0.0539235	0.815811	692	0.149225	409	284	-0.0603891	0.468501	0.551246	0.0833044	0.0833044	0.0157414	0.844817	0.97818	0.0804217	0.0804217	0.460341	0.00306591	0.0278246	0.155465	0.155465	-0.258197	0.0201095	0.106506	0.111086	0.111086	0.274392	0.00925322	0.122381	0.0848368	0.0848368	0.680903	0.00310222	0.0160609	0.0951934	0.0951934	0.242097	0.0359921	0.0515777	0.115318	0.115318	0.392374	0.00294574	0.00586733
PWY-6628: superpathway of L-phenylalanine biosynthesis	0.119073	0.0489981	0.02303663023958627;0.21510919150774893	0.0150924	0.0291503	0.017472	0.473759	3270	0.704134	1710	1560	0.178517	0.00146587	0.0053335	0.0561134	0.0561134	0.126691	0.0651157	0.548079	0.0686872	0.0686872	0.004093	0.989246	0.990649	0.303676	0.303676	0.034898	0.752462	0.840214	0.110648	0.110648	0.0947278	0.367646	0.587094	0.0844877	0.0844877	0.307207	0.180453	0.289432	0.0930937	0.0930937	0.386777	0.000864111	0.0015842	0.115968	0.115968	0.285279	0.0298907	0.0440981
MET-SAM-PWY: superpathway of S-adenosyl-L-methionine biosynthesis	-0.119071	0.0509667	-0.21896586478646202;-0.019176460469236697	0.019478	0.0358844	0.020117	0.667476	4410	0.949612	2188	2222	-0.360883	4.706e-06	0.000193392	0.0788387	0.0788387	0.0716833	0.177279	0.862766	0.053131	0.053131	-0.497607	0.0502473	0.135767	0.25416	0.25416	-0.196423	0.0765265	0.190871	0.110898	0.110898	-0.115818	0.270779	0.491204	0.0845111	0.0845111	-0.147499	0.51987	0.625373	0.0926751	0.0926751	-0.435638	0.000181802	0.000375512	0.116253	0.116253	-0.0540632	0.679194	0.724676
PWY66-399: gluconeogenesis III	-0.117706	0.0630608	-0.24130472674718745;0.005893564662617659	0.0619656	0.0957469	0.0386883	0.584802	4227	0.910207	2080	2147	-0.0640815	0.281641	0.370046	0.0595199	0.0595199	-0.110746	0.0372164	0.433237	0.0531566	0.0531566	-0.714167	0.0122953	0.0765649	0.285261	0.285261	-0.0900658	0.415992	0.63284	0.110728	0.110728	-0.180513	0.0863296	0.284542	0.0846121	0.0846121	-0.143769	0.530474	0.627517	0.0926689	0.0926689	-0.0442946	0.700205	0.756157	0.114912	0.114912	-0.62733	2.787e-06	9.316e-06
PWY-5531: chlorophyllide a biosynthesis II (anaerobic)	-0.116718	0.0829082	-0.2792175240664256;0.045782451416027534	0.159192	0.212998	0.00725954	0.280672	1370	0.295004	568	802	NA	NA	NA	NA	NA	NA	NA	NA	NA	NA	NA	NA	NA	NA	NA	NA	NA	NA	NA	NA	NA	NA	NA	NA	NA	NA	NA	NA	NA	NA	-0.26698	0.0208483	0.0322263	0.115409	0.115409	NA	NA	NA
PWY-7159: chlorophyllide a biosynthesis III (aerobic, light independent)	-0.116718	0.0829082	-0.2792175240664256;0.045782451416027534	0.159192	0.212998	0.00725954	0.280672	1370	0.295004	568	802	NA	NA	NA	NA	NA	NA	NA	NA	NA	NA	NA	NA	NA	NA	NA	NA	NA	NA	NA	NA	NA	NA	NA	NA	NA	NA	NA	NA	NA	NA	-0.26698	0.0208483	0.0322263	0.115409	0.115409	NA	NA	NA
PWY-6174: mevalonate pathway II (archaea)	-0.116307	0.0629266	-0.2396432199027605;0.007029233234125146	0.0645597	0.0994344	0.0215618	0.50871	991	0.213394	324	667	-0.0711998	0.366644	0.456376	0.0788676	0.0788676	-0.0680634	0.592841	0.943329	0.127287	0.127287	-0.39031	0.148537	0.26364	0.270164	0.270164	-0.292946	0.00844276	0.0603657	0.111224	0.111224	NA	NA	NA	NA	NA	NA	NA	NA	NA	NA	-0.0429882	0.708635	0.763517	0.114912	0.114912	-0.508999	0.000126837	0.000320783
PWY-6606: guanosine nucleotides degradation II	-0.116011	0.0668944	-0.24712394768561138;0.015102111463684426	0.0828756	0.121029	0.0459782	0.774205	4322	0.930663	2151	2171	-0.276115	0.000447391	0.00205452	0.0786557	0.0786557	0.0726371	0.171466	0.84615	0.0531165	0.0531165	-0.204158	0.364206	0.478643	0.224997	0.224997	-0.0698211	0.528326	0.694796	0.110728	0.110728	-0.126064	0.230696	0.45384	0.0845242	0.0845242	-0.0218764	0.923942	0.949479	0.0925522	0.0925522	-0.58714	5.79e-07	1.611e-06	0.117348	0.117348	-0.55466	3.1245e-05	8.3906e-05
PWY-5994: palmitate biosynthesis I (animals and fungi)	-0.115074	0.0689096	-0.25013715882796106;0.019988349802715882	0.0949325	0.134934	0.0417554	0.69385	1193	0.256891	563	630	-0.176624	0.0161996	0.0358057	0.073459	0.073459	0.0986164	0.624552	0.943329	0.201501	0.201501	-0.371378	0.229448	0.353733	0.309023	0.309023	-0.19236	0.710223	0.821256	0.517715	0.517715	0.0040116	0.969556	0.983884	0.0844404	0.0844404	-0.557077	0.0153768	0.0436745	0.0943274	0.0943274	0.0671888	0.559244	0.62986	0.114931	0.114931	0.0900105	0.491251	0.553401
P461-PWY: hexitol fermentation to lactate, formate, ethanol and acetate	0.11493	0.0683596	-0.01905488918682012;0.2489146203074894	0.0927134	0.133363	0.0494516	0.795312	3986	0.858312	2007	1979	-0.191888	0.00150671	0.00543696	0.060468	0.060468	0.167936	0.00232383	0.0811552	0.0551444	0.0551444	-0.0252729	0.896448	0.923322	0.194183	0.194183	0.136843	0.216811	0.413386	0.110799	0.110799	0.137761	0.190325	0.448078	0.0845404	0.0845404	0.422646	0.065613	0.134063	0.0935769	0.0935769	-0.0165173	0.885819	0.911004	0.1149	0.1149	0.13537	0.300893	0.355128
PWY-7374: 1,4-dihydroxy-6-naphthoate biosynthesis I	-0.114123	0.0736869	-0.25854944889361353;0.030303047685370815	0.12144	0.167636	0.0317682	0.598296	387	0.0833333	245	142	-0.0401642	0.619797	0.693059	0.0809536	0.0809536	-0.0273931	0.874418	0.984896	0.17332	0.17332	-0.341325	0.185444	0.302215	0.257764	0.257764	NA	NA	NA	NA	NA	NA	NA	NA	NA	NA	NA	NA	NA	NA	NA	-0.104452	0.364158	0.430617	0.114977	0.114977	-0.605675	5.863e-06	1.8317e-05
PWY-5136: fatty acid &beta;-oxidation II (peroxisome)	0.11301	0.0675503	-0.019388284138296755;0.24540903751915888	0.0943312	0.13459	0.0473216	0.731273	3954	0.851421	2019	1935	0.0595694	0.379888	0.467935	0.0678388	0.0678388	0.130935	0.0753483	0.564754	0.073628	0.073628	0.658849	0.00183983	0.0205804	0.211513	0.211513	0.384715	0.000568439	0.00757006	0.111633	0.111633	-0.0643879	0.540228	0.708347	0.0844622	0.0844622	0.229295	0.317258	0.445906	0.092853	0.092853	-0.492326	2.4794e-05	5.953e-05	0.116626	0.116626	0.0378843	0.771948	0.805658
URSIN-PWY: ureide biosynthesis	0.111815	0.0474491	0.018814979957074124;0.20481540252593783	0.0184466	0.034381	0.0140482	0.521792	585	0.125969	349	236	0.00819657	0.883528	0.916168	0.0559501	0.0559501	-0.116119	0.387519	0.943329	0.134378	0.134378	0.291473	0.00556106	0.0445811	0.105126	0.105126	0.189796	0.72125	0.82668	0.531957	0.531957	-0.051991	0.620899	0.759843	0.0844546	0.0844546	-0.105484	0.645314	0.731118	0.0926137	0.0926137	0.178979	0.120452	0.154401	0.115128	0.115128	0.38789	0.00328219	0.00642986
PWY-7288: fatty acid &beta;-oxidation (peroxisome, yeast)	0.110026	0.0613006	-0.010123100852290845;0.2301753800209172	0.0726758	0.108448	0.0332365	0.680108	2371	0.510551	1262	1109	0.180156	0.0596469	0.0996297	0.0956551	0.0956551	-0.0235688	0.657232	0.943329	0.0531143	0.0531143	0.351928	0.312494	0.432945	0.348443	0.348443	0.34555	0.0676737	0.180323	0.189118	0.189118	-0.000929059	0.992948	0.997791	0.0844403	0.0844403	-0.354115	0.122739	0.222124	0.0932719	0.0932719	-0.0662122	0.564966	0.633243	0.11493	0.11493	0.0649087	0.619552	0.6685
METSYN-PWY: L-homoserine and L-methionine biosynthesis	-0.109855	0.0517454	-0.21127562436404357;-0.008433559359611112	0.0337554	0.0579528	0.0211586	0.670408	4410	0.949612	2188	2222	-0.352658	6.676e-06	0.000193392	0.0783031	0.0783031	0.0734552	0.16682	0.84615	0.0531325	0.0531325	-0.488855	0.0564605	0.13647	0.256285	0.256285	-0.194087	0.0800768	0.195656	0.110892	0.110892	-0.115301	0.272923	0.491204	0.0845105	0.0845105	-0.143733	0.530579	0.627517	0.0926688	0.0926688	-0.417092	0.000334313	0.000650741	0.116141	0.116141	-0.0373833	0.774881	0.806957
METHGLYUT-PWY: superpathway of methylglyoxal degradation	0.109228	0.0574255	-0.003326324817056081;0.2217817385284143	0.0571612	0.0891864	0.029845	0.599892	3566	0.767873	1832	1734	0.189491	0.0040711	0.0121109	0.0659649	0.0659649	-0.00178534	0.990926	0.996003	0.156991	0.156991	0.503966	2.093e-06	5.9208e-05	0.106226	0.106226	0.27937	0.0119601	0.0753059	0.111156	0.111156	0.0404937	0.700073	0.805079	0.084449	0.084449	0.209579	0.360613	0.483718	0.0928031	0.0928031	0.24522	0.033681	0.0484229	0.115329	0.115329	0.277744	0.0344526	0.0500557
FERMENTATION-PWY: mixed acid fermentation	0.109079	0.0545464	0.0021681485252119242;0.21598996925356473	0.0455274	0.0739242	0.0259496	0.670314	3972	0.855297	2025	1947	-0.202387	0.0529174	0.0910179	0.104561	0.104561	0.221109	0.0105254	0.199106	0.0864356	0.0864356	0.0734489	0.482834	0.592457	0.104665	0.104665	0.382743	0.000606283	0.00764987	0.111626	0.111626	0.147634	0.160525	0.410784	0.0845553	0.0845553	0.437138	0.0569177	0.121247	0.0936482	0.0936482	-0.0103973	0.927976	0.94384	0.114899	0.114899	0.202702	0.121896	0.157319
AEROBACTINSYN-PWY: aerobactin biosynthesis	0.108889	0.0541941	0.002668482587423901;0.2151093116588212	0.0445118	0.0729353	0.0253727	0.658986	703	0.151378	417	286	-0.0237428	0.711551	0.771935	0.0642089	0.0642089	0.0630821	0.478338	0.943329	0.0889759	0.0889759	0.458421	0.00200426	0.0219102	0.148376	0.148376	-0.0750336	0.497719	0.680363	0.110655	0.110655	-0.0546552	0.603123	0.749958	0.0844561	0.0844561	0.393181	0.0866881	0.167243	0.0934393	0.0934393	0.316967	0.00617412	0.0104299	0.115617	0.115617	0.450256	0.000669446	0.00148146
PWY66-391: fatty acid &beta;-oxidation VI (peroxisome)	0.10817	0.057565	-0.004657865085745366;0.22099688594544395	0.0602329	0.0933707	0.0274929	0.642084	2351	0.506245	1249	1102	0.177859	0.0535558	0.0917822	0.0921353	0.0921353	-0.0139612	0.792649	0.97019	0.0531102	0.0531102	0.301151	0.410937	0.521533	0.366254	0.366254	0.35198	0.0486659	0.159372	0.178534	0.178534	0.0217901	0.835774	0.88519	0.0844428	0.0844428	-0.31258	0.172964	0.280724	0.0931128	0.0931128	-0.0609687	0.59616	0.657305	0.114925	0.114925	0.0724152	0.57967	0.629732
METHANOGENESIS-PWY: methanogenesis from H2 and CO2	-0.10791	0.0733253	-0.2516277093736386;0.03580731859118319	0.141111	0.192819	0.0355428	0.588657	625	0.134582	280	345	0.0867481	0.397446	0.482373	0.102516	0.102516	-0.211154	0.0519575	0.512798	0.108647	0.108647	-0.515987	0.181035	0.296184	0.385763	0.385763	-0.0480605	0.87155	0.914169	0.297239	0.297239	NA	NA	NA	NA	NA	NA	NA	NA	NA	NA	-0.196437	0.0884456	0.115886	0.115175	0.115175	-0.300486	0.0222533	0.0339843
PWY-6138: CMP-N-acetylneuraminate biosynthesis I (eukaryotes)	-0.106875	0.0379969	-0.1813493897806337;-0.032401541075308196	0.00491211	0.0107931	0	0	433	0.0932386	216	217	-0.0876897	0.117513	0.177583	0.056021	0.056021	-0.0367424	0.800155	0.973916	0.145143	0.145143	-0.308388	0.29752	0.422145	0.296024	0.296024	NA	NA	NA	NA	NA	NA	NA	NA	NA	NA	NA	NA	NA	NA	NA	-0.305955	0.00818411	0.0136306	0.115569	0.115569	-0.0747268	0.567637	0.618065
FAO-PWY: fatty acid &beta;-oxidation I	0.106282	0.067293	-0.025612106143095364;0.23817650286924094	0.114246	0.15908	0.046635	0.726944	3958	0.852283	2021	1937	0.0441509	0.507715	0.5915	0.0666528	0.0666528	0.126859	0.0946171	0.654691	0.075894	0.075894	0.672646	0.00270606	0.027117	0.224268	0.224268	0.385096	0.000561421	0.00757006	0.111635	0.111635	-0.0630917	0.54841	0.708347	0.0844613	0.0844613	0.237248	0.300781	0.425672	0.0928744	0.0928744	-0.482015	3.6141e-05	8.3389e-05	0.116555	0.116555	0.0235522	0.857002	0.875314
PWY-7383: anaerobic energy metabolism (invertebrates, cytosol)	-0.105952	0.0654346	-0.23420372089626798;0.02229979021099024	0.105403	0.147626	0.0425338	0.61968	4273	0.920112	2100	2173	-0.0531745	0.390455	0.477223	0.0619177	0.0619177	-0.118728	0.0255249	0.35116	0.053161	0.053161	-0.749584	0.0207444	0.0883012	0.32413	0.32413	-0.0850346	0.442499	0.654594	0.110725	0.110725	-0.0707975	0.500684	0.676333	0.0844668	0.0844668	-0.0934578	0.683408	0.756949	0.0925999	0.0925999	-0.0353111	0.758869	0.80481	0.114907	0.114907	-0.670381	6e-07	2.258e-06
PWY-6797: 6-hydroxymethyl-dihydropterin diphosphate biosynthesis II (archaea)	-0.10401	0.0491411	-0.2003262456027714;-0.007693135810581439	0.0342979	0.0586739	0.00108533	0.0745612	1222	0.263135	399	823	-0.211747	0.0103977	0.0247141	0.0826391	0.0826391	NA	NA	NA	NA	NA	NA	NA	NA	NA	NA	NA	NA	NA	NA	NA	NA	NA	NA	NA	NA	NA	NA	NA	NA	NA	-0.050442	0.661049	0.720452	0.114917	0.114917	0.084668	0.517306	0.571591
PWY: NAD-BIOSYNTHESIS-II: NAD salvage pathway II	-0.103606	0.061274	-0.22370289279283798;0.016491221179090465	0.0908633	0.131491	0.0369874	0.729544	4071	0.876615	2033	2038	0.0481846	0.426702	0.510962	0.0606211	0.0606211	-0.0420765	0.678971	0.945561	0.101666	0.101666	0.0722134	0.547961	0.632674	0.120192	0.120192	-0.194537	0.079367	0.195656	0.110887	0.110887	0.0823502	0.433483	0.62551	0.0844761	0.0844761	0.189439	0.408571	0.532183	0.0927567	0.0927567	-0.675747	1.1e-08	3.5e-08	0.118132	0.118132	-0.246107	0.0606833	0.0840772
GLUCARDEG-PWY: D-glucarate degradation I	0.101515	0.0553185	-0.006908889491294978;0.2099397153171243	0.0664898	0.101107	0.0226532	0.410833	3578	0.770457	1827	1751	0.0981072	0.0799841	0.126955	0.0560363	0.0560363	-0.00727902	0.957706	0.996003	0.137255	0.137255	0.624178	0.00918548	0.0640321	0.239601	0.239601	0.306668	0.358862	0.585368	0.33423	0.33423	-0.0430853	0.681899	0.79587	0.0844501	0.0844501	0.142564	0.533926	0.627517	0.0926669	0.0926669	0.092371	0.422189	0.493075	0.11496	0.11496	-0.0661381	0.612938	0.66286
POLYAMSYN-PWY: superpathway of polyamine biosynthesis I	-0.101474	0.0633745	-0.22568768181840132;0.022740252408059033	0.109338	0.15269	0.0409131	0.702421	4395	0.946382	2194	2201	-0.128435	0.0219366	0.0459116	0.0560493	0.0560493	0.0277667	0.601107	0.943329	0.0531105	0.0531105	-0.0056035	0.970921	0.974975	0.153719	0.153719	0.0575655	0.602852	0.745313	0.110638	0.110638	-0.0636051	0.545162	0.708347	0.0844617	0.0844617	-0.186753	0.415241	0.539155	0.0927509	0.0927509	-0.64587	4.4e-08	1.3e-07	0.117856	0.117856	-0.356566	0.00680039	0.0116092
PWY-6113: superpathway of mycolate biosynthesis	0.100702	0.0712157	-0.03888067698505984;0.24028477812267987	0.157349	0.211714	0.0545753	0.784557	3031	0.652885	1549	1483	0.0811562	0.147329	0.21442	0.0560072	0.0560072	-0.0229278	0.890123	0.98597	0.165964	0.165964	0.130096	0.295748	0.420872	0.124423	0.124423	0.0474556	0.668067	0.789534	0.11067	0.11067	0.272782	0.00967111	0.122381	0.0848321	0.0848321	0.727158	0.00159817	0.0101783	0.095559	0.095559	0.250071	0.0303453	0.0443004	0.115346	0.115346	0.23978	0.0675614	0.0930672
PHOTOALL-PWY: oxygenic photosynthesis	-0.10017	0.056496	-0.21090258484804303;0.010561812479846874	0.0762201	0.112683	0.0243477	0.556446	376	0.0809647	194	182	-0.166077	0.00306868	0.00954926	0.0560925	0.0560925	-0.00402539	0.977647	0.996003	0.143668	0.143668	-0.293236	0.337864	0.459076	0.305966	0.305966	-0.113138	0.306781	0.53718	0.110703	0.110703	-0.199334	0.0583093	0.232412	0.0846498	0.0846498	-0.303949	0.185111	0.295743	0.0930822	0.0930822	-0.049313	0.668174	0.724876	0.114916	0.114916	-0.460886	0.000501298	0.00114105
[truncated: 159 more rows]
[truncated: 36 more columns]
