# Supplementary material for: Meta-analysis of 22,710 human microbiome metagenomes defines an oral-to-gut microbial enrichment score and associations with host health and disease
Source: Nat Commun. 2025 Dec 23;17:196. doi: 10.1038/s41467-025-66888-1 (PMC12780261; doi:10.1038/s41467-025-66888-1)
Supplement: Supplementary file 3 — Supplementary Data 1-8 [file 41467_2025_66888_MOESM3_ESM.zip › Supplementary Data Files/Supplementary Data 2.xlsx]

## Sheet: Caption
Supplementary File 2. Meta-analysis of sex-related microbial species/genera, pathways & KEGGs in 5,505 healthy adults (2,217 males and 3,288 females). Effect sizes are calculated as SMDs from a linear model controlling for age, BMI, and sequencing depth, applied to centered log-ratio transformed species relative abundances. Q-values were calculated from P-values with the Benjamini-Hochberg false …

## Sheet: species & genera CLR
	Effect-size	S.E.	C.I.	P-value	Random eff. Q-value	Tau^2	I^2	N	Prevalence	N.males	N.females	AsnicarF_2021_USA_Effect	AsnicarF_2021_USA_Pvalue	AsnicarF_2021_USA_Qvalue	AsnicarF_2021_USA_SE	AsnicarF_2021_GBR_Effect	AsnicarF_2021_GBR_Pvalue	AsnicarF_2021_GBR_Qvalue	AsnicarF_2021_GBR_SE	KeohaneDM_2020_Effect	KeohaneDM_2020_Pvalue	KeohaneDM_2020_Qvalue	KeohaneDM_2020_SE	QinN_2014_Effect	QinN_2014_Pvalue	QinN_2014_Qvalue	QinN_2014_SE	DeFilippisF_2019_Effect	DeFilippisF_2019_Pvalue	DeFilippisF_2019_Qvalue	DeFilippisF_2019_SE	QinJ_2012_Effect	QinJ_2012_Pvalue	QinJ_2012_Qvalue	QinJ_2012_SE	SchirmerM_2016_Effect	SchirmerM_2016_Pvalue	SchirmerM_2016_Qvalue	SchirmerM_2016_SE	YachidaS_2019_Effect	YachidaS_2019_Pvalue	YachidaS_2019_Qvalue	YachidaS_2019_SE	NielsenHB_2014_Effect	NielsenHB_2014_Pvalue	NielsenHB_2014_Qvalue	NielsenHB_2014_SE	DhakanDB_2019_Effect	DhakanDB_2019_Pvalue
s__Akkermansia_muciniphila	-0.269631	0.0401622	-0.34834891941231183;-0.1909131927033264	0	2e-09	0.0100749	0.438232	3125	0.567666	1085	2040	-0.297334	0.176337	0.841075	0.206349	-0.101833	0.151652	0.582083	0.06335	-0.186665	0.324701	0.599017	0.187739	-0.281642	0.153362	0.934301	0.189932	-0.322393	0.120068	0.713735	0.206547	-0.443945	0.00422712	0.361842	0.154822	-0.444223	3.699e-06	0.000928293	0.0950157	-0.226028	0.0772982	0.780287	0.127407	-0.0910812	0.487294	0.982216	0.130814	-0.535174	0.0145738
g__Akkermansia	-0.263133	0.0396156	-0.34078008873994436;-0.18548678787936435	0	2e-09	0.00947851	0.426496	3125	0.567847	1085	2041	-0.298556	0.174584	0.680406	0.206358	-0.0967583	0.173091	0.390271	0.063346	-0.168051	0.375076	0.632151	0.187662	-0.265427	0.178219	0.771759	0.189828	-0.308752	0.136349	0.520558	0.206437	-0.441665	0.00442227	0.221113	0.154803	-0.434648	5.895e-06	7.3682e-05	0.0949669	-0.234596	0.0667876	0.527271	0.127438	-0.0949742	0.468896	0.884626	0.13082	-0.52185	0.0171243
s__Intestinimonas_butyriciproducens	-0.215661	0.0271392	-0.2688535433746923;-0.1624680008116794	0	0	0	0	2134	0.387648	686	1448	-0.307867	0.161658	0.841075	0.20643	-0.164507	0.0206573	0.245593	0.0634159	-0.0835016	0.658975	0.870498	0.187413	-0.402076	0.042507	0.904082	0.190897	-0.219127	0.289	0.757933	0.205833	-0.194727	0.205077	0.920064	0.153311	-0.267142	0.00504696	0.0392745	0.0942828	-0.0200028	0.875376	0.982047	0.127005	-0.227232	0.0839434	0.940581	0.131168	-0.474547	0.0296898
s__Phascolarctobacterium_succinatutens	0.212702	0.0548214	0.10525229592600063;0.32015235985698876	0.000104495	0.00139762	0.031793	0.501009	1207	0.219255	594	613	0.260577	0.235491	0.841075	0.206087	0.134984	0.0574707	0.356272	0.063381	0.872242	1.03e-05	0.0044085	0.196037	0.0825134	0.674416	0.934301	0.189078	0.717528	0.000738235	0.105321	0.211719	0.0643668	0.674652	0.920064	0.152989	0.181151	0.0566624	0.226396	0.0940574	0.421271	0.00108648	0.232508	0.128403	0.222211	0.0909699	0.940581	0.131149	0.0778195	0.717725
s__Prevotella_copri	0.208912	0.036407	0.1375542107348683;0.28026960243630794	1e-08	5.85e-07	0.00629667	0.300528	3015	0.547684	1341	1674	0.683208	0.00233597	0.249948	0.21112	0.101391	0.153436	0.582083	0.0633496	0.335167	0.0784357	0.357402	0.188642	0.139153	0.478988	0.934301	0.189226	0.304609	0.141623	0.748329	0.206405	-0.109946	0.473586	0.920064	0.153065	0.291903	0.00220341	0.0209569	0.0943637	0.234845	0.066501	0.780287	0.127439	0.190026	0.147986	0.940581	0.131041	0.554275	0.011511
g__Intestinimonas	-0.206703	0.027132	-0.25988198644483207;-0.15352459994312007	0	0	0	0	2134	0.387648	686	1448	-0.308403	0.160937	0.680406	0.206434	-0.158404	0.0258435	0.171899	0.0634082	-0.0507218	0.788582	0.890835	0.187362	-0.389173	0.0494622	0.579187	0.190778	-0.204363	0.322531	0.636575	0.205753	-0.18941	0.217661	0.731512	0.153292	-0.251046	0.00837868	0.0380849	0.0942341	-0.0265627	0.835024	0.919779	0.127008	-0.236975	0.0715693	0.596411	0.131205	-0.441434	0.0427355
g__Catenibacterium	0.20621	0.0514645	0.1053395702569495;0.307080335464775	6.1536e-05	0.000419567	0.0259337	0.470786	929	0.168756	449	480	0.616068	0.00582687	0.406778	0.21003	0.110423	0.12006	0.342687	0.0633572	0.423686	0.026728	0.173001	0.189422	0.393418	0.047074	0.579187	0.190817	0.724049	0.000664576	0.0425463	0.211836	-0.0254917	0.867934	0.942017	0.152955	0.115959	0.22191	0.396268	0.093944	0.208715	0.102672	0.560685	0.127347	-0.0900582	0.492192	0.884626	0.130813	0.413853	0.0571095
s__Bilophila_wadsworthia	-0.1996	0.0372378	-0.2725862970998645;-0.1266140099060557	8.3e-08	4.449e-06	0.00709806	0.264163	3431	0.623252	1237	2194	-0.381596	0.0836714	0.841075	0.207077	-0.287446	5.5178e-05	0.0191207	0.063635	-0.122916	0.516137	0.780361	0.187508	-0.246046	0.211779	0.934301	0.189711	-0.399057	0.0551744	0.678825	0.207251	-0.287539	0.0620462	0.920064	0.153737	-0.307778	0.0012554	0.0153019	0.0944192	-0.0375888	0.768224	0.982047	0.127013	-0.425511	0.00132462	0.566937	0.132218	-0.171954	0.425113
g__Allisonella	0.19896	0.0271198	0.14580468639563093;0.25211444217716583	0	0	0	0	876	0.159128	437	439	0.511364	0.0212614	0.599303	0.208545	0.209673	0.00320772	0.0801931	0.0634827	0.294384	0.121585	0.301354	0.188343	0.163397	0.406027	0.783741	0.189312	0.354745	0.0876118	0.505452	0.206826	0.135894	0.375921	0.857475	0.153125	0.209385	0.0277022	0.0903333	0.094122	0.286053	0.0256501	0.431701	0.12765	0.150861	0.250359	0.748369	0.130932	0.0691544	0.748003
s__Gordonibacter_pamelaeae	-0.198857	0.0386419	-0.27459499085542344;-0.12311886874022088	2.66e-07	9.483e-06	0.00850309	0.310096	3648	0.66267	1350	2298	-0.409624	0.0636617	0.830672	0.207359	-0.190993	0.00724152	0.163125	0.0634531	-0.474359	0.0133758	0.357402	0.189948	-0.438221	0.0273137	0.89925	0.191252	-0.408982	0.0495053	0.676482	0.207352	-0.130184	0.396261	0.920064	0.153111	-0.147877	0.119502	0.319667	0.0939933	-0.0998002	0.434202	0.919862	0.127081	0.131579	0.315907	0.940581	0.130888	-0.485437	0.0262381
g__Mitsuokella	0.193808	0.0453483	0.10492502295284953;0.28269023532273363	1.922e-05	0.00016017	0.0166294	0.407339	562	0.102089	301	261	0.364137	0.09857	0.680406	0.206912	0.152949	0.0313976	0.173847	0.0634015	-0.134074	0.478869	0.71693	0.187542	0.162958	0.407286	0.783741	0.189311	0.708653	0.000850926	0.0425463	0.211561	-0.0717635	0.639799	0.913161	0.152998	0.218341	0.0217272	0.0757924	0.0941444	0.15416	0.227459	0.723024	0.127191	0.221131	0.0925426	0.604546	0.131145	0.657616	0.00292506
s__Ruthenibacterium_lactatiformans	-0.191992	0.0317612	-0.2542441379042723;-0.1297403600208071	1e-09	1.07e-07	0.00260833	0.15053	4707	0.855041	1796	2911	-0.0223993	0.918465	0.98247	0.205225	-0.270384	0.000147669	0.0191207	0.0635976	-0.102459	0.588232	0.828168	0.187454	-0.115579	0.556393	0.934301	0.189155	-0.438996	0.0352879	0.584058	0.207675	-0.189509	0.217421	0.920064	0.153292	-0.301836	0.00155404	0.0175034	0.0943981	-0.236553	0.0645616	0.780287	0.127446	-0.0272326	0.835397	0.990652	0.130753	-0.191351	0.374997
s__Catenibacterium_mitsuokai	0.191991	0.0501393	0.09371752465743112;0.29026359409981917	0.00012859	0.00161872	0.0237814	0.453141	929	0.168756	449	480	0.617907	0.00568763	0.417829	0.210058	0.100132	0.158601	0.590271	0.0633486	0.406693	0.0333004	0.357402	0.189258	0.348546	0.0779736	0.934301	0.190427	0.699452	0.000984749	0.105368	0.2114	-0.0407791	0.790251	0.927353	0.152965	0.0962912	0.310318	0.516919	0.0939195	0.217424	0.0891807	0.780287	0.127377	-0.0860646	0.511568	0.982216	0.130807	0.395002	0.0691344
g__Bilophila	-0.191287	0.0380517	-0.26586824197514597;-0.11670555765163787	4.98e-07	7.472e-06	0.0079064	0.280796	3431	0.623252	1237	2194	-0.384421	0.081444	0.655699	0.207105	-0.280413	8.3319e-05	0.0124978	0.0636193	-0.100103	0.596826	0.784767	0.187449	-0.223666	0.256034	0.783741	0.189587	-0.386688	0.0630003	0.497371	0.207127	-0.283094	0.06615	0.66728	0.153713	-0.293991	0.00204911	0.0133638	0.0943708	-0.0444838	0.727282	0.88498	0.127018	-0.436045	0.0010081	0.151215	0.132291	-0.151298	0.482633
g__Gordonibacter	-0.190754	0.0373599	-0.26397905626295615;-0.11752818928678876	3.29e-07	5.489e-06	0.00721846	0.283985	3648	0.66267	1350	2298	-0.409209	0.0639257	0.599303	0.207355	-0.185337	0.00915348	0.152463	0.0634447	-0.456266	0.0172338	0.173001	0.189753	-0.42251	0.0332095	0.553491	0.191094	-0.396312	0.0568361	0.497371	0.207223	-0.124433	0.417414	0.857475	0.153097	-0.128928	0.174523	0.330207	0.0939626	-0.106888	0.402323	0.879873	0.127093	0.130109	0.321333	0.757827	0.130885	-0.454307	0.0371703
g__Sutterella	0.189731	0.0469698	0.09767014628963118;0.2817919515197679	5.3583e-05	0.000382736	0.0189344	0.476874	1530	0.277929	695	835	0.2146	0.327965	0.71725	0.205808	0.0656784	0.35498	0.54338	0.063326	-0.0433538	0.818705	0.909673	0.187353	0.158695	0.419626	0.783741	0.189294	0.0683451	0.74017	0.926758	0.205278	0.261865	0.0889707	0.66728	0.153603	0.220714	0.0203463	0.0726653	0.0941505	0.211632	0.0979824	0.560685	0.127357	0.0844675	0.519427	0.884626	0.130805	0.331604	0.125956
s__Clostridium_leptum	-0.185924	0.0271235	-0.23908638879053218;-0.13276231636899283	0	2e-09	0	0	3140	0.570391	1122	2018	-0.0416724	0.848968	0.98247	0.20524	-0.273635	0.000122909	0.0191207	0.0636045	-0.396365	0.0379454	0.357402	0.189162	-0.202679	0.30311	0.934301	0.189482	-0.330567	0.111078	0.713735	0.206615	-0.175616	0.252888	0.920064	0.153244	-0.424312	9.656e-06	0.000928293	0.0949155	-0.0852647	0.503983	0.959641	0.12706	-0.0555747	0.671585	0.982216	0.130772	-0.228394	0.290128
s__Allisonella_histaminiformans	0.18374	0.0271109	0.13060233827396517;0.23687725757333306	0	2e-09	0	0	876	0.159128	437	439	0.50676	0.0224215	0.7997	0.208486	0.198174	0.00533452	0.126843	0.0634642	0.266615	0.160475	0.369265	0.188162	0.12633	0.52034	0.934301	0.189186	0.32481	0.11735	0.713735	0.206567	0.124655	0.416584	0.920064	0.153097	0.1838	0.053155	0.218753	0.0940631	0.291438	0.023024	0.780287	0.127675	0.155392	0.236453	0.940581	0.130944	-0.0244544	0.909523
s__Eisenbergiella_tayi	-0.182051	0.0360992	-0.2528056695501103;-0.11129666912882087	4.58e-07	1.5082e-05	0.00603665	0.199596	990	0.179837	283	707	-0.79171	0.000468482	0.196872	0.213106	-0.236311	0.000901626	0.048237	0.0635295	-0.248775	0.190087	0.402172	0.188055	0.0402703	0.837503	0.953328	0.189016	-0.251364	0.224314	0.757933	0.206027	-0.0812032	0.596466	0.920064	0.153012	-0.125159	0.187438	0.387552	0.093957	-0.149963	0.240328	0.875616	0.127181	-0.176352	0.179272	0.940581	0.131	-0.352159	0.104447
g__Ruthenibacterium	-0.181711	0.0320559	-0.2445408349679628;-0.118881747858103	1.4e-08	3.6e-07	0.002814	0.162225	4707	0.855041	1796	2911	-0.016484	0.939948	0.973033	0.205222	-0.259807	0.000264795	0.0198596	0.0635755	-0.0797234	0.673481	0.818654	0.187406	-0.0927436	0.636835	0.810952	0.189099	-0.408023	0.0500307	0.497371	0.207343	-0.185724	0.226705	0.731512	0.153278	-0.287912	0.00252843	0.0151706	0.0943502	-0.252247	0.0488418	0.482814	0.127506	-0.0323484	0.805052	0.924137	0.130755	-0.172557	0.423498
s__Prevotella_sp_CAG_5226	0.181504	0.0412361	0.10068120459898643;0.262326616219999	1.0747e-05	0.000255528	0.0113783	0.263245	222	0.040327	130	92	0.607253	0.00653852	0.417829	0.209895	0.177562	0.0125147	0.216712	0.0634336	0.193519	0.30733	0.576919	0.187769	-0.133378	0.497383	0.934301	0.189207	0.358947	0.0839805	0.713735	0.206864	0.149038	0.331623	0.920064	0.153161	0.261855	0.00597777	0.0448857	0.0942665	0.0845555	0.507534	0.959641	0.127059	0.207083	0.115056	0.940581	0.131096	0.395515	0.0687808
s__Anaeromassilibacillus_sp_An250	-0.180782	0.0271206	-0.23393818078225523;-0.12762531270291036	0	2e-09	0	0	2312	0.419982	778	1534	0.0368655	0.866212	0.98247	0.205236	-0.162902	0.0219246	0.253615	0.0634139	0.0646617	0.732491	0.918462	0.18738	-0.469588	0.0182199	0.816536	0.191584	-0.144035	0.485069	0.774662	0.205484	-0.488035	0.00170704	0.358482	0.155209	-0.311217	0.00110782	0.0143682	0.0944316	-0.0380773	0.7653	0.982047	0.127014	-0.324498	0.013901	0.743702	0.131604	-0.272059	0.208274
s__Sutterella_parvirubra	0.178908	0.0481901	0.08445495845280475;0.273360170420184	0.000205192	0.00237357	0.0207608	0.497777	1530	0.277929	695	835	0.212155	0.333479	0.907565	0.205795	0.0568888	0.422999	0.801078	0.0633218	-0.081376	0.66712	0.870597	0.187409	0.14018	0.475756	0.934301	0.189229	0.0424112	0.836925	0.941246	0.205241	0.253452	0.0996288	0.920064	0.153562	0.202211	0.0334671	0.168517	0.0941047	0.221619	0.0832146	0.780287	0.127391	0.0880406	0.501931	0.982216	0.13081	0.293914	0.174355
g__Eisenbergiella	-0.177077	0.0366586	-0.24892792600551078;-0.10522628325112837	1.362e-06	1.7029e-05	0.00655351	0.23586	1385	0.251589	429	956	-0.699527	0.00185291	0.277937	0.211401	-0.197557	0.00547832	0.110607	0.0634632	-0.237536	0.210734	0.433015	0.187991	-0.0549939	0.779439	0.888574	0.189033	-0.469893	0.0244934	0.408223	0.208031	-0.0723626	0.637009	0.913161	0.152999	-0.18161	0.0560407	0.155669	0.0940584	-0.181561	0.155421	0.647587	0.127264	-0.14479	0.269878	0.757827	0.130918	-0.432953	0.0467816
g__Anaeromassilibacillus	-0.176702	0.0290747	-0.23368854911418635;-0.11971558383819343	1e-09	3.7e-08	0.000975218	0.0520622	2316	0.420708	778	1538	0.0351794	0.872276	0.973033	0.205234	-0.171601	0.0157912	0.171899	0.0634254	0.101091	0.593216	0.784767	0.187451	-0.432009	0.0295256	0.553491	0.191189	-0.127571	0.536215	0.788551	0.205427	-0.484641	0.00183461	0.1845	0.155178	-0.299757	0.0016732	0.0114082	0.0943908	-0.0503482	0.69306	0.879873	0.127022	-0.340833	0.00982564	0.491282	0.131692	-0.221152	0.305595
g__Prevotella	0.175512	0.0379751	0.10108093205205754;0.24994323421278059	3.805e-06	4.3901e-05	0.00782518	0.307694	3804	0.691008	1606	2198	0.410317	0.0632227	0.599303	0.207366	0.0234591	0.741064	0.864413	0.0633111	0.127623	0.50023	0.72849	0.187522	0.146908	0.454891	0.783741	0.189252	0.609741	0.00382557	0.114767	0.209933	-0.0262097	0.864251	0.942017	0.152956	0.22198	0.0196416	0.0718953	0.0941537	0.237936	0.0630248	0.527271	0.127451	-0.00114259	0.993044	0.993044	0.130746	0.492733	0.0241281
g__Lachnoclostridium	-0.174855	0.0271171	-0.22800423807007092;-0.12170525568799472	0	4e-09	0	0	2753	0.500272	983	1771	-0.590293	0.00813556	0.406778	0.20964	-0.0964818	0.174321	0.390271	0.0633458	-0.0529388	0.779578	0.890835	0.187364	-0.425847	0.0318721	0.553491	0.191127	-0.268502	0.194545	0.524405	0.206141	-0.267685	0.0821542	0.66728	0.153632	-0.147338	0.120851	0.266584	0.0939924	-0.09967	0.434801	0.879873	0.127081	-0.260406	0.0478648	0.512837	0.131299	-0.400875	0.0651792
s__Firmicutes_bacterium_CAG_145	-0.174353	0.0447971	-0.26215538082406087;-0.08655077168386759	9.9396e-05	0.00139762	0.0158952	0.328701	1199	0.217802	367	832	-0.400225	0.0698696	0.830672	0.207262	-0.214157	0.0026139	0.0983711	0.0634902	-0.419461	0.028246	0.357402	0.18938	0.00648158	0.973665	0.986792	0.188998	-0.231694	0.262407	0.757933	0.205906	-0.244023	0.11277	0.920064	0.153517	-0.21977	0.0208863	0.116095	0.094148	-0.246505	0.0541708	0.780287	0.127484	-0.199277	0.129325	0.940581	0.131071	0.435041	0.0457559
g__Holdemanella	0.16917	0.0306646	0.10906763304953511;0.22927282572848912	3.5e-08	7.4e-07	0.00190387	0.137331	2152	0.390917	944	1208	0.17031	0.437113	0.809469	0.20559	0.0825502	0.245057	0.459482	0.0633359	0.523168	0.00652506	0.173001	0.190509	0.338289	0.0870071	0.767709	0.190344	0.182347	0.377142	0.695235	0.205644	0.0435539	0.776349	0.942017	0.152967	0.332152	0.000504828	0.0042069	0.0945101	0.175802	0.168896	0.666694	0.127247	0.116679	0.373715	0.812423	0.130858	-0.187462	0.384735
g__Absiella	0.166986	0.038921	0.09070074957955848;0.24327124133350497	1.7837e-05	0.000157385	0.00880386	0.322139	204	0.0370572	113	91	-0.233822	0.28673	0.696886	0.205918	0.157639	0.0265675	0.171899	0.0634072	0.313157	0.0998216	0.272241	0.188476	0.034857	0.859097	0.933801	0.189012	0.275084	0.18393	0.520558	0.206186	0.0895866	0.559152	0.857475	0.153026	0.282689	0.00302019	0.0174242	0.0943328	0.1791	0.161077	0.653014	0.127257	0.114214	0.383875	0.822589	0.130853	0.457153	0.0360282
s__Holdemanella_biformis	0.161224	0.0302631	0.10190784564903027;0.22053915590391632	1e-07	4.738e-06	0.00166093	0.124533	2152	0.390917	944	1208	0.168232	0.442707	0.979599	0.205581	0.0763896	0.282044	0.670637	0.063332	0.503438	0.00877357	0.341372	0.190276	0.317615	0.107816	0.934301	0.190185	0.165848	0.42165	0.757933	0.205571	0.0358689	0.815013	0.927728	0.152961	0.319091	0.000828398	0.0110798	0.0944605	0.182827	0.152571	0.816257	0.127267	0.119898	0.360698	0.940581	0.130864	-0.205347	0.341247
s__Eggerthella_lenta	-0.15742	0.0460029	-0.24758612014120868;-0.06725460707413089	0.000621707	0.00607642	0.0175901	0.501249	2407	0.437239	860	1547	-0.471311	0.0333817	0.819551	0.208048	-0.150913	0.03372	0.286675	0.063399	-0.586969	0.002373	0.145092	0.191323	-0.384055	0.0524778	0.934301	0.190732	-0.245446	0.235328	0.757933	0.205989	0.022588	0.882861	0.942306	0.152954	-0.0864483	0.362323	0.557821	0.0939089	-0.0580538	0.649044	0.982047	0.127029	0.0981005	0.454406	0.982216	0.130825	-0.101497	0.637384
s__Firmicutes_bacterium_CAG_95	-0.157272	0.0344192	-0.22473378356487;-0.0898104639784457	4.893e-06	0.000133439	0.00459954	0.193837	1902	0.345504	662	1240	-0.138849	0.526159	0.98247	0.205465	-0.1548	0.0294077	0.272511	0.0634037	-0.00681818	0.971241	0.996701	0.187332	-0.0839208	0.669194	0.934301	0.18908	0.227764	0.270531	0.757933	0.205882	-0.26689	0.0830597	0.920064	0.153628	-0.298854	0.0017275	0.0189582	0.0943876	-0.269289	0.0355613	0.780287	0.127576	-0.0553261	0.672968	0.982216	0.130771	-0.209865	0.330791
s__Bacteroides_finegoldii	0.157029	0.0319199	0.09446620270722228;0.21959236591710807	8.68e-07	2.6529e-05	0.00272876	0.156831	1631	0.296276	751	880	0.088072	0.687438	0.98247	0.205318	0.26697	0.000178698	0.0191207	0.0635903	0.358159	0.0602843	0.357402	0.188827	-0.209735	0.286672	0.934301	0.189516	0.259256	0.210218	0.757933	0.206078	0.253233	0.0999191	0.920064	0.153561	0.214162	0.0243585	0.13366	0.0941338	0.205191	0.108577	0.780287	0.127336	-0.015086	0.908358	0.990652	0.130748	0.158905	0.460963
s__Prevotella_sp_AM42_24	0.155348	0.0393519	0.07821864542091847;0.23247801142803895	7.8915e-05	0.00120627	0.00927503	0.290208	374	0.0679382	205	169	0.603853	0.00683366	0.417829	0.209843	0.230152	0.00122286	0.0581537	0.0635182	0.543194	0.00479214	0.256379	0.190755	0.252233	0.200596	0.934301	0.189747	0.306455	0.139254	0.748329	0.206419	0.0325457	0.83188	0.932055	0.152959	0.203177	0.0326354	0.168288	0.094107	0.0464174	0.715934	0.982047	0.127019	-0.0747487	0.568569	0.982216	0.130792	0.336738	0.12028
g__Aggregatibacter	0.15482	0.0371106	0.08208278559331715;0.22755625708720656	3.0215e-05	0.000238536	0.0069938	0.380911	100	0.0181653	52	48	0.246038	0.262455	0.680406	0.205993	0.0836257	0.238967	0.453734	0.0633366	0.50279	0.0088581	0.173001	0.190268	0.16115	0.412492	0.783741	0.189304	0.266086	0.198555	0.524405	0.206124	0.0748167	0.625637	0.913161	0.153003	0.454844	2.184e-06	3.2764e-05	0.0950711	-0.03979	0.755076	0.88556	0.127015	0.133149	0.31018	0.757827	0.130891	0.457153	0.0360282
g__Paraprevotella	0.152787	0.0355135	0.08318069368265885;0.2223937559142345	1.6909e-05	0.000157385	0.00553268	0.235702	2022	0.367302	912	1110	0.0331943	0.879426	0.973033	0.205232	0.217924	0.00219477	0.0658431	0.0634966	0.0396277	0.834047	0.91319	0.18735	0.266633	0.176271	0.771759	0.189835	0.0600959	0.770577	0.926758	0.205264	0.0537034	0.726145	0.942017	0.152977	0.269888	0.0046172	0.0256511	0.0942915	-0.00973976	0.939127	0.961603	0.127003	0.261916	0.046597	0.512837	0.131306	-0.0304039	0.887645
g__Sharpea	0.150526	0.027881	0.09587870890466868;0.20517236139233888	6.7e-08	1.258e-06	0.000366753	0.0199716	290	0.0526794	151	139	0.0130402	0.952477	0.973033	0.20522	0.107487	0.130221	0.342687	0.0633547	-0.0828011	0.661655	0.818654	0.187412	0.259077	0.188741	0.771759	0.189788	0.275084	0.18393	0.520558	0.206186	-0.107712	0.482604	0.857475	0.15306	0.198952	0.0364089	0.111456	0.094097	-0.0501296	0.694325	0.879873	0.127022	0.136397	0.298555	0.757827	0.130898	0.457153	0.0360282
s__Mitsuokella_multacida	0.150273	0.0438215	0.06438340744759434;0.23616352314301609	0.000605316	0.00607642	0.0146096	0.387592	497	0.0902816	259	238	0.341193	0.121348	0.841075	0.206706	0.142957	0.0442522	0.319576	0.0633898	-0.302622	0.111611	0.357402	0.188401	0.109664	0.576742	0.934301	0.189139	0.6032	0.00420284	0.224852	0.209833	-0.0797026	0.603264	0.920064	0.15301	0.200252	0.0352105	0.173219	0.0941001	0.145144	0.255732	0.884455	0.127169	0.173131	0.187315	0.940581	0.130991	0.5468	0.0126327
g__Blautia	0.150161	0.0479347	0.05620920806395138;0.24411335413010812	0.00173254	0.00633855	0.0204246	0.563693	5459	0.991644	2194	3265	-0.1415	0.518307	0.894847	0.205475	0.229332	0.00127286	0.0537916	0.0635167	0.382717	0.0449327	0.173001	0.189039	0.28353	0.15065	0.771759	0.189944	0.156059	0.449481	0.739415	0.20553	0.323363	0.0361191	0.541786	0.153945	0.466233	1.227e-06	3.2764e-05	0.0951318	-0.0145373	0.909252	0.947137	0.127004	-0.0918573	0.483595	0.884626	0.130815	-0.0489801	0.819969
g__Eggerthella	-0.148804	0.0454075	-0.23780328616706164;-0.05980570628193378	0.00104884	0.00414015	0.0167626	0.495825	2407	0.437239	860	1547	-0.470924	0.0335237	0.599303	0.208043	-0.145608	0.0404693	0.209293	0.0633928	-0.566287	0.00332332	0.124624	0.191049	-0.364889	0.0651894	0.651894	0.190563	-0.231448	0.26291	0.596009	0.205904	0.0299168	0.84528	0.942017	0.152958	-0.0722353	0.446487	0.603974	0.0938957	-0.0641426	0.615107	0.879873	0.127035	0.093664	0.475044	0.884626	0.130818	-0.0564913	0.792958
s__Fusobacterium_mortiferum	0.147785	0.0352879	0.07862021621665874;0.2169488216490665	2.8147e-05	0.00060234	0.00533907	0.317835	219	0.039782	133	86	-0.00921648	0.966402	0.98247	0.205219	0.153844	0.0304214	0.272511	0.0634025	0.0597011	0.752303	0.930594	0.187373	0.301692	0.126425	0.934301	0.190069	0.12958	0.52983	0.787386	0.205433	0.140672	0.359409	0.920064	0.153138	0.383786	6.0729e-05	0.000928293	0.0947253	0.255173	0.0463008	0.780287	0.127518	-0.0833295	0.525066	0.982216	0.130803	0.19969	0.354643
s__Eubacterium_dolichum_CAG_375	0.14749	0.0359224	0.0770820059202946;0.2178980038020447	4.0294e-05	0.000777787	0.00588685	0.26045	203	0.0368756	117	86	-0.132292	0.545839	0.98247	0.205443	0.119806	0.0917126	0.467298	0.0633657	0.256395	0.176974	0.385836	0.1881	0.00348558	0.985836	0.992795	0.188997	0.159209	0.44041	0.757933	0.205543	0.063987	0.676461	0.920064	0.152988	0.234051	0.0139258	0.0839821	0.0941859	0.227545	0.0753449	0.780287	0.127413	0.151931	0.247025	0.940581	0.130935	0.435041	0.0457559
g__Saccharomyces	0.145342	0.0391936	0.06852201672601842;0.22216100003885142	0.000208659	0.00130412	0.0091107	0.380044	63	0.0114441	28	35	0.0130402	0.952477	0.973033	0.20522	0.0742356	0.295827	0.487627	0.0633308	0.37654	0.0484403	0.173001	0.188984	0.109006	0.579028	0.783741	0.189137	0.275084	0.18393	0.520558	0.206186	0.0897143	0.558593	0.857475	0.153026	0.454844	2.184e-06	3.2764e-05	0.0950711	0.0690372	0.588409	0.879873	0.12704	0.118394	0.366744	0.808994	0.130861	0.457153	0.0360282
g__Neisseria	0.144721	0.0420186	0.06236447602473136;0.22707725719680547	0.000572726	0.00268465	0.0123559	0.472688	82	0.0148956	48	34	0.0130402	0.952477	0.973033	0.20522	0.124558	0.0795658	0.298372	0.0633703	0.346948	0.0686393	0.214498	0.188736	-0.0791914	0.686805	0.833473	0.189071	0.400583	0.0542685	0.497371	0.207266	0.127398	0.406427	0.857475	0.153104	0.454844	2.184e-06	3.2764e-05	0.0950711	0.204686	0.109445	0.560685	0.127334	-0.0539839	0.680456	0.898316	0.13077	0.384483	0.0767195
g__Hafnia	0.143911	0.0408537	0.06383726806075875;0.223983958003175	0.000427367	0.00221052	0.0109628	0.336449	124	0.022525	63	61	0.271736	0.216189	0.680406	0.206163	0.226871	0.00143444	0.0537916	0.0635123	0.37654	0.0484403	0.173001	0.188984	-0.198736	0.31257	0.783741	0.189463	0.157434	0.445509	0.739415	0.205536	0.11255	0.463188	0.857475	0.15307	0.254234	0.00759341	0.0366619	0.0942435	-0.157089	0.218773	0.723024	0.127198	-0.134402	0.305661	0.757827	0.130894	0.457153	0.0360282
s__Paraprevotella_xylaniphila	0.14336	0.0356223	0.07353993533620164;0.213179451874492	5.7113e-05	0.00101851	0.0056317	0.235656	2021	0.367121	911	1110	0.0343785	0.87516	0.98247	0.205233	0.211237	0.00298791	0.0983711	0.0634853	0.0171809	0.927617	0.995037	0.187335	0.246824	0.210348	0.934301	0.189715	0.0467173	0.820641	0.941246	0.205246	0.0470999	0.758689	0.920064	0.15297	0.25654	0.00706747	0.0512691	0.0942504	0.00129907	0.991873	0.997588	0.127002	0.25436	0.0532361	0.931823	0.131274	-0.051955	0.809243
s__Alistipes_finegoldii	-0.142877	0.0270989	-0.1959904183257735;-0.08976288362794463	1.35e-07	5.762e-06	0	0	4363	0.792552	1675	2688	-0.232151	0.290168	0.86442	0.205908	-0.211266	0.00298394	0.0983711	0.0634853	-0.27504	0.14778	0.357402	0.188215	-0.0804859	0.681967	0.934301	0.189074	-0.223141	0.280312	0.757933	0.205856	-0.0240415	0.875384	0.939775	0.152955	-0.353268	0.000218955	0.00312375	0.0945944	-0.0131102	0.918128	0.982047	0.127004	-0.151528	0.248277	0.940581	0.130934	-0.336402	0.120645
s__Mitsuokella_jalaludinii	0.140977	0.0339709	0.07439362176805174;0.20755965040105745	3.3259e-05	0.000677852	0.00424646	0.208515	398	0.0722979	209	189	0.426848	0.0534847	0.819551	0.207542	0.0790372	0.265707	0.651356	0.0633337	-0.177452	0.349049	0.622913	0.1877	0.0742766	0.705291	0.934301	0.189062	0.400829	0.0541238	0.678825	0.207269	0.0597249	0.696896	0.920064	0.152983	0.197245	0.038036	0.17695	0.0940931	0.0974935	0.444887	0.919862	0.127078	0.164092	0.211312	0.940581	0.130966	0.188097	0.383135
s__Clostridium_sp_CAG_167	-0.140409	0.0270949	-0.1935146585026361;-0.08730284068879979	2.19e-07	8.536e-06	0	0	1530	0.277929	506	1024	-0.319699	0.146306	0.841075	0.206525	-0.00638403	0.928345	0.966743	0.0633091	-0.151619	0.423399	0.705117	0.1876	-0.336761	0.0884235	0.934301	0.190332	-0.189399	0.359049	0.757933	0.205678	-0.144302	0.347177	0.920064	0.153148	-0.23475	0.0136453	0.0839821	0.0941878	-0.165288	0.195746	0.848004	0.127219	-0.0122227	0.925694	0.990652	0.130748	-0.116261	0.589323
s__Absiella_dolichum	0.138399	0.0383461	0.06324079663109661;0.21355764282080525	0.000307132	0.00328631	0.0082204	0.31117	204	0.0370572	113	91	-0.24256	0.269216	0.853342	0.205971	0.138564	0.051176	0.347672	0.0633849	0.262744	0.16658	0.373468	0.188138	0.00716417	0.970892	0.986792	0.188998	0.159209	0.44041	0.757933	0.205543	0.0776905	0.612433	0.920064	0.153007	0.234921	0.0135776	0.0839821	0.0941883	0.19327	0.130572	0.780287	0.127298	0.121383	0.354789	0.940581	0.130867	0.435041	0.0457559
g__Brachyspira	0.137041	0.0386063	0.06137322737643279;0.21270975910615236	0.000385638	0.00206592	0.00849032	0.268871	154	0.0279746	84	70	0.315404	0.151743	0.680406	0.20649	0.164283	0.0208301	0.171899	0.0634157	0.463457	0.0155955	0.173001	0.18983	0.109006	0.579028	0.783741	0.189137	0.439829	0.0349497	0.447607	0.207685	0.329851	0.0325923	0.541786	0.153986	0.0988124	0.297835	0.485601	0.0939224	0.101658	0.425705	0.879873	0.127084	-0.0824063	0.529662	0.884626	0.130802	0.457153	0.0360282
g__Cutibacterium	0.135724	0.0448275	0.04786245012299026;0.2235862581176	0.0024642	0.00786448	0.0159614	0.509305	152	0.0276113	72	80	0.0130402	0.952477	0.973033	0.20522	0.075108	0.290191	0.485459	0.0633313	0.37654	0.0484403	0.173001	0.188984	0.109006	0.579028	0.783741	0.189137	0.301821	0.14526	0.520558	0.206383	0.0897143	0.558593	0.857475	0.153026	0.454844	2.184e-06	3.2764e-05	0.0950711	-0.0752146	0.555506	0.879873	0.127047	-0.0539839	0.680456	0.898316	0.13077	0.457153	0.0360282
g__Firmicutes_unclassified	-0.134925	0.0406146	-0.21453010371731956;-0.05532081162061275	0.000893455	0.00362211	0.0106944	0.440613	4992	0.906812	1952	3040	0.112787	0.606487	0.95742	0.205381	-0.15201	0.0324514	0.173847	0.0634003	0.0224875	0.905354	0.953012	0.187337	-0.0183067	0.925713	0.958439	0.189001	-0.0839554	0.68378	0.891887	0.205309	-0.0896976	0.558666	0.857475	0.153026	-0.441712	4.183e-06	5.7045e-05	0.0950028	-0.225484	0.0780089	0.528468	0.127405	-0.104903	0.423772	0.847543	0.130836	-0.00576075	0.978642
g__Dorea	0.132235	0.0270954	0.07912769749324539;0.18534158927067923	1.059e-06	1.4441e-05	0	0	5339	0.969846	2144	3195	0.285729	0.193656	0.680406	0.206263	0.0413767	0.560029	0.730472	0.0633157	0.263375	0.165572	0.359939	0.188142	-0.0263216	0.893357	0.946461	0.189005	-0.00564325	0.978148	0.984713	0.205219	0.392679	0.0111806	0.402097	0.154416	0.207354	0.0292401	0.0933195	0.094117	-0.0174725	0.891035	0.941234	0.127005	0.0602934	0.645548	0.898316	0.130776	-0.107348	0.618135
g__Slackia	0.132082	0.0426935	0.04840243056570891;0.21576102655086832	0.00197665	0.00681768	0.0131907	0.39591	2573	0.467393	1111	1462	0.440687	0.0463407	0.599303	0.207694	0.115109	0.105146	0.332979	0.0633614	0.474738	0.0133039	0.173001	0.189952	0.132626	0.499807	0.783741	0.189205	0.377398	0.0694732	0.501819	0.207037	0.0264966	0.86278	0.942017	0.152956	0.11103	0.242151	0.417501	0.0939374	0.300088	0.0192957	0.431701	0.127715	0.035268	0.787863	0.924137	0.130757	0.0227483	0.915811
g__Candidatus_Stoquefichus	0.126435	0.0378603	0.05222899037548416;0.20064144256924066	0.000839239	0.00358444	0.00773514	0.339447	91	0.0165304	45	46	0.21161	0.334717	0.71725	0.205792	0.155533	0.0286503	0.171899	0.0634046	0.37654	0.0484403	0.173001	0.188984	-0.153606	0.434649	0.783741	0.189276	0.275084	0.18393	0.520558	0.206186	0.178769	0.244504	0.731512	0.153254	0.247636	0.00929887	0.0402799	0.0942242	0.0607085	0.634152	0.879873	0.127031	0.0465344	0.72257	0.898316	0.130764	0.457153	0.0360282
s__Lawsonibacter_asaccharolyticus	-0.12582	0.032678	-0.1898685534410625;-0.06177075487411052	0.00011798	0.00153017	0.003268	0.236322	3666	0.666122	1367	2300	-0.454548	0.0400204	0.819551	0.207851	-0.087457	0.218142	0.616334	0.0633392	-0.1925	0.309873	0.579152	0.187765	-0.356626	0.0714157	0.934301	0.190494	-0.575592	0.0062033	0.265501	0.209424	0.0338611	0.825194	0.928495	0.15296	-0.0867119	0.360863	0.557578	0.0939092	-0.220272	0.0850934	0.780287	0.127387	-0.0237743	0.856053	0.990652	0.130751	-0.287486	0.183864
s__Bacteroides_fragilis	-0.123667	0.0270886	-0.17676074269736688;-0.0705733351278805	4.988e-06	0.000133439	0	0	2282	0.414532	849	1433	-0.304618	0.166083	0.841075	0.206405	-0.146585	0.0391458	0.310267	0.0633939	-0.00772893	0.967402	0.996701	0.187332	-0.0615048	0.754135	0.934301	0.189042	0.0813289	0.693154	0.890861	0.205303	-0.05956	0.697691	0.920064	0.152983	-0.129924	0.171225	0.367843	0.0939641	-0.0349341	0.78417	0.982047	0.127012	-0.191223	0.145461	0.940581	0.131045	-0.415285	0.0562733
s__Hafnia_alvei	0.122222	0.0270906	0.06912455125147236;0.17531966829696788	6.434e-06	0.000161981	0	0	79	0.0143506	41	38	0.272551	0.214826	0.841075	0.206169	0.0767737	0.279632	0.670637	0.0633323	0.271635	0.152814	0.357402	0.188193	-0.289811	0.141896	0.934301	0.189987	0.0500103	0.80824	0.941246	0.20525	0.0489253	0.749647	0.920064	0.152972	0.179271	0.0592667	0.230795	0.0940535	0.053488	0.674989	0.982047	0.127025	-0.00563155	0.965725	0.999974	0.130747	0.435041	0.0457559
g__Oribacterium	0.120871	0.0403943	0.04169815820486929;0.20004386482282555	0.00276904	0.00847665	0.0104458	0.451362	57	0.0103542	30	27	0.0130402	0.952477	0.973033	0.20522	-0.0199134	0.779092	0.878358	0.0633105	0.37654	0.0484403	0.173001	0.188984	0.109006	0.579028	0.783741	0.189137	-0.253103	0.221151	0.552878	0.206038	0.382569	0.0134032	0.402097	0.154342	0.221962	0.0196514	0.0718953	0.0941537	0.329969	0.0101768	0.431701	0.127864	-0.126885	0.333444	0.757827	0.130878	0.457153	0.0360282
s__Klebsiella_michiganensis	0.120718	0.0338931	0.05428793775071597;0.18714903621868037	0.000368407	0.00384581	0.00419341	0.224711	93	0.0168937	52	41	-0.00921648	0.966402	0.98247	0.205219	0.165905	0.0196058	0.239751	0.0634178	0.271635	0.152814	0.357402	0.188193	0.0433633	0.825219	0.944368	0.189019	0.360426	0.0827322	0.713735	0.206878	0.120058	0.433946	0.920064	0.153087	0.175571	0.064685	0.242853	0.0940458	-0.0620584	0.626636	0.982047	0.127033	0.19166	0.144548	0.940581	0.131046	0.435041	0.0457559
g__Alistipes	-0.120448	0.0270845	-0.1735335592709209;-0.06736213396805119	8.703e-06	9.3252e-05	0	0	5137	0.933152	2036	3101	-0.139687	0.523669	0.894847	0.205468	-0.127181	0.0734417	0.282468	0.0633729	-0.267682	0.158822	0.355571	0.188169	0.0354128	0.856874	0.933801	0.189012	-0.218051	0.291361	0.615552	0.205827	-0.069333	0.651168	0.913161	0.152995	-0.247284	0.00939864	0.0402799	0.0942232	-0.0677609	0.595319	0.879873	0.127039	-0.0555694	0.671615	0.898316	0.130772	-0.652788	0.00312904
g__Flavonifractor	-0.1196	0.0387428	-0.19553561256836294;-0.04366397186111136	0.00202172	0.00681768	0.00864322	0.256178	4056	0.736785	1545	2511	-0.189547	0.387305	0.762096	0.205678	-0.109398	0.123535	0.342687	0.0633563	0.00377592	0.984071	0.984071	0.187332	0.189556	0.335345	0.783741	0.189421	-0.659936	0.00181777	0.0681666	0.21073	-0.0895307	0.559397	0.857475	0.153026	-0.015064	0.87382	0.936236	0.0938664	-0.0646169	0.612497	0.879873	0.127035	-0.00332099	0.979783	0.986359	0.130747	-0.443993	0.0415752
g__Ruminococcaceae_unclassified	-0.119407	0.0313366	-0.18082683404134117;-0.05798740579748043	0.000138703	0.000904585	0.00234755	0.226677	4471	0.812171	1712	2759	0.0930365	0.670842	0.967561	0.205329	-0.195834	0.00589907	0.110607	0.0634605	-0.216443	0.25383	0.488135	0.187879	-0.280713	0.154709	0.771759	0.189926	0.0204217	0.921044	0.975803	0.205224	-0.316325	0.0403111	0.549697	0.153903	-0.381589	6.6801e-05	0.000626255	0.0947155	-0.0450197	0.72413	0.88498	0.127018	-0.130878	0.318489	0.757827	0.130886	-0.0329102	0.878454
s__Clostridium_citroniae	-0.118272	0.027129	-0.1714449735941811;-0.06509932822429372	1.3029e-05	0.000293489	1.794e-05	0.000792095	1615	0.29337	565	1050	-0.121857	0.577904	0.98247	0.205409	-0.079216	0.264628	0.651356	0.0633338	-0.121387	0.521362	0.780361	0.187504	-0.402156	0.0424667	0.904082	0.190898	-0.0723614	0.725511	0.904774	0.205285	-0.385852	0.0126418	0.772954	0.154366	-0.164701	0.083017	0.273018	0.0940241	-0.208664	0.102756	0.780287	0.127347	0.0115157	0.929981	0.990652	0.130748	-0.194779	0.366544
s__Bacteroides_sp_OM08_11	0.117755	0.0299187	0.05911447968824816;0.17639585708028627	8.2908e-05	0.0012236	0.0014664	0.069557	117	0.0212534	61	56	-0.00921648	0.966402	0.98247	0.205219	0.0789351	0.266325	0.651356	0.0633336	0.271635	0.152814	0.357402	0.188193	0.240326	0.222517	0.934301	0.189678	0.345112	0.0964224	0.713735	0.20674	0.209306	0.173328	0.920064	0.153367	0.265197	0.00537293	0.0410646	0.0942768	0.0272748	0.830668	0.982047	0.127008	0.0932376	0.477055	0.982216	0.130817	0.435041	0.0457559
g__Pediococcus	0.116304	0.0270838	0.06322011308342358;0.1693887179089259	1.7529e-05	0.000157385	0	0	79	0.0143506	40	39	0.0374532	0.8641	0.973033	0.205236	0.0689422	0.33159	0.52757	0.0633278	0.37654	0.0484403	0.173001	0.188984	0.109006	0.579028	0.783741	0.189137	0.0163237	0.93685	0.975886	0.205222	0.0897143	0.558593	0.857475	0.153026	0.160192	0.0917696	0.218499	0.0940155	0.039756	0.755279	0.88556	0.127015	0.0692983	0.597075	0.898316	0.130786	0.457153	0.0360282
s__Sharpea_azabuensis	0.115123	0.0302984	0.05573763340543035;0.174507435423854	0.000144917	0.00177213	0.00169434	0.100295	290	0.0526794	151	139	-0.00921648	0.966402	0.98247	0.205219	0.0356679	0.615386	0.885234	0.063314	-0.13955	0.461137	0.733705	0.187559	0.178504	0.364168	0.934301	0.189373	0.159209	0.44041	0.757933	0.205543	-0.128612	0.401977	0.920064	0.153107	0.164113	0.0841189	0.273018	0.094023	-0.012959	0.919068	0.982047	0.127004	0.139068	0.289212	0.940581	0.130904	0.435041	0.0457559
g__Faecalibacterium	0.113981	0.0277013	0.059686198771129906;0.1682752106616656	3.8779e-05	0.000290842	0.000287464	0.0334807	5436	0.987466	2187	3249	-0.212168	0.333448	0.71725	0.205795	0.063216	0.373301	0.565607	0.0633248	0.3358	0.0778818	0.238414	0.188647	0.266336	0.176749	0.771759	0.189833	0.0366582	0.858791	0.961005	0.205235	0.0658253	0.66772	0.913161	0.15299	0.10809	0.254829	0.434367	0.0939336	0.0160636	0.899772	0.943817	0.127004	0.172017	0.190159	0.748369	0.130988	0.0315626	0.883394
g__Lawsonibacter	-0.112522	0.0320623	-0.1753642865106328;-0.049679887885725874	0.000448988	0.00224494	0.00283588	0.220884	3666	0.666122	1367	2300	-0.452824	0.0407636	0.599303	0.207832	-0.0769512	0.278523	0.480211	0.0633324	-0.162714	0.390377	0.634563	0.187641	-0.340351	0.0851257	0.767709	0.190361	-0.562046	0.007475	0.186875	0.209231	0.0429267	0.779485	0.942017	0.152967	-0.0706271	0.456667	0.603974	0.0938944	-0.23112	0.0708998	0.528468	0.127425	-0.0287324	0.826473	0.924137	0.130753	-0.235857	0.274761
s__Collinsella_stercoris	0.112482	0.0274525	0.058674685151485016;0.1662885591801939	4.1797e-05	0.000777787	0.000169001	0.0109914	4091	0.743143	1663	2428	0.174717	0.425381	0.978344	0.205609	0.068313	0.33602	0.702993	0.0633274	0.052172	0.782689	0.949649	0.187363	0.169194	0.389631	0.934301	0.189335	0.211117	0.306885	0.757933	0.205789	-0.00466756	0.97571	0.987194	0.152949	0.13268	0.162342	0.359857	0.0939683	0.28349	0.0269892	0.780287	0.127639	0.196428	0.134865	0.940581	0.131061	0.268601	0.21406
g__Sanguibacteroides	0.112181	0.0371622	0.03934259771697683;0.18501861462083047	0.00253886	0.00793394	0.00705357	0.207754	276	0.0501362	124	152	0.192957	0.378858	0.762096	0.205695	0.159089	0.0252102	0.171899	0.063409	0.39696	0.0376634	0.173001	0.189167	0.26833	0.173557	0.771759	0.189846	0.092051	0.655203	0.88541	0.205327	-0.208402	0.175183	0.711398	0.153364	0.0682968	0.471648	0.609889	0.0938925	-0.0985236	0.440097	0.879873	0.127079	0.192266	0.143288	0.693329	0.131048	0.457153	0.0360282
s__Paraprevotella_clara	0.111984	0.0282416	0.05663070494363713;0.1673379412907463	7.3328e-05	0.00116239	0.00055452	0.026711	936	0.170027	433	503	-0.24901	0.256775	0.841986	0.206012	0.118453	0.0954322	0.480529	0.0633645	0.0341413	0.85675	0.987481	0.187345	0.147892	0.451885	0.934301	0.189255	0.00871259	0.966269	0.989122	0.205219	-0.030983	0.83984	0.932154	0.152958	0.191659	0.0438025	0.197342	0.0940804	0.00390478	0.975575	0.994158	0.127002	0.0688455	0.599472	0.982216	0.130785	0.0287049	0.893885
g__Succinatimonas	0.11191	0.0352511	0.04281821146219482;0.1810023450870193	0.0015001	0.0057696	0.00531134	0.236427	116	0.0210718	51	65	-0.109797	0.616051	0.95742	0.205373	0.0295824	0.676904	0.825493	0.0633124	0.37654	0.0484403	0.173001	0.188984	0.109006	0.579028	0.783741	0.189137	0.275084	0.18393	0.520558	0.206186	0.0484102	0.752195	0.942017	0.152971	0.262408	0.00587355	0.0303804	0.0942682	0.15261	0.232152	0.723024	0.127187	0.0777602	0.553105	0.892105	0.130796	0.457153	0.0360282
g__Roseburia	0.111473	0.0354105	0.04206883775563018;0.18087781973413786	0.00164372	0.00616396	0.00545516	0.28657	5417	0.984015	2174	3243	0.253505	0.248346	0.680406	0.206041	0.0476568	0.50207	0.69535	0.0633179	0.207143	0.274685	0.508677	0.187833	0.438673	0.0271586	0.553491	0.191257	0.242695	0.240577	0.582041	0.205972	0.00263496	0.986286	0.992906	0.152949	0.0851259	0.369705	0.549067	0.0939076	-0.0598369	0.639026	0.879873	0.127031	0.127167	0.332374	0.757827	0.130879	-0.00706671	0.973802
s__Alistipes_inops	-0.111131	0.030304	-0.1705269800820101;-0.05173544201704957	0.000245205	0.00269096	0.00169745	0.0733063	1666	0.302816	583	1084	0.437697	0.0478111	0.819551	0.207661	-0.162042	0.0226311	0.254898	0.0634128	-0.252567	0.183474	0.394608	0.188077	0.0513104	0.793863	0.937884	0.189028	0.139227	0.499721	0.777619	0.205467	-0.0594013	0.698457	0.920064	0.152983	-0.175932	0.0641392	0.242853	0.0940465	-0.048473	0.703938	0.982047	0.127021	-0.229655	0.080714	0.940581	0.131177	-0.417824	0.0548161
s__Fusobacterium_ulcerans	0.110658	0.0330656	0.045849665029329204;0.17546672498034993	0.000818008	0.00683819	0.00356217	0.220395	95	0.017257	49	46	-0.186716	0.394408	0.968493	0.205665	0.0916253	0.197006	0.608346	0.0633422	0.271635	0.152814	0.357402	0.188193	0.0258671	0.895187	0.967525	0.189005	0.159209	0.44041	0.757933	0.205543	-0.0128038	0.933437	0.974417	0.152951	0.383786	6.0729e-05	0.000928293	0.0947253	-0.0682573	0.592627	0.982047	0.127039	-0.0374108	0.775312	0.982216	0.130758	0.435041	0.0457559
s__Prevotella_stercorea	0.10864	0.0270799	0.055562920283256316;0.16171631294529762	6.0255e-05	0.00103156	0	0	665	0.120799	345	320	0.369351	0.0939106	0.841075	0.206961	0.136579	0.05459	0.354008	0.0633827	-0.111557	0.555589	0.800647	0.187477	0.085057	0.664991	0.934301	0.189083	0.327411	0.114482	0.713735	0.206589	0.0411048	0.788615	0.927353	0.152965	-0.0401254	0.672314	0.838923	0.0938746	0.225097	0.0785177	0.780287	0.127404	0.206784	0.115579	0.940581	0.131095	0.385689	0.0758157
s__Proteobacteria_bacterium_CAG_139	-0.107655	0.0270846	-0.1607408795105959;-0.05456923054022575	7.0447e-05	0.00115967	0	0	1858	0.337511	667	1191	-0.0996171	0.649095	0.98247	0.205345	0.015677	0.825225	0.959772	0.0633099	-0.3523	0.0645375	0.357402	0.188779	-0.40215	0.0424695	0.904082	0.190898	-0.105459	0.609	0.83859	0.205361	0.0163316	0.915159	0.957672	0.152952	-0.169873	0.0738264	0.25482	0.0940342	-0.200789	0.116329	0.780287	0.127322	-0.123962	0.34468	0.940581	0.130872	-0.00855841	0.968275
g__Raoultella	0.105865	0.0317661	0.04360337423037826;0.16812643878809147	0.000860265	0.00358444	0.00263578	0.1567	98	0.0179837	49	50	0.0130402	0.952477	0.973033	0.20522	0.0177804	0.802233	0.878358	0.0633102	0.395399	0.0384072	0.173001	0.189153	-0.0149586	0.93927	0.958439	0.189	0.292185	0.158395	0.520558	0.20631	0.265598	0.0845475	0.66728	0.153622	0.302644	0.0015099	0.010785	0.0944009	0.0937684	0.462455	0.879873	0.127072	0.0435957	0.739428	0.901741	0.130762	0.457153	0.0360282
g__Coprococcus	0.105363	0.0301661	0.046237688982445076;0.1644889727356668	0.000478042	0.00231311	0.00161734	0.14004	5106	0.92752	2057	3049	0.342653	0.119784	0.680406	0.206719	-0.0152084	0.830369	0.889681	0.0633099	0.168257	0.374492	0.632151	0.187663	0.0551518	0.778823	0.888574	0.189033	0.136597	0.507837	0.779858	0.205457	0.0797364	0.60311	0.904665	0.15301	0.0696296	0.463047	0.603974	0.0938935	-0.0687236	0.590103	0.879873	0.12704	0.0954191	0.466818	0.884626	0.130821	0.408798	0.0601461
s__Roseburia_sp_CAG_471	0.105243	0.0270829	0.05216077027080399;0.15832566054025418	0.000101923	0.00139762	0	0	3155	0.573115	1284	1871	0.19324	0.378163	0.952082	0.205697	0.144312	0.0422822	0.317487	0.0633913	-0.00872838	0.963189	0.996701	0.187332	0.0382446	0.84557	0.957418	0.189014	0.217567	0.292427	0.757933	0.205824	0.131929	0.389977	0.920064	0.153115	0.17131	0.0714278	0.249647	0.0940371	-0.0456431	0.720471	0.982047	0.127019	0.0758048	0.563123	0.982216	0.130793	0.435041	0.0457559
s__Bifidobacterium_adolescentis	0.103579	0.0273912	0.04989174875008445;0.15726544895170774	0.000155919	0.0018537	0.000141926	0.0142057	3993	0.725341	1625	2368	0.0300503	0.890769	0.98247	0.20523	0.172221	0.0154188	0.216712	0.0634262	0.262354	0.167204	0.373468	0.188136	0.0314035	0.87293	0.957985	0.189009	0.141284	0.493423	0.777619	0.205474	-0.0587955	0.701382	0.920064	0.152982	-0.0372037	0.694925	0.844965	0.0938732	0.16475	0.1972	0.848004	0.127217	-0.0802774	0.540341	0.982216	0.130799	0.0442329	0.837156
s__Firmicutes_bacterium_CAG_791	0.10317	0.0306879	0.04302195131450365;0.16331842959044196	0.000774025	0.00662566	0.0019365	0.102314	98	0.0179837	53	46	-0.00921648	0.966402	0.98247	0.205219	0.15054	0.0341599	0.286675	0.0633986	0.0225012	0.905296	0.992709	0.187337	-0.0539095	0.783678	0.934301	0.189031	-0.0713163	0.729316	0.904774	0.205283	0.0489253	0.749647	0.920064	0.152972	0.29663	0.00186835	0.0199913	0.0943799	0.0657299	0.60639	0.982047	0.127036	-0.177022	0.177633	0.940581	0.131002	0.242944	0.2607
g__Clostridiales_unclassified	-0.102408	0.0305319	-0.1622508184712365;-0.04256558798837941	0.000796141	0.00351239	0.00183987	0.170244	462	0.0839237	125	337	-0.251153	0.252731	0.680406	0.206026	0.0211924	0.765308	0.869734	0.0633107	0.37654	0.0484403	0.173001	0.188984	0.0256696	0.895983	0.946461	0.189005	-0.133827	0.516461	0.779858	0.205448	-0.118815	0.438711	0.857475	0.153084	-0.0657658	0.488222	0.615405	0.0938905	-0.135572	0.288343	0.837819	0.127148	-0.134627	0.304854	0.757827	0.130894	-0.0907189	0.673489
s__Ruminococcus_bicirculans	-0.100422	0.0294284	-0.15810120204961714;-0.042741971775772034	0.000643919	0.00607642	0.00118859	0.0500544	3854	0.700091	1473	2381	0.138858	0.526131	0.98247	0.205465	-0.0751526	0.289905	0.677342	0.0633313	-0.385292	0.0435361	0.357402	0.189062	-0.293926	0.136379	0.934301	0.190015	-0.251229	0.224562	0.757933	0.206026	-0.127141	0.407371	0.920064	0.153103	-0.150221	0.113768	0.312404	0.0939974	-0.201413	0.115204	0.780287	0.127324	-0.0181812	0.889666	0.990652	0.130749	-0.461008	0.0345305
s__Haemophilus_pittmaniae	0.100383	0.0272782	0.046917475527877193;0.15384787587249313	0.000233266	0.00262731	8.9589e-05	0.00935409	161	0.0292461	76	85	0.104769	0.632278	0.98247	0.205359	0.218858	0.00210087	0.0899172	0.0634982	0.457157	0.0170229	0.357402	0.189763	-0.0137916	0.944	0.975922	0.188999	0.281864	0.173459	0.757933	0.206235	0.167	0.276831	0.920064	0.153215	0.120332	0.204993	0.401268	0.09395	0.1905	0.136152	0.790364	0.12729	-0.0256948	0.844569	0.990652	0.130752	0.066933	0.755831
g__Lachnospira	0.0999301	0.0270807	0.04685188573091937;0.1530083569336514	0.000224182	0.00134509	0	0	3394	0.61653	1414	1980	0.23182	0.290852	0.696886	0.205906	0.0920606	0.194888	0.411735	0.0633425	0.305886	0.107845	0.288871	0.188424	0.498702	0.012298	0.461174	0.191912	-0.017701	0.931535	0.975886	0.205222	0.105777	0.490493	0.857475	0.153056	0.167577	0.0777991	0.191309	0.0940297	0.0108	0.932516	0.961603	0.127003	0.032765	0.802593	0.924137	0.130755	0.454711	0.0370065
s__Hungatella_hathewayi	-0.0994779	0.0298609	-0.15800528306541897;-0.04095060184366612	0.000864168	0.00697856	0.00143801	0.0970524	956	0.17366	346	610	-0.251791	0.251536	0.841075	0.20603	-0.0897461	0.206341	0.610079	0.0633408	-0.318985	0.0937454	0.357402	0.188519	-0.100096	0.610392	0.934301	0.189115	-0.00728436	0.971796	0.989122	0.205219	-0.239467	0.119597	0.920064	0.153496	0.0920873	0.331893	0.538068	0.0939148	0.038387	0.763448	0.982047	0.127014	-0.151134	0.249507	0.940581	0.130933	-0.40485	0.0626116
g__Lachnospiraceae_unclassified	0.0987873	0.0270751	0.04572016134300879;0.15185442145118902	0.000263628	0.00152093	0	0	5032	0.914078	2036	2996	0.216032	0.324765	0.71725	0.205816	0.045283	0.523598	0.707565	0.0633171	0.0793361	0.674975	0.818654	0.187405	0.223767	0.255821	0.783741	0.189588	0.154964	0.452656	0.739415	0.205526	0.154065	0.31562	0.837119	0.153176	0.143887	0.129779	0.277902	0.0939865	-0.0732087	0.56609	0.879873	0.127045	0.201018	0.126028	0.651871	0.131076	0.278819	0.197298
g__Proteobacteria_unclassified	-0.0980035	0.0270815	-0.15108334203872192;-0.044923714639133694	0.000295936	0.00164409	0	0	1858	0.337511	667	1191	-0.0990233	0.651045	0.95742	0.205344	0.0226678	0.749499	0.864807	0.063311	-0.32556	0.0872549	0.244503	0.188568	-0.387903	0.0501962	0.579187	0.190766	-0.086837	0.673552	0.890873	0.205315	0.0227313	0.882123	0.942017	0.152954	-0.153201	0.106795	0.239093	0.0940027	-0.209332	0.101665	0.560685	0.12735	-0.128384	0.327779	0.757827	0.130881	0.0248299	0.90814
g__Aeriscardovia	0.0975616	0.0316391	0.0355488916969589;0.1595742476592359	0.0020453	0.00681768	0.00255144	0.132056	1193	0.216712	527	666	0.0130402	0.952477	0.973033	0.20522	0.107487	0.130221	0.342687	0.0633547	0.0619221	0.743411	0.857782	0.187376	0.232859	0.237123	0.783741	0.189637	0.212071	0.304716	0.617667	0.205794	-0.0528397	0.730375	0.942017	0.152976	0.130142	0.170508	0.328578	0.0939644	-0.0209572	0.869483	0.933307	0.127006	0.103145	0.431571	0.851786	0.130833	0.457153	0.0360282
s__Sellimonas_intestinalis	-0.0973046	0.0291129	-0.154365817130009;-0.04024334742001723	0.000830808	0.00683819	0.0010157	0.0918158	717	0.130245	247	470	-0.0276784	0.899342	0.98247	0.205228	0.0185004	0.794401	0.959772	0.0633103	-0.130716	0.489926	0.762599	0.187531	0.0100581	0.959143	0.983309	0.188998	-0.178133	0.388219	0.757933	0.205625	-0.170567	0.266738	0.920064	0.153227	-0.0190971	0.840446	0.928297	0.0938672	-0.0745025	0.559252	0.978448	0.127046	-0.140216	0.28526	0.940581	0.130907	-0.0854296	0.6915
s__Fusobacterium_varium	0.0963367	0.0286076	0.04026585076448786;0.15240752571245073	0.000758463	0.00662495	0.000745681	0.0730491	111	0.0203451	68	44	-0.00921648	0.966402	0.98247	0.205219	0.0616133	0.385534	0.760408	0.063324	0.271635	0.152814	0.357402	0.188193	-0.045382	0.817225	0.940248	0.189021	0.159209	0.44041	0.757933	0.205543	0.18184	0.236525	0.920064	0.153265	0.281231	0.00317233	0.0282866	0.094328	0.00618906	0.961296	0.991221	0.127002	-0.0374108	0.775312	0.982216	0.130758	-0.110197	0.608858
s__Bacteroides_vulgatus	0.0925319	0.0270792	0.039456629172666534;0.14560710039341748	0.000632961	0.00607642	0	0	4871	0.884832	2002	2869	-0.306596	0.163377	0.841075	0.20642	0.160844	0.0236481	0.25904	0.0634112	-0.0229111	0.90358	0.992709	0.187338	0.240654	0.221892	0.934301	0.18968	-0.00576736	0.977668	0.989122	0.205219	0.0633886	0.679316	0.920064	0.152987	0.0962762	0.310393	0.516919	0.0939195	-0.142499	0.264473	0.884455	0.127163	0.0396371	0.762335	0.982216	0.130759	0.178448	0.407906
s__Lachnospira_pectinoschiza	0.0922936	0.027077	0.03922262549679652;0.14536455746299393	0.000653073	0.00607642	0	0	3394	0.61653	1414	1980	0.229886	0.294872	0.86442	0.205895	0.0859636	0.226098	0.61637	0.0633382	0.282946	0.136589	0.357402	0.188266	0.473704	0.0172523	0.816536	0.191629	-0.0334525	0.871025	0.950404	0.205233	0.0997186	0.515639	0.920064	0.153044	0.154871	0.103039	0.298223	0.0940057	0.0154345	0.903678	0.982047	0.127004	0.0359317	0.783969	0.982216	0.130757	0.437071	0.0447777
s__Clostridium_asparagiforme	-0.0920587	0.0270718	-0.14511934096705736;-0.03899800345676577	0.000672526	0.00612428	0	0	712	0.129337	246	466	-0.136401	0.533464	0.98247	0.205457	-0.0910778	0.199693	0.608346	0.0633418	-0.293838	0.12227	0.357402	0.18834	-0.129858	0.508777	0.934301	0.189196	-0.10501	0.610524	0.83859	0.20536	-0.169426	0.269937	0.920064	0.153223	0.0088094	0.926006	0.955013	0.0938656	-0.061032	0.632347	0.982047	0.127032	0.0336454	0.797403	0.982216	0.130756	-0.1564	0.468039
g__Actinobaculum	0.0915851	0.0270779	0.03851244776018199;0.14465777435772825	0.000718858	0.00326754	0	0	172	0.0312443	78	94	0.0130402	0.952477	0.973033	0.20522	0.0785981	0.268371	0.477809	0.0633334	0.381881	0.0453942	0.173001	0.189031	0.109006	0.579028	0.783741	0.189137	-0.0513552	0.80319	0.926758	0.205252	0.224919	0.143595	0.711398	0.153432	0.168695	0.0758428	0.189607	0.0940319	0.00921977	0.942371	0.961603	0.127003	-0.0539839	0.680456	0.898316	0.13077	0.457153	0.0360282
s__Eisenbergiella_massiliensis	-0.091328	0.0270744	-0.14439376866364373;-0.038262194384471385	0.000742932	0.00662448	0	0	717	0.130245	236	481	-0.163036	0.45688	0.98247	0.205559	-0.0331808	0.640233	0.886058	0.0633133	0.059893	0.751533	0.930594	0.187373	-0.168599	0.391296	0.934301	0.189333	-0.383697	0.0650263	0.695782	0.207098	-0.021956	0.886116	0.943395	0.152954	-0.137352	0.148085	0.350452	0.0939757	-0.176593	0.166994	0.840866	0.127249	-0.0476871	0.715994	0.982216	0.130765	-0.28899	0.181605
g__Anaerobiospirillum	0.0893719	0.0294661	0.03161840783689379;0.1471254480367293	0.002421	0.00786448	0.0012127	0.0632689	163	0.0296094	76	87	0.0130402	0.952477	0.973033	0.20522	0.0700796	0.323678	0.522062	0.0633284	0.147589	0.43579	0.680922	0.187586	0.109006	0.579028	0.783741	0.189137	0.275084	0.18393	0.520558	0.206186	0.216058	0.159945	0.711398	0.153395	0.130035	0.170861	0.328578	0.0939643	-0.0501296	0.694325	0.879873	0.127022	0.18363	0.162055	0.729303	0.131022	-0.114537	0.594848
g__Megasphaera	0.0842639	0.0270729	0.03120094655749559;0.1373268312416193	0.00185524	0.00662586	0	0	674	0.122434	323	351	-0.247285	0.26006	0.680406	0.206001	0.108813	0.125551	0.342687	0.0633558	0.214783	0.257468	0.488864	0.187871	-0.0172799	0.929869	0.958439	0.189001	0.170369	0.409154	0.720545	0.20559	-0.00562184	0.970746	0.992904	0.152949	0.267015	0.0050677	0.0271484	0.0942824	0.0555781	0.663061	0.879873	0.127027	0.00710177	0.956785	0.986359	0.130747	-0.144173	0.503431
s__Prevotella_sp_885	0.157482	0.0598797	0.04011786037648181;0.27484612582186	0.00853912	0.04457	0.0415547	0.575861	244	0.0443233	140	104	0.555381	0.0125877	0.598616	0.209137	0.175257	0.0137023	0.216712	0.0634304	0.519182	0.00693182	0.310445	0.190461	-0.0539095	0.783678	0.934301	0.189031	0.326628	0.115339	0.713735	0.206582	0.164292	0.284668	0.920064	0.153207	0.028724	0.76204	0.876756	0.0938699	0.136736	0.284233	0.897339	0.127151	-0.129393	0.323996	0.940581	0.130883	0.716458	0.00125355
s__Coprococcus_comes	0.15498	0.048114	0.06067621481954376;0.2492829327667591	0.00127702	0.0101216	0.0206617	0.484415	4801	0.872116	1952	2849	0.431302	0.0510897	0.819551	0.20759	0.0123696	0.861676	0.965438	0.0633096	0.243602	0.199396	0.410295	0.188025	-0.0676915	0.730336	0.934301	0.189051	0.324104	0.118139	0.713735	0.206561	0.1293	0.399472	0.920064	0.153109	0.133145	0.160876	0.359857	0.093969	-0.0919297	0.471268	0.947186	0.127069	0.190994	0.145942	0.940581	0.131044	0.726022	0.00108748
g__Phascolarctobacterium	0.139489	0.0697012	0.0028747126874893725;0.2761035427944871	0.0453662	0.0945129	0.0634704	0.718013	3550	0.644868	1453	2097	0.190113	0.385896	0.762096	0.205681	-0.00233564	0.973754	0.986913	0.063309	0.931343	2.833e-06	0.000424924	0.197226	0.308592	0.118071	0.771759	0.190119	0.756238	0.000392066	0.0425463	0.212427	0.227554	0.138993	0.711398	0.153443	-0.00204571	0.982794	0.98939	0.0938651	-0.068017	0.593929	0.879873	0.127039	-0.134805	0.304215	0.757827	0.130895	-0.0608155	0.777519
s__Bacteroides_massiliensis	0.138451	0.0502029	0.040053120857861516;0.23684843426655428	0.00581873	0.0337829	0.0239404	0.439134	2251	0.408901	986	1265	0.28999	0.187155	0.841075	0.206294	0.168529	0.0177585	0.230322	0.0634212	0.0729668	0.699727	0.888674	0.187394	0.458808	0.0209857	0.816536	0.191468	-0.0419567	0.838648	0.941246	0.205241	0.459725	0.00307831	0.358482	0.154956	0.138524	0.144662	0.348229	0.0939776	0.118248	0.354268	0.919862	0.127113	0.176108	0.179871	0.940581	0.131	-0.302272	0.162556
g__Granulicatella	0.133119	0.0495221	0.0360560641083887;0.2301826454451873	0.00718641	0.0195993	0.0228755	0.562702	57	0.0103542	32	25	0.0130402	0.952477	0.973033	0.20522	0.107487	0.130221	0.342687	0.0633547	0.369693	0.0525977	0.175751	0.188925	-0.173104	0.378807	0.783741	0.189351	0.00222074	0.9914	0.9914	0.205218	0.246156	0.109683	0.711398	0.153527	0.454844	2.184e-06	3.2764e-05	0.0950711	-0.0572374	0.653653	0.879873	0.127028	-0.0539839	0.680456	0.898316	0.13077	0.457153	0.0360282
g__Alloscardovia	0.128465	0.0465117	0.037302495059319346;0.2196284843038435	0.00574482	0.0165716	0.0183345	0.611382	150	0.027248	85	65	-0.116424	0.594948	0.95742	0.205392	-0.0188017	0.79113	0.878358	0.0633104	0.218213	0.249992	0.486997	0.187888	0.109006	0.579028	0.783741	0.189137	0.0297388	0.885236	0.969236	0.20523	0.249631	0.104797	0.711398	0.153544	0.359455	0.000170037	0.00150033	0.0946201	0.17089	0.181074	0.679027	0.127234	-0.269137	0.0409222	0.512837	0.131337	0.457153	0.0360282
s__Ruminococcus_torques	0.125441	0.040626	0.04581428413254744;0.20506828628709717	0.00201707	0.0148846	0.0107173	0.363898	4674	0.849046	1904	2770	0.113102	0.605485	0.98247	0.205382	0.171213	0.0160286	0.216712	0.0634248	-0.27195	0.152342	0.357402	0.188195	-0.114867	0.558821	0.934301	0.189153	0.177437	0.39007	0.757933	0.205622	0.0424252	0.781995	0.927353	0.152966	0.159328	0.0935296	0.290077	0.0940139	0.130016	0.308516	0.919862	0.127136	0.209709	0.110547	0.940581	0.131105	0.213137	0.323349
s__Oscillibacter_sp_CAG_241	-0.124939	0.051439	-0.22575970170888976;-0.024118743408779467	0.0151455	0.0668277	0.0259743	0.454273	3770	0.684832	1432	2338	0.273574	0.213124	0.841075	0.206176	-0.1341	0.05912	0.356272	0.0633801	-0.237429	0.210938	0.427875	0.18799	-0.124202	0.527376	0.934301	0.189179	0.513067	0.0143015	0.437216	0.208567	-0.215518	0.160986	0.920064	0.153392	-0.255362	0.0073318	0.0516134	0.0942469	-0.0723909	0.570433	0.982047	0.127044	-0.139516	0.287666	0.940581	0.130905	-0.0204725	0.924206
s__Flavonifractor_plautii	-0.124403	0.0387707	-0.2003937313246285;-0.048412506416832465	0.00133342	0.0103765	0.00866943	0.24829	4001	0.726794	1527	2474	-0.13631	0.533735	0.98247	0.205456	-0.114179	0.107982	0.513146	0.0633605	-0.0192485	0.918935	0.992709	0.187336	0.139905	0.476622	0.934301	0.189228	-0.724424	0.000660565	0.105321	0.211842	-0.100385	0.512841	0.920064	0.153045	-0.0169177	0.858449	0.928297	0.0938668	-0.0489843	0.700966	0.982047	0.127021	-0.0128966	0.921611	0.990652	0.130748	-0.459422	0.0351398
g__Peptoniphilus	0.124079	0.0539486	0.018339375843207037;0.2298180356442987	0.0214515	0.0518989	0.0303172	0.694869	160	0.0290645	48	112	-0.233593	0.2872	0.696886	0.205917	-0.123131	0.0830673	0.303905	0.0633689	0.37654	0.0484403	0.173001	0.188984	0.228416	0.246135	0.783741	0.189612	0.275084	0.18393	0.520558	0.206186	-0.0242428	0.874349	0.942017	0.152955	0.454844	2.184e-06	3.2764e-05	0.0950711	0.256577	0.0451224	0.482814	0.127524	0.0468221	0.720927	0.898316	0.130764	0.457153	0.0360282
s__Slackia_isoflavoniconvertens	0.122485	0.0439091	0.03642310944315923;0.20854663551488795	0.00527875	0.0313792	0.0147537	0.416223	2558	0.464668	1106	1452	0.440042	0.0466546	0.819551	0.207687	0.108657	0.126095	0.550701	0.0633557	0.452256	0.0182126	0.357402	0.189711	0.0527311	0.788291	0.936054	0.18903	0.377047	0.0697286	0.710568	0.207034	0.0676228	0.659217	0.920064	0.152993	0.0966105	0.308718	0.516919	0.0939198	0.317188	0.0134552	0.780287	0.127798	0.0386652	0.767992	0.982216	0.130759	0.00505502	0.981258
g__Anaerococcus	0.121586	0.0470562	0.02935557311626104;0.21381605483602495	0.00977071	0.0257124	0.0191117	0.532649	120	0.0217984	44	76	-0.257742	0.240585	0.680406	0.206068	-0.0560417	0.429935	0.626119	0.0633214	0.37654	0.0484403	0.173001	0.188984	0.224027	0.255272	0.783741	0.189589	0.275084	0.18393	0.520558	0.206186	0.0897143	0.558593	0.857475	0.153026	0.395861	3.5682e-05	0.000411711	0.09478	0.122976	0.335391	0.867391	0.127122	0.0651953	0.618956	0.898316	0.130781	0.457153	0.0360282
g__Collinsella	0.120013	0.0499337	0.022143365227568407;0.21788338900304988	0.0162409	0.0412905	0.0235198	0.483364	5022	0.912262	2032	2990	0.332303	0.131227	0.680406	0.20663	0.0055464	0.937726	0.956863	0.0633091	0.291019	0.125856	0.304491	0.18832	0.505122	0.011252	0.461174	0.191987	0.300562	0.146928	0.520558	0.206374	-0.217809	0.156606	0.711398	0.153402	0.128454	0.17611	0.330207	0.0939619	0.095305	0.455161	0.879873	0.127074	-0.0457446	0.727088	0.898316	0.130764	0.312131	0.149436
s__Ruminococcaceae_bacterium_D5	-0.11857	0.040032	-0.19703272159462076;-0.0401073903839335	0.00305763	0.0211075	0.0100368	0.332677	829	0.15059	235	594	-0.40455	0.0669533	0.830672	0.207307	-0.199864	0.00495752	0.125301	0.0634668	-0.183347	0.333336	0.602623	0.187725	0.0152343	0.938153	0.974898	0.189	-0.175278	0.395838	0.757933	0.205612	-0.105255	0.492635	0.920064	0.153055	-0.127864	0.178101	0.373663	0.093961	-0.176925	0.166202	0.840866	0.12725	-0.208752	0.112173	0.940581	0.131102	0.435041	0.0457559
g__Romboutsia	0.116564	0.0457209	0.02695102843626547;0.20617701162262214	0.0107887	0.0279019	0.017201	0.366313	2150	0.390554	881	1269	-0.0769396	0.725201	0.973033	0.205294	0.114905	0.105763	0.332979	0.0633612	-0.612888	0.00153765	0.0768823	0.191679	0.139054	0.479301	0.783741	0.189225	0.253216	0.220947	0.552878	0.206039	0.22155	0.149653	0.711398	0.153418	0.0825557	0.38432	0.556916	0.0939051	0.0790975	0.535296	0.879873	0.127052	0.080034	0.541569	0.892105	0.130799	0.362945	0.0944095
g__Olsenella	0.116416	0.039941	0.03813153827191697;0.19470027333978107	0.00356034	0.010681	0.0099516	0.39132	1799	0.326794	817	982	0.51039	0.0215024	0.599303	0.208533	0.118357	0.0957016	0.326256	0.0633644	-0.0893448	0.636798	0.815257	0.187425	-0.100016	0.610675	0.789666	0.189115	0.0658472	0.749336	0.926758	0.205274	-0.0349853	0.81949	0.942017	0.152961	0.216802	0.0226661	0.0764368	0.0941404	0.0968914	0.4477	0.879873	0.127077	0.273087	0.0380752	0.512837	0.131354	-0.153405	0.476574
s__Roseburia_inulinivorans	0.116082	0.0409967	0.03572838103108668;0.1964356335632515	0.00463312	0.0292234	0.0111365	0.365131	5006	0.909355	2034	2972	0.573281	0.0100865	0.539627	0.209391	0.0124373	0.860926	0.965438	0.0633096	-0.0827668	0.661786	0.870597	0.187412	0.359706	0.0690391	0.934301	0.190519	0.496535	0.0176401	0.471872	0.208356	0.0411278	0.7885	0.927353	0.152965	0.274758	0.00393606	0.0330321	0.0943069	-0.00992325	0.937983	0.982047	0.127003	0.108015	0.410173	0.975301	0.130842	0.17414	0.419274
s__Neisseria_flavescens	0.113521	0.0406765	0.03379510559064157;0.19324695167247552	0.00525736	0.0313792	0.010775	0.429133	63	0.0114441	39	24	-0.00921648	0.966402	0.98247	0.205219	0.0769154	0.278746	0.670637	0.0633324	0.269083	0.156672	0.362464	0.188177	-0.147634	0.452673	0.934301	0.189254	0.248904	0.228846	0.757933	0.206011	0.117669	0.443134	0.920064	0.153081	0.383786	6.0729e-05	0.000928293	0.0947253	0.188127	0.141076	0.793667	0.127283	-0.0374108	0.775312	0.982216	0.130758	0.435041	0.0457559
s__Lactobacillus_sakei	0.11301	0.0398833	0.03483825443779441;0.19118087165111325	0.00460407	0.0292234	0.00987121	0.320289	276	0.0501362	135	141	-0.00921648	0.966402	0.98247	0.205219	0.0291807	0.681048	0.905245	0.0633123	0.286303	0.132042	0.357402	0.188289	-0.0539095	0.783678	0.934301	0.189031	-0.278269	0.178954	0.757933	0.206209	0.0489253	0.749647	0.920064	0.152972	0.199361	0.036028	0.175227	0.094098	0.0958387	0.452643	0.928337	0.127075	0.276973	0.0354416	0.781639	0.131372	0.435041	0.0457559
s__Campylobacter_concisus	0.110542	0.0386344	0.03481827456129906;0.18626502486856528	0.00422007	0.0282217	0.00854043	0.390499	78	0.0141689	43	35	-0.00921648	0.966402	0.98247	0.205219	0.0968065	0.172877	0.608346	0.063346	0.27057	0.154415	0.359183	0.188187	-0.184164	0.349217	0.934301	0.189397	0.244939	0.23629	0.757933	0.205986	0.326163	0.0345586	0.920064	0.153963	0.383786	6.0729e-05	0.000928293	0.0947253	0.196773	0.123776	0.780287	0.127309	0.0812765	0.535316	0.982216	0.1308	0.435041	0.0457559
s__Anaerotruncus_colihominis	-0.109791	0.0346631	-0.17773057319748742;-0.041851147967156624	0.00153825	0.0115504	0.0048174	0.156834	1250	0.227066	429	821	-0.361865	0.100659	0.841075	0.206891	-0.114221	0.107853	0.513146	0.0633606	-0.070351	0.709989	0.899039	0.187389	-0.105922	0.589795	0.934301	0.18913	-0.265761	0.199097	0.757933	0.206122	-0.179629	0.242251	0.920064	0.153257	-0.129801	0.171629	0.367843	0.0939639	-0.104476	0.413009	0.919862	0.127089	-0.0544881	0.67764	0.982216	0.130771	0.129092	0.548991
s__Brachyspira_sp_CAG_700	0.10797	0.0464765	0.01687634776432495;0.19906425157613847	0.0201729	0.0802723	0.0182705	0.391245	143	0.0259764	75	68	-0.00921648	0.966402	0.98247	0.205219	0.127921	0.0717845	0.406093	0.0633737	0.427011	0.025584	0.357402	0.189454	-0.0539095	0.783678	0.934301	0.189031	0.33999	0.101392	0.713735	0.206695	0.319017	0.0386608	0.920064	0.153919	0.0602369	0.525497	0.707809	0.0938864	0.0878442	0.491181	0.959641	0.127063	-0.0767461	0.55829	0.982216	0.130795	0.435041	0.0457559
g__Megamonas	0.10651	0.0379831	0.03206300485475476;0.180956642410254	0.00504511	0.0148386	0.00786449	0.319984	874	0.158765	414	460	0.337336	0.12556	0.680406	0.206673	-0.0582458	0.412025	0.611919	0.0633224	0.377022	0.0481584	0.173001	0.188988	0.249393	0.205673	0.771759	0.18973	-0.00924161	0.964222	0.977252	0.205219	0.0107142	0.94428	0.976842	0.15295	0.0855132	0.367534	0.549067	0.093908	0.23749	0.0635167	0.527271	0.127449	-0.0298801	0.819659	0.924137	0.130754	0.739343	0.000890427
g__Porphyromonas	-0.103668	0.0472353	-0.1962494786247033;-0.011087222101484384	0.0281834	0.0640533	0.0193845	0.477487	214	0.0388738	46	168	-0.286726	0.192119	0.680406	0.20627	-0.164582	0.0205995	0.171899	0.063416	0.0200027	0.91577	0.953925	0.187336	-0.462034	0.0201215	0.553491	0.191502	-0.322874	0.119522	0.520558	0.206551	-3.95e-05	0.999794	0.999794	0.152949	0.195079	0.0401904	0.118207	0.0940881	-0.0276138	0.828595	0.919779	0.127008	-0.157365	0.230573	0.748369	0.130949	0.330779	0.126888
s__Aggregatibacter_segnis	0.103313	0.0395428	0.02580890836480819;0.18081652959015715	0.00898344	0.0452343	0.00950637	0.439925	78	0.0141689	39	39	0.255779	0.24416	0.841075	0.206056	-0.0179062	0.800863	0.959772	0.0633102	0.449019	0.0190383	0.357402	0.189677	0.122161	0.534174	0.934301	0.189173	0.20393	0.323552	0.757933	0.205751	0.00532451	0.972292	0.986117	0.152949	0.383786	6.0729e-05	0.000928293	0.0947253	-0.10368	0.41657	0.919862	0.127087	0.225146	0.0868068	0.940581	0.13116	0.435041	0.0457559
g__Denitrobacterium	0.103155	0.0437411	0.017422611358074283;0.18888757367617814	0.0183582	0.0458956	0.0145241	0.377399	491	0.0891916	213	278	0.0130402	0.952477	0.973033	0.20522	0.107487	0.130221	0.342687	0.0633547	0.37654	0.0484403	0.173001	0.188984	0.109006	0.579028	0.783741	0.189137	0.275084	0.18393	0.520558	0.206186	-0.0247293	0.87185	0.942017	0.152955	-0.0918026	0.333388	0.520919	0.0939145	-0.0501296	0.694325	0.879873	0.127022	0.379517	0.00410433	0.307825	0.131918	0.457153	0.0360282
s__Romboutsia_ilealis	0.102453	0.0441308	0.01595676491356461;0.18894954533630393	0.0202556	0.0802723	0.0150424	0.342436	2150	0.390554	881	1269	-0.0784356	0.720084	0.98247	0.205297	0.106368	0.134266	0.552654	0.0633537	-0.635578	0.0010406	0.111344	0.192003	0.115101	0.558023	0.934301	0.189154	0.227143	0.271831	0.757933	0.205879	0.213234	0.165443	0.920064	0.153383	0.0638077	0.501257	0.687622	0.093889	0.0988286	0.438684	0.919862	0.12708	0.0864202	0.509826	0.982216	0.130807	0.290092	0.179963
g__Tissierellia_unclassified	0.101411	0.0531818	-0.002825577845291846;0.20564704859826316	0.0565375	0.113075	0.0289767	0.648585	57	0.0103542	13	44	-0.16145	0.461258	0.828617	0.205552	-0.084696	0.233013	0.453734	0.0633373	0.37654	0.0484403	0.173001	0.188984	0.109006	0.579028	0.783741	0.189137	0.275084	0.18393	0.520558	0.206186	0.0897143	0.558593	0.857475	0.153026	0.454844	2.184e-06	3.2764e-05	0.0950711	-0.0178767	0.888531	0.941234	0.127005	-0.0257171	0.844436	0.931363	0.130752	0.457153	0.0360282
s__Firmicutes_bacterium_CAG_110	-0.0993432	0.0349227	-0.1677917360425235;-0.030894669339300268	0.00444591	0.0292234	0.00503783	0.291226	2849	0.51753	1054	1795	0.166913	0.446281	0.979599	0.205575	-0.114945	0.105642	0.513146	0.0633612	0.00717931	0.969719	0.996701	0.187332	-0.0561607	0.774886	0.934301	0.189034	0.0862972	0.675464	0.886805	0.205314	-0.122855	0.423333	0.920064	0.153093	-0.26729	0.00502277	0.0392745	0.0942833	-0.0122381	0.923556	0.982047	0.127003	-0.206149	0.116695	0.940581	0.131093	-0.278488	0.197825
s__Saccharomyces_cerevisiae	0.098287	0.0375416	0.024705458453898932;0.17186849069794388	0.00884255	0.0452343	0.00743149	0.314754	63	0.0114441	28	35	-0.00921648	0.966402	0.98247	0.205219	0.0464151	0.513272	0.883386	0.0633175	0.271635	0.152814	0.357402	0.188193	-0.0539095	0.783678	0.934301	0.189031	0.159209	0.44041	0.757933	0.205543	0.0489253	0.749647	0.920064	0.152972	0.383786	6.0729e-05	0.000928293	0.0947253	0.113122	0.375483	0.919862	0.127104	0.151657	0.247876	0.940581	0.130934	0.435041	0.0457559
s__Turicimonas_muris	-0.0978295	0.0505549	-0.19691707084522858;0.0012581378465791326	0.0529764	0.160808	0.0245409	0.568296	1504	0.273206	554	950	0.31005	0.158735	0.841075	0.206447	0.134629	0.058128	0.356272	0.0633806	-0.177361	0.349297	0.622913	0.187699	-0.545148	0.00635025	0.640557	0.192476	-0.356957	0.0856845	0.713735	0.206846	0.0847696	0.580453	0.920064	0.153018	-0.157247	0.097878	0.292949	0.0940101	-0.307765	0.0164428	0.780287	0.127752	-0.0484677	0.711552	0.982216	0.130766	-0.305092	0.158716
g__Anaerotruncus	-0.0972982	0.0516097	-0.19845321486029843;0.0038569021624465516	0.0593937	0.117224	0.0262831	0.529073	1481	0.26921	511	971	-0.356659	0.10558	0.680406	0.206843	-0.0993172	0.162013	0.38252	0.063348	0.33263	0.0806902	0.24207	0.188622	0.00442964	0.982	0.982	0.188997	-0.265656	0.199274	0.524405	0.206121	-0.145719	0.342474	0.857475	0.153152	-0.0140384	0.882346	0.938666	0.0938663	-0.112652	0.377466	0.879873	0.127103	-0.244801	0.0627561	0.593046	0.131235	0.0839486	0.696576
g__Staphylococcus	0.0967124	0.0439205	0.010628086975049703;0.1827966350364113	0.0276664	0.0638456	0.0147621	0.37885	73	0.0132607	30	43	0.0130402	0.952477	0.973033	0.20522	0.11619	0.101923	0.332979	0.0633624	0.37654	0.0484403	0.173001	0.188984	-0.224903	0.25343	0.783741	0.189594	0.275084	0.18393	0.520558	0.206186	0.24827	0.10669	0.711398	0.153537	0.136027	0.152027	0.308162	0.0939736	-0.158466	0.214776	0.723024	0.127201	-0.173078	0.187449	0.748369	0.130991	0.457153	0.0360282
s__Blautia_obeum	-0.0966354	0.0509978	-0.19659105034730104;0.0033201761819607045	0.0581062	0.168037	0.0252446	0.499637	5041	0.915713	1993	3048	-0.355921	0.106292	0.841075	0.206837	-0.0881464	0.214538	0.616334	0.0633397	-0.491023	0.010527	0.357402	0.190133	0.0372176	0.849666	0.957793	0.189014	-0.0774119	0.707221	0.898192	0.205295	0.072522	0.636268	0.920064	0.152999	-0.0626256	0.509215	0.694089	0.0938881	-0.187318	0.142786	0.793667	0.12728	0.1303	0.320625	0.940581	0.130885	-0.239749	0.266976
s__Clostridium_bolteae	-0.0963005	0.0340241	-0.1629877679523946;-0.029613169207972107	0.0046496	0.0292234	0.0043028	0.171763	1611	0.292643	605	1006	-0.441872	0.0457689	0.819551	0.207707	-0.0904754	0.202681	0.608346	0.0633413	0.057512	0.7611	0.934907	0.18737	-0.239565	0.223975	0.934301	0.189674	0.0988877	0.631462	0.852297	0.205344	-0.096943	0.527381	0.920064	0.153039	-0.00610929	0.948647	0.972662	0.0938653	-0.0434904	0.733135	0.982047	0.127017	-0.111633	0.394697	0.965317	0.130848	-0.367411	0.0904909
s__Coprobacter_fastidiosus	-0.0958008	0.0401143	-0.17442486783741584;-0.01717674185524405	0.0169314	0.0724662	0.0101407	0.409834	2195	0.398728	782	1413	-0.00138064	0.994965	0.997236	0.205218	0.022763	0.748483	0.936699	0.063311	0.00575071	0.975742	0.996701	0.187332	0.20655	0.294016	0.934301	0.1895	0.270805	0.190781	0.757933	0.206157	-0.124941	0.41552	0.920064	0.153098	-0.164069	0.0842018	0.273018	0.0940229	-0.0694623	0.586116	0.982047	0.12704	-0.104149	0.427106	0.982216	0.130835	-0.096617	0.653629
s__Megamonas_hypermegale	0.0956654	0.0462491	0.005017194235945516;0.18631362577900615	0.0385947	0.132148	0.017956	0.457104	705	0.128065	337	368	0.348899	0.113272	0.841075	0.206774	-0.0597851	0.399784	0.774243	0.0633231	0.21816	0.250105	0.488789	0.187888	0.345574	0.0805082	0.934301	0.190403	-0.293751	0.156201	0.757933	0.206322	0.0472013	0.758186	0.920064	0.15297	0.162466	0.0872672	0.278734	0.0940198	0.199743	0.118234	0.780287	0.127318	-0.0326598	0.803214	0.982216	0.130755	0.647462	0.00336936
s__Roseburia_intestinalis	0.0948897	0.0371292	0.022116476397290877;0.16766300565237385	0.0105986	0.0515477	0.00703686	0.48477	4100	0.744777	1656	2444	0.220908	0.314024	0.892974	0.205843	-0.0752686	0.289161	0.677342	0.0633314	0.354719	0.0627522	0.357402	0.188799	0.300693	0.127673	0.934301	0.190062	0.0750063	0.715912	0.901207	0.20529	0.154754	0.313468	0.920064	0.153178	0.0661477	0.485701	0.677463	0.0938908	-0.0254379	0.841915	0.982047	0.127007	0.103795	0.428677	0.982216	0.130834	3.8137e-05	0.999859
s__Adlercreutzia_equolifaciens	-0.0945048	0.0379779	-0.16894148401875114;-0.020068191320791393	0.0128313	0.0596934	0.00786654	0.284357	3807	0.691553	1439	2368	-0.420562	0.0570264	0.819551	0.207474	-0.174756	0.0139737	0.216712	0.0634297	-0.310737	0.102437	0.357402	0.188459	-0.141287	0.472287	0.934301	0.189233	-0.156814	0.447297	0.761303	0.205533	-0.164505	0.284045	0.920064	0.153207	-0.0187349	0.843432	0.928297	0.0938672	-0.0300003	0.814044	0.982047	0.127009	0.276127	0.0360008	0.781639	0.131368	0.216266	0.316337
s__Peptostreptococcus_stomatis	0.0942274	0.0376545	0.0204246738018702;0.16803012063062583	0.0123346	0.0586579	0.00754615	0.364241	79	0.0143506	41	38	-0.00921648	0.966402	0.98247	0.205219	-0.0505228	0.476717	0.850281	0.0633191	-0.0188126	0.920764	0.992709	0.187336	-0.0539095	0.783678	0.934301	0.189031	0.0127927	0.95049	0.980322	0.20522	0.108871	0.477915	0.920064	0.153062	0.365799	0.000130709	0.00192908	0.0946469	0.0214743	0.866292	0.982047	0.127006	-0.00512075	0.968832	0.999974	0.130747	0.435041	0.0457559
s__Bacteroides_faecichinchillae	0.0941396	0.0448404	0.006252498751240093;0.18202680018764797	0.0357782	0.126554	0.0160116	0.480369	131	0.0237965	58	73	0.0482999	0.825315	0.98247	0.205248	0.134596	0.0581904	0.356272	0.0633806	0.271635	0.152814	0.357402	0.188193	0.123265	0.530492	0.934301	0.189177	0.111725	0.587925	0.834177	0.205378	-0.455552	0.0033503	0.358482	0.15492	0.383786	6.0729e-05	0.000928293	0.0947253	-0.10698	0.401916	0.919862	0.127093	0.0837882	0.522789	0.982216	0.130804	0.435041	0.0457559
s__Coprococcus_catus	0.0929569	0.0328918	0.028488950998747875;0.15742490979066356	0.00471126	0.0292234	0.00343618	0.179174	4564	0.829064	1844	2720	0.121677	0.578466	0.98247	0.205408	0.0917803	0.19625	0.608346	0.0633423	-0.299134	0.115751	0.357402	0.188376	0.097688	0.618998	0.934301	0.18911	0.472444	0.0237481	0.486623	0.208061	0.0509648	0.739585	0.920064	0.152974	-0.1326	0.162592	0.359857	0.0939682	-0.00134563	0.991582	0.997588	0.127002	0.162174	0.216681	0.940581	0.130961	0.19966	0.354716
s__Olsenella_scatoligenes	0.0928159	0.0414638	0.01154687626610136;0.17408486518528732	0.0251897	0.0980108	0.0117114	0.431002	1789	0.324977	811	978	0.509626	0.0216929	0.7997	0.208523	0.106715	0.132999	0.552654	0.063354	-0.11826	0.53213	0.782179	0.187495	-0.183088	0.352029	0.934301	0.189393	0.0475529	0.81749	0.941246	0.205247	-0.0367445	0.810583	0.927728	0.152962	0.198435	0.036896	0.176114	0.0940958	0.0354332	0.781165	0.982047	0.127012	0.245363	0.0621597	0.931823	0.131238	-0.173354	0.421368
s__Clostridium_symbiosum	-0.0927678	0.046262	-0.18344128645368035;-0.002094327483422906	0.0449341	0.145695	0.0179714	0.399049	926	0.168211	339	587	0.0178627	0.934936	0.98247	0.205222	-0.100996	0.155041	0.582083	0.0633493	-0.243648	0.199312	0.410295	0.188025	-0.135176	0.491616	0.934301	0.189213	0.168292	0.414867	0.757933	0.205581	-0.156229	0.30889	0.920064	0.153182	0.0317895	0.737538	0.867762	0.093871	-0.0922769	0.469597	0.947186	0.12707	-0.0268835	0.837477	0.990652	0.130752	-0.34417	0.112426
s__Prevotella_sp_CAG_279	0.0924658	0.0378618	0.018256536782361235;0.1666749687185924	0.0145985	0.0657702	0.00774779	0.217152	829	0.15059	393	436	0.283547	0.197049	0.841075	0.206247	0.0452334	0.524053	0.883386	0.0633171	0.263674	0.165098	0.373468	0.188144	-0.120357	0.540217	0.934301	0.189168	0.604837	0.00410532	0.224852	0.209858	-0.062615	0.683014	0.920064	0.152986	0.117715	0.215001	0.407169	0.0939464	0.198317	0.12087	0.780287	0.127314	-0.00134612	0.991805	0.999974	0.130746	-0.0448702	0.834844
s__Bacteroides_sp_CAG_443	0.0912586	0.0287307	0.034946481362689116;0.14757073662344933	0.00149142	0.0113987	0.000810567	0.0246508	213	0.0386921	99	114	-0.00921648	0.966402	0.98247	0.205219	0.0648849	0.360821	0.728449	0.0633256	0.393765	0.0391993	0.357402	0.189138	-0.0539095	0.783678	0.934301	0.189031	0.00758206	0.970644	0.989122	0.205219	0.00857967	0.955368	0.984891	0.15295	0.157995	0.0962969	0.292949	0.0940114	0.149625	0.241387	0.875616	0.12718	0.119969	0.360412	0.940581	0.130864	0.435041	0.0457559
s__Monoglobus_pectinilyticus	-0.0910155	0.0540108	-0.1968766867877697;0.014845593602289181	0.0919622	0.232795	0.0304362	0.495685	853	0.15495	265	588	-0.332496	0.131006	0.841075	0.206631	-0.172622	0.0151815	0.216712	0.0634268	-0.316879	0.0959049	0.357402	0.188503	0.363688	0.0660651	0.934301	0.190553	-0.393339	0.0586835	0.678825	0.207193	-0.0449799	0.769233	0.927353	0.152968	-0.0879377	0.35412	0.553972	0.0939105	-0.348959	0.00661734	0.566444	0.127965	0.00862935	0.947501	0.993947	0.130747	0.435041	0.0457559
s__Cutibacterium_acnes	0.0894032	0.0405523	0.009920641487336734;0.16888579101649057	0.0274795	0.104082	0.0106336	0.413814	152	0.0276113	72	80	-0.00921648	0.966402	0.98247	0.205219	0.000884869	0.990055	0.993756	0.063309	0.271635	0.152814	0.357402	0.188193	-0.0539095	0.783678	0.934301	0.189031	0.275894	0.182655	0.757933	0.206192	0.0489253	0.749647	0.920064	0.152972	0.383786	6.0729e-05	0.000928293	0.0947253	-0.0540183	0.671954	0.982047	0.127025	-0.0374108	0.775312	0.982216	0.130758	0.435041	0.0457559
s__Streptococcus_australis	0.0892698	0.0490901	-0.006946764861252272;0.18548645630398408	0.0689893	0.185707	0.0222012	0.5345	644	0.116985	274	370	0.0900178	0.680914	0.98247	0.205322	0.0307783	0.664627	0.89848	0.0633127	0.341876	0.072724	0.357402	0.188695	0.309265	0.11728	0.934301	0.190124	-0.172022	0.404639	0.757933	0.205597	0.23341	0.129173	0.920064	0.153469	-0.122344	0.197535	0.394829	0.0939529	0.349122	0.00659251	0.566444	0.127966	-0.155825	0.235155	0.940581	0.130945	0.435041	0.0457559
s__Dialister_invisus	-0.0888268	0.0489971	-0.18486121475009173;0.0072075600455489275	0.0698475	0.186842	0.0220573	0.546371	1494	0.27139	560	934	-0.0337406	0.877457	0.98247	0.205233	-0.00354639	0.960158	0.983402	0.063309	-0.402465	0.0351388	0.357402	0.189218	-0.11232	0.567561	0.934301	0.189146	-0.842512	8.8874e-05	0.0380381	0.214129	-0.232162	0.131219	0.920064	0.153463	0.00128334	0.989205	0.994926	0.0938651	-0.14466	0.257314	0.884455	0.127168	0.0214733	0.869853	0.990652	0.13075	0.0483055	0.822407
g__Agathobaculum	0.0887851	0.0463266	-0.0020151036605041;0.1795853002648642	0.0553012	0.112097	0.0180756	0.45809	5094	0.925341	2050	3044	0.311836	0.156376	0.680406	0.206462	0.13571	0.0561443	0.247696	0.0633818	0.248703	0.190215	0.407603	0.188054	-0.0543525	0.781945	0.888574	0.189032	-0.246593	0.233163	0.573352	0.205997	0.26685	0.0831052	0.66728	0.153628	0.202952	0.0328277	0.102586	0.0941064	-0.164965	0.196619	0.70221	0.127218	-0.0327538	0.80266	0.924137	0.130755	-0.0332637	0.877159
s__Prevotella_sp_CAG_873	0.088599	0.0405641	0.009093353165704476;0.16810460098648733	0.0289496	0.107743	0.0106453	0.314648	93	0.0168937	48	45	0.267818	0.22283	0.841075	0.206136	0.0356679	0.615386	0.885234	0.063314	0.260503	0.170194	0.37548	0.188124	-0.0539095	0.783678	0.934301	0.189031	0.351321	0.0906646	0.713735	0.206795	0.0489253	0.749647	0.920064	0.152972	0.0398038	0.674789	0.839364	0.0938744	-0.125183	0.326808	0.919862	0.127127	0.0129728	0.921149	0.990652	0.130748	0.289846	0.180329
g__Peptostreptococcus	0.0882147	0.0396555	0.010489957814847517;0.16593945879373195	0.026113	0.0621738	0.00963166	0.394912	181	0.0328792	73	108	-0.260397	0.235811	0.680406	0.206086	-0.0656745	0.355008	0.54338	0.063326	0.10818	0.567599	0.77202	0.187468	0.109006	0.579028	0.783741	0.189137	0.0997917	0.62835	0.856841	0.205346	0.126266	0.410601	0.857475	0.153101	0.315275	0.000954406	0.00715804	0.0944464	-0.042776	0.737355	0.88498	0.127017	-0.0217799	0.868012	0.947172	0.13075	0.457153	0.0360282
s__Streptococcus_parasanguinis	-0.0880973	0.0449834	-0.17626474365446093;7.023464597576135e-05	0.0501786	0.154145	0.0161946	0.335166	3497	0.635422	1338	2160	-0.429907	0.0518296	0.819551	0.207575	-0.0853545	0.229402	0.621418	0.0633378	0.0394878	0.834624	0.978682	0.18735	-0.0716507	0.715241	0.934301	0.189058	-0.0595671	0.772539	0.928783	0.205264	-0.0487709	0.750411	0.920064	0.152972	-0.0925754	0.329339	0.538004	0.0939154	-0.00468643	0.970688	0.993187	0.127002	-0.0598486	0.647984	0.982216	0.130776	0.0843731	0.695119
s__Citrobacter_portucalensis	0.0872041	0.0320312	0.02442293301994447;0.1499852917909475	0.00647953	0.0360161	0.00282221	0.188662	86	0.0156222	42	44	-0.00921648	0.966402	0.98247	0.205219	0.0249755	0.724986	0.920753	0.0633114	0.271635	0.152814	0.357402	0.188193	-0.052417	0.789522	0.936054	0.18903	0.159209	0.44041	0.757933	0.205543	0.163916	0.285769	0.920064	0.153206	0.383786	6.0729e-05	0.000928293	0.0947253	0.0249182	0.845103	0.982047	0.127007	-0.0374108	0.775312	0.982216	0.130758	0.435041	0.0457559
s__Collinsella_aerofaciens	0.0871969	0.0486395	-0.008136480845603103;0.18253021895440064	0.0730179	0.192912	0.0215083	0.446855	4937	0.896821	2001	2936	0.294479	0.180484	0.841075	0.206327	0.0434881	0.540186	0.885234	0.0633164	0.00849786	0.964161	0.996701	0.187332	0.531444	0.00775075	0.640557	0.192304	0.358579	0.0842938	0.713735	0.206861	-0.288855	0.0608731	0.920064	0.153745	0.0880512	0.3535	0.553972	0.0939106	0.104153	0.414453	0.919862	0.127088	-0.0651616	0.619137	0.982216	0.130781	0.224323	0.298756
s__Porphyromonas_asaccharolytica	-0.087011	0.0360844	-0.15773637510516603;-0.016285541612624257	0.015895	0.0691797	0.00605992	0.261849	150	0.027248	27	123	-0.293948	0.181264	0.841075	0.206323	-0.170932	0.0162028	0.216712	0.0634245	0.0204539	0.913877	0.992709	0.187336	-0.0539095	0.783678	0.934301	0.189031	-0.196292	0.34191	0.757933	0.205712	0.0746643	0.626341	0.920064	0.153002	0.122175	0.198153	0.394829	0.0939526	0.00658869	0.958799	0.991221	0.127003	-0.147527	0.26095	0.940581	0.130924	0.435041	0.0457559
s__Alloscardovia_omnicolens	0.0863446	0.0467704	-0.0053253238929680535;0.17801454012868237	0.064872	0.177982	0.0187281	0.62044	150	0.027248	85	65	-0.122352	0.576364	0.98247	0.20541	-0.0697369	0.326049	0.70288	0.0633282	0.161713	0.393291	0.670632	0.187637	-0.0539095	0.783678	0.934301	0.189031	-0.0483598	0.81445	0.941246	0.205248	0.241107	0.117103	0.920064	0.153504	0.301956	0.00154742	0.0175034	0.0943985	0.188725	0.139823	0.793667	0.127285	-0.265974	0.0433308	0.84298	0.131323	0.435041	0.0457559
s__Bifidobacterium_catenulatum	0.0861557	0.0315083	0.02439932982883112;0.14791199333419805	0.00624984	0.0351965	0.00246868	0.173719	1162	0.211081	498	664	-0.0809561	0.711492	0.98247	0.205302	0.0166477	0.814595	0.959772	0.0633101	0.130233	0.491527	0.762599	0.18753	-0.085067	0.664953	0.934301	0.189083	-0.190905	0.355258	0.757933	0.205685	0.0489253	0.749647	0.920064	0.152972	0.119537	0.207996	0.402815	0.0939489	0.215423	0.0921462	0.780287	0.12737	0.0961613	0.463364	0.982216	0.130822	-0.293803	0.174516
s__Pseudoflavonifractor_sp_An184	-0.0849315	0.0495341	-0.18201838081458835;0.012155446652414886	0.0864177	0.222812	0.0228988	0.411143	478	0.0868302	147	331	-0.135085	0.53741	0.98247	0.205452	-0.0202087	0.775903	0.953004	0.0633106	0.0268434	0.887135	0.991752	0.18734	-0.401468	0.042815	0.904082	0.190892	-0.230394	0.265075	0.757933	0.205898	-0.181186	0.23821	0.920064	0.153263	-0.0878547	0.354574	0.553972	0.0939104	0.111373	0.382899	0.919862	0.127101	-0.174764	0.183204	0.940581	0.130996	0.435041	0.0457559
g__Adlercreutzia	-0.084596	0.0382981	-0.15966032531920465;-0.009531745429110103	0.0271828	0.0637097	0.00819426	0.291782	3807	0.691553	1439	2368	-0.423447	0.055377	0.599303	0.207505	-0.16643	0.0192235	0.171899	0.0634185	-0.293615	0.12255	0.301354	0.188338	-0.123789	0.528748	0.783741	0.189178	-0.142442	0.489898	0.773745	0.205478	-0.160225	0.296718	0.809231	0.153194	0.000606465	0.994899	0.994899	0.0938651	-0.0367101	0.773491	0.88556	0.127013	0.279799	0.0336257	0.512837	0.131385	0.253469	0.240767
g__Turicimonas	-0.084481	0.0509809	-0.18440367140884006;0.01544159975057853	0.0974972	0.176604	0.0252451	0.572573	1504	0.273206	554	950	0.3143	0.153164	0.680406	0.206481	0.143821	0.0429872	0.209293	0.0633907	-0.120721	0.523644	0.741006	0.187502	-0.53131	0.00776571	0.461174	0.192303	-0.33001	0.111672	0.520558	0.20661	0.0921534	0.547961	0.857475	0.15303	-0.13679	0.149745	0.307696	0.0939748	-0.321411	0.0122807	0.431701	0.12782	-0.0530843	0.685491	0.898316	0.130769	-0.275376	0.202834
s__Sanguibacteroides_justesenii	0.0843188	0.0362631	0.013243115991763726;0.1553943963726503	0.0200615	0.0802723	0.00621763	0.202807	276	0.0501362	124	152	0.189636	0.387083	0.968493	0.205679	0.144816	0.0415689	0.317487	0.0633919	0.306437	0.107219	0.357402	0.188428	0.233514	0.235816	0.934301	0.18964	0.050566	0.806153	0.941246	0.205251	-0.23231	0.130975	0.920064	0.153464	0.00888426	0.925379	0.955013	0.0938656	-0.0825557	0.517617	0.959641	0.127056	0.19777	0.132234	0.940581	0.131066	0.435041	0.0457559
g__Finegoldia	0.0836317	0.0386602	0.007857628933014199;0.15940578865936195	0.0305221	0.0673281	0.00856711	0.295789	155	0.0281562	62	93	-0.235827	0.282643	0.696886	0.20593	0.00914575	0.897492	0.92844	0.0633093	0.457266	0.0169972	0.173001	0.189764	0.109006	0.579028	0.783741	0.189137	0.275084	0.18393	0.520558	0.206186	0.0188999	0.90188	0.942017	0.152952	0.289224	0.00241698	0.0151061	0.0943546	0.121315	0.341949	0.869363	0.127119	-0.0539839	0.680456	0.898316	0.13077	0.457153	0.0360282
g__Propionibacterium	0.0836224	0.0415111	0.00226058123337515;0.16498427805345495	0.0439616	0.0942033	0.0117573	0.320701	135	0.0245232	63	72	-0.285112	0.194612	0.680406	0.206258	0.159958	0.0244259	0.171899	0.0634101	0.37654	0.0484403	0.173001	0.188984	-0.170083	0.387153	0.783741	0.189339	0.376108	0.0704148	0.501819	0.207025	0.0897143	0.558593	0.857475	0.153026	0.137738	0.146952	0.30615	0.0939763	-0.0501296	0.694325	0.879873	0.127022	-0.0539839	0.680456	0.898316	0.13077	0.457153	0.0360282
g__Butyricicoccus	0.0834173	0.0322239	0.020258430705492603;0.14657613582628454	0.00963454	0.0257124	0.00295629	0.172497	91	0.0165304	44	47	0.255661	0.244375	0.680406	0.206055	0.15545	0.0287353	0.171899	0.0634045	0.0987868	0.601654	0.784767	0.187446	0.111644	0.56989	0.783741	0.189144	0.275084	0.18393	0.520558	0.206186	-0.0835071	0.586098	0.888027	0.153016	0.178652	0.0601468	0.159104	0.0940522	0.288915	0.0242236	0.431701	0.127663	-0.030956	0.813284	0.924137	0.130754	0.049639	0.817591
g__Hungatella	-0.0833439	0.0306844	-0.14348540359496106;-0.023202371494386677	0.00660439	0.0183455	0.00193754	0.126596	956	0.17366	346	610	-0.250855	0.253291	0.680406	0.206024	-0.0811362	0.253229	0.463224	0.063335	-0.294959	0.120866	0.301354	0.188347	-0.082816	0.673292	0.827818	0.189078	0.0234528	0.909373	0.975803	0.205225	-0.234739	0.127022	0.711398	0.153475	0.12511	0.18761	0.343188	0.0939569	0.0324857	0.798958	0.894356	0.127011	-0.158852	0.226212	0.748369	0.130953	-0.375198	0.0839761
g__Dialister	-0.0831896	0.0444528	-0.17031700356521837;0.003937862069829184	0.0612876	0.119391	0.0154797	0.549319	2626	0.477021	1021	1605	-0.0768713	0.725435	0.973033	0.205294	0.0379399	0.593067	0.753898	0.0633147	-0.369491	0.0527252	0.175751	0.188923	-0.379551	0.055259	0.592061	0.190691	-0.443547	0.0334752	0.447607	0.207726	-0.110021	0.473284	0.857475	0.153065	-0.0898626	0.343694	0.525252	0.0939125	-0.25433	0.0470214	0.482814	0.127515	0.00784907	0.952242	0.986359	0.130747	0.0484438	0.821907
s__Faecalibacterium_prausnitzii	0.0830098	0.0274913	0.029126831174579607;0.1368928308926231	0.00253199	0.0180615	0.000191998	0.0236264	5436	0.987466	2187	3249	-0.222694	0.310149	0.890898	0.205853	0.0334283	0.637743	0.886058	0.0633134	0.254648	0.179919	0.388915	0.188089	0.17212	0.381513	0.934301	0.189347	-0.0734922	0.721402	0.904774	0.205287	0.0538592	0.725383	0.920064	0.152977	0.0584507	0.537844	0.714898	0.0938851	0.02405	0.850435	0.982047	0.127007	0.18853	0.151189	0.940581	0.131037	-0.000743013	0.997245
s__Dorea_longicatena	0.0819671	0.0270767	0.02889676793468985;0.13503736895447807	0.00246815	0.0179045	0	0	5099	0.926249	2048	3051	-0.186683	0.394489	0.968493	0.205665	-0.0160654	0.820968	0.959772	0.06331	-0.0923078	0.625675	0.85729	0.187431	0.0227504	0.907755	0.968987	0.189003	-0.0403314	0.844816	0.941246	0.205239	0.267126	0.0827907	0.920064	0.15363	0.165875	0.0808534	0.270353	0.0940264	-0.117944	0.355504	0.919862	0.127113	0.210646	0.108972	0.940581	0.131109	-0.00382315	0.985825
s__Blautia_wexlerae	0.0817722	0.0349771	0.0132171467249219;0.150327210098112	0.0193934	0.0802723	0.00508451	0.22777	5206	0.945686	2101	3105	-0.0167239	0.939076	0.98247	0.205222	0.0818603	0.249021	0.64042	0.0633355	0.449466	0.0189223	0.357402	0.189682	0.106417	0.588061	0.934301	0.189131	0.145047	0.482013	0.774662	0.205488	0.327134	0.0340314	0.920064	0.153969	0.140655	0.138599	0.345875	0.0939811	-0.0540961	0.67151	0.982047	0.127025	0.0110814	0.932615	0.990652	0.130747	0.175716	0.415094
s__Eubacterium_sp_CAG_786	0.0816941	0.0322646	0.018455614966648576;0.14493266688839912	0.0113411	0.0545393	0.00298568	0.154028	61	0.0110808	30	31	-0.00921648	0.966402	0.98247	0.205219	0.0343963	0.628037	0.885234	0.0633136	0.271635	0.152814	0.357402	0.188193	-0.0539095	0.783678	0.934301	0.189031	-0.178778	0.386511	0.757933	0.205628	0.0489253	0.749647	0.920064	0.152972	0.29278	0.0021373	0.0209532	0.0943666	-0.012959	0.919068	0.982047	0.127004	0.0873585	0.505247	0.982216	0.130809	-0.103959	0.629253
g__Sellimonas	-0.0813355	0.0298019	-0.139747180691792;-0.022923859673119253	0.00634865	0.0179679	0.00140653	0.118807	717	0.130245	247	470	-0.0257487	0.906326	0.973033	0.205227	0.0283508	0.68964	0.834241	0.0633121	-0.0997644	0.598067	0.784767	0.187448	0.0457162	0.815903	0.900651	0.189022	-0.132727	0.519905	0.779858	0.205444	-0.160893	0.294715	0.809231	0.153196	0.00289956	0.975614	0.988798	0.0938652	-0.0804337	0.528429	0.879873	0.127054	-0.147458	0.261175	0.753389	0.130924	0.00574285	0.978709
s__Flavonifractor_sp_An10	-0.0811084	0.0558094	-0.19049472636078965;0.028278018766717872	0.146138	0.314306	0.0337001	0.46427	181	0.0328792	37	144	-0.362194	0.100354	0.841075	0.206894	-0.0814533	0.25138	0.64042	0.0633352	0.271635	0.152814	0.357402	0.188193	-0.0539095	0.783678	0.934301	0.189031	-0.615678	0.00351051	0.224852	0.210024	0.0489253	0.749647	0.920064	0.152972	-0.154754	0.103299	0.298223	0.0940055	-0.110232	0.387783	0.919862	0.127099	-0.0603938	0.644999	0.982216	0.130776	0.435041	0.0457559
s__Eubacterium_rectale	0.0805742	0.0270701	0.027516791108037647;0.13363161385891453	0.00291558	0.0204569	0	0	5002	0.908629	2020	2982	0.213974	0.329372	0.907565	0.205805	0.035453	0.617516	0.885234	0.0633139	0.036867	0.845455	0.98531	0.187347	0.105285	0.592034	0.934301	0.189128	0.11713	0.570024	0.824224	0.205394	0.159772	0.298083	0.920064	0.153193	0.117797	0.214682	0.407169	0.0939465	-0.135311	0.289271	0.897339	0.127147	0.20566	0.11756	0.940581	0.131092	0.261191	0.226852
s__Clostridium_lavalense	-0.0804344	0.0303835	-0.13998605462525623;-0.020882744611320225	0.0081136	0.0434078	0.00175188	0.0942402	802	0.145867	267	536	-0.0543895	0.803722	0.98247	0.205256	-0.0076406	0.914291	0.966743	0.0633092	-0.162249	0.39173	0.670632	0.187639	-0.304134	0.123417	0.934301	0.190087	-0.195693	0.343378	0.757933	0.205709	-0.188459	0.219969	0.920064	0.153288	-0.144336	0.12859	0.330111	0.0939872	-0.159419	0.212039	0.862242	0.127204	-0.0149857	0.908965	0.990652	0.130748	0.435041	0.0457559
s__Actinomyces_graevenitzii	0.0803771	0.0333671	0.014977612129587911;0.14577667581686532	0.0160018	0.0691797	0.0037916	0.236643	339	0.0615804	153	186	-0.127799	0.559535	0.98247	0.205428	-0.0916969	0.196656	0.608346	0.0633422	0.190964	0.313731	0.583813	0.187758	0.187453	0.340711	0.934301	0.189412	-0.185164	0.369847	0.757933	0.205657	0.280565	0.0685831	0.920064	0.1537	0.155125	0.102477	0.298223	0.0940062	0.00185352	0.988405	0.997588	0.127002	0.131472	0.316302	0.940581	0.130888	0.443928	0.0416043
s__Firmicutes_bacterium_CAG_646	0.0803179	0.0434437	-0.004831819095777401;0.1654676606073425	0.0644896	0.177982	0.0141482	0.446516	62	0.0112625	31	31	0.408202	0.06457	0.830672	0.207344	0.0188326	0.790794	0.959772	0.0633104	0.125789	0.506399	0.779427	0.187517	-0.0539095	0.783678	0.934301	0.189031	-0.0222999	0.91381	0.975339	0.205225	0.248873	0.105849	0.920064	0.15354	0.163614	0.0850618	0.273733	0.094022	0.104838	0.411392	0.919862	0.127089	0.223863	0.0886077	0.940581	0.131155	0.435041	0.0457559
s__Ruminococcus_bromii	-0.080242	0.0516305	-0.18143781539386966;0.020953910874434087	0.120147	0.285683	0.0263253	0.545872	3943	0.716258	1556	2387	0.229999	0.294635	0.86442	0.205896	-0.0127648	0.857303	0.965438	0.0633096	-0.61524	0.00147734	0.12646	0.191712	0.0183988	0.92534	0.969263	0.189001	0.00578202	0.977611	0.989122	0.205219	0.199542	0.194152	0.920064	0.153329	-0.239545	0.0118529	0.0780466	0.0942011	0.0641987	0.614798	0.982047	0.127035	-0.200305	0.127371	0.940581	0.131074	-0.442347	0.0423182
s__Bacteroides_coprocola	0.0797439	0.0571644	-0.032298287576809914;0.19178616051290703	0.163018	0.34035	0.0362642	0.519587	909	0.165123	434	475	0.724513	0.00129056	0.196872	0.211844	0.0928676	0.191007	0.608346	0.0633431	-0.186058	0.326268	0.599326	0.187736	0.777002	0.000130786	0.0559766	0.195999	-0.24341	0.239204	0.757933	0.205977	0.126969	0.408005	0.920064	0.153103	0.157283	0.0978004	0.292949	0.0940101	0.0574215	0.652613	0.982047	0.127028	0.0326761	0.803118	0.982216	0.130755	-0.191022	0.375815
s__Streptococcus_thermophilus	-0.0793101	0.0303274	-0.13875182955274026;-0.019868279146316892	0.00891947	0.0452343	0.00171846	0.0843657	2818	0.511898	1033	1785	0.325931	0.138691	0.841075	0.206576	-0.0430341	0.544422	0.885234	0.0633163	-0.0279946	0.882329	0.991173	0.187341	-0.0912246	0.642359	0.934301	0.189095	-0.213694	0.301052	0.757933	0.205803	-0.025953	0.865568	0.937881	0.152955	-0.184472	0.0522947	0.218753	0.0940645	-0.0304144	0.811526	0.982047	0.12701	-0.125595	0.338372	0.940581	0.130875	0.377687	0.0819776
s__Prevotella_timonensis	-0.0790209	0.0388746	-0.1552151622316577;-0.0028265654302622456	0.0420819	0.1401	0.00879998	0.353269	183	0.0332425	35	148	-0.195003	0.373846	0.947336	0.205705	-0.249557	0.000457449	0.0279698	0.0635549	-0.137364	0.46817	0.742136	0.187552	-0.0321089	0.870101	0.957985	0.189009	0.159209	0.44041	0.757933	0.205543	-0.0192805	0.899914	0.946347	0.152953	0.0339235	0.720637	0.856757	0.0938719	-0.0292527	0.818596	0.982047	0.127009	-0.0080822	0.950826	0.994996	0.130747	0.435041	0.0457559
g__Coprobacter	-0.078971	0.0393369	-0.15607137314946587;-0.001870706155079005	0.0446905	0.0944165	0.00928825	0.344772	2734	0.496639	998	1736	0.00649926	0.976304	0.982856	0.205219	0.0427465	0.547115	0.719888	0.0633162	0.152054	0.422073	0.666431	0.187602	0.115346	0.557187	0.783741	0.189154	0.128346	0.533746	0.788551	0.205429	-0.0931962	0.543446	0.857475	0.153032	-0.156864	0.0986957	0.231318	0.0940093	-0.11427	0.370662	0.879873	0.127106	0.0463143	0.723828	0.898316	0.130764	-0.324024	0.134722
s__Anaerococcus_vaginalis	0.0788164	0.0445508	-0.008503128719737463;0.1661359601495264	0.0768711	0.201846	0.0156098	0.474259	110	0.0199818	41	69	-0.269903	0.219277	0.841075	0.20615	-0.0925877	0.192346	0.608346	0.0633429	0.271635	0.152814	0.357402	0.188193	0.130971	0.505162	0.934301	0.1892	0.159209	0.44041	0.757933	0.205543	0.0489253	0.749647	0.920064	0.152972	0.309227	0.00119115	0.0149945	0.0944244	0.167154	0.190764	0.848004	0.127224	0.100651	0.442775	0.982216	0.130829	0.435041	0.0457559
s__Alistipes_onderdonkii	-0.0786113	0.0395638	-0.1561562755147104;-0.001066321780757648	0.0469277	0.150082	0.00953166	0.23752	763	0.138601	256	507	-0.22044	0.315044	0.892974	0.20584	-0.0765686	0.280918	0.670637	0.0633322	-0.350316	0.0660333	0.357402	0.188763	-0.451721	0.0230005	0.820351	0.191392	-0.0167348	0.935264	0.980322	0.205222	0.0576921	0.706722	0.920064	0.152981	-0.161856	0.0884566	0.28044	0.0940187	-0.0326042	0.79824	0.982047	0.127011	-0.147727	0.260308	0.940581	0.130925	0.023683	0.912365
s__Dorea_formicigenerans	0.0784736	0.027067	0.02542221028159484;0.13152504696100928	0.00374079	0.0254136	0	0	5064	0.919891	2028	3036	0.230973	0.292608	0.86442	0.205901	0.0390052	0.58273	0.885234	0.063315	-0.0981996	0.603814	0.834792	0.187444	-0.146865	0.455025	0.934301	0.189252	0.131499	0.523768	0.781089	0.20544	0.103312	0.500644	0.920064	0.153051	0.160628	0.0908916	0.286041	0.0940163	-0.0726416	0.5691	0.982047	0.127044	0.123565	0.346225	0.940581	0.130871	0.104593	0.627164
s__Megamonas_funiformis	0.0781362	0.0358785	0.007814394083710804;0.14845804807459395	0.0294208	0.108553	0.00587222	0.262189	791	0.143869	371	421	0.3354	0.127716	0.841075	0.206656	-0.0512212	0.470646	0.850281	0.0633193	0.351496	0.0651401	0.357402	0.188772	0.191055	0.331553	0.934301	0.189428	-0.0303024	0.883076	0.954436	0.20523	-0.075697	0.621579	0.920064	0.153004	0.0890115	0.34828	0.553972	0.0939116	0.203551	0.111415	0.780287	0.127331	-0.0102355	0.937748	0.990652	0.130747	0.647403	0.0033721
s__Propionibacterium_freudenreichii	0.0769175	0.0323173	0.013575659359880685;0.14025930955776972	0.0173091	0.0733496	0.00302272	0.0988486	82	0.0148956	37	45	-0.291531	0.184845	0.841075	0.206305	0.105983	0.135678	0.552654	0.0633534	0.271635	0.152814	0.357402	0.188193	-0.0539095	0.783678	0.934301	0.189031	0.29436	0.155354	0.757933	0.206327	0.0489253	0.749647	0.920064	0.152972	0.120245	0.205322	0.401268	0.0939499	-0.012959	0.919068	0.982047	0.127004	-0.0374108	0.775312	0.982216	0.130758	0.435041	0.0457559
s__Blautia_hansenii	0.0768264	0.0363958	0.005490602639389108;0.14816218664983322	0.0347845	0.124065	0.00634095	0.261088	234	0.0425068	117	117	0.133337	0.542677	0.98247	0.205446	0.0794274	0.263356	0.651356	0.0633339	0.101004	0.593531	0.830168	0.187451	0.224148	0.255017	0.934301	0.18959	-0.0808053	0.695028	0.890861	0.205302	0.123865	0.419541	0.920064	0.153096	0.0825032	0.384622	0.582653	0.093905	0.242198	0.0584809	0.780287	0.127467	0.0359801	0.783686	0.982216	0.130757	0.435041	0.0457559
s__Candidatus_Stoquefichus_sp_KLE1796	0.0766128	0.0355542	0.0069265294635586505;0.146299063328316	0.0311762	0.11308	0.00558506	0.288395	91	0.0165304	45	46	0.209612	0.339277	0.907565	0.205781	0.116458	0.101138	0.49755	0.0633626	0.271635	0.152814	0.357402	0.188193	-0.1863	0.343679	0.934301	0.189407	0.159209	0.44041	0.757933	0.205543	0.167582	0.275167	0.920064	0.153217	0.144691	0.127655	0.330111	0.0939878	0.0862452	0.499096	0.959641	0.127061	0.0765394	0.559349	0.982216	0.130794	0.435041	0.0457559
s__Peptoniphilus_lacrimalis	0.0765819	0.0521547	-0.025641395569100653;0.17880511499431345	0.142007	0.31162	0.0272212	0.663857	118	0.0214351	32	86	-0.246107	0.262322	0.850559	0.205994	-0.147817	0.0375311	0.303081	0.0633954	0.271635	0.152814	0.357402	0.188193	0.145702	0.458594	0.934301	0.189248	0.159209	0.44041	0.757933	0.205543	0.0489253	0.749647	0.920064	0.152972	0.383786	6.0729e-05	0.000928293	0.0947253	0.23975	0.0610567	0.780287	0.127458	-0.0351965	0.788282	0.982216	0.130757	0.435041	0.0457559
s__Streptococcus_anginosus_group	-0.0764925	0.029807	-0.13491434811467973;-0.018070741026450315	0.0102802	0.0505741	0.00141083	0.114917	575	0.104451	203	372	-0.0933913	0.669663	0.98247	0.20533	-0.199775	0.00497692	0.125301	0.0634667	-0.104244	0.581757	0.824477	0.187459	0.0671612	0.732366	0.934301	0.18905	-0.0757899	0.713077	0.900286	0.205292	0.0492618	0.747984	0.920064	0.152972	0.0421879	0.656529	0.826455	0.0938755	-0.0871252	0.494731	0.959641	0.127062	0.0107042	0.934904	0.990652	0.130747	0.435041	0.0457559
s__Veillonella_rogosae	0.0755164	0.0270691	0.022460915258156383;0.12857187088528055	0.00527469	0.0313792	0	0	225	0.0408719	106	119	-0.3186	0.147683	0.841075	0.206516	0.11014	0.121013	0.539517	0.0633569	0.162489	0.391031	0.670632	0.18764	0.19268	0.327477	0.934301	0.189435	0.231076	0.263672	0.757933	0.205902	-0.0364729	0.811956	0.927728	0.152962	0.143503	0.130803	0.333237	0.0939858	0.167831	0.18898	0.848004	0.127226	0.00337072	0.979481	0.999974	0.130747	0.320527	0.138926
s__Eubacterium_ramulus	0.0754379	0.0309387	0.014798070193892801;0.1360776322563913	0.0147564	0.0657889	0.00209754	0.108714	4331	0.786739	1747	2584	-0.146619	0.503324	0.98247	0.205494	-0.000762123	0.991434	0.993756	0.063309	0.0643045	0.733911	0.918462	0.18738	0.108885	0.579447	0.934301	0.189137	0.156486	0.448244	0.761303	0.205532	0.250786	0.103214	0.920064	0.153549	0.0853107	0.368668	0.565555	0.0939078	-0.198593	0.120356	0.780287	0.127315	0.149028	0.256144	0.940581	0.130928	-0.103324	0.631346
s__Veillonella_sp_T11011_6	0.0753545	0.0384545	-1.6274537606941752e-05;0.15072527611988723	0.0500453	0.154145	0.00835426	0.246794	461	0.0837421	225	236	-0.351418	0.110727	0.841075	0.206796	0.0272534	0.701062	0.913851	0.0633119	0.367227	0.0541675	0.357402	0.188904	0.112769	0.566015	0.934301	0.189147	0.144927	0.482374	0.774662	0.205487	0.368943	0.0170188	0.910507	0.154245	0.182976	0.0542253	0.221033	0.0940613	-0.0381701	0.764745	0.982047	0.127014	0.10603	0.418817	0.982216	0.130838	-0.0958797	0.656098
s__Acidaminococcus_fermentans	0.0750734	0.0395879	-0.002518908199976619;0.1526656298410331	0.0579109	0.168037	0.00955802	0.295807	135	0.0245232	66	69	-0.00921648	0.966402	0.98247	0.205219	-0.00141653	0.98408	0.993364	0.063309	0.271635	0.152814	0.357402	0.188193	-0.0539095	0.783678	0.934301	0.189031	0.226177	0.273863	0.757933	0.205873	-0.160977	0.294464	0.920064	0.153197	0.253474	0.00777438	0.0536683	0.0942413	0.0399055	0.754388	0.982047	0.127015	0.0489499	0.708814	0.982216	0.130766	0.440685	0.0430803
s__Haemophilus_sputorum	0.0750637	0.0403588	-0.004039678616637385;0.15416699748205337	0.0628988	0.17519	0.0104207	0.385095	107	0.0194369	49	58	-0.00921648	0.966402	0.98247	0.205219	0.0172467	0.808052	0.959772	0.0633101	0.271635	0.152814	0.357402	0.188193	0.0259433	0.89488	0.967525	0.189005	-0.0832085	0.68644	0.890861	0.205307	0.316381	0.040276	0.920064	0.153903	0.189306	0.0464439	0.204928	0.0940751	0.143661	0.260608	0.884455	0.127166	-0.158922	0.226008	0.940581	0.130953	0.435041	0.0457559
s__Asaccharobacter_celatus	-0.0749316	0.0352195	-0.14396185966074182;-0.005901291997732996	0.0333738	0.120034	0.0052942	0.187649	3836	0.696821	1456	2380	-0.356851	0.105395	0.841075	0.206845	-0.0873159	0.218885	0.616334	0.0633391	-0.312681	0.100331	0.357402	0.188473	-0.0985415	0.615942	0.934301	0.189112	-0.183884	0.373149	0.757933	0.205651	-0.183424	0.232485	0.920064	0.15327	0.0198443	0.834292	0.928297	0.0938674	-0.0814845	0.52306	0.959641	0.127055	0.286419	0.0296832	0.781639	0.131415	0.154769	0.472676
s__Collinsella_intestinalis	0.0747312	0.0299723	0.015985601798320676;0.13347683946131778	0.0126545	0.059518	0.00150709	0.161823	2582	0.469028	1111	1471	-0.0553593	0.800297	0.98247	0.205257	-0.0953281	0.179524	0.608346	0.0633449	0.0986243	0.602252	0.834792	0.187445	0.144183	0.463281	0.934301	0.189243	0.0827167	0.688195	0.890861	0.205306	-0.0552654	0.718517	0.920064	0.152978	0.171657	0.0708575	0.249647	0.0940378	0.00281429	0.982395	0.996363	0.127002	0.257298	0.0505652	0.931823	0.131286	0.308598	0.154039
s__Eubacterium_sp_CAG_180	0.074699	0.0470238	-0.017467552722525606;0.16686555291924943	0.112165	0.275236	0.0190781	0.404189	1711	0.310808	738	973	0.363398	0.0992459	0.841075	0.206905	0.0636034	0.37038	0.74076	0.063325	0.308305	0.10512	0.357402	0.188441	0.163099	0.40688	0.934301	0.189311	0.305367	0.140646	0.748329	0.206411	0.00599929	0.968783	0.984891	0.152949	-0.0783516	0.408976	0.607238	0.0939011	0.164407	0.198132	0.848004	0.127217	0.0971166	0.458939	0.982216	0.130824	0.399455	0.0661179
s__Parabacteroides_merdae	0.0746342	0.0270749	0.021567297715840865;0.12770104869374832	0.00584097	0.0337829	0	0	4010	0.728429	1661	2349	0.402426	0.0683725	0.830672	0.207285	0.0709238	0.317887	0.70288	0.0633289	-0.340164	0.0741482	0.357402	0.188681	-0.0495406	0.800818	0.939584	0.189026	-0.0414822	0.840448	0.941246	0.20524	-0.12081	0.431079	0.920064	0.153088	0.106966	0.259792	0.453841	0.0939322	0.0370564	0.771414	0.982047	0.127013	0.283979	0.0310873	0.781639	0.131404	-0.177608	0.410109
g__Methanosphaera	0.0745197	0.0376336	0.0007577962667017907;0.14828161567441744	0.0476882	0.0979895	0.00752462	0.199202	415	0.075386	173	242	0.245708	0.26309	0.680406	0.205991	0.127619	0.0724575	0.282468	0.0633734	-0.274309	0.148849	0.348865	0.18821	-0.300863	0.12746	0.771759	0.190063	-0.0419413	0.838707	0.953076	0.205241	0.0251275	0.869804	0.942017	0.152955	0.131332	0.166641	0.328578	0.0939662	0.0796135	0.532639	0.879873	0.127052	-0.04156	0.75118	0.908685	0.130761	0.457153	0.0360282
s__Alistipes_indistinctus	-0.0741092	0.0270608	-0.1271484428444406;-0.021069991890452985	0.00616984	0.0351965	0	0	2642	0.479927	982	1660	-0.178276	0.416046	0.978344	0.205625	-0.0638171	0.368775	0.74076	0.0633251	0.0322581	0.864573	0.987481	0.187344	-0.0469769	0.810923	0.939584	0.189023	-0.152473	0.459933	0.767793	0.205516	-0.161417	0.293152	0.920064	0.153198	-0.126045	0.18434	0.384866	0.0939583	-0.0349182	0.784265	0.982047	0.127012	-0.176628	0.178594	0.940581	0.131001	-0.182093	0.398436
s__Hafnia_paralvei	0.0740991	0.0500455	-0.023990092342506902;0.17218825715313646	0.138704	0.309194	0.0237398	0.565552	61	0.0110808	30	31	-0.00921648	0.966402	0.98247	0.205219	0.201667	0.00458229	0.125301	0.0634697	0.271635	0.152814	0.357402	0.188193	-0.288308	0.143954	0.934301	0.189976	0.138158	0.503012	0.777619	0.205463	0.0816339	0.594521	0.920064	0.153013	0.383786	6.0729e-05	0.000928293	0.0947253	-0.218225	0.0880155	0.780287	0.12738	-0.181485	0.166992	0.940581	0.131015	0.435041	0.0457559
s__Agathobaculum_butyriciproducens	0.0738529	0.0453301	-0.014994109235075131;0.16269983822464132	0.103266	0.256963	0.0166776	0.433454	5094	0.925341	2050	3044	0.307265	0.162471	0.841075	0.206426	0.121255	0.0878603	0.458588	0.0633671	0.214723	0.257602	0.498885	0.18787	-0.0895582	0.648442	0.934301	0.189092	-0.278409	0.178737	0.757933	0.20621	0.254155	0.0987007	0.920064	0.153565	0.173899	0.0672646	0.249355	0.0940423	-0.155868	0.222364	0.862242	0.127195	-0.0273773	0.834535	0.990652	0.130753	-0.0501691	0.815678
s__Clostridium_clostridioforme	-0.0729038	0.0270739	-0.12596866850798752;-0.019838936847127037	0.00708612	0.0388828	0	0	614	0.111535	221	393	-0.307017	0.162807	0.841075	0.206424	-0.0257498	0.716821	0.917224	0.0633116	-0.0314295	0.868018	0.987481	0.187343	-0.0805839	0.681601	0.934301	0.189074	-0.258874	0.210886	0.757933	0.206076	-0.060832	0.691566	0.920064	0.152984	0.000782296	0.99342	0.994926	0.0938651	-0.0475168	0.709509	0.982047	0.12702	-0.0331652	0.800233	0.982216	0.130755	-0.303334	0.161102
s__Megasphaera_elsdenii	0.0725724	0.0270739	0.01950762423677002;0.12563725668382306	0.00735051	0.039823	0	0	473	0.0859219	232	241	0.257104	0.241743	0.841075	0.206064	0.0865434	0.222985	0.61637	0.0633386	0.231791	0.221903	0.447994	0.187959	0.12326	0.530509	0.934301	0.189177	0.357184	0.0854882	0.713735	0.206848	-0.0985279	0.520659	0.920064	0.153042	0.18081	0.057128	0.226396	0.0940567	0.112814	0.376782	0.919862	0.127103	-0.0522611	0.690112	0.982216	0.130769	-0.0201471	0.925407
s__Eubacterium_sp_CAG_274	0.0724238	0.0306465	0.01235663516451567;0.13249096781113662	0.018118	0.0760243	0.00191374	0.120215	1729	0.31426	731	999	0.110818	0.612776	0.98247	0.205376	-0.0405323	0.568063	0.885234	0.0633155	-0.143476	0.448655	0.72462	0.187572	0.239885	0.223362	0.934301	0.189676	0.104825	0.611152	0.83859	0.205359	0.175351	0.253604	0.920064	0.153243	-0.0596515	0.529526	0.710462	0.093886	0.121225	0.342306	0.919862	0.127119	0.248572	0.0588436	0.931823	0.13125	0.435041	0.0457559
s__Lactococcus_garvieae	0.0723924	0.0368407	0.00018451583659928605;0.14460020537069113	0.0494133	0.154145	0.00676504	0.314079	77	0.0139873	35	42	-0.106914	0.62533	0.98247	0.205365	0.0713615	0.314911	0.70288	0.0633291	0.271635	0.152814	0.357402	0.188193	-0.0539095	0.783678	0.934301	0.189031	0.147402	0.474948	0.774662	0.205497	-0.041779	0.785233	0.927353	0.152966	0.383786	6.0729e-05	0.000928293	0.0947253	0.212826	0.0961135	0.780287	0.127361	-0.0374108	0.775312	0.982216	0.130758	0.435041	0.0457559
s__Megasphaera_micronuciformis	0.0722446	0.0519281	-0.02953442088569365;0.17402356229665888	0.164152	0.341053	0.0268259	0.53236	102	0.0185286	53	49	-0.00921648	0.966402	0.98247	0.205219	0.104758	0.140252	0.561009	0.0633524	0.422877	0.0270129	0.357402	0.189414	-0.38791	0.0501922	0.934301	0.190766	-0.0484771	0.814008	0.941246	0.205248	0.0289501	0.850218	0.933554	0.152957	0.279266	0.00338847	0.0295972	0.0943215	-0.0422892	0.740235	0.982047	0.127016	-0.0258917	0.843393	0.990652	0.130752	-0.23375	0.279041
g__Desulfovibrionaceae_unclassified	0.0719045	0.0417536	-0.009932480099791571;0.15374144381367194	0.0850484	0.159466	0.0120463	0.424944	703	0.127702	287	416	0.256623	0.242619	0.680406	0.206061	0.137485	0.0530094	0.240952	0.0633837	0.176147	0.352592	0.607918	0.187694	0.0909512	0.643355	0.810952	0.189095	0.387655	0.0623563	0.497371	0.207137	0.325368	0.0349958	0.541786	0.153958	-0.0075403	0.936641	0.982491	0.0938654	-0.0870282	0.495211	0.879873	0.127062	0.0631103	0.630208	0.898316	0.130779	0.457153	0.0360282
s__Olsenella_profusa	0.0714338	0.0270729	0.018370851547399952;0.12449675603833243	0.00832568	0.0439925	0	0	267	0.0485014	128	139	-0.00921648	0.966402	0.98247	0.205219	0.0356679	0.615386	0.885234	0.063314	0.271635	0.152814	0.357402	0.188193	-0.0539095	0.783678	0.934301	0.189031	0.159209	0.44041	0.757933	0.205543	0.0489253	0.749647	0.920064	0.152972	0.0728606	0.442564	0.639448	0.0938962	-0.0781449	0.54022	0.971367	0.127051	0.356756	0.00691973	0.724597	0.131782	0.435041	0.0457559
s__Lactococcus_petauri	0.0709987	0.0276109	0.01688125064783877;0.12511617091909188	0.0101289	0.050409	0.000250118	0.0151281	98	0.0179837	48	51	-0.105776	0.629014	0.98247	0.205362	0.0321491	0.650663	0.886891	0.063313	0.271635	0.152814	0.357402	0.188193	0.0989315	0.614547	0.934301	0.189113	0.0991875	0.630429	0.852297	0.205344	0.0414157	0.787055	0.927353	0.152965	0.21985	0.02084	0.116095	0.0941482	0.213667	0.0948127	0.780287	0.127364	-0.120338	0.35894	0.940581	0.130865	0.435041	0.0457559
s__Clostridium_disporicum	0.0706391	0.0624453	-0.05175376415243044;0.19303188691846485	0.257965	0.458872	0.046979	0.62901	1499	0.272298	589	910	-0.231766	0.290964	0.86442	0.205906	0.0903601	0.203256	0.608346	0.0633413	-0.643638	0.0009037	0.111344	0.192121	0.0509065	0.795449	0.937884	0.189028	-0.106299	0.606154	0.83859	0.205363	0.184303	0.230263	0.920064	0.153273	-0.182052	0.0554479	0.223884	0.0940593	-0.159855	0.210797	0.862242	0.127205	0.279621	0.0337376	0.781639	0.131384	0.327641	0.130482
s__Atopobium_rimae	0.0701711	0.0400574	-0.008341381802284914;0.1486835416114098	0.0798144	0.208296	0.0100761	0.312534	62	0.0112625	31	31	-0.00921648	0.966402	0.98247	0.205219	0.0356679	0.615386	0.885234	0.063314	0.415946	0.0295661	0.357402	0.189346	-0.259071	0.188751	0.934301	0.189788	-0.226113	0.273996	0.757933	0.205873	0.069001	0.652727	0.920064	0.152995	0.227896	0.016624	0.0974669	0.0941693	0.024832	0.845632	0.982047	0.127007	0.0758959	0.562654	0.982216	0.130794	0.441191	0.0428472
s__Odoribacter_splanchnicus	-0.0699988	0.0445088	-0.15723606351961755;0.017238378923691858	0.115789	0.280234	0.0155653	0.509551	4567	0.829609	1781	2786	0.0874665	0.689472	0.98247	0.205316	0.0863263	0.224147	0.61637	0.0633384	-0.321985	0.0907367	0.357402	0.188541	-0.176554	0.369414	0.934301	0.189365	0.196083	0.342423	0.757933	0.205711	-0.116095	0.449247	0.920064	0.153078	-0.335412	0.000444981	0.0061436	0.0945228	-0.0292398	0.818675	0.982047	0.127009	0.0527057	0.687615	0.982216	0.130769	-0.548213	0.0124133
s__Prevotella_buccalis	-0.069611	0.0453609	-0.15851831335900207;0.019296353209669923	0.124881	0.288914	0.0167242	0.483928	241	0.0437784	66	175	-0.194913	0.374065	0.947336	0.205705	-0.144868	0.041497	0.317487	0.0633919	-0.256026	0.177593	0.385836	0.188097	-0.128799	0.512234	0.934301	0.189193	-0.475617	0.0228492	0.486623	0.208099	-0.137784	0.369332	0.920064	0.15313	0.272719	0.00420918	0.0339911	0.0943004	-0.00322359	0.979835	0.996127	0.127002	-0.0632044	0.629698	0.982216	0.130779	0.380802	0.0795318
s__Citrobacter_braakii	0.0696	0.0345546	0.0018729397896774386;0.13732698537813054	0.0439883	0.143717	0.00473744	0.284747	67	0.0121708	31	36	-0.00921648	0.966402	0.98247	0.205219	0.0748955	0.291557	0.677342	0.0633311	0.271635	0.152814	0.357402	0.188193	0.19849	0.313167	0.934301	0.189462	0.249253	0.2282	0.757933	0.206013	-0.030727	0.841145	0.932154	0.152958	0.292555	0.00215407	0.0209532	0.0943659	0.176878	0.166315	0.840866	0.12725	-0.0374108	0.775312	0.982216	0.130758	0.435041	0.0457559
g__Monoglobus	-0.069564	0.056373	-0.1800550888963972;0.04092702510321561	0.217204	0.325085	0.0347725	0.526831	853	0.15495	265	588	-0.332711	0.13076	0.680406	0.206633	-0.167278	0.0186196	0.171899	0.0634196	-0.289173	0.12825	0.305356	0.188308	0.398984	0.0440927	0.579187	0.190868	-0.355012	0.0873772	0.505452	0.206828	-0.0184244	0.904337	0.942017	0.152952	-0.0700317	0.460469	0.603974	0.0938939	-0.358615	0.00527918	0.395938	0.128019	0.0040718	0.975214	0.986359	0.130747	0.457153	0.0360282
s__Bacteroides_sp_CAG_462	0.0688848	0.0358035	-0.0012900423079024725;0.1390595700506279	0.0543585	0.161711	0.00580957	0.245683	67	0.0121708	34	33	0.261417	0.233996	0.841075	0.206093	0.0238794	0.736595	0.924969	0.0633112	0.271635	0.152814	0.357402	0.188193	-0.0539095	0.783678	0.934301	0.189031	-0.0581739	0.777715	0.929782	0.205262	0.0489253	0.749647	0.920064	0.152972	0.293459	0.00208743	0.0209532	0.094369	-0.116734	0.360453	0.919862	0.12711	0.0356187	0.785805	0.982216	0.130757	-0.111683	0.604044
s__Aeriscardovia_aeriphila	0.0682416	0.0276331	0.014080735264557595;0.122402449813161	0.0135279	0.0622575	0.000260998	0.0186172	1193	0.216712	527	666	-0.00921648	0.966402	0.98247	0.205219	0.0356679	0.615386	0.885234	0.063314	-0.0121854	0.948627	0.996701	0.187333	0.142339	0.469003	0.934301	0.189236	0.134401	0.514668	0.781089	0.20545	-0.0693929	0.650887	0.920064	0.152995	0.112653	0.235349	0.430467	0.0939395	0.00969784	0.939389	0.982047	0.127003	0.108132	0.409666	0.975301	0.130842	0.435041	0.0457559
s__Streptococcus_pasteurianus	0.0677633	0.0342813	0.0005719341803887418;0.13495460236061396	0.0480774	0.152423	0.00451107	0.180214	67	0.0121708	37	30	0.308277	0.161105	0.841075	0.206434	0.0458035	0.518837	0.883386	0.0633173	0.303655	0.110408	0.357402	0.188408	0.0608763	0.756567	0.934301	0.189041	-0.262921	0.203898	0.757933	0.206103	0.153129	0.318559	0.920064	0.153173	0.128703	0.175275	0.369545	0.0939622	0.0989684	0.438038	0.919862	0.12708	-0.0374108	0.775312	0.982216	0.130758	0.435041	0.0457559
s__Parasutterella_excrementihominis	-0.0669795	0.0328186	-0.13130389905858142;-0.002655058609950578	0.0412607	0.139052	0.0033879	0.264214	2925	0.531335	1097	1828	-0.0260894	0.905092	0.98247	0.205227	0.0606039	0.393363	0.768765	0.0633235	-0.271854	0.152486	0.357402	0.188195	-0.140769	0.473909	0.934301	0.189231	0.0700178	0.734053	0.908019	0.205281	0.09784	0.523571	0.920064	0.153041	-0.184405	0.0523799	0.218753	0.0940644	-0.0377509	0.767253	0.982047	0.127013	-0.106636	0.416168	0.982216	0.130839	-0.375795	0.0834936
s__Bacteroides_thetaiotaomicron	-0.0669032	0.0493437	-0.163616906539795;0.02981049639617546	0.175144	0.349504	0.0226046	0.45072	4381	0.795822	1744	2637	-0.0657106	0.763993	0.98247	0.205274	-0.007053	0.92086	0.966743	0.0633092	-0.112932	0.550736	0.796334	0.187481	-0.521162	0.00897977	0.640557	0.192179	-0.305305	0.140726	0.748329	0.20641	-0.308407	0.0455179	0.920064	0.153856	-0.0676752	0.475689	0.67193	0.093892	-0.194186	0.128769	0.780287	0.127301	-0.0266721	0.838737	0.990652	0.130752	-0.585635	0.00772184
s__Gardnerella_vaginalis	-0.0668641	0.0300836	-0.12582803897598432;-0.007900141415936236	0.0262424	0.101187	0.00157454	0.111225	72	0.013079	8	64	-0.00921648	0.966402	0.98247	0.205219	-0.181959	0.0104995	0.21399	0.0634398	-0.118414	0.531595	0.782179	0.187496	-0.217999	0.268207	0.934301	0.189558	0.159209	0.44041	0.757933	0.205543	0.0471138	0.75862	0.920064	0.15297	0.0886995	0.34997	0.553972	0.0939113	-0.116165	0.362796	0.919862	0.127109	-0.0128358	0.921979	0.990652	0.130748	0.435041	0.0457559
s__Collinsella_massiliensis	0.0667161	0.0466002	-0.02462034257734083;0.15805263425220933	0.152238	0.322565	0.0184837	0.547855	315	0.0572207	122	193	-0.00921648	0.966402	0.98247	0.205219	0.0356679	0.615386	0.885234	0.063314	0.271635	0.152814	0.357402	0.188193	-0.0539095	0.783678	0.934301	0.189031	0.159209	0.44041	0.757933	0.205543	-0.211323	0.169245	0.920064	0.153375	0.383786	6.0729e-05	0.000928293	0.0947253	0.112811	0.376793	0.919862	0.127103	-0.0374108	0.775312	0.982216	0.130758	0.435041	0.0457559
g__Pseudoflavonifractor	-0.0666741	0.0490201	-0.16275344451809576;0.029405288171809055	0.173786	0.2803	0.0221003	0.406453	708	0.12861	218	490	-0.223117	0.309236	0.713621	0.205856	-0.0259485	0.714732	0.850872	0.0633116	0.0788752	0.676754	0.818654	0.187404	-0.286462	0.146512	0.771759	0.189964	-0.05171	0.801859	0.926758	0.205252	-0.201206	0.190477	0.731512	0.153336	-0.082963	0.38198	0.556916	0.0939055	0.0874271	0.493239	0.879873	0.127063	-0.20326	0.12188	0.651871	0.131084	0.457153	0.0360282
s__[Collinsella]_massiliensis	0.0664958	0.0270698	0.013438968698592402;0.11955254171438026	0.0140315	0.063888	0	0	2692	0.48901	1121	1571	-0.211171	0.335714	0.907565	0.205789	0.107349	0.130713	0.552654	0.0633545	0.00941067	0.960314	0.996701	0.187332	-0.0181777	0.926235	0.969263	0.189001	-0.472	0.0238764	0.486623	0.208056	0.0489253	0.749647	0.920064	0.152972	0.129405	0.172936	0.368242	0.0939633	-0.012959	0.919068	0.982047	0.127004	0.174644	0.183504	0.940581	0.130995	0.255472	0.2371
s__Streptococcus_salivarius	-0.0656526	0.0424228	-0.14880130690183624;0.017496103451766137	0.121724	0.286252	0.0128774	0.387664	4602	0.835967	1808	2794	-0.106047	0.628135	0.98247	0.205362	-0.0808723	0.254775	0.645229	0.0633348	-0.242907	0.200671	0.410944	0.188021	0.0728852	0.710557	0.934301	0.18906	0.211262	0.306553	0.757933	0.20579	-0.0404475	0.791916	0.927353	0.152965	-0.153293	0.106586	0.302111	0.0940029	0.0411654	0.746897	0.982047	0.127016	-0.0479295	0.714614	0.982216	0.130765	0.0491003	0.819535
s__Ruminococcus_sp_CAG_579	0.0654996	0.0302806	0.006149599305128997;0.12484965806449393	0.0305345	0.111699	0.00169094	0.0822988	110	0.0199818	52	58	-0.00921648	0.966402	0.98247	0.205219	0.0833936	0.240272	0.634793	0.0633365	0.271635	0.152814	0.357402	0.188193	0.28238	0.152296	0.934301	0.189937	0.161921	0.432689	0.757933	0.205554	-0.0528139	0.730501	0.920064	0.152976	0.234037	0.0139316	0.0839821	0.0941859	-0.012959	0.919068	0.982047	0.127004	-0.0446649	0.733279	0.982216	0.130763	0.435041	0.0457559
s__Eubacterium_siraeum	-0.0654695	0.0299623	-0.12419566538319252;-0.006743370505683029	0.0288843	0.107743	0.00150106	0.11893	3289	0.597457	1257	2032	0.066322	0.761865	0.98247	0.205275	0.0276603	0.696818	0.913851	0.063312	-0.205543	0.278389	0.533795	0.187825	-0.320689	0.104491	0.934301	0.190208	-0.139415	0.499146	0.777619	0.205467	-0.329573	0.0327375	0.920064	0.153984	-0.122125	0.198337	0.394829	0.0939526	-0.0615311	0.629567	0.982047	0.127032	-0.0966591	0.461055	0.982216	0.130823	0.0402737	0.851551
s__Enterorhabdus_caecimuris	-0.0653833	0.0423359	-0.1483616667463913;0.017595016026351717	0.122493	0.286486	0.0127572	0.322731	2121	0.385286	818	1303	-0.418764	0.058075	0.819551	0.207455	-0.0606361	0.393112	0.768765	0.0633235	-0.0105658	0.955447	0.996701	0.187333	-0.175979	0.370967	0.934301	0.189363	-0.196427	0.341581	0.757933	0.205712	-0.214932	0.16212	0.920064	0.15339	0.0140143	0.882546	0.929337	0.0938663	-0.0220495	0.862746	0.982047	0.127006	0.28034	0.0332873	0.781639	0.131387	0.400458	0.0654533
s__Prevotella_sp_CAG_1124	0.0651613	0.0426059	-0.01834629589892027;0.14866890059879323	0.126166	0.290318	0.013099	0.421249	58	0.0105359	23	35	-0.00921648	0.966402	0.98247	0.205219	0.02087	0.768776	0.951227	0.0633107	0.271635	0.152814	0.357402	0.188193	-0.0539095	0.783678	0.934301	0.189031	0.159209	0.44041	0.757933	0.205543	-0.0805134	0.599587	0.920064	0.153011	0.383786	6.0729e-05	0.000928293	0.0947253	-0.139626	0.274203	0.896941	0.127157	0.0769855	0.557064	0.982216	0.130795	0.435041	0.0457559
s__Haemophilus_parainfluenzae	0.0651035	0.0489587	-0.030855635199677947;0.16106256044810374	0.183597	0.360456	0.0220094	0.484831	2034	0.369482	851	1183	0.105922	0.62854	0.98247	0.205362	0.102399	0.149392	0.582083	0.0633504	0.311964	0.101104	0.357402	0.188467	0.332511	0.0924623	0.934301	0.190299	0.342769	0.0986702	0.713735	0.20672	0.183368	0.232627	0.920064	0.15327	-0.132814	0.161917	0.359857	0.0939685	0.190256	0.136652	0.790364	0.127289	-0.131711	0.315424	0.940581	0.130888	-0.319013	0.140777
g__Asaccharobacter	-0.0649027	0.0354307	-0.13434694482856696;0.004541551886293724	0.0669784	0.128805	0.00547886	0.192084	3836	0.696821	1456	2380	-0.358976	0.103366	0.680406	0.206864	-0.0779176	0.272534	0.477809	0.063333	-0.296046	0.119517	0.301354	0.188355	-0.0786041	0.689005	0.833473	0.18907	-0.170211	0.409587	0.720545	0.205589	-0.179446	0.242727	0.731512	0.153257	0.0397387	0.675291	0.797588	0.0938744	-0.0892805	0.484129	0.879873	0.127065	0.290248	0.0275905	0.512837	0.131433	0.189194	0.380379
s__Succinatimonas_hippei	0.0647238	0.0348176	-0.003518668331843916;0.13296626541120002	0.0630357	0.17519	0.00495411	0.192985	116	0.0210718	51	65	-0.121524	0.578941	0.98247	0.205408	-0.00661164	0.925797	0.966743	0.0633091	0.271635	0.152814	0.357402	0.188193	-0.0539095	0.783678	0.934301	0.189031	0.159209	0.44041	0.757933	0.205543	0.0261226	0.864698	0.937881	0.152956	0.149541	0.115409	0.314617	0.0939962	0.174552	0.171936	0.845848	0.127244	0.0861432	0.511183	0.982216	0.130807	0.435041	0.0457559
s__Methanosphaera_stadtmanae	0.0644317	0.0423597	-0.018593272345796608;0.14745662719605063	0.128244	0.293522	0.0127846	0.31389	385	0.0701181	162	224	0.242001	0.270313	0.853342	0.205968	0.136952	0.0539356	0.354008	0.0633831	-0.308439	0.104971	0.357402	0.188442	-0.380233	0.0548298	0.934301	0.190697	-0.0965783	0.63944	0.855251	0.205338	0.0717589	0.63982	0.920064	0.152998	0.0974588	0.304494	0.513085	0.0939208	0.106445	0.40427	0.919862	0.127092	-0.0351604	0.788494	0.982216	0.130757	0.435041	0.0457559
g__Scardovia	0.064253	0.0305235	0.004427029860620775;0.12407899051641771	0.0352881	0.0767132	0.00183917	0.0892237	96	0.0174387	41	55	0.0130402	0.952477	0.973033	0.20522	0.0596042	0.401212	0.601817	0.063323	-0.19443	0.305069	0.551329	0.187774	0.109006	0.579028	0.783741	0.189137	-0.22984	0.266217	0.596009	0.205895	0.19518	0.20403	0.731512	0.153313	0.184148	0.0527076	0.149172	0.0940638	-0.133387	0.296167	0.837819	0.127143	-0.0539839	0.680456	0.898316	0.13077	0.383745	0.0772761
s__Eubacterium_ventriosum	0.0641064	0.0379034	-0.010184226970859467;0.13839709443060358	0.0907774	0.231266	0.00780053	0.235908	3697	0.671571	1513	2184	-0.0727679	0.739535	0.98247	0.205286	0.12659	0.0747863	0.410366	0.0633723	-0.29052	0.1265	0.357402	0.188317	-0.120968	0.538167	0.934301	0.18917	0.0194104	0.924942	0.980322	0.205223	0.176806	0.249701	0.920064	0.153248	0.202643	0.0330933	0.168517	0.0941057	0.0646967	0.612058	0.982047	0.127035	0.20292	0.122502	0.940581	0.131083	0.09548	0.657438
s__Fusobacterium_nucleatum	0.0640247	0.0536967	-0.041220778226597504;0.1692701842352441	0.233128	0.436456	0.0299071	0.700429	58	0.0105359	16	42	-0.00921648	0.966402	0.98247	0.205219	-0.0914238	0.197991	0.608346	0.063342	0.271635	0.152814	0.357402	0.188193	-0.284514	0.149251	0.934301	0.189951	0.159209	0.44041	0.757933	0.205543	0.21612	0.159826	0.920064	0.153395	0.383786	6.0729e-05	0.000928293	0.0947253	0.0291034	0.819505	0.982047	0.127009	-0.138395	0.291549	0.940581	0.130903	0.435041	0.0457559
s__Prevotella_sp_CAG_520	0.0639349	0.0305762	0.004005583274926901;0.12386425234344173	0.0365278	0.127105	0.00187276	0.134495	395	0.0719346	191	205	0.073521	0.736941	0.98247	0.205287	0.180021	0.0113493	0.216034	0.0634371	0.205123	0.279369	0.533795	0.187823	-0.0894963	0.648668	0.934301	0.189092	0.244335	0.237437	0.757933	0.205982	0.0636455	0.67809	0.920064	0.152988	-0.149114	0.116448	0.315441	0.0939955	0.104403	0.413335	0.919862	0.127089	0.0153193	0.906947	0.990652	0.130748	0.52313	0.016863
g__Lactonifactor	0.0637816	0.0385154	-0.011708509613204313;0.1392718081659815	0.0977209	0.176604	0.0084185	0.347452	160	0.0290645	59	101	0.0127392	0.953573	0.973033	0.20522	-0.0142293	0.841139	0.894829	0.0633098	0.380407	0.0462183	0.173001	0.189018	0.109006	0.579028	0.783741	0.189137	0.196348	0.341773	0.657256	0.205712	-0.0192703	0.899967	0.942017	0.152953	0.0718889	0.448669	0.603974	0.0938954	0.257424	0.0444237	0.482814	0.127527	0.120806	0.357078	0.799428	0.130866	0.457153	0.0360282
s__Clostridiales_bacterium_1_7_47FAA	-0.0636887	0.0411165	-0.1442769796791301;0.016899597833973115	0.121386	0.286252	0.0112949	0.407309	146	0.0265213	34	112	-0.305623	0.164704	0.841075	0.206413	-0.103437	0.145318	0.575888	0.0633513	0.271635	0.152814	0.357402	0.188193	-0.0489851	0.803005	0.939584	0.189026	0.0681073	0.741041	0.911396	0.205278	-0.131673	0.390893	0.920064	0.153115	0.118866	0.210556	0.405937	0.093948	-0.0749922	0.556674	0.978448	0.127047	-0.207239	0.114784	0.940581	0.131097	-0.109278	0.611842
g__Haemophilus	0.0633772	0.0436163	-0.022110621029232072;0.14886512194359725	0.146206	0.246414	0.0143807	0.413522	2190	0.39782	906	1284	0.0749695	0.731959	0.973033	0.20529	0.130844	0.0655407	0.273086	0.0633767	0.325074	0.087721	0.244503	0.188565	0.307645	0.119192	0.771759	0.190112	0.333328	0.108165	0.520558	0.206638	0.20499	0.182314	0.719661	0.15335	-0.15356	0.105979	0.239093	0.0940033	0.130814	0.305562	0.837819	0.127138	-0.073803	0.573468	0.898316	0.130791	-0.237551	0.271354
s__Firmicutes_bacterium_CAG_94	-0.0632928	0.046085	-0.1536193521847362;0.02703375459544141	0.16963	0.34374	0.0177291	0.349865	1499	0.272298	522	977	-0.123598	0.572491	0.98247	0.205414	-0.0305781	0.666676	0.89848	0.0633127	-0.302766	0.111442	0.357402	0.188402	-0.0539095	0.783678	0.934301	0.189031	-0.441625	0.0342308	0.584058	0.207705	-0.111931	0.46565	0.920064	0.153069	-0.155072	0.102594	0.298223	0.0940061	0.061815	0.627988	0.982047	0.127033	0.0272117	0.835522	0.990652	0.130753	0.435041	0.0457559
s__Lachnoclostridium_sp_An138	-0.0632134	0.043333	-0.14814608192033124;0.02171919558411682	0.144625	0.312623	0.0140219	0.346621	258	0.0468665	63	195	0.0393114	0.857429	0.98247	0.205238	-0.133878	0.0595415	0.356272	0.0633798	0.00438704	0.981493	0.996968	0.187332	0.0955745	0.626596	0.934301	0.189105	-0.198345	0.336911	0.757933	0.205722	0.148036	0.334875	0.920064	0.153158	-0.122739	0.196095	0.394829	0.0939534	-0.268608	0.0360261	0.780287	0.127574	-0.140944	0.282773	0.940581	0.130909	0.435041	0.0457559
s__Actinomyces_sp_S6_Spd3	0.063088	0.0562993	-0.04725870408162432;0.1734346262361121	0.262466	0.458872	0.0346257	0.601296	141	0.0256131	60	81	-0.00921648	0.966402	0.98247	0.205219	0.00949692	0.893579	0.966743	0.0633093	0.271635	0.152814	0.357402	0.188193	-0.271999	0.1678	0.934301	0.189869	-0.592798	0.00487389	0.231781	0.209677	0.0703998	0.646167	0.920064	0.152996	0.178383	0.0605324	0.233404	0.0940516	0.18475	0.148321	0.813861	0.127273	0.13499	0.303553	0.940581	0.130895	0.413635	0.0572377
s__Alistipes_putredinis	-0.0630092	0.0270726	-0.1160715659581602;-0.009946804853224071	0.0199434	0.0802723	0	0	4479	0.813624	1763	2716	-0.377078	0.0873369	0.841075	0.207034	-0.0362409	0.609722	0.885234	0.0633142	-0.000917243	0.99613	0.999673	0.187331	-0.156196	0.426964	0.934301	0.189285	-0.309765	0.135083	0.748329	0.206445	-0.127931	0.404469	0.920064	0.153105	-0.10954	0.24852	0.443195	0.0939355	-0.175238	0.170264	0.845848	0.127246	0.0471964	0.718791	0.982216	0.130765	-0.547208	0.0125689
s__Raoultella_ornithinolytica	0.0628645	0.0270711	0.00980518063642119;0.11592375319631512	0.0202221	0.0802723	0	0	78	0.0141689	40	38	-0.00921648	0.966402	0.98247	0.205219	0.00273137	0.969309	0.987772	0.063309	0.30477	0.109121	0.357402	0.188416	0.0990458	0.614139	0.934301	0.189113	0.207248	0.315784	0.757933	0.205768	0.2468	0.108765	0.920064	0.15353	0.198175	0.0371428	0.176114	0.0940952	0.0646173	0.612494	0.982047	0.127035	-0.0374108	0.775312	0.982216	0.130758	0.435041	0.0457559
g__Kluyvera	0.0627596	0.0484075	-0.03211902073309947;0.1576382282959764	0.194808	0.304388	0.0211841	0.587622	72	0.013079	26	46	0.0130402	0.952477	0.973033	0.20522	0.0183696	0.795823	0.878358	0.0633103	0.37654	0.0484403	0.173001	0.188984	0.0455425	0.81659	0.900651	0.189022	-0.0674368	0.743499	0.926758	0.205276	-0.153273	0.318105	0.837119	0.153173	0.454844	2.184e-06	3.2764e-05	0.0950711	-0.182602	0.153075	0.647587	0.127267	-0.182211	0.165309	0.729303	0.131017	0.457153	0.0360282
g__Eubacteriaceae_unclassified	0.0624977	0.0270722	0.009436230520888433;0.11555908000581684	0.0209681	0.0515609	0	0	144	0.026158	49	95	0.346688	0.115544	0.680406	0.206754	-0.0232402	0.743395	0.864413	0.0633111	0.121571	0.520731	0.741006	0.187504	0.109006	0.579028	0.783741	0.189137	0.254043	0.219454	0.552878	0.206044	0.0897143	0.558593	0.857475	0.153026	-0.0222418	0.814617	0.898475	0.093868	-0.0714876	0.575249	0.879873	0.127043	0.0844649	0.51944	0.884626	0.130805	0.457153	0.0360282
g__Acidaminococcus	0.0624682	0.0461408	-0.027967787141382337;0.15290428336638295	0.175781	0.280501	0.0178283	0.515209	757	0.137511	341	416	0.0579599	0.791131	0.973033	0.205261	0.0659179	0.353229	0.54338	0.0633261	0.165714	0.381729	0.634563	0.187653	0.154397	0.432293	0.783741	0.189279	-0.364159	0.0796501	0.505452	0.206912	-0.0986327	0.520216	0.857475	0.153042	0.143228	0.13154	0.277902	0.0939854	0.24932	0.0515001	0.482814	0.127495	-0.149936	0.253268	0.748369	0.13093	-0.12508	0.561452
s__Actinomyces_naeslundii	0.0624112	0.0270709	0.009352314041155003;0.11547018145165946	0.02114	0.0830084	0	0	341	0.0619437	155	186	-0.0588953	0.787842	0.98247	0.205263	0.0389856	0.58292	0.885234	0.063315	0.170697	0.367631	0.650189	0.187672	-0.0539095	0.783678	0.934301	0.189031	-0.171691	0.405541	0.757933	0.205596	0.156504	0.308043	0.920064	0.153183	0.136946	0.149283	0.350452	0.0939751	0.227628	0.0752379	0.780287	0.127413	-0.121707	0.353508	0.940581	0.130867	0.435041	0.0457559
s__Lachnoclostridium_sp_An131	-0.0618846	0.0522063	-0.16420901756419656;0.0404397450423549	0.235865	0.437014	0.0272948	0.431754	181	0.0328792	42	139	-0.307807	0.161738	0.841075	0.20643	-0.0367466	0.604742	0.885234	0.0633143	0.271635	0.152814	0.357402	0.188193	-0.0539095	0.783678	0.934301	0.189031	0.144347	0.484125	0.774662	0.205485	0.0678485	0.658153	0.920064	0.152993	-0.11522	0.224865	0.422115	0.093943	-0.0866357	0.497157	0.959641	0.127062	-0.332085	0.0118509	0.724597	0.131645	0.435041	0.0457559
g__Odoribacter	-0.0616087	0.043818	-0.14749186796598646;0.024274531636745547	0.15972	0.260413	0.0146511	0.499663	4570	0.830154	1782	2788	0.0395712	0.856497	0.973033	0.205238	0.0993028	0.162074	0.38252	0.063348	-0.30331	0.110808	0.2916	0.188405	-0.155899	0.427842	0.783741	0.189284	0.219733	0.287676	0.615552	0.205837	-0.109732	0.474444	0.857475	0.153064	-0.317791	0.000869467	0.00686421	0.0944557	-0.0377561	0.767222	0.88556	0.127013	0.0451265	0.73063	0.898316	0.130763	-0.534508	0.0146926
s__Streptococcus_sanguinis	0.0610342	0.0417149	-0.020726971481209305;0.14279542777072388	0.143432	0.31162	0.0119998	0.388048	571	0.103724	237	334	0.210409	0.337452	0.907565	0.205785	0.00952043	0.893317	0.966743	0.0633093	0.196506	0.299958	0.570587	0.187783	-0.228413	0.246141	0.934301	0.189612	-0.232254	0.261262	0.757933	0.205909	0.185232	0.227934	0.920064	0.153277	-0.0172591	0.855624	0.928297	0.0938669	0.155445	0.223619	0.862242	0.127194	-0.0739653	0.572626	0.982216	0.130791	0.408168	0.0605342
s__Escherichia_coli	-0.0606168	0.0402758	-0.13955734203082037;0.018323696161039807	0.132313	0.299629	0.0103234	0.249371	3306	0.600545	1314	1992	0.0588629	0.787956	0.98247	0.205263	-0.0369636	0.602612	0.885234	0.0633144	-0.128858	0.496101	0.766539	0.187526	0.081741	0.677289	0.934301	0.189076	-0.407033	0.0505781	0.676482	0.207332	0.0296299	0.846745	0.933554	0.152957	-0.11808	0.213583	0.407169	0.0939469	-0.0487091	0.702566	0.982047	0.127021	-0.268149	0.0416618	0.84298	0.131333	0.318779	0.141065
g__Campylobacter	0.060463	0.0535773	-0.04454848961786568;0.16547457593464632	0.259101	0.370371	0.0296978	0.650755	280	0.0508629	105	175	-0.2743	0.211923	0.680406	0.206181	-0.0344462	0.627538	0.771564	0.0633137	0.351507	0.0651318	0.207867	0.188773	-0.226422	0.250256	0.783741	0.189602	0.142395	0.490038	0.773745	0.205478	0.18191	0.236346	0.731512	0.153265	0.454844	2.184e-06	3.2764e-05	0.0950711	0.205178	0.1086	0.560685	0.127336	-0.0700322	0.593199	0.898316	0.130787	0.39756	0.0673878
s__Streptococcus_infantis	0.0602121	0.0513468	-0.0404275104795563;0.1608517523304132	0.240933	0.442779	0.0258548	0.551728	452	0.0821072	196	256	0.416598	0.05936	0.819551	0.207432	-0.00680893	0.92359	0.966743	0.0633091	0.22693	0.231683	0.459076	0.187933	-0.152022	0.439388	0.934301	0.18927	-0.159022	0.440947	0.757933	0.205542	0.289207	0.0605629	0.920064	0.153746	-0.13585	0.152559	0.351049	0.0939733	0.20528	0.108425	0.780287	0.127336	-0.307876	0.0195263	0.781639	0.131519	0.435041	0.0457559
s__Klebsiella_aerogenes	0.0598777	0.0270706	0.006819236627777121;0.11293610803615003	0.0269732	0.103076	0	0	68	0.0123524	33	35	-0.00921648	0.966402	0.98247	0.205219	-0.0072109	0.919094	0.966743	0.0633092	0.275906	0.146521	0.357402	0.188221	0.287563	0.144983	0.934301	0.189971	-0.178528	0.387173	0.757933	0.205627	0.0244795	0.873133	0.939775	0.152955	0.167849	0.0773187	0.264739	0.0940302	0.0478331	0.707665	0.982047	0.12702	-0.0374108	0.775312	0.982216	0.130758	-0.409182	0.0599111
s__Bifidobacterium_angulatum	0.0593559	0.0386312	-0.01636129424527876;0.13507315296501218	0.124422	0.288914	0.00854575	0.29413	432	0.0784741	196	236	0.260471	0.235679	0.841075	0.206087	0.156201	0.0279746	0.272511	0.0634054	0.229651	0.22617	0.452021	0.187948	-0.0539095	0.783678	0.934301	0.189031	0.219968	0.287165	0.757933	0.205838	0.0489253	0.749647	0.920064	0.152972	0.173664	0.067635	0.249355	0.0940419	-0.012959	0.919068	0.982047	0.127004	-0.301458	0.0221839	0.781639	0.131487	-0.255461	0.237119
s__Roseburia_sp_CAG_309	-0.0593405	0.0346994	-0.12735125650852136;0.008670345841371378	0.0872419	0.22359	0.0048568	0.136839	1305	0.237057	449	856	-0.0537621	0.80594	0.98247	0.205255	-0.0245008	0.730006	0.921659	0.0633113	-0.120665	0.523836	0.780361	0.187502	-0.405286	0.0409132	0.904082	0.190928	0.26127	0.206727	0.757933	0.206092	0.0489253	0.749647	0.920064	0.152972	-0.109926	0.246857	0.44207	0.093936	-0.126066	0.323411	0.919862	0.127128	-0.17255	0.188793	0.940581	0.13099	0.435041	0.0457559
g__Anaerotignum	0.0590705	0.0452901	-0.029697975505763696;0.14783906260911506	0.192141	0.30338	0.0166186	0.355375	369	0.06703	167	202	0.255909	0.243921	0.680406	0.206056	-0.0103092	0.884539	0.926003	0.0633094	0.0104449	0.955957	0.968875	0.187333	0.185486	0.345782	0.783741	0.189403	-0.182027	0.377975	0.695235	0.205643	-0.0986848	0.519997	0.857475	0.153042	-0.032286	0.733595	0.846455	0.0938712	0.0948491	0.457318	0.879873	0.127074	0.240673	0.067285	0.593691	0.131219	-0.114225	0.59585
s__Clostridium_spiroforme	0.0588798	0.0300964	-0.0001091324324172388;0.11786869765660532	0.0504211	0.154145	0.0015817	0.0967329	1485	0.269755	604	881	-0.0581651	0.790409	0.98247	0.205262	0.0506596	0.475524	0.850281	0.0633191	0.0245595	0.89668	0.992709	0.187339	0.172194	0.381309	0.934301	0.189347	0.079595	0.699368	0.890861	0.205299	-0.0715712	0.640695	0.920064	0.152998	0.184045	0.0528396	0.218753	0.0940636	0.103694	0.41651	0.919862	0.127088	0.244444	0.0631376	0.931823	0.131234	0.435041	0.0457559
g__Klebsiella	0.0587828	0.0270692	0.005727227234622767;0.11183832887304852	0.0298875	0.0669124	0	0	864	0.156948	414	450	-0.191035	0.383606	0.762096	0.205686	0.103291	0.145885	0.365454	0.0633512	0.107148	0.571295	0.77202	0.187466	0.213139	0.278964	0.783741	0.189533	0.0542478	0.792355	0.926758	0.205256	0.0682405	0.656305	0.913161	0.152994	0.0784882	0.40816	0.577585	0.0939012	0.0257398	0.840064	0.919779	0.127007	0.0336907	0.797137	0.924137	0.130756	0.0135789	0.949684
s__Lactobacillus_salivarius	0.0582093	0.0429739	-0.026019595079890927;0.14243822868264028	0.175569	0.349504	0.0135603	0.37605	217	0.0394187	103	114	-0.0923192	0.673231	0.98247	0.205327	0.153714	0.030562	0.272511	0.0634024	0.0345803	0.854929	0.987481	0.187345	0.0411121	0.834155	0.952049	0.189017	0.395009	0.0576397	0.678825	0.20721	0.422149	0.00646165	0.460931	0.154643	0.0408118	0.667045	0.834781	0.0938749	-0.213086	0.0957093	0.780287	0.127362	0.0200891	0.878175	0.990652	0.13075	0.141436	0.511547
g__Parasutterella	-0.0578997	0.0329022	-0.1223879595911431;0.006588643710988794	0.0784501	0.148956	0.00345054	0.263295	2925	0.531335	1097	1828	-0.0246921	0.910153	0.973033	0.205226	0.068581	0.334128	0.52757	0.0633276	-0.243048	0.200411	0.417523	0.188022	-0.124769	0.525495	0.783741	0.189181	0.086212	0.675766	0.890873	0.205313	0.104705	0.494895	0.857475	0.153054	-0.170617	0.0725768	0.187699	0.0940357	-0.0441202	0.729422	0.88498	0.127018	-0.11075	0.39844	0.830084	0.130847	-0.357337	0.0995259
s__Streptococcus_mitis	0.0576462	0.0467056	-0.03389670730610508;0.14918912601223738	0.217111	0.412993	0.0186228	0.476305	982	0.178383	416	566	-0.0243703	0.911319	0.98247	0.205226	-0.123126	0.0830782	0.443479	0.0633689	0.113754	0.547843	0.796334	0.187483	0.17597	0.370991	0.934301	0.189363	0.0293649	0.886668	0.955905	0.205229	0.272451	0.0768964	0.920064	0.153657	0.108845	0.251529	0.4467	0.0939346	0.0286214	0.822444	0.982047	0.127009	-0.120451	0.35849	0.940581	0.130865	0.417325	0.0550998
s__Butyricicoccus_pullicaecorum	0.057601	0.0298513	-0.0009075421034333703;0.11610953312292788	0.0536567	0.161711	0.00143758	0.0722394	85	0.0154405	43	42	0.253893	0.247628	0.841075	0.206043	0.1095	0.123184	0.543534	0.0633564	0.0377548	0.841782	0.984379	0.187348	0.0622906	0.751099	0.934301	0.189043	0.159209	0.44041	0.757933	0.205543	-0.100888	0.510733	0.920064	0.153046	0.101817	0.283406	0.48668	0.0939259	0.302365	0.0184074	0.780287	0.127726	-0.0163899	0.900477	0.990652	0.130749	-0.002787	0.989666
s__Bacteroides_faecis	0.0575465	0.0293688	-1.6425042758436148e-05;0.11510935052316613	0.0500612	0.154145	0.00116259	0.0611334	1011	0.183651	419	592	0.157318	0.472774	0.98247	0.205535	0.10566	0.136872	0.552654	0.0633531	0.0730759	0.6993	0.888674	0.187394	0.00203542	0.991728	0.994531	0.188997	-0.181205	0.380125	0.757933	0.205639	-0.075934	0.620489	0.920064	0.153004	0.232889	0.0144035	0.085621	0.0941828	0.0834593	0.513048	0.959641	0.127057	0.0167847	0.898092	0.990652	0.130749	0.299394	0.166547
s__Desulfovibrionaceae_bacterium	0.0574741	0.0416058	-0.024073289074528596;0.1390215481533534	0.167157	0.342312	0.0118739	0.432859	703	0.127702	287	416	0.256016	0.243726	0.841075	0.206057	0.127564	0.07258	0.406093	0.0633733	0.141431	0.455132	0.732318	0.187566	0.0461355	0.814246	0.939584	0.189022	0.362477	0.0810271	0.713735	0.206897	0.314054	0.0417499	0.920064	0.153889	-0.0340719	0.719467	0.856757	0.0938719	-0.0753722	0.554678	0.978448	0.127047	0.0678833	0.604581	0.982216	0.130784	0.435041	0.0457559
s__Klebsiella_oxytoca	0.0573333	0.0450819	-0.03102724328137476;0.14569392767767575	0.203459	0.393737	0.0163533	0.495524	85	0.0154405	35	50	-0.00921648	0.966402	0.98247	0.205219	0.116804	0.100129	0.49755	0.0633629	-0.0137115	0.942204	0.996701	0.187334	0.0664018	0.735276	0.934301	0.189049	-0.152098	0.461035	0.767793	0.205515	-0.0032496	0.983088	0.987703	0.152949	0.383786	6.0729e-05	0.000928293	0.0947253	-0.00694764	0.956557	0.991221	0.127003	-0.0374108	0.775312	0.982216	0.130758	0.435041	0.0457559
s__Actinomyces_johnsonii	0.057212	0.0382088	-0.01767728667479413;0.13210130778673523	0.134302	0.302533	0.00810773	0.352555	89	0.0163488	42	48	-0.00921648	0.966402	0.98247	0.205219	0.00779949	0.912515	0.966743	0.0633092	0.420694	0.0277955	0.357402	0.189392	-0.0539095	0.783678	0.934301	0.189031	-0.239689	0.246409	0.757933	0.205954	0.155747	0.310383	0.920064	0.153181	0.176587	0.063159	0.241358	0.0940479	0.0743429	0.560093	0.978448	0.127046	-0.0374108	0.775312	0.982216	0.130758	0.435041	0.0457559
s__Enterobacter_mori	0.057021	0.0496458	-0.0402848517355522;0.15432677238704529	0.250739	0.454731	0.0231041	0.557115	82	0.0148956	36	46	0.304162	0.16671	0.841075	0.206401	0.030104	0.671538	0.89848	0.0633125	0.271635	0.152814	0.357402	0.188193	-0.273049	0.16618	0.934301	0.189876	0.373404	0.0724222	0.713735	0.206999	0.064674	0.673189	0.920064	0.152989	0.383786	6.0729e-05	0.000928293	0.0947253	-0.0161761	0.899074	0.982047	0.127004	-0.117627	0.369851	0.940581	0.130859	-0.446897	0.0402918
s__Eubacterium_hallii	0.0567901	0.0344609	-0.010753189834517132;0.12433349027441494	0.099361	0.248693	0.00466099	0.169556	5181	0.941144	2083	3098	-0.0370694	0.865479	0.98247	0.205236	0.0387018	0.585665	0.885234	0.0633149	-0.0548898	0.771679	0.943653	0.187367	0.0551246	0.778929	0.934301	0.189033	0.193724	0.348232	0.757933	0.205699	0.48807	0.00170575	0.358482	0.155209	0.0880568	0.353469	0.553972	0.0939106	-0.0706655	0.579649	0.982047	0.127042	0.0672328	0.608046	0.982216	0.130783	0.118964	0.580712
g__Oscillibacter	-0.0566508	0.0455705	-0.14596897987608606;0.032667446680405915	0.213814	0.324896	0.0170049	0.381885	4521	0.821253	1784	2737	0.300161	0.172302	0.680406	0.206371	-0.021187	0.765366	0.869734	0.0633107	-0.329458	0.0835828	0.244503	0.188598	-0.102573	0.601597	0.789666	0.189121	0.181229	0.380062	0.695235	0.205639	-0.0387383	0.800518	0.942017	0.152963	-0.18742	0.048657	0.140357	0.094071	-0.0841275	0.509683	0.879873	0.127058	-0.0142784	0.913243	0.964694	0.130748	-0.341913	0.114766
s__Holdemania_filiformis	-0.0566131	0.02707	-0.10967033207780659;-0.0035558889839629043	0.0364959	0.127105	0	0	1881	0.341689	695	1186	-0.395364	0.0732741	0.841075	0.207213	-0.0888072	0.211124	0.616334	0.0633402	-0.414602	0.0300848	0.357402	0.189333	-0.171471	0.383305	0.934301	0.189344	-0.183874	0.373177	0.757933	0.205651	-0.0114261	0.940584	0.979489	0.15295	-0.0459503	0.62813	0.795383	0.0938775	-0.119756	0.348173	0.919862	0.127116	-0.0641705	0.624475	0.982216	0.13078	0.435041	0.0457559
s__Denitrobacterium_detoxificans	0.0565457	0.042306	-0.026374100421152458;0.13946557542293045	0.181357	0.359163	0.0127212	0.340488	491	0.0891916	213	278	-0.00921648	0.966402	0.98247	0.205219	0.0356679	0.615386	0.885234	0.063314	0.271635	0.152814	0.357402	0.188193	-0.0539095	0.783678	0.934301	0.189031	0.159209	0.44041	0.757933	0.205543	-0.0703576	0.646365	0.920064	0.152996	-0.136271	0.151296	0.350782	0.093974	-0.012959	0.919068	0.982047	0.127004	0.379404	0.00411517	0.724597	0.131918	0.435041	0.0457559
s__Bacteroides_salyersiae	0.0563111	0.0270626	0.003268460697642535;0.10935376871288582	0.0374546	0.129279	0	0	1439	0.26158	614	826	0.0191628	0.930213	0.98247	0.205223	0.044701	0.528948	0.885234	0.0633169	0.0745752	0.693444	0.88696	0.187397	0.183938	0.349806	0.934301	0.189396	0.38514	0.0640423	0.695782	0.207112	0.0523848	0.732606	0.920064	0.152975	-0.0104191	0.912536	0.947974	0.0938657	0.0295215	0.816959	0.982047	0.127009	-0.162515	0.215719	0.940581	0.130962	-0.0936936	0.663443
g__Ruminococcus	-0.0563098	0.0379706	-0.1307321257216859;0.018112491355060906	0.138078	0.23536	0.0078641	0.304939	5120	0.930064	2035	3085	-0.0481921	0.825698	0.973033	0.205248	0.0878233	0.216221	0.438286	0.0633395	-0.265948	0.161514	0.356281	0.188158	0.016357	0.933605	0.958439	0.189	-0.319047	0.12391	0.520558	0.20652	0.00394151	0.979487	0.992904	0.152949	-0.126991	0.181076	0.335325	0.0939597	-0.051218	0.688036	0.879873	0.127023	-0.164822	0.209294	0.748369	0.130968	-0.565943	0.00993906
g__Solobacterium	0.0560037	0.0451106	-0.03241321589029274;0.14442052126634053	0.214431	0.324896	0.0163819	0.528163	134	0.0243415	52	82	0.0130402	0.952477	0.973033	0.20522	-0.120091	0.0909456	0.324806	0.063366	0.161666	0.393429	0.634563	0.187637	-0.131627	0.503033	0.783741	0.189202	-0.0550131	0.789496	0.926758	0.205257	0.175573	0.253005	0.731512	0.153243	0.233584	0.014116	0.0588166	0.0941847	0.223215	0.0810317	0.528468	0.127397	-0.0163494	0.900722	0.958214	0.130749	0.0279774	0.896559
s__Lactobacillus_plantarum	0.0554069	0.0270684	0.002352846846954325;0.10846099543750909	0.0406657	0.138134	0	0	71	0.0128974	29	42	-0.02062	0.924921	0.98247	0.205224	-0.0139139	0.844614	0.965438	0.0633097	0.271635	0.152814	0.357402	0.188193	-0.0539095	0.783678	0.934301	0.189031	0.159209	0.44041	0.757933	0.205543	-0.078179	0.610201	0.920064	0.153007	0.171118	0.0717444	0.249647	0.0940367	-0.0441783	0.72908	0.982047	0.127018	-0.0374108	0.775312	0.982216	0.130758	0.435041	0.0457559
s__Clostridium_paraputrificum	0.0551953	0.0321682	-0.007854369819268965;0.11824495239362595	0.0861924	0.222812	0.0029219	0.160716	173	0.031426	77	96	0.182077	0.406213	0.972767	0.205643	0.09321	0.189377	0.608346	0.0633433	0.0779274	0.68042	0.879818	0.187403	0.0863809	0.660105	0.934301	0.189085	-0.0595708	0.772525	0.928783	0.205264	-0.0275692	0.857284	0.934768	0.152956	-0.0727982	0.442955	0.639448	0.0938962	-0.0976714	0.444057	0.919862	0.127078	-0.117118	0.371919	0.940581	0.130859	0.435041	0.0457559
s__Blautia_producta	-0.0549181	0.027068	-0.10797150026152504;-0.0018647507683442338	0.0424694	0.1401	0	0	340	0.061762	122	218	-0.158614	0.469145	0.98247	0.205541	-0.0300824	0.671761	0.89848	0.0633125	-0.0821541	0.664134	0.870597	0.18741	-0.00448871	0.98176	0.991022	0.188997	-0.456589	0.0287225	0.534487	0.207875	-0.143052	0.351358	0.920064	0.153145	0.0764522	0.420419	0.62048	0.0938994	0.02387	0.851541	0.982047	0.127007	0.0232497	0.859196	0.990652	0.130751	-0.0903748	0.674655
s__Butyrivibrio_crossotus	0.0548987	0.0270695	0.0018424449620203925;0.10795488421050628	0.0425538	0.1401	0	0	783	0.142234	338	445	0.0432656	0.843269	0.98247	0.205242	-0.0016074	0.981935	0.993364	0.063309	0.156868	0.407574	0.687832	0.187619	-0.0810428	0.67989	0.934301	0.189075	0.265143	0.200136	0.757933	0.206118	-0.0686908	0.654186	0.920064	0.152994	0.108156	0.254538	0.447646	0.0939337	-0.0830106	0.515314	0.959641	0.127057	0.345681	0.00884208	0.724597	0.131719	0.22724	0.292556
g__Oxalobacter	0.0546788	0.0383238	-0.020435784873879086;0.12979338091512746	0.153649	0.253268	0.00822517	0.292192	380	0.0690282	157	223	-0.287984	0.190195	0.680406	0.206279	0.0764153	0.281881	0.48048	0.0633321	0.37654	0.0484403	0.173001	0.188984	0.268228	0.17372	0.771759	0.189845	-0.0350552	0.864904	0.961005	0.205234	-0.120383	0.432707	0.857475	0.153087	0.0822418	0.386128	0.556916	0.0939048	-0.103173	0.418854	0.879873	0.127087	-0.0510282	0.697054	0.898316	0.130768	0.457153	0.0360282
g__Streptococcus	-0.0546187	0.0351332	-0.12347976954128131;0.014242407279232011	0.120037	0.209367	0.00522877	0.232301	5045	0.91644	2003	3042	0.137244	0.530943	0.894847	0.20546	-0.154431	0.0297959	0.171899	0.0634033	-0.0274513	0.884597	0.947782	0.18734	0.157106	0.424283	0.783741	0.189289	0.186847	0.365532	0.694049	0.205665	0.107526	0.483361	0.857475	0.15306	-0.0926224	0.329094	0.519622	0.0939154	0.157851	0.216555	0.723024	0.1272	-0.0613195	0.639942	0.898316	0.130777	0.172945	0.422459
g__Corynebacterium	0.0545859	0.0498464	-0.043113094076946024;0.15228481763436638	0.273481	0.379835	0.0234031	0.456756	186	0.0337875	74	112	0.0130402	0.952477	0.973033	0.20522	0.0865855	0.22276	0.445521	0.0633386	0.50437	0.00865328	0.173001	0.190287	0.109006	0.579028	0.783741	0.189137	-0.212616	0.303482	0.617667	0.205797	0.225456	0.142649	0.711398	0.153434	0.178433	0.0604596	0.159104	0.0940517	-0.0751084	0.556063	0.879873	0.127047	-0.167081	0.203141	0.748369	0.130974	0.457153	0.0360282
s__Roseburia_hominis	-0.0543048	0.034687	-0.12229136230394133;0.01368166957924976	0.11745	0.282407	0.00485135	0.316415	4650	0.844687	1832	2818	-0.205264	0.349342	0.922952	0.205758	-0.0498051	0.482999	0.85423	0.0633188	-0.0520365	0.783239	0.949649	0.187363	0.0609378	0.756329	0.934301	0.189041	0.084845	0.680616	0.890837	0.20531	-0.120769	0.431234	0.920064	0.153088	-0.255256	0.00735611	0.0516134	0.0942466	-0.143509	0.261111	0.884455	0.127166	0.055599	0.67145	0.982216	0.130772	0.0778473	0.717629
s__Clostridium_sp_CAG_411	0.0543024	0.0378955	-0.01997282594387162;0.1285776253494123	0.151872	0.322565	0.00779002	0.321974	133	0.0241599	52	81	0.275594	0.209793	0.841075	0.20619	-0.0323211	0.648919	0.886891	0.0633131	0.271635	0.152814	0.357402	0.188193	-0.0539095	0.783678	0.934301	0.189031	0.415328	0.0461472	0.658367	0.207419	0.0489253	0.749647	0.920064	0.152972	0.108523	0.252934	0.447337	0.0939342	-0.012959	0.919068	0.982047	0.127004	0.0947721	0.469842	0.982216	0.13082	-0.100226	0.641597
g__Citrobacter	0.0541558	0.0353214	-0.01507411756798182;0.12338562131246777	0.125219	0.215895	0.00539202	0.329848	358	0.0650318	160	198	0.0130402	0.952477	0.973033	0.20522	0.156643	0.0275359	0.171899	0.063406	0.37654	0.0484403	0.173001	0.188984	0.12145	0.53655	0.783741	0.189171	0.159844	0.438597	0.739415	0.205546	-0.0362933	0.812865	0.942017	0.152962	0.0588303	0.535207	0.669009	0.0938854	0.0564846	0.657915	0.879873	0.127028	-0.218326	0.0967273	0.604546	0.131135	0.0334341	0.876535
s__Parabacteroides_sp_CAG_409	0.0541306	0.0291179	-0.0029404117256632;0.11120165217126488	0.0630247	0.17519	0.00102369	0.0527647	258	0.0468665	116	142	-0.2404	0.273473	0.853653	0.205958	0.110311	0.120436	0.539517	0.0633571	0.271635	0.152814	0.357402	0.188193	-0.0554235	0.777762	0.934301	0.189033	0.173375	0.40097	0.757933	0.205603	-0.0397978	0.795183	0.927353	0.152964	0.186352	0.0499486	0.215939	0.0940686	-0.0459077	0.718919	0.982047	0.127019	-0.0145934	0.911338	0.990652	0.130748	0.241973	0.262596
s__Bacteroides_plebeius	0.0537653	0.0270666	0.0007147106584021526;0.10681580007631605	0.0469883	0.150082	0	0	1417	0.257402	639	778	0.0277084	0.899234	0.98247	0.205228	0.0297767	0.674904	0.899872	0.0633125	0.348651	0.067311	0.357402	0.188749	0.295307	0.134566	0.934301	0.190024	-0.0526916	0.798179	0.940667	0.205254	0.0517166	0.735887	0.920064	0.152975	0.090077	0.342546	0.549752	0.0939127	0.170433	0.182238	0.848004	0.127233	-4.221e-06	0.999974	0.999974	0.130746	0.0664284	0.757613
s__Veillonella_tobetsuensis	0.0535465	0.042176	-0.029118457790949855;0.1362115319856914	0.204228	0.393737	0.0125739	0.447026	145	0.0263397	64	81	-0.151209	0.49009	0.98247	0.205511	0.0875685	0.217556	0.616334	0.0633393	0.358569	0.0599957	0.357402	0.188831	0.24384	0.215875	0.934301	0.189698	-0.0819443	0.690953	0.890861	0.205304	-0.0911337	0.552394	0.920064	0.153028	0.383786	6.0729e-05	0.000928293	0.0947253	0.0402988	0.752047	0.982047	0.127015	-0.00990892	0.939731	0.990652	0.130747	0.0811549	0.706187
g__Eubacterium	0.0533988	0.0331179	-0.011512260498715322;0.11830979891351676	0.106878	0.188608	0.00360823	0.171136	5466	0.992916	2205	3261	-0.106812	0.62566	0.95742	0.205364	-0.035688	0.615187	0.766523	0.063314	0.324763	0.0880211	0.244503	0.188562	0.104725	0.594	0.788496	0.189127	0.215701	0.296561	0.617667	0.205814	0.175356	0.253591	0.731512	0.153243	0.0895822	0.345201	0.525252	0.0939122	-0.0494898	0.698032	0.879873	0.127022	-0.228752	0.0819054	0.599235	0.131173	0.495384	0.0233992
s__Eubacterium_eligens	-0.053302	0.0331211	-0.11821947665436439;0.01161538604213521	0.107549	0.266076	0.00361233	0.17449	4580	0.831971	1820	2760	0.196677	0.369775	0.947336	0.205714	-0.0985343	0.165344	0.608346	0.0633474	0.00654741	0.972383	0.996701	0.187332	-0.024208	0.901874	0.968987	0.189004	-0.172392	0.403634	0.757933	0.205599	0.169742	0.269049	0.920064	0.153224	-0.171903	0.0704562	0.249647	0.0940383	0.0154443	0.903617	0.982047	0.127004	-0.0666212	0.611312	0.982216	0.130783	0.279386	0.196397
s__Ruminococcus_sp_CAG_330	0.0532354	0.0363196	-0.017951005954971316;0.12442190490309477	0.142717	0.31162	0.00628089	0.269298	466	0.0846503	221	245	0.260242	0.236088	0.841075	0.206085	0.0393892	0.579025	0.885234	0.0633151	0.322099	0.0906241	0.357402	0.188542	-0.144601	0.461987	0.934301	0.189244	-0.0127384	0.9507	0.980322	0.20522	-0.230369	0.134202	0.920064	0.153455	0.132296	0.163556	0.359857	0.0939677	0.0539282	0.67247	0.982047	0.127025	0.17483	0.18304	0.940581	0.130996	-0.402715	0.0639797
s__Actinomyces_massiliensis	0.0531543	0.038102	-0.021525727495900426;0.1278342358687334	0.163001	0.34035	0.00799661	0.228246	95	0.017257	40	55	-0.00921648	0.966402	0.98247	0.205219	0.0356679	0.615386	0.885234	0.063314	0.271635	0.152814	0.357402	0.188193	-0.0539095	0.783678	0.934301	0.189031	-0.438525	0.0354801	0.584058	0.20767	0.0489253	0.749647	0.920064	0.152972	0.213266	0.0249579	0.134878	0.0941316	-0.012959	0.919068	0.982047	0.127004	-0.0374108	0.775312	0.982216	0.130758	0.435041	0.0457559
g__Escherichia	-0.0530502	0.0417673	-0.13491403496041082;0.028813705797543165	0.204036	0.315519	0.0120649	0.275194	3318	0.602725	1315	2003	0.0611264	0.780011	0.973033	0.205266	-0.0439543	0.535852	0.717659	0.0633166	-0.108617	0.566039	0.77202	0.18747	0.108735	0.579969	0.783741	0.189137	-0.387453	0.0624901	0.497371	0.207135	0.0406094	0.791103	0.942017	0.152965	-0.104654	0.270221	0.455429	0.0939293	-0.0558257	0.661654	0.879873	0.127027	-0.276728	0.0356026	0.512837	0.131371	0.343577	0.113036
s__Christensenella_minuta	-0.0520448	0.0270681	-0.10509831826265052;0.0010087060784013946	0.0545134	0.161711	0	0	400	0.0726612	137	263	0.170502	0.436597	0.978344	0.205591	-0.0551083	0.437655	0.821562	0.063321	-0.183259	0.333569	0.602623	0.187724	-0.299529	0.129138	0.934301	0.190054	-0.0584749	0.776596	0.929782	0.205262	-0.302188	0.0499992	0.920064	0.153819	-0.0523676	0.58096	0.751211	0.0938812	-0.0400868	0.753309	0.982047	0.127015	0.00156196	0.990491	0.999974	0.130746	0.435041	0.0457559
s__Streptococcus_sp_A12	0.0520092	0.0459906	-0.03813234752883703;0.14215072084340136	0.258111	0.458872	0.0175956	0.394459	595	0.108084	238	357	0.253358	0.24862	0.841075	0.20604	0.00956737	0.892794	0.966743	0.0633093	0.263167	0.165905	0.373468	0.188141	0.311813	0.114325	0.934301	0.190142	-0.110204	0.593008	0.834177	0.205374	-0.0320272	0.83452	0.932154	0.152959	-0.104663	0.270181	0.470071	0.0939293	0.00570164	0.964342	0.991221	0.127002	-0.10449	0.425597	0.982216	0.130836	0.435041	0.0457559
s__Bacteroides_sp_CAG_927	0.0519809	0.0270679	-0.0010722331734891247;0.10503393466528521	0.054809	0.161711	0	0	58	0.0105359	24	34	-0.00921648	0.966402	0.98247	0.205219	0.0677467	0.340039	0.702993	0.0633271	0.271635	0.152814	0.357402	0.188193	0.183425	0.351146	0.934301	0.189394	0.341332	0.10007	0.713735	0.206707	0.0489253	0.749647	0.920064	0.152972	0.0841403	0.375268	0.571807	0.0939066	-0.012959	0.919068	0.982047	0.127004	0.217617	0.0978094	0.940581	0.131133	-0.201541	0.350223
s__Lactobacillus_rogosae	0.0519026	0.0270666	-0.0011479210048620583;0.10495321100351526	0.0551631	0.161711	0	0	2226	0.40436	899	1327	0.482879	0.029379	0.819551	0.208187	0.0488785	0.491176	0.861571	0.0633184	0.0300776	0.873646	0.987481	0.187342	0.151621	0.440592	0.934301	0.189269	0.0929456	0.652075	0.866734	0.205329	0.156561	0.307866	0.920064	0.153183	0.0317311	0.738003	0.867762	0.093871	-0.150091	0.239928	0.875616	0.127181	0.126826	0.33367	0.940581	0.130878	0.0748359	0.728103
g__Weissella	0.0510643	0.0303899	-0.008499854857506699;0.11062852538511556	0.0928977	0.172033	0.00175916	0.111835	208	0.0377838	97	111	0.307971	0.161518	0.680406	0.206431	-0.0265321	0.708607	0.850328	0.0633117	0.428401	0.0251186	0.173001	0.189468	0.128443	0.513398	0.783741	0.189192	0.0197171	0.92376	0.975803	0.205223	-0.0722642	0.637467	0.913161	0.152999	0.0973334	0.305116	0.492123	0.0939207	-0.0587484	0.645134	0.879873	0.12703	0.108223	0.409274	0.838382	0.130842	-0.336605	0.120423
s__Clostridium_sp_CAG_253	-0.0509944	0.027064	-0.10403978123135663;0.0020510500568686335	0.0595359	0.171016	0	0	939	0.170572	331	608	-0.26709	0.22408	0.841075	0.206131	0.0696978	0.32632	0.70288	0.0633282	-0.244517	0.197726	0.410295	0.18803	-0.11233	0.567524	0.934301	0.189146	0.163869	0.427194	0.757933	0.205562	-0.124403	0.417525	0.920064	0.153097	-0.0701523	0.459697	0.655835	0.093894	-0.238723	0.0621644	0.780287	0.127454	0.0329447	0.801533	0.982216	0.130755	-0.106433	0.621129
s__Erysipelatoclostridium_ramosum	-0.0507866	0.0346427	-0.11868625169622612;0.017112956051769074	0.142644	0.31162	0.00481447	0.262876	960	0.174387	378	582	-0.241573	0.271155	0.853342	0.205965	-0.0142785	0.840596	0.965438	0.0633098	-0.0471116	0.803305	0.959341	0.187357	0.0928239	0.636544	0.934301	0.189099	-0.125084	0.544174	0.801367	0.205419	0.0273656	0.858327	0.934768	0.152956	0.124246	0.19067	0.39234	0.0939556	-0.0209461	0.869551	0.982047	0.127006	-0.0837203	0.523126	0.982216	0.130804	-0.0385147	0.857963
s__Actinobaculum_sp_oral_taxon_183	0.0507205	0.0270647	-0.002326347531046838;0.1037673228636034	0.0609242	0.173837	0	0	172	0.0312443	78	94	-0.00921648	0.966402	0.98247	0.205219	0.0223886	0.752483	0.938959	0.0633109	0.283044	0.136454	0.357402	0.188267	-0.0539095	0.783678	0.934301	0.189031	-0.0975135	0.636204	0.85359	0.20534	0.213305	0.165303	0.920064	0.153383	0.0781757	0.410028	0.607238	0.093901	0.0457875	0.719624	0.982047	0.127019	-0.0374108	0.775312	0.982216	0.130758	0.435041	0.0457559
s__Bacteroides_sp_OM05_12	0.0504054	0.0323938	-0.013086357555412827;0.11389720757361635	0.119703	0.285683	0.00308234	0.235626	114	0.0207084	54	60	0.299954	0.172595	0.841075	0.206369	-0.0326183	0.645911	0.886058	0.0633132	0.271635	0.152814	0.357402	0.188193	0.131404	0.503757	0.934301	0.189201	0.159209	0.44041	0.757933	0.205543	-0.193562	0.207787	0.920064	0.153307	0.125751	0.185363	0.385124	0.0939578	0.0811701	0.524664	0.959641	0.127054	-0.0374108	0.775312	0.982216	0.130758	0.435041	0.0457559
s__Streptococcus_sp_F0442	0.0503821	0.0449801	-0.03777888801492136;0.13854301363564048	0.262672	0.458872	0.0161909	0.371846	190	0.0345141	78	112	-0.00921648	0.966402	0.98247	0.205219	0.0198593	0.779676	0.953081	0.0633105	0.481109	0.0121476	0.357402	0.190022	-0.274278	0.164298	0.934301	0.189884	-0.104369	0.612699	0.83859	0.205358	0.174153	0.256848	0.920064	0.153239	-0.03665	0.699241	0.84541	0.093873	0.0401211	0.753105	0.982047	0.127015	-0.151886	0.247165	0.940581	0.130935	0.435041	0.0457559
s__Actinomyces_sp_ICM47	0.0503388	0.0270644	-0.002707404438138543;0.10338501358601596	0.0628906	0.17519	0	0	1143	0.207629	494	649	-0.141513	0.518269	0.98247	0.205475	-0.0206203	0.771465	0.951547	0.0633106	0.0335392	0.85925	0.987481	0.187345	0.00820289	0.966674	0.985087	0.188998	-0.0688798	0.738213	0.910534	0.205279	0.248057	0.106988	0.920064	0.153536	0.0331551	0.726707	0.861581	0.0938716	0.00442828	0.972302	0.993187	0.127002	0.168531	0.199262	0.940581	0.130978	0.407444	0.0609823
s__Anaerostipes_caccae	0.0499938	0.0272151	-0.003347774020760072;0.10333534538123876	0.0662116	0.1805	6.6296e-05	0.00419336	89	0.0163488	41	49	-0.110441	0.613985	0.98247	0.205375	-0.00834474	0.906427	0.966743	0.0633092	0.140803	0.457132	0.73278	0.187563	-0.0318739	0.871043	0.957985	0.189009	0.159209	0.44041	0.757933	0.205543	-0.0747062	0.626147	0.920064	0.153002	0.235163	0.013482	0.0839821	0.094189	-0.0112816	0.929515	0.982047	0.127003	0.0283128	0.828967	0.990652	0.130753	0.435041	0.0457559
g__Enterorhabdus	-0.0497335	0.0449985	-0.1379306430759196;0.03846356122181544	0.269062	0.378812	0.0162224	0.366387	2121	0.385286	818	1303	-0.419319	0.0577492	0.599303	0.207461	-0.0498401	0.482691	0.683054	0.0633188	0.044064	0.815789	0.909673	0.187354	-0.146978	0.454676	0.783741	0.189252	-0.167191	0.417916	0.720545	0.205576	-0.208258	0.175478	0.711398	0.153363	0.0336194	0.723038	0.843132	0.0938717	-0.0357443	0.779293	0.88556	0.127012	0.284032	0.0310563	0.512837	0.131404	0.480079	0.0278897
s__Lactobacillus_delbrueckii	-0.0495961	0.0382397	-0.12454587972259541;0.025353645124133475	0.194638	0.380388	0.00814279	0.305201	514	0.0933697	186	328	0.71993	0.00137995	0.196872	0.211762	-0.152149	0.0322929	0.282069	0.0634005	0.000342261	0.998556	0.999673	0.187331	-0.0539095	0.783678	0.934301	0.189031	-0.147796	0.473774	0.774662	0.205498	-0.0735459	0.631515	0.920064	0.153001	-0.257885	0.00677592	0.0500016	0.0942545	-0.12311	0.334865	0.919862	0.127122	-0.012502	0.924002	0.990652	0.130748	-0.110112	0.609134
s__Leuconostoc_garlicum	0.0492733	0.027066	-0.0037760567674654313;0.10232257077925583	0.0686849	0.185707	0	0	72	0.013079	31	41	-0.00921648	0.966402	0.98247	0.205219	0.0208508	0.768983	0.951227	0.0633107	0.271635	0.152814	0.357402	0.188193	0.196757	0.31739	0.934301	0.189454	-0.113454	0.58217	0.83334	0.205383	0.04707	0.758838	0.920064	0.15297	0.157346	0.0976675	0.292949	0.0940102	0.116882	0.359846	0.919862	0.127111	-0.126307	0.335649	0.940581	0.130877	0.435041	0.0457559
s__Lactobacillus_mucosae	0.0486447	0.0270694	-0.004411392803395371;0.10170073481448724	0.0723302	0.192282	0	0	208	0.0377838	97	111	-0.00921648	0.966402	0.98247	0.205219	0.0465125	0.512389	0.883386	0.0633175	-0.181762	0.337516	0.606961	0.187718	0.102785	0.600846	0.934301	0.189122	-0.186182	0.367233	0.757933	0.205662	-0.0740253	0.629294	0.920064	0.153001	0.130482	0.169398	0.367843	0.0939649	0.103152	0.418947	0.919862	0.127087	0.139624	0.287296	0.940581	0.130906	0.0274809	0.898384
s__Streptococcus_vestibularis	0.0480483	0.0317811	-0.014242737678700365;0.11033928231962344	0.130572	0.29726	0.00265569	0.162735	644	0.116985	276	368	0.122149	0.576994	0.98247	0.205409	0.0756835	0.286513	0.677342	0.0633316	0.0847539	0.654196	0.870498	0.187416	0.0464918	0.812838	0.939584	0.189023	-0.346243	0.0953515	0.713735	0.20675	0.0970261	0.527027	0.920064	0.153039	0.273936	0.00404414	0.0332864	0.0943043	0.123734	0.332427	0.919862	0.127124	-0.149033	0.256128	0.940581	0.130928	0.435041	0.0457559
s__Bacteroides_sp_CAG_530	0.0470378	0.0342692	-0.020129928246906757;0.11420543647682171	0.169878	0.34374	0.00450774	0.247619	175	0.0317893	86	89	0.263829	0.229742	0.841075	0.206109	0.0837802	0.2381	0.632963	0.0633367	0.0298899	0.874428	0.987481	0.187342	-0.0539095	0.783678	0.934301	0.189031	0.339517	0.101862	0.713735	0.206691	-0.124444	0.417373	0.920064	0.153097	-0.0245951	0.795419	0.900633	0.0938687	0.108881	0.393618	0.919862	0.127096	0.0117262	0.928705	0.990652	0.130748	0.0024751	0.990823
s__Cloacibacillus_evryensis	-0.0461656	0.0626943	-0.16904635434628723;0.07671522034450973	0.461512	0.674226	0.0474975	0.583484	304	0.0552225	87	217	-0.34732	0.11489	0.841075	0.20676	-0.127351	0.0730588	0.406093	0.0633731	0.271635	0.152814	0.357402	0.188193	-0.646917	0.00129645	0.277439	0.193878	-0.505881	0.0156761	0.447292	0.208475	-0.177276	0.248448	0.920064	0.153249	0.0590777	0.533493	0.711609	0.0938856	0.0833068	0.513818	0.959641	0.127057	-0.145299	0.268203	0.940581	0.130919	0.435041	0.0457559
s__Clostridium_perfringens	0.0460809	0.0406642	-0.03362089078909611;0.12578272328281964	0.257128	0.458872	0.0107702	0.327516	228	0.0415985	107	122	-0.185668	0.397057	0.968493	0.20566	0.0382699	0.589855	0.885234	0.0633148	0.469973	0.0142323	0.357402	0.1899	0.168638	0.391184	0.934301	0.189333	0.326689	0.115273	0.713735	0.206583	0.068175	0.656614	0.920064	0.152993	0.00276397	0.976754	0.990641	0.0938651	-0.110525	0.386525	0.919862	0.127099	-0.142051	0.279019	0.940581	0.130911	0.435041	0.0457559
s__Anaerobiospirillum_thomasii	0.0455436	0.0270685	-0.007510592223327291;0.09859789242182324	0.0924654	0.232795	0	0	163	0.0296094	76	87	-0.00921648	0.966402	0.98247	0.205219	0.00146598	0.983525	0.993364	0.063309	0.115211	0.542737	0.792804	0.187487	-0.0539095	0.783678	0.934301	0.189031	0.159209	0.44041	0.757933	0.205543	0.201587	0.189642	0.920064	0.153337	0.0658719	0.48752	0.677463	0.0938906	-0.012959	0.919068	0.982047	0.127004	0.188922	0.150346	0.940581	0.131038	-0.149883	0.486726
s__Clostridium_sp_CAG_590	0.0455158	0.0426031	-0.03798625183245956;0.1290177858644771	0.285354	0.482926	0.0130936	0.401668	152	0.0276113	61	91	-0.131559	0.54806	0.98247	0.20544	0.158822	0.0254552	0.265727	0.0634087	-0.214856	0.257308	0.498885	0.187871	-0.0539095	0.783678	0.934301	0.189031	0.218984	0.289314	0.757933	0.205832	0.0489253	0.749647	0.920064	0.152972	0.0812896	0.391647	0.588158	0.0939039	-0.012959	0.919068	0.982047	0.127004	0.00107438	0.993459	0.999974	0.130746	0.435041	0.0457559
s__Prevotella_disiens	-0.0451474	0.047506	-0.13825920455542795;0.04796447533646081	0.341934	0.549801	0.0198126	0.534478	276	0.0501362	60	216	-0.0583112	0.789896	0.98247	0.205262	-0.250273	0.000440586	0.0279698	0.0635563	-0.0407802	0.829294	0.977566	0.187351	-0.00608786	0.975264	0.986792	0.188998	0.159209	0.44041	0.757933	0.205543	-0.15737	0.305383	0.920064	0.153186	0.191896	0.0435427	0.197342	0.0940809	-0.0936869	0.462844	0.943319	0.127072	-0.0430544	0.742547	0.982216	0.130762	0.435041	0.0457559
g__Tyzzerella	0.0445996	0.0419238	-0.03757097208058885;0.1267701308855275	0.287407	0.391919	0.0122595	0.397472	464	0.084287	203	261	-0.224769	0.305687	0.713621	0.205865	-0.0776888	0.273944	0.477809	0.0633328	-0.158126	0.403837	0.64442	0.187624	-0.120288	0.54045	0.783741	0.189168	0.275084	0.18393	0.520558	0.206186	0.198626	0.196197	0.731512	0.153326	0.169044	0.0752411	0.189607	0.0940326	0.0750271	0.55649	0.879873	0.127047	-0.244332	0.0632583	0.593046	0.131233	0.401571	0.0647231
g__Holdemania	-0.0444699	0.0270683	-0.09752377486156094;0.00858400210821296	0.100409	0.179301	0	0	1881	0.341689	695	1186	-0.396206	0.0726745	0.641246	0.207222	-0.0815902	0.250585	0.463224	0.0633353	-0.385593	0.0433753	0.173001	0.189064	-0.153091	0.436186	0.783741	0.189274	-0.167785	0.416268	0.720545	0.205579	-0.00390736	0.979665	0.992904	0.152949	-0.0241394	0.799127	0.894545	0.0938685	-0.128349	0.314744	0.843065	0.127133	-0.0689211	0.599071	0.898316	0.130785	0.457153	0.0360282
s__Alistipes_sp_An66	0.0442873	0.0486008	-0.05097029037725537;0.13954488990663258	0.362166	0.564737	0.02147	0.567048	55	0.0101726	13	43	0.2559	0.243938	0.841075	0.206056	0.00779892	0.912522	0.966743	0.0633092	0.271635	0.152814	0.357402	0.188193	-0.0539095	0.783678	0.934301	0.189031	-0.173386	0.400938	0.757933	0.205603	0.0489253	0.749647	0.920064	0.152972	0.383786	6.0729e-05	0.000928293	0.0947253	-0.155854	0.222406	0.862242	0.127195	0.0938251	0.474286	0.982216	0.130818	0.435041	0.0457559
s__Bifidobacterium_longum	-0.043794	0.0401399	-0.12246816500311827;0.03488006835082188	0.275257	0.47504	0.0101853	0.528905	4560	0.828338	1802	2758	0.23706	0.280152	0.862625	0.205938	-0.0918626	0.195849	0.608346	0.0633423	-0.262385	0.167155	0.373468	0.188136	-0.0599682	0.760084	0.934301	0.18904	-0.250263	0.226336	0.757933	0.20602	-0.156104	0.309276	0.920064	0.153182	-0.132171	0.163954	0.359857	0.0939675	-0.0135644	0.915301	0.982047	0.127004	0.039921	0.760685	0.982216	0.130759	-0.21839	0.311637
s__Clostridium_sp_CAG_299	0.0435927	0.0362085	-0.02737591751076103;0.114561309520352	0.228614	0.431044	0.00617605	0.224653	507	0.0920981	231	276	-0.0473103	0.828837	0.98247	0.205247	0.0124838	0.860412	0.965438	0.0633096	-0.0838015	0.65783	0.870498	0.187414	-0.0546645	0.780726	0.934301	0.189032	-0.0279187	0.892215	0.957062	0.205228	0.33088	0.0320615	0.920064	0.153992	0.114193	0.229018	0.426172	0.0939416	-0.14062	0.270807	0.896941	0.127159	0.119277	0.363187	0.940581	0.130863	0.435041	0.0457559
g__Methanomassiliicoccus	0.043377	0.0393421	-0.03373361759841408;0.12048760921368798	0.270219	0.378812	0.00929893	0.374442	64	0.0116258	12	52	-0.154747	0.480018	0.84709	0.205525	-0.139663	0.0493632	0.23139	0.0633861	0.0169736	0.928487	0.953925	0.187335	0.109006	0.579028	0.783741	0.189137	0.275084	0.18393	0.520558	0.206186	0.0897143	0.558593	0.857475	0.153026	0.143543	0.130695	0.277902	0.0939859	-0.0501296	0.694325	0.879873	0.127022	-0.128426	0.327618	0.757827	0.130881	0.457153	0.0360282
s__Finegoldia_magna	0.0432662	0.0346071	-0.024563622559676812;0.11109603431706722	0.211222	0.404909	0.00478272	0.177844	155	0.0281562	62	93	-0.262102	0.232782	0.841075	0.206097	-0.0126989	0.858031	0.965438	0.0633096	0.373136	0.0504708	0.357402	0.188955	-0.0539095	0.783678	0.934301	0.189031	0.159209	0.44041	0.757933	0.205543	-0.00889563	0.953726	0.984891	0.15295	0.220927	0.0202262	0.116095	0.094151	0.148968	0.243454	0.875616	0.127178	-0.0374108	0.775312	0.982216	0.130758	0.435041	0.0457559
s__Bacteroides_nordii	-0.0429537	0.0270679	-0.0960067655990044;0.010099356612608412	0.112538	0.275236	0	0	820	0.148955	306	514	0.0617226	0.777922	0.98247	0.205267	0.0557469	0.432365	0.815208	0.0633213	-0.146718	0.438498	0.71907	0.187583	0.188907	0.336995	0.934301	0.189418	0.152531	0.459763	0.767793	0.205516	-0.174504	0.255895	0.920064	0.15324	-0.151913	0.109765	0.307055	0.0940004	-0.127183	0.319154	0.919862	0.127131	0.0645926	0.622199	0.982216	0.130781	0.224324	0.298754
s__Coprobacillus_cateniformis	-0.0425541	0.0270656	-0.09560272131975256;0.010494546002422146	0.115891	0.280234	0	0	560	0.101726	203	357	0.0962098	0.660319	0.98247	0.205337	-0.129077	0.0692592	0.40058	0.0633748	-0.1398	0.460335	0.733705	0.18756	-0.0317299	0.871621	0.957985	0.189009	0.0330786	0.872454	0.950404	0.205232	-0.0625772	0.683195	0.920064	0.152986	-0.0503162	0.595857	0.767428	0.09388	-0.177315	0.165274	0.840866	0.127252	0.165351	0.207842	0.940581	0.13097	0.435041	0.0457559
s__Blautia_sp_An249	-0.0421255	0.0354716	-0.11164975640497057;0.027398748825803537	0.234997	0.437014	0.00551883	0.164492	113	0.0205268	29	84	-0.106005	0.628271	0.98247	0.205362	-0.0815403	0.250875	0.64042	0.0633353	-0.0813588	0.667187	0.870597	0.187409	-0.0539095	0.783678	0.934301	0.189031	0.116052	0.573573	0.826563	0.205391	-0.191922	0.211647	0.920064	0.153301	-0.0311192	0.742874	0.869545	0.0938708	-0.166641	0.192124	0.848004	0.127222	0.0502066	0.701694	0.982216	0.130767	0.435041	0.0457559
g__Blastocystis	0.0420746	0.0470198	-0.05008413965595725;0.13423341815988554	0.370879	0.483676	0.019077	0.360036	272	0.0494096	104	168	0.255616	0.244459	0.680406	0.206055	0.10174	0.152025	0.373832	0.0633499	-0.0176631	0.925591	0.953925	0.187335	0.254796	0.196094	0.771759	0.189762	0.51776	0.0134629	0.288491	0.208628	-0.186704	0.224275	0.731512	0.153282	0.00297276	0.974999	0.988798	0.0938652	-0.126079	0.323364	0.850958	0.127128	0.0841175	0.521158	0.884626	0.130804	-0.343862	0.112743
s__Clostridium_scindens	-0.0416249	0.0344475	-0.10914187930536959;0.02589214233886438	0.226909	0.429722	0.00465507	0.263676	218	0.0396004	72	146	-0.139217	0.525066	0.98247	0.205467	0.00924291	0.896409	0.966743	0.0633093	0.212445	0.262654	0.506378	0.187859	-0.032377	0.869026	0.957985	0.18901	-0.153217	0.457754	0.767793	0.205519	-0.137541	0.370176	0.920064	0.15313	0.0390618	0.680513	0.839364	0.0938741	-0.145923	0.253196	0.884455	0.127171	0.0891505	0.496561	0.982216	0.130811	-0.116327	0.589112
s__Gemella_haemolysans	0.0414286	0.0368112	-0.03072137817969396;0.11357861104170126	0.260405	0.458872	0.00673636	0.298914	199	0.036149	92	107	-0.00921648	0.966402	0.98247	0.205219	-0.0598089	0.399597	0.774243	0.0633231	0.103245	0.585375	0.826866	0.187456	-0.270963	0.16941	0.934301	0.189862	-0.0910929	0.65856	0.872642	0.205325	0.250976	0.102954	0.920064	0.15355	0.152852	0.107593	0.30296	0.0940021	0.0798104	0.531627	0.964137	0.127053	0.110512	0.399454	0.969209	0.130846	0.42188	0.0525551
s__Streptococcus_infantarius	0.04135	0.0298364	-0.017129266107074992;0.09982934427840905	0.165779	0.341123	0.00143125	0.132566	77	0.0139873	38	39	-0.00921648	0.966402	0.98247	0.205219	-0.0743064	0.295367	0.679661	0.0633308	0.271635	0.152814	0.357402	0.188193	0.182583	0.353353	0.934301	0.189391	0.0169172	0.934559	0.980322	0.205222	-0.292397	0.0578071	0.920064	0.153764	0.142187	0.134361	0.340276	0.0939836	-0.012959	0.919068	0.982047	0.127004	-0.0374108	0.775312	0.982216	0.130758	0.374294	0.0847124
g__Intestinibacter	0.0411756	0.0364986	-0.030361646747636598;0.11271289423102766	0.25926	0.370371	0.0064425	0.220723	3349	0.608356	1330	2019	0.0461708	0.832897	0.973033	0.205246	0.0401286	0.571923	0.739492	0.0633153	-0.356008	0.0618176	0.201579	0.18881	0.241105	0.221032	0.783741	0.189683	0.23195	0.261884	0.596009	0.205907	-0.0268597	0.860918	0.942017	0.152956	-0.0670366	0.47986	0.611332	0.0938915	-0.0371026	0.771137	0.88556	0.127013	0.149563	0.254446	0.748369	0.130929	0.592018	0.00710645
s__Ruminococcus_sp_CAG_403	0.0410911	0.0371444	-0.03171193274374666;0.11389405165103121	0.268617	0.46735	0.00705445	0.305091	356	0.0646685	139	217	0.342129	0.120343	0.841075	0.206714	0.113388	0.110442	0.513146	0.0633598	0.148845	0.431907	0.713801	0.187591	0.206736	0.293583	0.934301	0.189501	0.467012	0.0253595	0.493358	0.207997	0.151102	0.324991	0.920064	0.153167	-0.012707	0.893434	0.934938	0.0938661	-0.121249	0.342209	0.919862	0.127119	-0.0993666	0.448611	0.982216	0.130827	0.435041	0.0457559
g__Pyramidobacter	0.0410538	0.0519113	-0.0606922971158381;0.1427998838095571	0.429034	0.520859	0.0268336	0.64216	68	0.0123524	21	47	0.0130402	0.952477	0.973033	0.20522	0.0165572	0.815585	0.883884	0.06331	0.37654	0.0484403	0.173001	0.188984	-0.0678386	0.729773	0.87146	0.189052	-0.231144	0.263533	0.596009	0.205902	-0.212964	0.165977	0.711398	0.153382	0.386859	5.3111e-05	0.000531114	0.094739	-0.254905	0.0465293	0.482814	0.127517	-0.127976	0.329314	0.757827	0.13088	0.457153	0.0360282
s__Lachnoclostridium_sp_An118	-0.0409433	0.0277779	-0.0953880179506727;0.013501446521081144	0.140495	0.311564	0.000333321	0.020655	70	0.0127157	16	54	-0.00921648	0.966402	0.98247	0.205219	-0.0117983	0.868004	0.966743	0.0633095	0.271635	0.152814	0.357402	0.188193	-0.0539095	0.783678	0.934301	0.189031	0.159209	0.44041	0.757933	0.205543	0.0489253	0.749647	0.920064	0.152972	0.0249733	0.792345	0.899532	0.0938688	-0.11373	0.372927	0.919862	0.127105	-0.112773	0.389895	0.964595	0.13085	-0.0434081	0.84015
s__Weissella_cibaria	0.0407428	0.0283287	-0.014781494244480144;0.09626707960027944	0.150373	0.321798	0.000607433	0.0392733	111	0.0203451	55	57	0.313289	0.154476	0.841075	0.206473	-0.0388398	0.58433	0.885234	0.0633149	0.347363	0.0683131	0.357402	0.188739	0.172251	0.381151	0.934301	0.189347	0.269843	0.192347	0.757933	0.20615	0.0488	0.750267	0.920064	0.152972	0.128864	0.174736	0.369545	0.0939625	-0.0195238	0.878337	0.982047	0.127005	0.203179	0.122029	0.940581	0.131083	-0.240075	0.266331
s__Clostridium_aldenense	-0.0405082	0.0417665	-0.12237052807098832;0.04135403450028567	0.332109	0.544608	0.0120669	0.322384	424	0.0770209	158	266	-0.248517	0.257711	0.841986	0.206009	0.0594071	0.40277	0.776511	0.0633229	0.166944	0.37822	0.657197	0.187657	-0.133986	0.495427	0.934301	0.189209	0.386876	0.0628748	0.695782	0.207129	-0.256038	0.0962483	0.920064	0.153574	-0.01655	0.861494	0.928297	0.0938667	-0.17026	0.182679	0.848004	0.127232	-0.191909	0.14403	0.940581	0.131047	-0.178349	0.408165
g__Bacteroides	-0.0405043	0.0329441	-0.1050747064558065;0.02406619131126725	0.21889	0.325085	0.00348163	0.194393	5462	0.992189	2200	3262	-0.451982	0.0411308	0.599303	0.207822	0.01341	0.850173	0.89807	0.0633097	-0.131445	0.487512	0.71693	0.187534	0.135787	0.489665	0.783741	0.189215	-0.230807	0.264225	0.596009	0.2059	-0.044834	0.76996	0.942017	0.152968	0.131641	0.165648	0.328578	0.0939667	0.0385086	0.762722	0.88556	0.127014	-0.201166	0.125752	0.651871	0.131077	-0.286931	0.184703
s__Clostridium_innocuum	-0.0403305	0.0270687	-0.09338506447835382;0.012724115337485686	0.136242	0.305296	0	0	1392	0.252861	546	846	-0.0610949	0.780121	0.98247	0.205266	-0.0976943	0.168975	0.608346	0.0633467	-0.281593	0.138456	0.357402	0.188258	-0.0613704	0.754655	0.934301	0.189042	-0.178213	0.388009	0.757933	0.205625	-0.219242	0.153914	0.920064	0.153408	0.157544	0.0972472	0.292949	0.0940106	-0.15215	0.23356	0.875616	0.127186	-0.00216211	0.986837	0.999974	0.130747	-0.104944	0.626011
s__Parabacteroides_gordonii	0.0398659	0.0342687	-0.027300800343580477;0.10703265159854622	0.244695	0.445657	0.00450979	0.29497	170	0.030881	75	95	0.0169112	0.938395	0.98247	0.205222	-0.0159744	0.821965	0.959772	0.06331	0.271635	0.152814	0.357402	0.188193	0.173805	0.376884	0.934301	0.189354	0.159209	0.44041	0.757933	0.205543	-0.0660575	0.66662	0.920064	0.152991	0.383786	6.0729e-05	0.000928293	0.0947253	0.0418094	0.743077	0.982047	0.127016	0.0829778	0.526814	0.982216	0.130803	-0.165931	0.44145
s__Lactobacillus_ruminis	0.0396547	0.0284106	-0.01603005135491787;0.09533936133744081	0.162783	0.34035	0.00064976	0.0502661	626	0.113715	280	346	0.0195173	0.928925	0.98247	0.205223	-0.0172847	0.807637	0.959772	0.0633101	-0.00897018	0.96217	0.996701	0.187332	0.0984165	0.616389	0.934301	0.189112	0.0324375	0.874905	0.950404	0.205232	-0.287045	0.0624914	0.920064	0.153735	-0.0340067	0.71998	0.856757	0.0938719	0.156649	0.220063	0.862242	0.127197	0.125836	0.33745	0.940581	0.130876	0.231748	0.28315
s__Dielma_fastidiosa	-0.0393593	0.0393619	-0.11650860516924737;0.037790053426107126	0.317343	0.524467	0.00933207	0.42571	745	0.135332	254	491	0.135585	0.535909	0.98247	0.205454	-0.113052	0.111501	0.513146	0.0633595	-0.241806	0.202704	0.41313	0.188015	-0.242143	0.219064	0.934301	0.189689	0.0937954	0.64911	0.86548	0.205331	-0.113159	0.460777	0.920064	0.153071	-0.0132529	0.888885	0.932458	0.0938661	0.297804	0.0202245	0.780287	0.127704	0.0652316	0.61876	0.982216	0.130781	-0.219015	0.310263
s__Odoribacter_laneus	0.0393117	0.041566	-0.042157683064143886;0.12078111838064218	0.344268	0.549801	0.011823	0.303347	131	0.0237965	48	83	-0.383029	0.0825353	0.841075	0.207091	-0.0631496	0.373803	0.744128	0.0633247	0.271635	0.152814	0.357402	0.188193	-0.0539095	0.783678	0.934301	0.189031	0.32324	0.11911	0.713735	0.206554	0.0489253	0.749647	0.920064	0.152972	-0.0156425	0.869018	0.928297	0.0938665	-0.195057	0.127071	0.780287	0.127304	0.0534869	0.683236	0.982216	0.13077	0.435041	0.0457559
g__Cloacibacillus	-0.0391612	0.0482915	-0.13381249591352448;0.05549007872857551	0.417403	0.513201	0.02099	0.450566	485	0.0881017	160	325	-0.382371	0.0830552	0.655699	0.207085	-0.103215	0.146182	0.365454	0.0633511	0.37654	0.0484403	0.173001	0.188984	-0.214936	0.274951	0.783741	0.189542	-0.360655	0.0825408	0.505452	0.20688	-0.143118	0.351137	0.857475	0.153145	-0.00478317	0.959783	0.986079	0.0938652	-0.0427543	0.737483	0.88498	0.127017	-0.298588	0.0234718	0.512837	0.131473	0.457153	0.0360282
s__Veillonella_infantium	0.0391408	0.038747	-0.03680335207444345;0.11508491499019875	0.312417	0.524358	0.0086665	0.254085	879	0.159673	378	501	-0.466871	0.0350396	0.819551	0.207995	0.0819508	0.248498	0.64042	0.0633355	0.409303	0.0322077	0.357402	0.189283	0.143685	0.464821	0.934301	0.189241	0.0446974	0.828271	0.941246	0.205244	0.0696673	0.649599	0.920064	0.152995	0.121025	0.202401	0.399206	0.093951	0.000385585	0.997588	0.997588	0.127002	-0.0303451	0.816902	0.990465	0.130754	-0.124113	0.564476
s__Gemella_morbillorum	0.0389918	0.035957	-0.031483859071591604;0.10946753258702754	0.278187	0.476255	0.00594879	0.243696	87	0.0158038	40	47	-0.00921648	0.966402	0.98247	0.205219	-0.0577189	0.416266	0.791831	0.0633221	0.271635	0.152814	0.357402	0.188193	-0.268751	0.17289	0.934301	0.189848	-0.14304	0.48808	0.776574	0.20548	-0.00619815	0.967749	0.984891	0.152949	0.193114	0.0422336	0.194366	0.0940836	0.113989	0.371841	0.919862	0.127105	0.217396	0.098149	0.940581	0.131132	0.435041	0.0457559
s__Leuconostoc_gelidum	0.0388503	0.0363727	-0.03244023514498539;0.11014092418911742	0.285468	0.482926	0.00633086	0.360611	80	0.0145322	33	47	-0.094013	0.667597	0.98247	0.205332	-0.0345731	0.626272	0.885234	0.0633137	0.271635	0.152814	0.357402	0.188193	-0.0539095	0.783678	0.934301	0.189031	0.144711	0.483027	0.774662	0.205487	0.0489253	0.749647	0.920064	0.152972	0.307089	0.00128707	0.0153019	0.0944167	-0.012959	0.919068	0.982047	0.127004	0.0650092	0.619956	0.982216	0.130781	0.435041	0.0457559
g__Mogibacterium	0.0387368	0.0270678	-0.014316005344556147;0.09178964314592541	0.1524	0.253268	0	0	550	0.0999092	242	308	0.0130402	0.952477	0.973033	0.20522	0.0727407	0.305654	0.498349	0.0633299	-0.0107634	0.954615	0.968875	0.187333	-0.178721	0.363588	0.783741	0.189374	-0.110561	0.591814	0.839726	0.205375	-0.0423245	0.7825	0.942017	0.152966	0.0476125	0.615754	0.744863	0.0938784	0.0570948	0.65446	0.879873	0.127028	-0.00520405	0.968325	0.986359	0.130747	0.457153	0.0360282
s__Bacteroides_cellulosilyticus	-0.0386368	0.0278459	-0.09321473018645504;0.01594117778504349	0.165283	0.341123	0.000366687	0.0346768	2591	0.470663	1002	1589	-0.269171	0.220521	0.841075	0.206145	0.00592394	0.933496	0.969749	0.0633091	0.0349269	0.853492	0.987481	0.187346	-0.0216031	0.912387	0.968987	0.189003	0.191696	0.353278	0.757933	0.205689	0.033965	0.824667	0.928495	0.15296	-0.184467	0.0523009	0.218753	0.0940645	0.0201113	0.874706	0.982047	0.127005	-0.0356102	0.785855	0.982216	0.130757	0.194111	0.36818
s__Streptococcus_oralis	0.0385472	0.0395754	-0.03902050860075641;0.11611492966739843	0.330046	0.543307	0.00955022	0.299324	569	0.103361	257	312	-0.00921648	0.966402	0.98247	0.205219	-0.0583058	0.411544	0.789869	0.0633224	0.12085	0.523202	0.780361	0.187502	-0.0129121	0.947565	0.977248	0.188999	-0.10201	0.620745	0.846111	0.205352	0.180922	0.23889	0.920064	0.153262	0.0119845	0.89946	0.936664	0.0938659	-0.0256104	0.840858	0.982047	0.127007	-0.0968203	0.460309	0.982216	0.130823	0.435041	0.0457559
s__Fusobacterium_sp_CAG_439	-0.0384519	0.0400789	-0.11700656923464742;0.04010279189733947	0.337355	0.546924	0.0101086	0.282089	134	0.0243415	32	102	-0.00921648	0.966402	0.98247	0.205219	-0.0504679	0.477196	0.850281	0.063319	-0.105873	0.575877	0.818855	0.187463	-0.28929	0.142606	0.934301	0.189983	-0.112321	0.585939	0.834177	0.20538	0.0489253	0.749647	0.920064	0.152972	0.13344	0.159953	0.359857	0.0939695	-0.00581951	0.963606	0.991221	0.127002	-0.173219	0.187092	0.940581	0.130991	0.435041	0.0457559
g__Faecalicoccus	0.0380994	0.0391273	-0.03859021816153784;0.11478892161294757	0.330192	0.438308	0.00906571	0.270084	234	0.0425068	89	145	0.160452	0.464025	0.828617	0.205548	0.00991149	0.888963	0.926003	0.0633093	0.123119	0.515446	0.741006	0.187509	0.255706	0.194514	0.771759	0.189768	-0.136571	0.507919	0.779858	0.205457	0.0189676	0.90153	0.942017	0.152952	-0.0763005	0.421341	0.590665	0.0938993	0.223279	0.0809442	0.528468	0.127397	0.0853611	0.515022	0.884626	0.130806	0.457153	0.0360282
s__Candidatus_Gastranaerophilales_bacterium	-0.0380199	0.0448825	-0.12598965115912275;0.0499499229074932	0.396941	0.606753	0.0160698	0.384556	197	0.0357856	48	149	-0.176429	0.420875	0.978344	0.205617	0.0302214	0.670333	0.89848	0.0633126	0.271635	0.152814	0.357402	0.188193	-0.0539095	0.783678	0.934301	0.189031	-0.0136965	0.946997	0.980322	0.205221	0.0489253	0.749647	0.920064	0.152972	-0.015272	0.872093	0.928488	0.0938665	-0.171371	0.179853	0.848004	0.127235	-0.205545	0.117764	0.940581	0.131091	0.435041	0.0457559
s__Bacteroides_pectinophilus	-0.0380115	0.0280125	-0.09291602579054177;0.016893117278316994	0.174799	0.349504	0.000449033	0.0650457	265	0.0481381	82	183	-0.158649	0.469047	0.98247	0.205541	0.0967784	0.173002	0.608346	0.063346	0.271635	0.152814	0.357402	0.188193	-0.0539095	0.783678	0.934301	0.189031	-0.080545	0.69596	0.890861	0.205301	0.0489253	0.749647	0.920064	0.152972	-0.0186891	0.84381	0.928297	0.0938672	-0.012959	0.919068	0.982047	0.127004	0.0334951	0.798289	0.982216	0.130756	-0.0439075	0.838337
g__Atopobium	-0.0377881	0.0348154	-0.10602628277991127;0.030450181702934315	0.277752	0.382228	0.00496183	0.269106	249	0.0452316	76	173	0.115488	0.597909	0.95742	0.205389	-0.180395	0.0111806	0.152463	0.0634376	0.227872	0.229764	0.453481	0.187938	-0.148122	0.451184	0.783741	0.189256	-0.109619	0.59497	0.839726	0.205372	0.117814	0.442571	0.857475	0.153082	0.0333592	0.725093	0.843132	0.0938716	0.0663304	0.603107	0.879873	0.127037	0.0110084	0.933058	0.978732	0.130747	0.544434	0.0130077
s__Firmicutes_bacterium_CAG_555	0.0376002	0.0421494	-0.04501260809333159;0.12021291365611365	0.372356	0.574942	0.0125302	0.310913	137	0.0248865	54	83	0.472018	0.0331241	0.819551	0.208056	-0.0268699	0.70507	0.913851	0.0633118	-0.0105368	0.95557	0.996701	0.187333	-0.0539095	0.783678	0.934301	0.189031	0.159209	0.44041	0.757933	0.205543	0.0489253	0.749647	0.920064	0.152972	0.0751323	0.42848	0.630204	0.0938982	0.108656	0.394593	0.919862	0.127096	0.00287411	0.982503	0.999974	0.130747	0.332282	0.125195
g__Clostridium	-0.037503	0.0460395	-0.127740405479894;0.05273438333107958	0.415311	0.513201	0.0176872	0.532438	4435	0.805631	1742	2693	-0.284819	0.195067	0.680406	0.206256	0.114645	0.106553	0.332979	0.0633609	-0.244993	0.19686	0.415902	0.188033	0.0867776	0.658644	0.823306	0.189086	-0.284484	0.169536	0.520558	0.206254	0.162095	0.291135	0.809231	0.1532	-0.255649	0.00726659	0.0363329	0.0942477	-0.265164	0.0384532	0.482814	0.127559	0.220086	0.0940837	0.604546	0.131142	-0.0591101	0.783598
s__Bacteroides_eggerthii	0.0373998	0.0388671	-0.03877980995237633;0.11357932628383895	0.335926	0.546829	0.008791	0.275738	1705	0.309718	721	984	0.164165	0.45378	0.98247	0.205564	0.120358	0.0902305	0.465285	0.0633662	0.125289	0.508085	0.779427	0.187515	0.463707	0.0196859	0.816536	0.19152	-0.0456789	0.824561	0.941246	0.205245	-0.0100862	0.947541	0.981956	0.15295	0.0926857	0.328764	0.538004	0.0939155	-0.0384998	0.762774	0.982047	0.127014	0.0518044	0.692681	0.982216	0.130768	-0.645987	0.00343887
s__Bacteroides_intestinalis	-0.0371178	0.0270665	-0.09016809901018183;0.015932516647212284	0.170264	0.34374	0	0	1452	0.26376	587	865	0.383785	0.0819413	0.841075	0.207099	0.0579932	0.414055	0.791141	0.0633223	0.0743731	0.694233	0.88696	0.187396	0.104911	0.593346	0.934301	0.189127	-0.148332	0.472174	0.774662	0.2055	-0.0911389	0.552371	0.920064	0.153028	-0.0993679	0.29513	0.501253	0.093923	-0.0246257	0.846899	0.982047	0.127007	-0.0931201	0.47761	0.982216	0.130817	-0.0993833	0.644398
s__Alistipes_timonensis	-0.0365195	0.0475137	-0.12964622448771104;0.056607299661385696	0.442125	0.661642	0.0198204	0.429516	406	0.0737511	128	278	-0.386926	0.0795106	0.841075	0.207129	-0.0343832	0.628169	0.885234	0.0633136	0.396773	0.0377521	0.357402	0.189166	-0.22447	0.254339	0.934301	0.189591	-0.0540269	0.793181	0.940667	0.205256	0.00695315	0.963823	0.984891	0.152949	-0.0573784	0.545325	0.720368	0.0938844	0.244325	0.056318	0.780287	0.127475	-0.337628	0.0105284	0.724597	0.131675	0.354876	0.101841
s__Desulfovibrio_piger	0.0362313	0.0579038	-0.07726006161119771;0.14972269558071288	0.531501	0.724467	0.0377243	0.59314	1371	0.249046	583	788	0.450562	0.0417571	0.819551	0.207806	0.106034	0.13549	0.552654	0.0633534	0.123031	0.515745	0.780361	0.187509	0.100687	0.608289	0.934301	0.189117	0.110613	0.591639	0.834177	0.205375	-0.220994	0.15067	0.920064	0.153415	-0.114223	0.228894	0.426172	0.0939416	0.401057	0.00184888	0.263774	0.128273	0.110192	0.400818	0.969209	0.130846	-0.0587029	0.785051
g__Desulfovibrio	0.036202	0.05411	-0.06985348262013089;0.14225753401492763	0.503466	0.594645	0.0306379	0.554673	1467	0.266485	609	858	0.413366	0.0613221	0.599303	0.207398	0.0924766	0.19288	0.411735	0.0633428	0.0670719	0.722928	0.853852	0.187384	0.120921	0.538324	0.783741	0.18917	0.176271	0.39318	0.710567	0.205616	-0.228166	0.13794	0.711398	0.153446	-0.115171	0.22506	0.397164	0.0939429	0.361602	0.0049181	0.395938	0.128036	0.047483	0.717157	0.898316	0.130765	-0.0308212	0.886114
s__Clostridium_celatum	0.0361159	0.0270669	-0.01693522851506002;0.08916707511021559	0.182099	0.359163	0	0	186	0.0337875	75	111	0.290855	0.185856	0.841075	0.2063	-0.030914	0.663239	0.89848	0.0633127	-0.230988	0.223497	0.449092	0.187955	0.0217143	0.911938	0.968987	0.189003	0.138302	0.502568	0.777619	0.205463	0.273485	0.0757934	0.920064	0.153662	0.0639383	0.500382	0.687622	0.0938891	-0.0317933	0.803153	0.982047	0.12701	-0.0201817	0.877618	0.990652	0.13075	0.435041	0.0457559
g__Butyrivibrio	0.0360129	0.0374093	-0.03730928081772606;0.10933514604405625	0.335711	0.441726	0.0073132	0.259656	981	0.178202	408	573	0.0862865	0.693444	0.973033	0.205314	0.00076723	0.991377	0.991377	0.063309	-0.0409312	0.828672	0.91319	0.187351	-0.029398	0.880982	0.943909	0.189007	0.218302	0.290808	0.615552	0.205829	0.0503904	0.742414	0.942017	0.152973	-0.0258239	0.785443	0.892549	0.093869	-0.309362	0.0158985	0.431701	0.12776	0.318833	0.015631	0.512837	0.131575	0.225652	0.295919
s__Lactobacillus_curvatus	0.0357753	0.0326015	-0.028123739652124523;0.09967431523851919	0.272489	0.472167	0.00323202	0.19013	85	0.0154405	37	48	-0.199765	0.362343	0.94192	0.205729	-0.0476597	0.502044	0.877041	0.0633179	0.271635	0.152814	0.357402	0.188193	0.07295	0.710311	0.934301	0.18906	-0.249607	0.227545	0.757933	0.206016	0.0489253	0.749647	0.920064	0.152972	0.278429	0.00348454	0.0298277	0.0943188	-0.125178	0.326826	0.919862	0.127127	-0.0184224	0.888212	0.990652	0.130749	0.435041	0.0457559
s__Bacteroides_caccae	0.0351749	0.030003	-0.02363104663066333;0.0939807805431131	0.241045	0.442779	0.00152903	0.0828619	3902	0.70881	1605	2297	-0.153269	0.484212	0.98247	0.205519	0.0343235	0.628765	0.885234	0.0633136	0.0136736	0.942364	0.996701	0.187334	-0.0856785	0.662695	0.934301	0.189084	-0.0426015	0.836204	0.941246	0.205241	0.122753	0.423719	0.920064	0.153093	0.112989	0.233956	0.429756	0.09394	-0.0420958	0.74138	0.982047	0.127016	-0.0540305	0.680195	0.982216	0.13077	-0.263316	0.223128
s__Acidaminococcus_sp_CAG_542	0.0350529	0.0294234	-0.022616919556441496;0.09272277593214934	0.233525	0.436456	0.00119463	0.0676421	64	0.0116258	26	38	-0.00921648	0.966402	0.98247	0.205219	-0.0433314	0.541646	0.885234	0.0633164	0.271635	0.152814	0.357402	0.188193	-0.0539095	0.783678	0.934301	0.189031	0.159209	0.44041	0.757933	0.205543	-0.212316	0.167262	0.920064	0.153379	0.205314	0.0308587	0.161067	0.0941121	0.0128859	0.919523	0.982047	0.127004	0.0729786	0.577755	0.982216	0.13079	0.0177951	0.934094
s__Bacteroides_coprophilus	0.0348496	0.0270628	-0.018193510544628734;0.08789261819794636	0.19784	0.384889	0	0	383	0.0695731	167	216	-0.187527	0.392365	0.968493	0.205669	0.0922943	0.193758	0.608346	0.0633427	0.124144	0.511962	0.780361	0.187512	-0.0102726	0.958273	0.983309	0.188998	0.12429	0.546727	0.801367	0.205416	-0.107298	0.484289	0.920064	0.153059	0.154229	0.10447	0.298223	0.0940045	-0.0298449	0.81499	0.982047	0.127009	0.0239135	0.85522	0.990652	0.130751	0.191042	0.375766
s__Blautia_coccoides	-0.034725	0.0360944	-0.10546998961336687;0.03601997838356701	0.336019	0.546829	0.0060776	0.298349	218	0.0396004	70	148	0.0750747	0.731598	0.98247	0.20529	-0.0119536	0.866283	0.966743	0.0633095	0.131778	0.486414	0.762599	0.187535	-0.0827099	0.673686	0.934301	0.189078	-0.0268838	0.896186	0.95892	0.205227	-0.136394	0.37417	0.920064	0.153127	0.00120069	0.989901	0.994926	0.0938651	-0.0105115	0.934314	0.982047	0.127003	0.0188805	0.885451	0.990652	0.130749	0.435041	0.0457559
s__Megasphaera_sp_DISK_18	0.0346826	0.0379232	-0.039646858801952845;0.10901201680848721	0.360429	0.564737	0.00782154	0.242733	82	0.0148956	32	50	-0.316245	0.150666	0.841075	0.206497	0.0267103	0.70674	0.913851	0.0633118	0.031265	0.868703	0.987481	0.187343	-0.0539095	0.783678	0.934301	0.189031	-0.227315	0.271472	0.757933	0.20588	0.0489253	0.749647	0.920064	0.152972	0.245845	0.00981731	0.0666954	0.094219	-0.0769044	0.546665	0.974885	0.127049	0.0792939	0.545311	0.982216	0.130798	-0.335089	0.12208
s__Rothia_dentocariosa	0.0345684	0.044257	-0.052175275395121776;0.12131211016039116	0.434753	0.657507	0.0152231	0.399181	146	0.0265213	54	92	-0.121889	0.577805	0.98247	0.205409	-0.0524485	0.460084	0.850281	0.0633198	0.0744288	0.694016	0.88696	0.187396	-0.0539095	0.783678	0.934301	0.189031	-0.339347	0.10203	0.713735	0.20669	0.159825	0.297922	0.920064	0.153193	0.0712479	0.452722	0.650218	0.0938949	0.194952	0.127273	0.780287	0.127304	-0.119639	0.361733	0.940581	0.130863	0.435041	0.0457559
s__Bifidobacterium_bifidum	-0.0345585	0.0375539	-0.10816415104803853;0.039047068194063235	0.357448	0.564737	0.00745246	0.232369	1569	0.285014	623	946	-0.0137532	0.949882	0.98247	0.205221	0.0282802	0.690372	0.913851	0.0633121	0.0258351	0.891347	0.992709	0.187339	-0.256986	0.192307	0.934301	0.189776	-0.201849	0.328487	0.757933	0.20574	-0.218999	0.154367	0.920064	0.153407	-0.0157125	0.868437	0.928297	0.0938666	0.266886	0.0372229	0.780287	0.127566	-0.0526268	0.688058	0.982216	0.130769	-0.578766	0.00843806
g__Enterobacter	0.0345337	0.0334103	-0.030950543199602144;0.10001790472504377	0.301312	0.403543	0.00383283	0.21181	361	0.0655767	150	211	0.293641	0.181717	0.680406	0.206321	-0.0250898	0.723778	0.854856	0.0633114	0.37654	0.0484403	0.173001	0.188984	-0.177429	0.367054	0.783741	0.189369	-0.069517	0.735883	0.926758	0.20528	0.133505	0.384353	0.857475	0.153119	0.0812165	0.392073	0.560105	0.0939038	-0.000264197	0.998347	0.998347	0.127002	-0.0454709	0.728655	0.898316	0.130763	-0.0180788	0.933046
s__Alistipes_shahii	-0.0337868	0.0270659	-0.08683587075987259;0.019262320725586403	0.211915	0.404909	0	0	4166	0.756767	1648	2518	0.161284	0.461719	0.98247	0.205552	-0.000148627	0.99833	0.99833	0.063309	-0.0572035	0.762342	0.934907	0.18737	0.228948	0.245043	0.934301	0.189615	-0.00208505	0.991925	0.991925	0.205218	0.0239025	0.876098	0.939775	0.152954	-0.220136	0.0206757	0.116095	0.094149	-0.0521857	0.682462	0.982047	0.127024	-0.0191643	0.883742	0.990652	0.130749	-0.488808	0.025244
s__Bacteroides_uniformis	-0.0337422	0.0473325	-0.12651384190150763;0.059029422641099255	0.475922	0.689043	0.0195623	0.598475	5194	0.943506	2096	3098	0.0968183	0.658309	0.98247	0.205338	0.068951	0.331528	0.702993	0.0633278	-0.120284	0.525148	0.780361	0.187501	-0.0389685	0.842685	0.956682	0.189015	-0.174865	0.39695	0.757933	0.20561	-0.068454	0.6553	0.920064	0.152994	-0.155502	0.101648	0.298223	0.0940069	0.0239581	0.851	0.982047	0.127007	-0.0879255	0.50249	0.982216	0.13081	-0.541145	0.0135457
s__Barnesiella_intestinihominis	-0.0337042	0.0299602	-0.09242611777731746;0.025017690071734315	0.260603	0.458872	0.00150322	0.0834934	4057	0.736966	1585	2472	0.00756421	0.972422	0.984873	0.205219	0.0414034	0.559776	0.885234	0.0633157	-0.29578	0.119847	0.357402	0.188353	0.0481262	0.806389	0.939584	0.189025	0.136898	0.506906	0.777619	0.205458	-0.0714941	0.641055	0.920064	0.152998	-0.116789	0.218622	0.412204	0.0939451	0.205708	0.107694	0.780287	0.127338	-0.135037	0.303387	0.940581	0.130895	-0.309848	0.152398
s__Firmicutes_bacterium_CAG_238	-0.0336236	0.0450892	-0.12199839151209257;0.054751213052132985	0.455841	0.674226	0.0163486	0.389618	824	0.149682	312	512	0.212506	0.332683	0.907565	0.205797	-0.0042303	0.952483	0.982319	0.063309	7.7541e-05	0.999673	0.999673	0.187331	-0.0776315	0.692653	0.934301	0.189068	-0.0800064	0.697891	0.890861	0.2053	-0.0303911	0.842859	0.932154	0.152958	-0.0570721	0.547472	0.720978	0.0938842	-0.119983	0.347263	0.919862	0.127116	0.0882275	0.501025	0.982216	0.13081	0.245431	0.255889
s__Prevotella_sp_CAG_617	0.0336155	0.0373858	-0.03966061881141173;0.10689168059922835	0.368571	0.571553	0.00728823	0.257256	70	0.0127157	27	43	-0.00921648	0.966402	0.98247	0.205219	0.0455513	0.521141	0.883386	0.0633172	0.271635	0.152814	0.357402	0.188193	0.0926197	0.637285	0.934301	0.189098	0.10909	0.596745	0.834663	0.205371	-0.10633	0.488231	0.920064	0.153057	0.108005	0.2552	0.447646	0.0939335	-0.155668	0.222957	0.862242	0.127194	0.0364147	0.781139	0.982216	0.130757	0.435041	0.0457559
s__Oxalobacter_formigenes	0.0328521	0.0344939	-0.03475607230914141;0.1004601995788292	0.340894	0.549801	0.00469092	0.199394	380	0.0690282	157	223	-0.287724	0.190592	0.841075	0.206277	0.0624683	0.378978	0.750938	0.0633244	0.271635	0.152814	0.357402	0.188193	0.244177	0.215246	0.934301	0.1897	-0.0659678	0.748893	0.915789	0.205274	-0.126488	0.409781	0.920064	0.153102	0.0386999	0.683311	0.840394	0.0938739	-0.0894115	0.483489	0.958024	0.127066	-0.0438889	0.73774	0.982216	0.130762	0.435041	0.0457559
s__Anaerotignum_lactatifermentans	0.0328476	0.0493425	-0.06386362274375597;0.129558834633219	0.505599	0.710458	0.0226116	0.425121	369	0.06703	167	202	0.253132	0.249039	0.841075	0.206038	-0.0238461	0.73695	0.924969	0.0633112	-0.0858307	0.650098	0.870498	0.187418	0.157741	0.422419	0.934301	0.189291	-0.260387	0.208254	0.757933	0.206086	-0.112513	0.463337	0.920064	0.15307	-0.0729897	0.441757	0.639448	0.0938964	0.101053	0.428461	0.919862	0.127083	0.24973	0.0576839	0.931823	0.131255	-0.179068	0.406285
s__Atopobium_parvulum	0.0327656	0.0412958	-0.04817413094464389;0.11370530037237067	0.427523	0.648865	0.0115055	0.324318	70	0.0127157	29	41	-0.00921648	0.966402	0.98247	0.205219	0.0356679	0.615386	0.885234	0.063314	0.271635	0.152814	0.357402	0.188193	-0.268816	0.172786	0.934301	0.189849	-0.0155599	0.939799	0.980322	0.205221	0.111316	0.468101	0.920064	0.153067	0.166988	0.0788447	0.267822	0.0940286	0.0988182	0.438733	0.919862	0.12708	0.0783903	0.549896	0.982216	0.130797	0.435041	0.0457559
g__Lactobacillus	0.0327606	0.0270657	-0.020288230238583164;0.08580942486990817	0.226122	0.332532	0	0	3475	0.631244	1399	2076	0.45145	0.0413648	0.599303	0.207816	-0.0162391	0.819066	0.883884	0.06331	-0.00748252	0.96844	0.97494	0.187332	0.164239	0.403619	0.783741	0.189316	0.022417	0.913359	0.975803	0.205225	0.098736	0.51978	0.857475	0.153042	-0.0411754	0.664259	0.790785	0.0938751	-0.0831581	0.514569	0.879873	0.127057	0.187961	0.152422	0.714476	0.131035	0.0819166	0.703562
g__Leuconostoc	0.0324898	0.0377468	-0.041493986386445164;0.10647352873352522	0.389387	0.499215	0.00764543	0.330185	525	0.0953678	202	323	0.101221	0.643839	0.95742	0.20535	-0.0353711	0.618329	0.766523	0.0633139	0.268702	0.157254	0.355571	0.188175	0.249322	0.205802	0.771759	0.18973	-0.430361	0.0389615	0.449556	0.20758	-0.0654184	0.669651	0.913161	0.15299	0.0893101	0.346667	0.525252	0.0939119	0.131259	0.303922	0.837819	0.127139	0.153842	0.241148	0.748369	0.13094	0.519653	0.017581
g__Fusobacterium	0.0323059	0.0363426	-0.03892558282587992;0.10353738896350599	0.374042	0.483676	0.00630455	0.353797	588	0.106812	267	321	-0.0519831	0.812238	0.973033	0.205253	-0.091485	0.197692	0.411858	0.0633421	0.0379529	0.840963	0.914091	0.187348	0.287957	0.144438	0.771759	0.189974	-0.0117593	0.954485	0.977252	0.20522	0.180019	0.241233	0.731512	0.153258	0.223382	0.0188862	0.0718953	0.0941574	0.151295	0.236188	0.723024	0.127184	-0.227269	0.083893	0.599235	0.131168	0.100314	0.641304
s__Lactococcus_lactis	-0.0321532	0.0298758	-0.09070982873612646;0.026403450777054013	0.281826	0.480563	0.00145506	0.115439	1044	0.189646	376	668	0.100127	0.647422	0.98247	0.205347	-0.142702	0.04463	0.319576	0.0633895	-0.00613192	0.974135	0.996701	0.187332	0.0922679	0.638563	0.934301	0.189098	-0.160532	0.436634	0.757933	0.205548	0.0749302	0.625113	0.920064	0.153003	0.0310303	0.743583	0.869545	0.0938708	0.128241	0.315151	0.919862	0.127133	-0.0341545	0.794407	0.982216	0.130756	0.435041	0.0457559
s__Phascolarctobacterium_sp_CAG_266	-0.0318616	0.0478171	-0.12558321229351582;0.06185999274824362	0.505205	0.710458	0.0202771	0.455993	743	0.134968	250	493	-0.0158166	0.942375	0.98247	0.205221	-0.0399071	0.574046	0.885234	0.0633153	0.36966	0.0526186	0.357402	0.188925	-0.0272708	0.889535	0.967525	0.189006	0.263482	0.202943	0.757933	0.206107	-0.0801772	0.60111	0.920064	0.15301	-0.0289213	0.760456	0.876756	0.09387	-0.133539	0.295619	0.897339	0.127144	-0.202085	0.124041	0.940581	0.13108	0.326095	0.132281
s__Lactobacillus_gasseri	0.031644	0.0347761	-0.0365171800650464;0.0998052067060799	0.362857	0.564737	0.00492504	0.236475	106	0.0192552	40	66	-0.0923742	0.673047	0.98247	0.205328	-0.0650757	0.359411	0.728449	0.0633257	-0.130445	0.490822	0.762599	0.187531	-0.288177	0.144134	0.934301	0.189976	0.132155	0.521703	0.781089	0.205442	0.0489253	0.749647	0.920064	0.152972	0.154208	0.104518	0.298223	0.0940045	-0.0100229	0.937361	0.982047	0.127003	0.136279	0.298972	0.940581	0.130898	0.321073	0.138263
s__Harryflintia_acetispora	-0.0315104	0.0270619	-0.08455175904096579;0.02153092780765025	0.244269	0.445657	0	0	263	0.0477747	82	181	-0.115839	0.596799	0.98247	0.20539	-0.0123961	0.861382	0.965438	0.0633096	0.0537124	0.776443	0.946774	0.187365	-0.381954	0.05376	0.934301	0.190713	-0.134238	0.515175	0.781089	0.205449	-0.206438	0.179262	0.920064	0.153356	0.00725961	0.938995	0.966081	0.0938654	-0.161193	0.207013	0.862242	0.127208	-0.00878533	0.946554	0.993947	0.130747	-0.0385637	0.857784
s__Butyricimonas_synergistica	-0.0314669	0.0279125	-0.08617532515710652;0.02324154470230342	0.259598	0.458872	0.00039964	0.0422576	2247	0.408174	842	1405	-0.109411	0.617289	0.98247	0.205372	-0.0128622	0.856226	0.965438	0.0633096	-0.0423271	0.822926	0.975657	0.187352	-0.018475	0.925032	0.969263	0.189001	-0.173656	0.400208	0.757933	0.205605	-0.237331	0.122908	0.920064	0.153487	0.137196	0.148543	0.350452	0.0939755	-0.0366033	0.774132	0.982047	0.127013	-0.197987	0.131811	0.940581	0.131066	-0.0655509	0.760714
g__Christensenella	-0.031463	0.027065	-0.08451032270916417;0.02158433134721701	0.245033	0.356844	0	0	400	0.0726612	137	263	0.174643	0.425576	0.807931	0.205609	-0.0357612	0.614462	0.766523	0.063314	-0.0950159	0.615584	0.796013	0.187437	-0.251485	0.201925	0.771759	0.189743	-0.0311128	0.879973	0.969236	0.205231	-0.291201	0.0588277	0.66728	0.153757	-0.0196121	0.836203	0.904695	0.0938674	-0.0560999	0.660097	0.879873	0.127027	-0.00633346	0.961456	0.986359	0.130747	0.457153	0.0360282
g__Anaerostipes	0.0313337	0.0540148	-0.07453529119974661;0.1372027492723797	0.56185	0.648289	0.0304775	0.62646	5260	0.955495	2112	3148	-0.0425424	0.845855	0.973033	0.205241	-0.0921527	0.194442	0.411735	0.0633425	0.0799222	0.672714	0.818654	0.187406	0.0672499	0.732026	0.87146	0.189051	-0.0102689	0.960248	0.977252	0.20522	0.281196	0.067969	0.66728	0.153703	0.231342	0.0150617	0.059454	0.0941786	-0.166896	0.191446	0.700414	0.127223	-0.232815	0.0766551	0.599235	0.131189	0.10141	0.637671
s__Prevotella_sp_CAG_891	0.0310898	0.0499457	-0.06680386008212104;0.12898346158170892	0.533632	0.725062	0.0235702	0.46067	89	0.0163488	40	50	-0.207804	0.343437	0.912988	0.205771	0.0338767	0.633239	0.886058	0.0633135	-0.247511	0.192331	0.403518	0.188047	-0.368635	0.0625196	0.934301	0.190596	-0.313143	0.130928	0.748329	0.206472	0.0820165	0.592796	0.920064	0.153013	0.17295	0.0687666	0.249425	0.0940404	0.0818512	0.521194	0.959641	0.127055	0.00267175	0.983735	0.999974	0.130747	0.435041	0.0457559
s__Blautia_sp_CAG_257	0.03105	0.04214	-0.05154429336710941;0.11364437857933796	0.461225	0.674226	0.0125228	0.377525	879	0.159673	369	510	-0.217672	0.321125	0.90422	0.205825	0.0402208	0.57104	0.885234	0.0633154	-0.0254384	0.893005	0.992709	0.187339	0.338688	0.0866407	0.934301	0.190347	-0.339715	0.101665	0.713735	0.206693	0.0487363	0.750581	0.920064	0.152972	0.211063	0.0264849	0.139945	0.0941261	0.133759	0.294825	0.897339	0.127144	0.0137838	0.916238	0.990652	0.130748	0.327345	0.130824
s__Lactobacillus_fermentum	0.030579	0.0272606	-0.02285174392916061;0.08400968787946364	0.261978	0.458872	8.8524e-05	0.00756694	116	0.0210718	53	63	-0.0923854	0.67301	0.98247	0.205328	-0.0176569	0.803579	0.959772	0.0633102	0.183211	0.333695	0.602623	0.187724	0.0595817	0.761583	0.934301	0.189039	-0.16502	0.423966	0.757933	0.205567	-0.186073	0.225837	0.920064	0.15328	0.212893	0.0252108	0.134878	0.0941306	0.0603476	0.636168	0.982047	0.127031	-0.0102848	0.937449	0.990652	0.130747	0.435041	0.0457559
s__Streptococcus_milleri	0.0303678	0.0341195	-0.03650643273279244;0.09724194094017086	0.373444	0.574942	0.00438713	0.203774	95	0.017257	39	56	-0.00921648	0.966402	0.98247	0.205219	-0.0914474	0.197876	0.608346	0.063342	0.0472893	0.802579	0.959341	0.187358	-0.0539095	0.783678	0.934301	0.189031	0.123235	0.550131	0.803604	0.205413	0.198627	0.196193	0.920064	0.153326	0.0660442	0.486383	0.677463	0.0938907	-0.16643	0.192686	0.848004	0.127222	0.0701052	0.592814	0.982216	0.130787	0.435041	0.0457559
s__Intestinibacter_bartlettii	0.0303138	0.0348503	-0.037992829994089206;0.09862038822032099	0.384394	0.58968	0.00498638	0.187392	3349	0.608356	1330	2019	0.0440196	0.840574	0.98247	0.205243	0.0328683	0.643385	0.886058	0.0633132	-0.375128	0.0492739	0.357402	0.188972	0.21957	0.264793	0.934301	0.189566	0.212352	0.304078	0.757933	0.205796	-0.0335974	0.826534	0.928495	0.15296	-0.0820288	0.387359	0.583766	0.0939046	-0.0300838	0.813536	0.982047	0.127009	0.152678	0.244715	0.940581	0.130937	0.540311	0.0136852
s__Coprobacter_secundus	-0.0299823	0.0325919	-0.09386247447685724;0.03389793173915383	0.35761	0.564737	0.00322353	0.116479	1598	0.290282	593	1005	-0.163779	0.454838	0.98247	0.205562	0.0366537	0.605657	0.885234	0.0633143	0.119767	0.526926	0.780361	0.187499	-0.323245	0.101788	0.934301	0.190227	0.0393302	0.848621	0.941246	0.205238	-0.0280021	0.855068	0.934768	0.152957	-0.0902856	0.34143	0.549752	0.0939129	-0.0507565	0.6907	0.982047	0.127023	0.0667663	0.610536	0.982216	0.130783	-0.280964	0.193906
s__Clostridium_sp_CAG_413	-0.029436	0.027064	-0.08248143985493467;0.02360934209290573	0.276751	0.475701	0	0	340	0.061762	120	220	0.0873146	0.689983	0.98247	0.205316	0.0272259	0.701349	0.913851	0.0633119	-0.189051	0.31858	0.59027	0.187749	-0.109708	0.57659	0.934301	0.189139	-0.312021	0.132297	0.748329	0.206463	-0.0983684	0.521333	0.920064	0.153041	-0.0181865	0.847958	0.928297	0.093867	-0.235321	0.0659553	0.780287	0.127441	-0.0834107	0.524662	0.982216	0.130803	-0.118345	0.58268
g__Clostridiales_Family_XIII_Incertae_Sedis_unclassified	0.0294275	0.0397885	-0.048558008528499084;0.1074129075695612	0.459545	0.550712	0.00978558	0.341356	301	0.0546776	131	170	0.0130402	0.952477	0.973033	0.20522	0.107487	0.130221	0.342687	0.0633547	-0.0504042	0.789874	0.890835	0.187361	-0.117617	0.549464	0.783741	0.189161	-0.371847	0.0736001	0.501819	0.206984	0.0662665	0.665629	0.913161	0.152991	0.0994666	0.294652	0.485601	0.0939231	0.0684219	0.591736	0.879873	0.127039	0.0466293	0.722027	0.898316	0.130764	0.516653	0.0182227
s__Campylobacter_hominis	0.0293274	0.0459851	-0.06080342900052205;0.11945821204883209	0.523631	0.718314	0.0176152	0.549386	159	0.0288828	46	113	-0.127032	0.561888	0.98247	0.205425	-0.0416963	0.557003	0.885234	0.0633158	0.271635	0.152814	0.357402	0.188193	-0.29329	0.13722	0.934301	0.190011	0.159209	0.44041	0.757933	0.205543	-0.075754	0.621317	0.920064	0.153004	0.383786	6.0729e-05	0.000928293	0.0947253	0.0919065	0.47138	0.947186	0.127069	-0.115205	0.379769	0.950532	0.130855	0.435041	0.0457559
s__Rothia_mucilaginosa	-0.0292932	0.0411261	-0.10990043278688715;0.05131404567010571	0.476293	0.689043	0.0113225	0.438465	859	0.15604	321	538	-0.172287	0.431826	0.978344	0.205599	-0.14183	0.0459481	0.321651	0.0633885	0.144446	0.445602	0.72462	0.187576	0.0484087	0.805276	0.939584	0.189025	0.0522039	0.800007	0.940667	0.205253	0.328056	0.0335374	0.920064	0.153974	-0.186377	0.0499183	0.215939	0.0940687	0.236582	0.0645282	0.780287	0.127446	-0.1421	0.278853	0.940581	0.130911	0.177667	0.409954
s__Firmicutes_bacterium_CAG_83	-0.0291889	0.0393829	-0.10637934367218776;0.048001631597407696	0.458599	0.674226	0.00934869	0.415642	4305	0.782016	1707	2598	-0.105078	0.631276	0.98247	0.20536	-0.043097	0.543834	0.885234	0.0633163	0.00888852	0.962514	0.996701	0.187332	-0.0315036	0.872529	0.957985	0.189009	0.131864	0.522618	0.781089	0.205441	-0.16431	0.284615	0.920064	0.153207	-0.191009	0.0445188	0.19848	0.0940789	-0.192922	0.131263	0.780287	0.127297	0.0307771	0.814343	0.990167	0.130754	0.116619	0.588181
g__Lactococcus	-0.0287237	0.0344933	-0.0963305407370812;0.03888312544115774	0.404995	0.513201	0.0046928	0.237196	1171	0.212716	422	749	0.0729317	0.738971	0.973033	0.205286	-0.127294	0.073187	0.282468	0.063373	0.069227	0.714415	0.850494	0.187388	0.249389	0.205681	0.771759	0.18973	-0.208119	0.313766	0.627533	0.205773	0.0334207	0.827431	0.942017	0.15296	0.0436747	0.645244	0.774292	0.0938763	0.183368	0.151367	0.647587	0.127269	-0.0190847	0.884222	0.949756	0.130749	0.457153	0.0360282
s__Bacteroides_ovatus	0.0286782	0.0286412	-0.027458531141280745;0.08481496863318305	0.316685	0.524467	0.00077046	0.078646	4570	0.830154	1843	2727	0.00443226	0.983839	0.990397	0.205218	0.15397	0.0302868	0.272511	0.0634027	-0.148521	0.432908	0.713801	0.18759	0.0248258	0.899383	0.968987	0.189004	-0.177791	0.389128	0.757933	0.205623	-0.173733	0.257994	0.920064	0.153237	0.134732	0.155956	0.355049	0.0939715	0.155599	0.223162	0.862242	0.127194	-0.153443	0.242367	0.940581	0.130939	-0.0253029	0.906399
s__Prevotella_sp_CAG_1092	0.0285801	0.0504985	-0.07039696110539867;0.12755707829169932	0.571422	0.75953	0.0244605	0.464523	161	0.0292461	72	89	-0.115739	0.597115	0.98247	0.20539	0.133672	0.0599336	0.356272	0.0633796	0.457422	0.0169606	0.357402	0.189765	-0.0539095	0.783678	0.934301	0.189031	0.423933	0.0419068	0.618487	0.20751	0.0489253	0.749647	0.920064	0.152972	-0.0352587	0.71013	0.853752	0.0938724	0.0332451	0.794363	0.982047	0.127011	-0.123571	0.346198	0.940581	0.130871	-0.138391	0.520656
s__Eubacteriaceae_bacterium_CHKCI005	0.0284259	0.0300327	-0.030438289781913753;0.08729004572168433	0.343895	0.549801	0.00154598	0.0682211	144	0.026158	49	95	0.350703	0.111445	0.841075	0.20679	-0.0396388	0.576623	0.885234	0.0633152	0.00292739	0.98765	0.996968	0.187332	-0.0539095	0.783678	0.934301	0.189031	0.184006	0.372835	0.757933	0.205652	0.0489253	0.749647	0.920064	0.152972	-0.0951989	0.315833	0.521916	0.0939183	-0.0569645	0.655197	0.982047	0.127028	0.0972481	0.458332	0.982216	0.130824	0.435041	0.0457559
s__Peptostreptococcus_anaerobius	0.0284139	0.0375816	-0.04524596356105538;0.10207374317798577	0.449614	0.668176	0.00748101	0.270092	95	0.017257	32	63	-0.269216	0.220443	0.841075	0.206146	-0.0183412	0.796131	0.959772	0.0633103	0.271635	0.152814	0.357402	0.188193	-0.0539095	0.783678	0.934301	0.189031	0.159209	0.44041	0.757933	0.205543	0.0489253	0.749647	0.920064	0.152972	0.11804	0.213739	0.407169	0.0939468	-0.150281	0.239336	0.875616	0.127181	-0.0374108	0.775312	0.982216	0.130758	0.435041	0.0457559
s__Eubacterium_limosum	-0.0282876	0.0512726	-0.12878195007709137;0.07220670547634875	0.581147	0.767473	0.0257363	0.482269	160	0.0290645	47	113	-0.250549	0.253865	0.841986	0.206022	-0.0734151	0.301194	0.689364	0.0633303	0.303206	0.11093	0.357402	0.188405	-0.0539095	0.783678	0.934301	0.189031	0.159209	0.44041	0.757933	0.205543	-0.314074	0.041737	0.920064	0.153889	-0.109955	0.246734	0.44207	0.093936	0.0113889	0.928846	0.982047	0.127003	-0.119532	0.362161	0.940581	0.130863	-0.110142	0.609036
g__Coprobacillus	-0.0282525	0.0270639	-0.08129767998010122;0.02479270621783332	0.296523	0.400707	0	0	560	0.101726	203	357	0.0994366	0.649688	0.95742	0.205345	-0.119091	0.0936643	0.326256	0.0633651	-0.110189	0.560441	0.77202	0.187474	-0.00687665	0.97206	0.978584	0.188998	0.0638744	0.756602	0.926758	0.20527	-0.051895	0.735011	0.942017	0.152975	-0.0193513	0.838351	0.904695	0.0938673	-0.190556	0.136037	0.637676	0.12729	0.162327	0.21625	0.748369	0.130962	0.457153	0.0360282
s__Clostridium_sp_CAG_510	0.0282295	0.0474173	-0.06470833487911298;0.12116737118676824	0.551615	0.743788	0.019673	0.427019	225	0.0408719	104	121	0.441558	0.0459198	0.819551	0.207704	0.113405	0.110389	0.513146	0.0633598	0.250186	0.187606	0.399479	0.188063	0.0712234	0.716865	0.934301	0.189057	0.537232	0.0104363	0.343595	0.208887	-0.197578	0.198555	0.920064	0.153322	-0.0493656	0.602819	0.770169	0.0938794	-0.29957	0.0195032	0.780287	0.127713	0.0989206	0.450648	0.982216	0.130826	0.226026	0.295126
s__Lactobacillus_rhamnosus	-0.0279674	0.0305775	-0.08789918450850652;0.03196446033285667	0.360381	0.564737	0.00187639	0.134088	149	0.0270663	44	105	-0.358857	0.103479	0.841075	0.206863	0.00356201	0.959982	0.983402	0.063309	-0.0190777	0.919651	0.992709	0.187336	-0.0539095	0.783678	0.934301	0.189031	-0.125562	0.54264	0.801367	0.20542	0.0489253	0.749647	0.920064	0.152972	0.136839	0.149602	0.350452	0.0939749	-0.0885756	0.487583	0.959641	0.127064	-0.171816	0.190675	0.940581	0.130987	-0.104276	0.628208
s__Clostridium_sp_CAG_58	0.0274139	0.0416787	-0.05427642565337441;0.10910420659570637	0.510703	0.71199	0.0119666	0.354499	2000	0.363306	764	1236	-0.142956	0.514022	0.98247	0.20548	0.0212311	0.764892	0.951227	0.0633107	-0.026761	0.887479	0.991752	0.18734	0.412056	0.0377192	0.904082	0.190992	-0.198349	0.336901	0.757933	0.205722	-0.0108605	0.943521	0.980162	0.15295	0.0356517	0.707049	0.852442	0.0938726	-0.203929	0.110756	0.780287	0.127332	-0.101273	0.439964	0.982216	0.13083	0.435041	0.0457559
s__Veillonella_dispar	0.0272964	0.0270636	-0.025748271099683886;0.08034104418322852	0.313166	0.524358	0	0	1269	0.230518	513	756	-0.104903	0.631843	0.98247	0.205359	0.0520681	0.463344	0.850281	0.0633197	0.163212	0.388936	0.670632	0.187643	0.295856	0.133849	0.934301	0.190028	0.0759472	0.712509	0.900286	0.205292	0.174861	0.254928	0.920064	0.153241	-0.0785066	0.408051	0.607238	0.0939013	-0.10412	0.414601	0.919862	0.127088	-0.0849465	0.517064	0.982216	0.130805	-0.107662	0.617108
s__Parvimonas_micra	0.0272728	0.0270665	-0.02577744944155661;0.08032310922396904	0.313635	0.524358	0	0	177	0.0321526	73	104	-0.00921648	0.966402	0.98247	0.205219	0.0245485	0.729501	0.921659	0.0633113	-0.00326427	0.986229	0.996968	0.187332	-0.216149	0.272267	0.934301	0.189548	-0.292924	0.157357	0.757933	0.206316	0.102635	0.50345	0.920064	0.15305	0.140769	0.138281	0.345875	0.0939813	0.00547713	0.965745	0.991221	0.127002	-0.000357819	0.997822	0.999974	0.130746	0.435041	0.0457559
s__Firmicutes_bacterium_CAG_534	0.0272499	0.0272535	-0.026167075539958243;0.08066677813848736	0.317376	0.524467	8.5402e-05	0.00376843	128	0.0232516	54	74	0.259707	0.237046	0.841075	0.206081	-0.0035225	0.960426	0.983402	0.063309	0.271635	0.152814	0.357402	0.188193	-0.0539095	0.783678	0.934301	0.189031	-0.0439613	0.831055	0.941246	0.205243	0.0489253	0.749647	0.920064	0.152972	-0.0536614	0.571655	0.74562	0.093882	-0.210869	0.099193	0.780287	0.127355	0.0725848	0.579808	0.982216	0.13079	-0.0833195	0.698735
s__Lactonifactor_longoviformis	0.027225	0.0397696	-0.05072339692544618;0.10517344480456305	0.493616	0.704226	0.00976712	0.357584	160	0.0290645	59	101	0.00730488	0.973367	0.984873	0.205219	-0.0377207	0.595203	0.885234	0.0633146	0.289771	0.12747	0.357402	0.188312	-0.0539095	0.783678	0.934301	0.189031	0.138459	0.502084	0.777619	0.205464	-0.0383735	0.802357	0.927728	0.152963	0.016922	0.858413	0.928297	0.0938668	0.265854	0.0379558	0.780287	0.127562	0.150186	0.252478	0.940581	0.130931	0.435041	0.0457559
g__Bifidobacterium	-0.0269892	0.0424875	-0.11026479280309616;0.056286310927164004	0.52528	0.615563	0.0129609	0.49545	5145	0.934605	2052	3093	0.187987	0.391209	0.762096	0.205671	0.0749392	0.291275	0.485459	0.0633312	0.0217275	0.908538	0.953012	0.187337	-0.0103012	0.958157	0.971105	0.188998	-0.152983	0.458437	0.739415	0.205518	-0.268966	0.0807139	0.66728	0.153639	-0.00506799	0.957391	0.986079	0.0938653	-0.0206974	0.871086	0.933307	0.127006	0.0821833	0.530776	0.884626	0.130802	-0.270437	0.210973
s__Clostridium_sp_CAG_632	0.0268257	0.0388495	-0.0493193362195329;0.10297083407922412	0.489877	0.703582	0.00877538	0.267089	105	0.0190736	44	61	0.0130704	0.952367	0.98247	0.20522	0.106973	0.132068	0.552654	0.0633542	0.271635	0.152814	0.357402	0.188193	-0.0539095	0.783678	0.934301	0.189031	-0.0143155	0.944606	0.980322	0.205221	0.0489253	0.749647	0.920064	0.152972	0.0929497	0.327389	0.538004	0.0939158	-0.012959	0.919068	0.982047	0.127004	-0.223158	0.0896091	0.940581	0.131153	-0.204546	0.343126
s__Massiliomicrobiota_timonensis	-0.026365	0.0410163	-0.10675696985911969;0.05402691971920666	0.520358	0.71612	0.0111772	0.264705	372	0.0675749	128	244	-0.239509	0.275243	0.853653	0.205953	-0.0200979	0.777099	0.953004	0.0633106	-0.0413714	0.826859	0.977566	0.187351	-0.253618	0.198153	0.934301	0.189755	0.0137297	0.946869	0.980322	0.205221	-0.0676975	0.658864	0.920064	0.152993	-0.020786	0.826551	0.928297	0.0938676	-0.142488	0.26451	0.884455	0.127163	0.0341426	0.794477	0.982216	0.130756	0.435041	0.0457559
s__Prevotella_sp_CAG_1185	0.0262783	0.0500451	-0.07181004974162948;0.12436671296317083	0.599518	0.777557	0.0237474	0.576281	275	0.0499546	121	154	-0.144312	0.510047	0.98247	0.205485	0.257987	0.000292195	0.0250119	0.0635718	0.271635	0.152814	0.357402	0.188193	0.124536	0.52627	0.934301	0.18918	-0.542592	0.00971893	0.343595	0.20896	-0.0398937	0.794701	0.927353	0.152964	0.140226	0.139805	0.345875	0.0939804	-0.101552	0.426191	0.919862	0.127084	0.209066	0.111638	0.940581	0.131103	0.435041	0.0457559
s__Bifidobacterium_pseudocatenulatum	-0.0262404	0.0378983	-0.10052104573548334;0.04804014831070022	0.488691	0.703582	0.00780042	0.313123	2017	0.366394	827	1190	0.30611	0.164039	0.841075	0.206417	0.0329224	0.642839	0.886058	0.0633132	-0.251474	0.185363	0.396676	0.18807	-0.0370394	0.850377	0.957793	0.189013	0.132381	0.520991	0.781089	0.205443	-0.247024	0.108446	0.920064	0.153531	0.0383388	0.686107	0.841415	0.0938737	0.208718	0.102667	0.780287	0.127348	0.111764	0.39414	0.965317	0.130849	-0.13095	0.543269
g__Enorma	0.0262122	0.0323159	-0.03712701586844381;0.08955133571974797	0.417295	0.513201	0.00302823	0.144197	3136	0.569664	1285	1851	-0.208325	0.342236	0.723034	0.205774	0.0456784	0.519979	0.707565	0.0633172	0.0287228	0.879292	0.947782	0.187341	-0.264051	0.180459	0.771759	0.189819	-0.437726	0.0358086	0.447607	0.207661	-0.193608	0.207681	0.731512	0.153307	0.1174	0.216229	0.390775	0.0939459	0.0677716	0.595261	0.879873	0.127039	0.150873	0.250321	0.748369	0.130932	0.376348	0.0830477
s__Bifidobacterium_animalis	-0.0261614	0.0423282	-0.1091246789297303;0.05680187697329984	0.536535	0.7267	0.0127567	0.334288	905	0.164396	281	624	0.00390291	0.985769	0.990397	0.205218	-0.157749	0.0264619	0.26966	0.0634073	0.0302921	0.872752	0.987481	0.187342	0.115675	0.556063	0.934301	0.189155	-0.177576	0.389699	0.757933	0.205622	0.160602	0.295587	0.920064	0.153195	-0.136758	0.149843	0.350452	0.0939748	-0.0604625	0.635526	0.982047	0.127031	-0.139871	0.286446	0.940581	0.130906	0.435041	0.0457559
s__Bifidobacterium_dentium	-0.0259132	0.0393664	-0.10307145907174733;0.051244986095195726	0.510373	0.71199	0.00933448	0.422073	536	0.097366	219	317	-0.0353475	0.871671	0.98247	0.205234	0.00191915	0.978433	0.993364	0.063309	-0.0194567	0.918061	0.992709	0.187336	-0.163211	0.406558	0.934301	0.189312	-0.067512	0.743223	0.91146	0.205277	-0.0675429	0.659594	0.920064	0.152993	0.201436	0.0341475	0.169943	0.0941029	-0.116215	0.362589	0.919862	0.127109	-0.0060002	0.963483	0.999974	0.130747	0.0706391	0.742785
s__Streptococcus_cristatus	0.0259041	0.0531817	-0.07833211366563936;0.1301403305219201	0.626197	0.793568	0.0289979	0.609376	86	0.0156222	32	54	-0.00921648	0.966402	0.98247	0.205219	-0.040687	0.566586	0.885234	0.0633155	0.148291	0.433617	0.713801	0.187589	-0.281738	0.153222	0.934301	0.189932	-0.338771	0.102606	0.713735	0.206685	0.0226843	0.882366	0.942306	0.152954	0.383786	6.0729e-05	0.000928293	0.0947253	0.000833594	0.994785	0.997588	0.127002	-0.0374108	0.775312	0.982216	0.130758	0.435041	0.0457559
s__Prevotella_sp_CAG_1031	0.0257716	0.0374958	-0.047720156730484166;0.09926335348858739	0.491881	0.704098	0.00740002	0.33677	107	0.0194369	44	63	-0.226603	0.30178	0.878651	0.205876	-0.0709976	0.317384	0.70288	0.0633289	0.271635	0.152814	0.357402	0.188193	-0.0585788	0.765476	0.934301	0.189038	0.361641	0.0817188	0.713735	0.206889	0.202843	0.186914	0.920064	0.153342	0.039107	0.680163	0.839364	0.0938741	-0.163562	0.200439	0.849383	0.127214	0.165714	0.206851	0.940581	0.130971	0.350512	0.106054
s__Prevotella_bivia	-0.0257693	0.0337627	-0.09194416144765373;0.04040547252166528	0.445314	0.664093	0.0041069	0.275861	223	0.0405086	73	150	-0.00921648	0.966402	0.98247	0.205219	-0.14141	0.0465943	0.321651	0.063388	-0.0613851	0.745558	0.930317	0.187376	-0.0293189	0.8813	0.964696	0.189007	0.00296107	0.988533	0.991925	0.205218	-0.0576688	0.706835	0.920064	0.152981	0.138659	0.144272	0.348229	0.0939778	0.0790324	0.535632	0.967302	0.127052	-0.275345	0.0365252	0.781639	0.131365	0.435041	0.0457559
s__Citrobacter_youngae	0.0252971	0.0270599	-0.02774033741266411;0.07833450502077374	0.349863	0.55666	0	0	190	0.0345141	78	112	-0.00921648	0.966402	0.98247	0.205219	0.0386612	0.586058	0.885234	0.0633149	0.271635	0.152814	0.357402	0.188193	0.00976465	0.960334	0.983309	0.188998	0.146431	0.477856	0.774662	0.205493	0.00423353	0.977968	0.987194	0.152949	0.0618753	0.5143	0.696584	0.0938876	0.0312722	0.806315	0.982047	0.12701	-0.0252797	0.847048	0.990652	0.130752	0.126782	0.556149
s__Acidaminococcus_intestini	0.0252388	0.0518909	-0.07646741562201305;0.12694503169354965	0.626696	0.793568	0.0267845	0.582387	620	0.112625	278	342	0.056	0.798036	0.98247	0.205258	0.0652091	0.358427	0.728449	0.0633258	0.13016	0.49177	0.762599	0.18753	0.0912425	0.642294	0.934301	0.189095	-0.558642	0.00782997	0.304657	0.209183	-0.0215339	0.88829	0.943395	0.152953	0.0300482	0.751425	0.873941	0.0938704	0.282749	0.0273875	0.780287	0.127635	-0.232241	0.0773802	0.940581	0.131186	-0.0709416	0.741723
g__Candidatus_Gastranaerophilales_unclassified	-0.0252345	0.0499068	-0.12305188202066888;0.07258295576835702	0.613116	0.686323	0.0235147	0.488022	204	0.0370572	49	155	-0.166431	0.447592	0.818766	0.205573	0.0433298	0.541661	0.719019	0.0633164	0.37654	0.0484403	0.173001	0.188984	0.109006	0.579028	0.783741	0.189137	0.0232313	0.910226	0.975803	0.205225	0.0897143	0.558593	0.857475	0.153026	0.111245	0.241242	0.417501	0.0939377	-0.181599	0.155335	0.647587	0.127264	-0.208818	0.112061	0.646505	0.131102	-0.0748096	0.728194
s__Firmicutes_bacterium_CAG_424	0.0247689	0.0476731	-0.06867028761245772;0.11820809923045997	0.603372	0.780191	0.0200604	0.53211	108	0.0196185	37	71	0.0165137	0.93984	0.98247	0.205222	-0.0164665	0.816577	0.959772	0.06331	-0.0797111	0.673528	0.873546	0.187406	0.0153806	0.93756	0.974898	0.189	0.159209	0.44041	0.757933	0.205543	0.0544253	0.722616	0.920064	0.152977	-0.066313	0.484612	0.677463	0.0938909	-0.150876	0.237484	0.875616	0.127183	0.138292	0.291906	0.940581	0.130903	0.435041	0.0457559
g__Fretibacterium	0.024383	0.0526902	-0.07888977275371484;0.1276558726928779	0.643535	0.715039	0.0281244	0.464613	380	0.0690282	142	238	0.0130402	0.952477	0.973033	0.20522	0.0804801	0.257085	0.464611	0.0633346	0.373891	0.0500143	0.174469	0.188961	-0.526482	0.00832338	0.461174	0.192243	0.308786	0.136306	0.520558	0.206438	-0.209509	0.172914	0.711398	0.153368	-0.0668757	0.480914	0.611332	0.0938913	-0.113578	0.373563	0.879873	0.127105	0.155579	0.235893	0.748369	0.130944	0.457153	0.0360282
s__Ruminococcus_gnavus	0.0241983	0.0485606	-0.07098058351086352;0.11937712778625616	0.618265	0.789903	0.0214055	0.510472	2199	0.399455	911	1288	-0.259756	0.236957	0.841075	0.206082	-0.0747064	0.292777	0.677342	0.063331	0.0469148	0.80411	0.959341	0.187357	0.303001	0.124805	0.934301	0.190079	-0.432524	0.0380116	0.592045	0.207604	0.135076	0.378796	0.920064	0.153123	0.234957	0.0135633	0.0839821	0.0941884	-0.0192804	0.879842	0.982047	0.127005	0.0112306	0.931711	0.990652	0.130747	-0.00182941	0.993217
s__Lactococcus_piscium	0.0239775	0.0367475	-0.04804762218766313;0.09600253781918776	0.514084	0.712064	0.00668391	0.365199	73	0.0132607	28	45	-0.00921648	0.966402	0.98247	0.205219	-0.094591	0.182909	0.608346	0.0633444	0.271635	0.152814	0.357402	0.188193	-0.0539095	0.783678	0.934301	0.189031	-0.0528473	0.797596	0.940667	0.205254	0.0489253	0.749647	0.920064	0.152972	0.383786	6.0729e-05	0.000928293	0.0947253	-0.012959	0.919068	0.982047	0.127004	0.0655119	0.617254	0.982216	0.130782	0.435041	0.0457559
s__Bacteroides_sp_D2	0.0239506	0.0441429	-0.06256946547746077;0.11047064218715914	0.587426	0.767473	0.0150816	0.444486	163	0.0296094	59	104	-0.117519	0.591494	0.98247	0.205395	0.01968	0.781615	0.953081	0.0633105	-0.0196134	0.917403	0.992709	0.187336	0.0143854	0.941593	0.975791	0.189	-0.139954	0.497492	0.777619	0.205469	-0.240531	0.117973	0.920064	0.153501	0.239917	0.0117229	0.0780466	0.0942022	-0.0482515	0.705228	0.982047	0.127021	-0.0872932	0.505565	0.982216	0.130809	0.435041	0.0457559
g__Butyricimonas	0.0238167	0.0289769	-0.032978008990150576;0.0806114074459457	0.411122	0.513201	0.000949604	0.0973719	3175	0.576748	1244	1931	0.112224	0.608282	0.95742	0.20538	0.0839012	0.237424	0.453734	0.0633368	-0.135881	0.472975	0.716629	0.187548	0.280585	0.154896	0.771759	0.189925	0.1002	0.626947	0.856841	0.205347	-0.0893437	0.560217	0.857475	0.153025	-0.0241763	0.798827	0.894545	0.0938685	-0.113705	0.373029	0.879873	0.127105	0.154683	0.238592	0.748369	0.130942	0.068619	0.749887
g__Actinomyces	0.0236571	0.0453169	-0.06516404548093697;0.11247819202369026	0.601645	0.678547	0.0166686	0.443239	2017	0.366394	815	1202	-0.263117	0.230992	0.680406	0.206104	-0.10937	0.12363	0.342687	0.0633563	-0.269138	0.156588	0.355571	0.188178	0.172227	0.381218	0.783741	0.189347	-0.10936	0.595837	0.839726	0.205372	0.470641	0.00246	0.1845	0.155052	-0.153484	0.10615	0.239093	0.0940032	0.0340149	0.789713	0.890654	0.127011	0.212088	0.106583	0.639498	0.131114	0.261621	0.226095
g__Dielma	-0.0232377	0.0372949	-0.09633561880690795;0.04986030786355582	0.533233	0.620038	0.00721043	0.386418	745	0.135332	254	491	0.138637	0.526788	0.894847	0.205465	-0.105921	0.135906	0.351481	0.0633533	-0.189145	0.318342	0.568469	0.18775	-0.214433	0.27607	0.783741	0.18954	0.135612	0.510894	0.779858	0.205454	-0.103305	0.500675	0.857475	0.153051	0.0209431	0.825261	0.903571	0.0938677	0.285562	0.0259021	0.431701	0.127648	0.0609507	0.641955	0.898316	0.130777	-0.165327	0.443108
s__Corynebacterium_durum	0.022962	0.033761	-0.04320949414426743;0.0891335832144134	0.496419	0.705871	0.00410266	0.160193	111	0.0203451	43	69	-0.00921648	0.966402	0.98247	0.205219	0.00843919	0.905373	0.966743	0.0633092	0.271635	0.152814	0.357402	0.188193	-0.0539095	0.783678	0.934301	0.189031	-0.201095	0.330289	0.757933	0.205736	0.22777	0.13862	0.920064	0.153444	0.0923247	0.330649	0.538068	0.0939151	0.0601448	0.637302	0.982047	0.127031	-0.0374108	0.775312	0.982216	0.130758	0.435041	0.0457559
s__Weissella_confusa	0.022561	0.0270662	-0.030488848787360807;0.07561083835417315	0.404536	0.616162	0	0	122	0.0221617	56	66	-0.00921648	0.966402	0.98247	0.205219	-0.035638	0.615683	0.885234	0.063314	0.271635	0.152814	0.357402	0.188193	0.0748022	0.703305	0.934301	0.189063	-0.152819	0.458919	0.767793	0.205517	-0.128593	0.402048	0.920064	0.153107	0.110761	0.24329	0.44122	0.093937	-0.134171	0.293344	0.897339	0.127145	0.167695	0.201491	0.940581	0.130976	-0.303225	0.16125
s__Turicibacter_sanguinis	-0.0224416	0.0545981	-0.12945380981958998;0.08457067679823846	0.681049	0.830694	0.0315387	0.679071	1947	0.353678	737	1210	-0.00075788	0.997236	0.997236	0.205218	0.173797	0.0145052	0.216712	0.0634284	-0.67172	0.00054763	0.111344	0.192542	0.105658	0.590722	0.934301	0.189129	-0.17506	0.396424	0.757933	0.205611	0.355145	0.0215347	0.920064	0.15415	-0.4015	2.7704e-05	0.000928293	0.0948061	0.207975	0.103891	0.780287	0.127345	0.0709345	0.588449	0.982216	0.130788	0.0211436	0.92173
s__Clostridiales_bacterium_CHKCI006	-0.021765	0.0398588	-0.09988815941949586;0.05635822041323255	0.58503	0.767473	0.00986399	0.23876	60	0.0108992	11	49	0.26808	0.222381	0.841075	0.206138	-0.0695916	0.327058	0.70288	0.0633281	0.271635	0.152814	0.357402	0.188193	-0.0539095	0.783678	0.934301	0.189031	-0.250895	0.225173	0.757933	0.206024	0.0489253	0.749647	0.920064	0.152972	-0.0876645	0.355616	0.553972	0.0939102	-0.136692	0.284388	0.897339	0.12715	-0.16327	0.213602	0.940581	0.130964	0.435041	0.0457559
s__Comamonas_kerstersii	-0.0217109	0.0320858	-0.08459905952769463;0.041177203172134955	0.498626	0.706663	0.00286587	0.117181	164	0.0297911	62	102	0.257233	0.24151	0.841075	0.206065	-0.0502865	0.47878	0.850281	0.063319	0.271635	0.152814	0.357402	0.188193	0.100457	0.609107	0.934301	0.189116	0.00561644	0.978252	0.989122	0.205219	-0.0915687	0.5505	0.920064	0.153029	0.0270508	0.775517	0.885124	0.0938694	0.0365312	0.774565	0.982047	0.127013	-0.100139	0.445098	0.982216	0.130828	-0.272987	0.20674
g__Parvimonas	0.0215303	0.0293099	-0.03591702947007597;0.07897769555404323	0.462598	0.550712	0.00113239	0.10652	259	0.0470481	98	161	-0.0722314	0.741386	0.973033	0.205285	-0.0956026	0.178276	0.393256	0.0633451	-0.0867069	0.64677	0.815257	0.187419	-0.171755	0.382518	0.783741	0.189345	-0.285325	0.168291	0.520558	0.20626	0.134239	0.381749	0.857475	0.153121	0.25328	0.00782121	0.0366619	0.0942407	-0.00395127	0.975285	0.982827	0.127002	0.0780117	0.551824	0.892105	0.130796	0.018098	0.932975
s__Klebsiella_variicola	0.0213421	0.0329706	-0.043280250170518675;0.08596451587160717	0.517433	0.714391	0.0035024	0.203981	587	0.10663	281	306	-0.175237	0.424009	0.978344	0.205612	-0.0489859	0.490225	0.861571	0.0633185	0.319477	0.0932466	0.357402	0.188523	0.191445	0.330572	0.934301	0.18943	0.0148599	0.942503	0.980322	0.205221	-0.03106	0.839447	0.932154	0.152958	0.145888	0.12454	0.327013	0.0939899	-0.0339451	0.790135	0.982047	0.127011	-0.0280424	0.830576	0.990652	0.130753	0.0191109	0.929233
g__Barnesiella	-0.0213339	0.0270664	-0.07438395743923633;0.03171622194054696	0.430576	0.520859	0	0	4068	0.738965	1591	2477	0.00909713	0.966837	0.979902	0.205219	0.0473506	0.50482	0.69535	0.0633178	-0.232437	0.220625	0.444396	0.187963	0.0195323	0.920756	0.958439	0.189002	0.0858458	0.677063	0.890873	0.205313	-0.0455508	0.766389	0.942017	0.152969	-0.0994598	0.294684	0.485601	0.0939231	0.203139	0.112137	0.560685	0.127329	-0.0919861	0.482982	0.884626	0.130816	-0.292409	0.176547
s__Phascolarctobacterium_faecium	-0.021125	0.0489168	-0.11700201442124816;0.07475202358153846	0.665847	0.826036	0.0219713	0.517746	1920	0.348774	750	1170	0.058069	0.790748	0.98247	0.205261	-0.0723466	0.308281	0.699935	0.0633297	-0.173288	0.360431	0.640102	0.187683	0.314253	0.11155	0.934301	0.19016	0.114792	0.577734	0.829765	0.205387	0.182522	0.234779	0.920064	0.153267	-0.138468	0.144824	0.348229	0.0939775	-0.44693	0.000537282	0.229957	0.128578	-0.248944	0.0584692	0.931823	0.131252	-0.154965	0.472118
s__Ruminococcus_sp_CAG_624	-0.0210518	0.0270567	-0.07408288394061677;0.031979267136466455	0.436532	0.657872	0	0	123	0.0223433	39	84	-0.185193	0.398259	0.968493	0.205658	0.00762414	0.914475	0.966743	0.0633092	-0.131522	0.487258	0.762599	0.187534	-0.155086	0.430248	0.934301	0.189281	-0.301723	0.14539	0.749722	0.206383	0.0489253	0.749647	0.920064	0.152972	-0.0265354	0.779682	0.88751	0.0938692	-0.0390789	0.759316	0.982047	0.127014	-0.0416913	0.750421	0.982216	0.130761	-0.185577	0.389512
g__Gemmiger	0.0210222	0.039889	-0.05716019344040221;0.09920467345537692	0.598181	0.678547	0.00990343	0.350302	4869	0.884469	1946	2923	0.184527	0.399952	0.769139	0.205654	0.0564103	0.426909	0.626119	0.0633215	-0.141981	0.453384	0.693955	0.187567	-0.0916895	0.640666	0.810952	0.189096	0.219598	0.287971	0.615552	0.205836	-0.028907	0.850439	0.942017	0.152957	0.0282651	0.76573	0.87679	0.0938698	-0.0713947	0.575745	0.879873	0.127043	0.112488	0.391093	0.826252	0.13085	-0.386799	0.0749921
s__Bacteroides_galacturonicus	0.0208545	0.0270584	-0.03217985806490627;0.07388890251394942	0.440871	0.661642	0	0	1250	0.227066	502	748	-0.179122	0.413846	0.978344	0.205629	-0.0548597	0.439724	0.821842	0.0633209	0.0693463	0.713945	0.901381	0.187388	0.17359	0.377474	0.934301	0.189353	0.0156825	0.939326	0.980322	0.205221	0.00769649	0.959958	0.984891	0.15295	0.101633	0.284276	0.48668	0.0939257	-0.0531317	0.67703	0.982047	0.127025	0.0225951	0.86312	0.990652	0.130751	0.0631197	0.769328
s__Bacteroides_stercoris	0.0208292	0.0515317	-0.08017284131230834;0.12183124958670091	0.686064	0.831828	0.0261696	0.475098	2839	0.515895	1217	1623	-0.544638	0.0143444	0.613942	0.208988	0.101005	0.155004	0.582083	0.0633493	-0.516178	0.00725339	0.310445	0.190425	-0.297083	0.132261	0.934301	0.190037	0.15113	0.463884	0.769543	0.205511	-0.124701	0.416414	0.920064	0.153098	0.0644479	0.496975	0.686146	0.0938895	0.0286741	0.822123	0.982047	0.127009	-0.0269987	0.83679	0.990652	0.130752	-0.0711148	0.741116
s__Klebsiella_quasipneumoniae	0.0208258	0.0417268	-0.06095871999658872;0.10261041643830934	0.617709	0.789903	0.0120266	0.443471	462	0.0839237	218	244	-0.16902	0.44058	0.979599	0.205584	-0.0792117	0.264654	0.651356	0.0633338	0.329155	0.0838638	0.357402	0.188596	-0.0019177	0.992207	0.994531	0.188997	-0.0359154	0.861623	0.950404	0.205235	-0.0594799	0.698077	0.920064	0.152983	0.148742	0.11736	0.315912	0.0939948	-0.136061	0.286613	0.897339	0.127149	-0.0527034	0.687628	0.982216	0.130769	-0.0609616	0.776999
s__Parabacteroides_goldsteinii	-0.0207975	0.0331987	-0.08586697962688004;0.04427202154073977	0.531017	0.724467	0.00367213	0.16734	1112	0.201998	444	668	-0.296545	0.177476	0.841075	0.206343	0.0541047	0.446043	0.830028	0.0633205	-0.0836252	0.658503	0.870498	0.187413	-0.0235347	0.90459	0.968987	0.189004	0.0440641	0.830666	0.941246	0.205243	0.0166454	0.913535	0.957672	0.152952	-0.016362	0.863052	0.928297	0.0938667	0.00948024	0.940746	0.982047	0.127003	-0.116708	0.373595	0.940581	0.130858	-0.296257	0.170983
s__Blastocystis_sp_subtype_1	0.0205482	0.0468458	-0.07126955246047503;0.11236594218682042	0.660926	0.826036	0.0188265	0.355254	272	0.0494096	104	168	0.262906	0.231363	0.841075	0.206103	0.0862073	0.224786	0.61637	0.0633384	-0.0807458	0.669543	0.871017	0.187408	0.188852	0.337135	0.934301	0.189418	0.485131	0.0203315	0.486623	0.208215	-0.219331	0.153749	0.920064	0.153408	-0.0300839	0.75114	0.873941	0.0938704	-0.108973	0.39322	0.919862	0.127096	0.0952122	0.467784	0.982216	0.130821	-0.395189	0.0690052
s__Solobacterium_moorei	0.0204185	0.0470486	-0.07179673965551664;0.1126337080462208	0.664298	0.826036	0.019139	0.532538	134	0.0243415	52	82	-0.00921648	0.966402	0.98247	0.205219	-0.149722	0.0351442	0.289264	0.0633976	0.0492005	0.794777	0.95821	0.18736	-0.232894	0.237055	0.934301	0.189637	-0.124684	0.545462	0.801367	0.205417	0.160549	0.295746	0.920064	0.153195	0.14039	0.139343	0.345875	0.0939807	0.238465	0.062446	0.780287	0.127453	-0.00175712	0.989303	0.999974	0.130746	-0.0647549	0.763531
s__Actinomyces_odontolyticus	0.0201811	0.0458019	-0.06959069622913314;0.10995291211023756	0.65949	0.826036	0.0173464	0.463207	1256	0.228156	519	737	0.0685719	0.754047	0.98247	0.205278	-0.0072142	0.919057	0.966743	0.0633092	0.14353	0.448485	0.72462	0.187572	0.0435541	0.824463	0.944368	0.18902	-0.0324825	0.874733	0.950404	0.205232	0.255394	0.0970823	0.920064	0.153571	-0.295147	0.00196798	0.0205438	0.0943748	0.12455	0.329256	0.919862	0.127125	0.0818118	0.532633	0.982216	0.130801	0.429417	0.048563
s__Bacteroides_sp_CAG_598	0.0199286	0.0270666	-0.03312196519941852;0.07297908254593116	0.461561	0.674226	0	0	91	0.0165304	34	57	-0.00921648	0.966402	0.98247	0.205219	0.0344065	0.627935	0.885234	0.0633136	0.271635	0.152814	0.357402	0.188193	0.196469	0.318095	0.934301	0.189453	-0.00252746	0.990212	0.991925	0.205218	0.0633678	0.679416	0.920064	0.152987	-0.0155559	0.869737	0.928297	0.0938665	-0.0800483	0.530405	0.964137	0.127053	0.0116652	0.929075	0.990652	0.130748	0.435041	0.0457559
s__Lactobacillus_crispatus	-0.0194273	0.0337483	-0.08557388367782492;0.046719292792815316	0.56485	0.753133	0.00409497	0.201653	72	0.013079	20	52	-0.0924145	0.672913	0.98247	0.205328	-0.136754	0.0542817	0.354008	0.0633829	0.19492	0.303859	0.572914	0.187776	0.14281	0.467539	0.934301	0.189238	0.159209	0.44041	0.757933	0.205543	-0.131254	0.392401	0.920064	0.153114	0.150584	0.112899	0.312404	0.093998	-0.0355298	0.780584	0.982047	0.127012	-0.0374108	0.775312	0.982216	0.130758	0.0556063	0.796128
s__Bacteroides_sp_CAG_144	0.0192659	0.0270631	-0.03377775910816225;0.07230946250006165	0.476535	0.689043	0	0	1346	0.244505	519	827	0.196322	0.370635	0.947336	0.205712	0.0817922	0.249414	0.64042	0.0633354	-0.0575424	0.760978	0.934907	0.18737	-0.123335	0.530257	0.934301	0.189177	0.228897	0.268172	0.757933	0.205889	-0.122874	0.423263	0.920064	0.153093	-0.0841144	0.375415	0.571807	0.0939066	-0.0142468	0.911058	0.982047	0.127004	0.0431473	0.742011	0.982216	0.130762	0.435041	0.0457559
s__Tyzzerella_nexilis	0.0190944	0.0391901	-0.057718236501889675;0.0959069577518605	0.6261	0.793568	0.00913952	0.336798	463	0.0841054	203	260	-0.231316	0.291896	0.86442	0.205903	-0.091733	0.19648	0.608346	0.0633422	-0.195937	0.301353	0.570704	0.18778	-0.139439	0.478089	0.934301	0.189227	0.159209	0.44041	0.757933	0.205543	0.192114	0.211193	0.920064	0.153301	0.122476	0.197054	0.394829	0.0939531	0.0987298	0.439142	0.919862	0.12708	-0.235475	0.0733706	0.940581	0.131199	0.334739	0.122465
s__Oscillibacter_sp_PC13	0.0190108	0.0347848	-0.049167415943586396;0.08718894587548262	0.584705	0.767473	0.00493352	0.234348	408	0.0741144	131	277	0.284469	0.19561	0.841075	0.206253	-0.0272698	0.70089	0.913851	0.0633119	0.109928	0.561366	0.806258	0.187473	-0.172601	0.380187	0.934301	0.189349	-0.188665	0.360907	0.757933	0.205674	-0.170753	0.266217	0.920064	0.153227	0.144254	0.128805	0.330111	0.0939871	0.00868456	0.945711	0.984828	0.127003	0.0766546	0.558758	0.982216	0.130794	0.435041	0.0457559
g__Rothia	-0.0181964	0.04197	-0.10045759027631578;0.06406481804049192	0.66461	0.733026	0.0123307	0.463414	891	0.161853	328	563	-0.172636	0.430897	0.807931	0.2056	-0.132532	0.0621444	0.266333	0.0633784	0.145651	0.441827	0.683237	0.18758	0.0843185	0.667722	0.827754	0.189081	-0.0368819	0.857939	0.961005	0.205236	0.334352	0.0303243	0.541786	0.154014	-0.160543	0.0910635	0.218499	0.0940162	0.21528	0.09236	0.560685	0.12737	-0.150018	0.253008	0.748369	0.13093	0.225173	0.296939
g__Erysipelatoclostridium	-0.0181484	0.0330959	-0.08301636889916512;0.04671963777882192	0.583447	0.668069	0.00359604	0.189005	2549	0.463034	1012	1537	-0.310504	0.158134	0.680406	0.206451	-0.0508181	0.474145	0.683054	0.0633192	-0.13274	0.483244	0.71693	0.187538	0.100286	0.609716	0.789666	0.189116	-0.1137	0.581353	0.839726	0.205384	-0.106809	0.486277	0.857475	0.153058	0.216378	0.022931	0.0764368	0.0941394	-0.055544	0.663256	0.879873	0.127027	0.154164	0.240167	0.748369	0.130941	0.000930485	0.99655
s__Lactobacillus_paragasseri	0.0179891	0.0270662	-0.035060645379776545;0.07103891568631292	0.506284	0.710458	0	0	139	0.0252498	58	81	-0.0923271	0.673204	0.98247	0.205327	-0.0680283	0.338037	0.702993	0.0633273	-0.0600876	0.750753	0.930594	0.187374	0.189689	0.335008	0.934301	0.189422	0.187711	0.363328	0.757933	0.20567	0.229791	0.135175	0.920064	0.153453	0.101997	0.282556	0.48668	0.0939261	-0.125747	0.324635	0.919862	0.127128	0.14248	0.277572	0.940581	0.130912	0.116655	0.588066
s__Cloacibacillus_porcorum	-0.0179347	0.0563478	-0.12837642425839238;0.09250710507159184	0.750269	0.868204	0.0347655	0.628522	236	0.0428701	85	151	-0.158017	0.470813	0.98247	0.205538	-0.0388683	0.584054	0.885234	0.0633149	0.271635	0.152814	0.357402	0.188193	-0.0714356	0.716058	0.934301	0.189057	0.191336	0.354179	0.757933	0.205687	-0.216755	0.15861	0.920064	0.153397	-0.0378888	0.689598	0.843279	0.0938735	-0.17244	0.177163	0.848004	0.127238	-0.361505	0.00621801	0.724597	0.13181	0.435041	0.0457559
s__Gemella_sanguinis	0.0179237	0.030239	-0.04134482013760574;0.07719225576669674	0.553359	0.743788	0.00167035	0.125784	818	0.148592	364	454	0.20323	0.354115	0.929822	0.205747	-0.0847645	0.232635	0.626213	0.0633374	0.167405	0.376907	0.657197	0.187659	-0.118436	0.546692	0.934301	0.189163	-0.278051	0.179292	0.757933	0.206207	0.308892	0.0451839	0.920064	0.153858	0.0472248	0.618631	0.788018	0.0938782	0.13953	0.274531	0.896941	0.127157	-0.00193103	0.988244	0.999974	0.130746	0.315758	0.144822
s__Roseburia_sp_CAG_182	-0.0178158	0.0436535	-0.10337656379595389;0.0677450476644561	0.683187	0.830694	0.0144424	0.473654	1334	0.242325	515	819	0.0609862	0.780502	0.98247	0.205266	0.0865198	0.223111	0.61637	0.0633386	-0.12055	0.524232	0.780361	0.187502	0.228891	0.245159	0.934301	0.189615	0.0167759	0.935105	0.980322	0.205222	-0.157353	0.305433	0.920064	0.153186	-0.147245	0.121085	0.321891	0.0939922	-0.216578	0.0904243	0.780287	0.127374	-0.0723593	0.580985	0.982216	0.130789	-0.251686	0.244064
s__Ruminococcus_callidus	-0.0177044	0.0270599	-0.07074190201072147;0.03533304684990971	0.51294	0.712064	0	0	1364	0.247775	523	841	0.00641883	0.976597	0.98581	0.205219	-0.00669217	0.924896	0.966743	0.0633091	0.22219	0.241514	0.47635	0.187909	-0.343762	0.0820858	0.934301	0.190388	-0.0603085	0.769788	0.928783	0.205265	-0.112125	0.464877	0.920064	0.153069	-0.119637	0.207616	0.402815	0.093949	0.183577	0.150903	0.816257	0.127269	0.0515971	0.693848	0.982216	0.130768	0.0907945	0.673233
s__Parabacteroides_johnsonii	0.0176906	0.0322214	-0.045463298712683765;0.08084453591909782	0.582983	0.767473	0.00296173	0.161232	913	0.165849	373	540	-0.297962	0.175434	0.841075	0.206354	0.102039	0.150829	0.582083	0.0633501	0.271635	0.152814	0.357402	0.188193	0.124513	0.526344	0.934301	0.18918	0.0494396	0.810386	0.941246	0.20525	0.020191	0.895215	0.946055	0.152953	0.0149974	0.874374	0.928488	0.0938664	-0.000637304	0.996013	0.997588	0.127002	-0.293555	0.0258876	0.781639	0.131449	-0.057852	0.788091
s__Clostridium_saccharolyticum	-0.0174972	0.039258	-0.0944427838785902;0.05944845663578804	0.655816	0.826036	0.00921111	0.306822	781	0.142053	285	497	-0.308487	0.160824	0.841075	0.206435	0.067698	0.340386	0.702993	0.0633271	0.166575	0.37927	0.657197	0.187656	0.0340277	0.862415	0.957985	0.189011	0.187567	0.363695	0.757933	0.205669	-0.0194961	0.898801	0.946347	0.152953	0.0975225	0.304179	0.513085	0.0939209	0.0756755	0.553087	0.978448	0.127048	-0.164708	0.20961	0.940581	0.130968	-0.0642769	0.765225
s__Flavonifractor_sp_An100	-0.0170676	0.0436376	-0.10259731124258789;0.068462181097764	0.695708	0.840589	0.0144112	0.318034	312	0.0566757	89	223	-0.370384	0.0930095	0.841075	0.20697	-0.0983077	0.166317	0.608346	0.0633472	0.310665	0.102516	0.357402	0.188458	0.0279442	0.886826	0.967525	0.189006	0.0315225	0.878405	0.951791	0.205231	-0.101818	0.506848	0.920064	0.153048	-0.0180093	0.849422	0.928297	0.093867	-0.0426743	0.737957	0.982047	0.127017	-0.127847	0.3298	0.940581	0.13088	0.435041	0.0457559
s__Catabacter_hongkongensis	-0.0165897	0.0426384	-0.10016096081580023;0.06698152511784886	0.697217	0.840589	0.0131433	0.419205	283	0.0514078	106	177	-0.325155	0.139621	0.841075	0.20657	0.00947866	0.893783	0.966743	0.0633093	-0.271949	0.152343	0.357402	0.188195	0.0196906	0.920116	0.969263	0.189002	0.236614	0.252478	0.757933	0.205935	0.0456237	0.766026	0.926156	0.152969	-0.0631372	0.505763	0.691586	0.0938885	0.066744	0.600851	0.982047	0.127038	-0.139718	0.286969	0.940581	0.130906	-0.105437	0.624392
s__Ruminococcus_sp_CAG_563	-0.0163619	0.0466586	-0.10781276845857168;0.07508896384344868	0.725834	0.860231	0.0185562	0.343799	220	0.0399637	80	140	-0.00921648	0.966402	0.98247	0.205219	0.0397415	0.575636	0.885234	0.0633152	0.271635	0.152814	0.357402	0.188193	-0.264296	0.180059	0.934301	0.18982	0.0386835	0.85108	0.941246	0.205237	0.0572553	0.70884	0.920064	0.15298	0.0147507	0.876424	0.928488	0.0938664	-0.012959	0.919068	0.982047	0.127004	-0.145064	0.268975	0.940581	0.130918	-0.19198	0.373438
s__Streptococcus_lutetiensis	0.0160018	0.0270652	-0.03704604553447077;0.06904968096471002	0.554365	0.743788	0	0	111	0.0201635	50	61	-0.00921648	0.966402	0.98247	0.205219	0.0681421	0.33723	0.702993	0.0633273	0.318782	0.093952	0.357402	0.188518	0.0193088	0.92166	0.969263	0.189002	-0.121132	0.556944	0.810789	0.205406	-0.238896	0.120475	0.920064	0.153494	0.15018	0.113867	0.312404	0.0939973	-0.134116	0.293542	0.897339	0.127145	0.0693587	0.596755	0.982216	0.130786	-0.0870471	0.685973
s__Prevotella_corporis	0.0158846	0.0270594	-0.03715189236795473;0.06892103067245403	0.557187	0.745237	0	0	288	0.0523161	117	171	-0.298498	0.174666	0.841075	0.206358	0.0256454	0.717921	0.917224	0.0633116	0.218162	0.2501	0.488789	0.187888	0.0651189	0.740202	0.934301	0.189047	-0.109774	0.594449	0.834177	0.205373	0.0704508	0.645929	0.920064	0.152996	-0.0216255	0.819664	0.923201	0.0938678	-0.118047	0.355085	0.919862	0.127113	-0.0113594	0.930929	0.990652	0.130748	0.0761108	0.723662
s__Streptococcus_sobrinus	0.0154812	0.0292484	-0.04184575691000693;0.0728081124760586	0.596598	0.776121	0.00109794	0.0635529	95	0.017257	38	57	-0.00921648	0.966402	0.98247	0.205219	-0.0263676	0.710331	0.915728	0.0633117	0.117825	0.533636	0.782179	0.187494	0.175784	0.371495	0.934301	0.189362	0.159209	0.44041	0.757933	0.205543	0.159537	0.298791	0.920064	0.153192	0.173329	0.0681647	0.249355	0.0940412	-0.196026	0.125202	0.780287	0.127307	0.0895239	0.494761	0.982216	0.130812	0.435041	0.0457559
s__Faecalitalea_cylindroides	-0.015324	0.0351464	-0.08421101693953612;0.053562981142974364	0.662833	0.826036	0.00523848	0.176358	665	0.120799	239	426	-0.0974657	0.656173	0.98247	0.20534	0.0411474	0.562205	0.885234	0.0633157	-0.167053	0.377908	0.657197	0.187658	0.0587871	0.764667	0.934301	0.189038	-0.0896478	0.663635	0.876654	0.205321	0.0288621	0.850669	0.933554	0.152957	-0.0694444	0.464236	0.659282	0.0938934	0.106991	0.40187	0.919862	0.127093	-0.138471	0.291285	0.940581	0.130903	0.435041	0.0457559
s__Lactobacillus_acidophilus	-0.0152275	0.0299241	-0.07387867236860195;0.0434237411897271	0.610843	0.787473	0.00148385	0.115969	307	0.0557675	94	213	0.0281417	0.897667	0.98247	0.205228	-0.082948	0.242792	0.637515	0.0633362	0.286738	0.131462	0.357402	0.188292	0.0932438	0.635021	0.934301	0.1891	0.159209	0.44041	0.757933	0.205543	-0.0752561	0.62361	0.920064	0.153003	-0.00110843	0.990677	0.994926	0.0938651	0.112005	0.380207	0.919862	0.127102	0.0764609	0.559752	0.982216	0.130794	0.0527518	0.806376
s__Faecalicoccus_pleomorphus	0.0147573	0.0408458	-0.06530052311488461;0.09481506151732809	0.717881	0.855858	0.0109819	0.306381	234	0.0425068	89	145	0.156069	0.476286	0.98247	0.20553	-0.0163147	0.818238	0.959772	0.06331	0.00209389	0.991166	0.998163	0.187332	0.177165	0.367764	0.934301	0.189368	-0.172547	0.403213	0.757933	0.2056	-0.000173795	0.999095	0.999095	0.152949	-0.11216	0.237397	0.432366	0.0939389	0.235987	0.0651994	0.780287	0.127443	0.0931277	0.477573	0.982216	0.130817	0.435041	0.0457559
s__Clostridium_bolteae_CAG_59	-0.0147413	0.0463689	-0.10562438839990226;0.07614173754180681	0.75055	0.868204	0.0181517	0.444275	517	0.0939146	198	319	-0.444292	0.0446198	0.819551	0.207735	-0.0702145	0.322748	0.70288	0.0633285	-0.291539	0.125189	0.357402	0.188324	-0.203422	0.301351	0.934301	0.189485	0.345711	0.0958539	0.713735	0.206745	0.060383	0.693726	0.920064	0.152984	0.0324265	0.732479	0.866025	0.0938713	-0.179927	0.159158	0.840866	0.127259	0.189738	0.148599	0.940581	0.13104	-0.21749	0.313624
s__Bacteroides_clarus	0.0146559	0.027065	-0.03839141506509608;0.06770326425404999	0.588157	0.767473	0	0	1375	0.249773	554	821	0.234287	0.285779	0.86442	0.205921	0.0774083	0.275679	0.670401	0.0633327	0.049486	0.793613	0.95821	0.18736	0.195057	0.32157	0.934301	0.189446	-0.062287	0.762463	0.927086	0.205268	0.0364246	0.812201	0.927728	0.152962	-0.0501478	0.597088	0.767428	0.0938799	0.210593	0.0996335	0.780287	0.127354	0.0221044	0.866065	0.990652	0.13075	0.0957638	0.656487
s__Pseudoflavonifractor_capillosus	-0.0141203	0.0412659	-0.09500145839484571;0.06676093534429699	0.732217	0.860231	0.0114718	0.301181	310	0.0563124	94	216	-0.299848	0.172745	0.841075	0.206368	-0.0269755	0.703965	0.913851	0.0633118	-0.0161573	0.931918	0.996701	0.187335	-0.0340452	0.862345	0.957985	0.189011	0.237282	0.251149	0.757933	0.205939	-0.0977095	0.524124	0.920064	0.15304	-0.0276252	0.770883	0.882187	0.0938696	0.0300404	0.8138	0.982047	0.127009	-0.146522	0.264204	0.940581	0.130922	0.435041	0.0457559
s__Parvimonas_sp_KA00067	0.0139308	0.0378494	-0.060254119434119444;0.08811561905902733	0.712831	0.852211	0.0077562	0.432693	83	0.0150772	24	59	-0.0860052	0.694393	0.98247	0.205313	-0.179453	0.0116093	0.216034	0.0634363	-0.113417	0.549029	0.796334	0.187482	-0.0539095	0.783678	0.934301	0.189031	-0.061633	0.764882	0.927393	0.205267	0.0726577	0.635637	0.920064	0.152999	0.287105	0.00259922	0.0236695	0.0943474	-0.012959	0.919068	0.982047	0.127004	0.148192	0.258814	0.940581	0.130926	-0.058567	0.785536
s__Bacteroides_faecis_CAG_32	0.0136272	0.036572	-0.05805390700627899;0.08530830415234891	0.709437	0.850529	0.00651477	0.239833	506	0.0919164	199	307	0.214131	0.329019	0.907565	0.205805	0.0461416	0.515757	0.883386	0.0633174	0.331764	0.0814721	0.357402	0.188616	0.0957191	0.626075	0.934301	0.189105	-0.109813	0.594319	0.834177	0.205373	-0.212853	0.166195	0.920064	0.153382	0.159626	0.0929193	0.290077	0.0940145	-0.10589	0.406721	0.919862	0.127091	-0.0274637	0.83402	0.990652	0.130753	0.435041	0.0457559
s__Leuconostoc_pseudomesenteroides	0.0136201	0.0270645	-0.03942636450863793;0.06666654822303035	0.614792	0.789903	0	0	60	0.0108992	18	42	-0.00921648	0.966402	0.98247	0.205219	0.0509939	0.472617	0.850281	0.0633192	0.271635	0.152814	0.357402	0.188193	-0.0539095	0.783678	0.934301	0.189031	0.159209	0.44041	0.757933	0.205543	0.0489253	0.749647	0.920064	0.152972	0.138754	0.143999	0.348229	0.093978	-0.012959	0.919068	0.982047	0.127004	0.0690946	0.598153	0.982216	0.130785	0.435041	0.0457559
g__Methanobrevibacter	0.0135476	0.0418339	-0.06844674133832847;0.0955419565067958	0.746057	0.799347	0.0121507	0.299501	2049	0.372207	816	1233	0.107398	0.623768	0.95742	0.205366	0.0472986	0.505288	0.69535	0.0633178	-0.208736	0.271033	0.508186	0.187841	-0.0497221	0.800104	0.895639	0.189026	0.487119	0.0198376	0.371956	0.208239	0.0509807	0.739507	0.942017	0.152974	-0.0522142	0.582067	0.715657	0.0938811	-0.109444	0.39118	0.879873	0.127097	0.0619245	0.636647	0.898316	0.130778	0.0148137	0.945116
s__Dialister_sp_CAG_357	-0.0134648	0.0314356	-0.07507857730626027;0.048148984564502034	0.668411	0.826821	0.00242578	0.136544	918	0.166757	377	541	-0.0673317	0.758353	0.98247	0.205276	0.0514144	0.468975	0.850281	0.0633194	0.271635	0.152814	0.357402	0.188193	-0.41285	0.0373588	0.904082	0.191	0.280981	0.174797	0.757933	0.206228	-0.0067571	0.964842	0.984891	0.152949	-0.0495959	0.601129	0.770169	0.0938795	-0.0221241	0.862286	0.982047	0.127006	-0.122076	0.352054	0.940581	0.130868	-0.0991939	0.645028
g__Fusicatenibacter	0.0130742	0.0398488	-0.06502939942389135;0.09117771512503942	0.74284	0.799347	0.00986563	0.480248	5197	0.944051	2080	3117	0.216251	0.324279	0.71725	0.205817	-0.156515	0.0276619	0.171899	0.0634058	0.0635104	0.737073	0.857782	0.187379	0.0561515	0.774922	0.888574	0.189034	-0.0455917	0.824891	0.944531	0.205245	-0.223943	0.14533	0.711398	0.153428	0.232291	0.0146549	0.0594116	0.0941811	0.0970291	0.447055	0.879873	0.127077	0.196314	0.135091	0.675456	0.131061	0.00540557	0.979959
s__Dialister_succinatiphilus	0.0130692	0.0301794	-0.04608237216142345;0.07222076598687982	0.664978	0.826036	0.00163537	0.144962	260	0.0472298	106	154	-0.00921648	0.966402	0.98247	0.205219	0.125225	0.0779705	0.422422	0.063371	0.271635	0.152814	0.357402	0.188193	0.0265644	0.892379	0.967525	0.189006	-0.04595	0.823537	0.941246	0.205245	-0.0676362	0.659154	0.920064	0.152993	-0.11363	0.231319	0.42859	0.0939408	-0.264052	0.0392667	0.780287	0.127554	0.121873	0.352856	0.940581	0.130868	0.158821	0.4612
g__Gemella	0.0130083	0.0319596	-0.04963260467960598;0.07564921559504179	0.683991	0.748896	0.00278096	0.220994	922	0.167484	391	531	0.204941	0.350095	0.729364	0.205756	-0.143637	0.0432539	0.209293	0.0633905	0.163558	0.387935	0.634563	0.187644	0.0327607	0.867489	0.936139	0.18901	-0.20122	0.329989	0.642835	0.205737	0.309963	0.0444519	0.555649	0.153865	0.0723921	0.445502	0.603974	0.0938958	0.046217	0.717107	0.88498	0.127019	0.087594	0.504101	0.884626	0.130809	0.366355	0.0914054
s__Ruminococcus_lactaris	0.0126239	0.0335177	-0.053070749965350314;0.07831849484887325	0.706446	0.849323	0.00391464	0.145568	2972	0.539873	1167	1805	0.0739235	0.735555	0.98247	0.205288	0.00826206	0.90735	0.966743	0.0633092	0.258962	0.172714	0.379085	0.188115	-0.065657	0.738135	0.934301	0.189048	-0.216202	0.295447	0.757933	0.205817	-0.00691213	0.964036	0.984891	0.152949	-0.102352	0.280886	0.48668	0.0939265	-0.0221511	0.86212	0.982047	0.127006	0.0895255	0.494754	0.982216	0.130812	0.342974	0.113662
s__Butyricimonas_virosa	0.0125985	0.0306897	-0.04755320363286931;0.07275026882210683	0.681429	0.830694	0.00194711	0.159423	3065	0.556767	1196	1869	0.139747	0.523492	0.98247	0.205469	0.0886343	0.212013	0.616334	0.06334	-0.159518	0.399724	0.678897	0.187629	0.261291	0.185021	0.934301	0.189802	0.203322	0.32499	0.757933	0.205748	-0.0685421	0.654885	0.920064	0.152994	-0.0876054	0.35594	0.553972	0.0939101	-0.137137	0.282827	0.897339	0.127151	0.118035	0.368194	0.940581	0.13086	-0.0163272	0.939519
s__Leuconostoc_mesenteroides	0.0123194	0.0364512	-0.05912505160887567;0.08376382531060937	0.735387	0.860231	0.00640486	0.349121	292	0.0530427	102	190	0.266589	0.224943	0.841075	0.206128	-0.0704067	0.321426	0.70288	0.0633286	0.320822	0.0918934	0.357402	0.188533	-0.0539095	0.783678	0.934301	0.189031	-0.397988	0.0558166	0.678825	0.20724	0.0489253	0.749647	0.920064	0.152972	0.0141485	0.88143	0.929337	0.0938663	-0.012959	0.919068	0.982047	0.127004	0.0960543	0.463861	0.982216	0.130822	0.435041	0.0457559
s__Atopobium_deltae	0.0123092	0.0400592	-0.06620679459137108;0.09082517637712006	0.758634	0.870497	0.010089	0.333184	74	0.0134423	18	56	0.111444	0.610774	0.98247	0.205377	-0.10691	0.132294	0.552654	0.0633542	0.306481	0.107169	0.357402	0.188428	-0.0539095	0.783678	0.934301	0.189031	-0.117951	0.56733	0.82311	0.205397	-0.0693567	0.651056	0.920064	0.152995	0.164334	0.0837039	0.273018	0.0940234	-0.012959	0.919068	0.982047	0.127004	0.0683816	0.601933	0.982216	0.130785	0.435041	0.0457559
s__Eubacterium_sulci	0.0121961	0.0360894	-0.05853903732164125;0.08293132340435745	0.735406	0.860231	0.00607015	0.243652	244	0.0443233	113	131	-0.00921648	0.966402	0.98247	0.205219	0.0356679	0.615386	0.885234	0.063314	-0.0364496	0.847183	0.98531	0.187347	-0.0539095	0.783678	0.934301	0.189031	-0.307828	0.137512	0.748329	0.20643	0.0387953	0.800231	0.927728	0.152963	0.0534525	0.573152	0.74562	0.0938819	0.127736	0.317057	0.919862	0.127132	0.143087	0.275536	0.940581	0.130914	0.421548	0.0527368
s__Butyrivibrio_sp_CAG_318	0.0116849	0.0434101	-0.0733988457438633;0.09676874188539789	0.787794	0.899136	0.0141206	0.368251	385	0.0699364	159	226	0.382948	0.0825989	0.841075	0.207091	0.037127	0.60101	0.885234	0.0633144	-0.0855486	0.65117	0.870498	0.187417	-0.273171	0.165992	0.934301	0.189877	0.0082901	0.967904	0.989122	0.205219	0.144656	0.345998	0.920064	0.153149	-0.166362	0.0799687	0.269501	0.0940273	-0.290231	0.0235911	0.780287	0.127669	0.0779615	0.55208	0.982216	0.130796	-0.138864	0.519235
s__Porphyromonas_uenonis	-0.0116024	0.0463612	-0.10247027736944817;0.07926546671327234	0.802385	0.903739	0.0181556	0.5897	68	0.0123524	9	59	-0.12706	0.561804	0.98247	0.205425	-0.20269	0.00438101	0.125301	0.0634713	-0.0087968	0.962901	0.996701	0.187332	-0.265375	0.178302	0.934301	0.189827	0.159209	0.44041	0.757933	0.205543	-0.051038	0.739225	0.920064	0.152974	0.383786	6.0729e-05	0.000928293	0.0947253	-0.012462	0.922162	0.982047	0.127003	-0.0374108	0.775312	0.982216	0.130758	0.435041	0.0457559
g__Gardnerella	-0.0115249	0.0355119	-0.08112829759962925;0.05807853383963038	0.745533	0.799347	0.00556025	0.315276	72	0.013079	8	64	0.0130402	0.952477	0.973033	0.20522	-0.163025	0.0218248	0.171899	0.063414	-0.0246473	0.896313	0.953012	0.187339	-0.105623	0.590845	0.788496	0.189129	0.275084	0.18393	0.520558	0.206186	0.0770196	0.615505	0.913161	0.153006	0.196573	0.038694	0.116082	0.0940915	-0.13037	0.3072	0.837819	0.127137	-0.0296882	0.820797	0.924137	0.130754	0.457153	0.0360282
g__Catabacter	0.0115155	0.041984	-0.07077315553079785;0.09380412504992885	0.783867	0.82633	0.0123368	0.419946	283	0.0514078	106	177	-0.322702	0.142597	0.680406	0.20655	0.03962	0.576804	0.739492	0.0633152	-0.20469	0.28038	0.512891	0.187821	0.0607753	0.756957	0.888574	0.189041	0.269666	0.192636	0.524405	0.206149	0.0596742	0.69714	0.942017	0.152983	-0.0227802	0.810215	0.898475	0.0938681	0.0553538	0.664338	0.879873	0.127027	-0.150669	0.250961	0.748369	0.130932	-0.0182056	0.932577
s__Coprococcus_eutactus	0.0114349	0.0270564	-0.0415956396580948;0.06446538828563184	0.672564	0.827591	0	0	2593	0.471026	1023	1570	0.170611	0.436306	0.978344	0.205591	-0.00923445	0.896504	0.966743	0.0633093	-0.106751	0.572721	0.817082	0.187465	0.0845803	0.666753	0.934301	0.189082	0.207606	0.314952	0.757933	0.20577	-0.0393328	0.797523	0.927554	0.152964	-0.121152	0.201931	0.399206	0.0939512	0.0821272	0.519791	0.959641	0.127056	-0.000698367	0.995748	0.999974	0.130746	0.212648	0.324453
s__Eubacterium_sp_CAG_251	-0.0114253	0.0270633	-0.06446929033901762;0.041618694227091094	0.672901	0.827591	0	0	1445	0.262489	575	870	-0.153467	0.48365	0.98247	0.20552	-0.026068	0.713476	0.91702	0.0633116	0.0402723	0.831388	0.977566	0.18735	-0.219319	0.265337	0.934301	0.189564	0.319886	0.122937	0.720781	0.206526	-0.051459	0.737154	0.920064	0.152974	0.0728237	0.442796	0.639448	0.0938962	-0.101633	0.425819	0.919862	0.127084	-0.127637	0.330594	0.940581	0.13088	0.0420493	0.845089
s__Enterococcus_faecium	0.0112845	0.0270636	-0.04176007886095453;0.06432904670727817	0.676706	0.829886	0	0	288	0.0523161	116	172	0.366671	0.0962825	0.841075	0.206935	0.00896368	0.899522	0.966743	0.0633093	0.144279	0.446127	0.72462	0.187575	-0.28321	0.151106	0.934301	0.189942	0.00519658	0.979877	0.989122	0.205219	-0.201893	0.188976	0.920064	0.153338	0.0726746	0.443729	0.639448	0.0938961	0.0442001	0.728952	0.982047	0.127018	0.137908	0.293245	0.940581	0.130902	-0.0990804	0.645406
g__Victivallis	0.0111635	0.0399419	-0.06712273810858423;0.08944963867196552	0.779867	0.82633	0.00995798	0.281138	884	0.160763	329	556	0.100512	0.646159	0.95742	0.205348	0.0882898	0.213793	0.438286	0.0633398	0.180933	0.339715	0.592526	0.187714	0.240308	0.222553	0.783741	0.189678	0.0706613	0.731704	0.926758	0.205282	-0.0961739	0.530658	0.857475	0.153037	0.0542718	0.56729	0.703252	0.0938824	-0.10421	0.414198	0.879873	0.127088	0.0187166	0.886439	0.949756	0.130749	-0.0502754	0.815295
g__Turicibacter	-0.0111188	0.0540952	-0.11714532445586222;0.09490767154811695	0.837149	0.860084	0.0306348	0.674124	1947	0.353678	737	1210	0.00143056	0.994783	0.994783	0.205218	0.18197	0.0104951	0.152463	0.0634398	-0.643111	0.00091211	0.0684082	0.192113	0.127271	0.517241	0.783741	0.189188	-0.154406	0.45428	0.739415	0.205524	0.365604	0.0180269	0.450673	0.154221	-0.388763	4.8857e-05	0.000523469	0.0947476	0.19992	0.117909	0.570527	0.127319	0.0667245	0.610759	0.898316	0.130783	0.0580472	0.787393
g__Veillonella	-0.0109381	0.0441043	-0.0973826095234108;0.07550638760275702	0.80413	0.837636	0.0150332	0.447912	2276	0.413442	908	1368	0.0315798	0.885248	0.973033	0.205231	0.0986408	0.164888	0.38252	0.0633474	0.0878109	0.642589	0.815257	0.187422	0.0563449	0.774168	0.888574	0.189035	0.0144764	0.943984	0.976535	0.205221	0.127086	0.407576	0.857475	0.153103	-0.0714405	0.451502	0.603974	0.093895	-0.147729	0.247384	0.742152	0.127175	-0.264799	0.0442565	0.512837	0.131318	-0.403729	0.0633266
s__Bacteroides_sp_43_108	0.0105787	0.0456226	-0.07884169260826047;0.09999902809458623	0.816636	0.914975	0.017094	0.500275	55	0.0101726	17	39	-0.12159	0.578736	0.98247	0.205408	0.0722265	0.309084	0.699935	0.0633296	0.271635	0.152814	0.357402	0.188193	0.106871	0.586471	0.934301	0.189132	0.159209	0.44041	0.757933	0.205543	-0.131796	0.390454	0.920064	0.153115	0.100352	0.29038	0.495149	0.0939242	-0.012959	0.919068	0.982047	0.127004	-0.0716172	0.584867	0.982216	0.130788	0.435041	0.0457559
s__Scardovia_wiggsiae	0.0105365	0.0316123	-0.051423535462905956;0.07249661481034703	0.738904	0.861719	0.00254342	0.12133	95	0.017257	40	55	-0.00921648	0.966402	0.98247	0.205219	-0.0113796	0.872647	0.966743	0.0633095	-0.273413	0.150169	0.357402	0.188205	-0.0539095	0.783678	0.934301	0.189031	-0.303207	0.143443	0.748705	0.206394	0.174003	0.257259	0.920064	0.153238	0.0958362	0.312607	0.518589	0.093919	-0.121207	0.342377	0.919862	0.127119	-0.0374108	0.775312	0.982216	0.130758	0.321046	0.138295
g__Comamonas	0.0103002	0.0382609	-0.06469112228558366;0.08529159026190222	0.787768	0.82633	0.00816489	0.27859	165	0.0299728	63	102	0.247958	0.258774	0.680406	0.206005	-0.0179904	0.799948	0.878358	0.0633102	0.37654	0.0484403	0.173001	0.188984	0.130741	0.505908	0.783741	0.189199	0.0549996	0.789546	0.926758	0.205257	-0.0408679	0.789804	0.942017	0.152965	0.0931491	0.326354	0.519622	0.093916	-0.00379296	0.976275	0.982827	0.127002	-0.107225	0.413602	0.838382	0.13084	-0.244846	0.257015
s__Bacteroides_stercorirosoris	-0.0101875	0.0325536	-0.07399255023631941;0.053617519511795955	0.754322	0.870215	0.00319723	0.118945	72	0.013079	20	52	-0.00921648	0.966402	0.98247	0.205219	-0.0659265	0.353166	0.723231	0.0633262	0.271635	0.152814	0.357402	0.188193	-0.0151601	0.938454	0.974898	0.189	-0.0342926	0.867816	0.950404	0.205233	-0.0368539	0.81003	0.927728	0.152962	0.0601788	0.525895	0.707809	0.0938863	-0.168777	0.186509	0.848004	0.127228	-0.0374108	0.775312	0.982216	0.130758	0.435041	0.0457559
s__Klebsiella_pneumoniae	0.00998664	0.0279157	-0.0447280386187216;0.06470132352642953	0.720535	0.856636	0.000401941	0.038174	739	0.134242	351	388	-0.199438	0.363124	0.94192	0.205728	-0.0162902	0.818505	0.959772	0.06331	0.0238533	0.899635	0.992709	0.187338	0.115527	0.556569	0.934301	0.189155	-0.104202	0.613268	0.83859	0.205357	0.0637651	0.677519	0.920064	0.152988	0.0292107	0.758133	0.876756	0.0938701	-0.0299395	0.814414	0.982047	0.127009	-0.0111636	0.932117	0.990652	0.130747	-0.0255517	0.905482
s__Clostridium_methylpentosum	0.00991481	0.0366122	-0.06184511685366497;0.0816747418128187	0.78654	0.899136	0.00655296	0.293346	82	0.0148956	26	56	0.0186131	0.93221	0.98247	0.205223	-0.0907076	0.201525	0.608346	0.0633415	0.155265	0.412368	0.692132	0.187613	-0.0539095	0.783678	0.934301	0.189031	0.02055	0.92055	0.980088	0.205224	-0.0767056	0.616945	0.920064	0.153005	0.134859	0.155567	0.355049	0.0939717	0.0289979	0.820149	0.982047	0.127009	-0.0711756	0.587183	0.982216	0.130788	0.435041	0.0457559
s__Veillonella_atypica	0.00950337	0.0440788	-0.07689112203959189;0.09589786482899285	0.8293	0.917159	0.0149947	0.38229	1214	0.220527	501	713	-0.184094	0.401053	0.969779	0.205652	0.00734897	0.91755	0.966743	0.0633092	0.169719	0.370372	0.652342	0.187668	0.083677	0.670098	0.934301	0.18908	-0.0391786	0.849197	0.941246	0.205238	0.182586	0.234617	0.920064	0.153267	0.130707	0.168663	0.367843	0.0939653	-0.235069	0.0662444	0.780287	0.12744	-0.122723	0.349514	0.940581	0.130869	-0.560519	0.0106438
s__Megamonas_funiformis_CAG_377	-0.00925879	0.0270644	-0.062305068450332554;0.04378749181365926	0.732274	0.860231	0	0	184	0.0336058	68	117	-0.223442	0.308536	0.890898	0.205858	-0.0452117	0.524252	0.883386	0.063317	0.0467751	0.804681	0.959341	0.187357	-0.0818439	0.676906	0.934301	0.189076	-0.0392753	0.848829	0.941246	0.205238	-0.130896	0.393691	0.920064	0.153113	-0.0568192	0.549247	0.721098	0.093884	0.0499417	0.695413	0.982047	0.127022	-0.0234546	0.857968	0.990652	0.130751	0.339009	0.117835
s__Mogibacterium_diversum	0.00913892	0.0270653	-0.04390902493597808;0.0621868718611468	0.735618	0.860231	0	0	544	0.0988193	240	304	-0.00921648	0.966402	0.98247	0.205219	0.00510509	0.942672	0.97455	0.0633091	-0.0919686	0.626944	0.85729	0.18743	-0.28081	0.154568	0.934301	0.189926	-0.148792	0.470807	0.774662	0.205502	-0.0621251	0.68536	0.920064	0.152986	0.00595564	0.949937	0.972662	0.0938653	0.0777201	0.542422	0.971367	0.12705	0.00368124	0.977591	0.999974	0.130747	0.435041	0.0457559
s__Actinomyces_sp_oral_taxon_181	0.00895153	0.0457016	-0.08062357690071967;0.09852664279512066	0.844713	0.927018	0.0171987	0.382263	253	0.0459582	119	134	-0.00921648	0.966402	0.98247	0.205219	-0.017317	0.807285	0.959772	0.0633101	0.01825	0.923126	0.992709	0.187335	-0.281555	0.153487	0.934301	0.189931	-0.623457	0.003134	0.224852	0.210145	0.278666	0.0704585	0.920064	0.15369	-0.0346868	0.714624	0.856748	0.0938722	0.136653	0.284524	0.897339	0.12715	0.171421	0.191693	0.940581	0.130986	-0.0628483	0.770292
s__Anaerotruncus_sp_CAG_528	-0.00883708	0.044751	-0.09654907224832776;0.07887490810503617	0.843458	0.927018	0.0158985	0.467297	289	0.0524977	98	191	-0.143394	0.512735	0.98247	0.205482	0.0274452	0.69906	0.913851	0.0633119	0.587103	0.00236779	0.145092	0.191325	0.138331	0.481583	0.934301	0.189223	-0.163715	0.427626	0.757933	0.205562	0.162826	0.288972	0.920064	0.153202	0.129722	0.171889	0.367843	0.0939638	-0.012959	0.919068	0.982047	0.127004	-0.281576	0.0325255	0.781639	0.131393	0.0237505	0.912117
s__Enterococcus_faecalis	0.0087445	0.0270583	-0.044289814831099714;0.0617788130274515	0.746565	0.868204	0	0	212	0.0385104	82	130	-0.00921648	0.966402	0.98247	0.205219	0.0841925	0.2358	0.630766	0.063337	0.271635	0.152814	0.357402	0.188193	-0.236297	0.230316	0.934301	0.189656	-0.137679	0.504491	0.777619	0.205461	0.00330214	0.982814	0.987703	0.152949	0.0195427	0.836775	0.928297	0.0938673	0.0521547	0.682641	0.982047	0.127024	-0.0750874	0.56682	0.982216	0.130793	-0.0325362	0.879825
s__Actinomyces_oris	-0.00866626	0.0381743	-0.08348786281092216;0.06615533899410977	0.82041	0.916802	0.00807677	0.261296	748	0.135876	299	449	-0.244151	0.266107	0.853342	0.205981	-0.142588	0.0448004	0.319576	0.0633894	-0.0285893	0.879849	0.990988	0.187341	-0.0539095	0.783678	0.934301	0.189031	-0.137355	0.50549	0.777619	0.20546	0.189478	0.217496	0.920064	0.153292	-0.0664518	0.483698	0.677463	0.093891	-0.0206077	0.87164	0.982047	0.127006	0.0720366	0.582672	0.982216	0.130789	0.435041	0.0457559
s__Bacteroides_xylanisolvens	0.00863376	0.0466094	-0.08272068191512265;0.0999881932957477	0.853044	0.92822	0.018492	0.429242	3710	0.673933	1510	2200	0.463229	0.0364524	0.819551	0.207952	0.0969245	0.172355	0.608346	0.0633461	-0.294122	0.121914	0.357402	0.188342	0.0460832	0.814453	0.939584	0.189022	0.43088	0.0387319	0.592045	0.207586	-0.0685377	0.654906	0.920064	0.152994	-0.122493	0.19699	0.394829	0.0939531	-0.237003	0.0640576	0.780287	0.127447	0.0572567	0.662256	0.982216	0.130773	-0.449983	0.0389651
s__Eubacterium_sp_CAG_38	-0.00845418	0.0275082	-0.06237028634335857;0.04546192251014022	0.75859	0.870497	0.000205173	0.0142118	3657	0.664305	1436	2221	0.0663335	0.761824	0.98247	0.205275	0.00887053	0.900561	0.966743	0.0633093	-0.340585	0.0737959	0.357402	0.188685	0.173053	0.378947	0.934301	0.189351	0.0884674	0.667793	0.879432	0.205319	0.124475	0.417258	0.920064	0.153097	-0.113057	0.233672	0.429756	0.0939401	0.0355848	0.780253	0.982047	0.127012	-0.113704	0.385997	0.960504	0.130852	0.250299	0.246651
s__Prevotella_sp_CAG_485	0.00843059	0.0323314	-0.05493887481838032;0.07180006095638343	0.794281	0.903739	0.00304253	0.303451	116	0.0210718	52	64	-0.00921648	0.966402	0.98247	0.205219	-0.0705228	0.320629	0.70288	0.0633286	0.271635	0.152814	0.357402	0.188193	-0.0614267	0.754437	0.934301	0.189042	0.0402461	0.84514	0.941246	0.205239	0.0489253	0.749647	0.920064	0.152972	0.0706818	0.456319	0.653192	0.0938944	-0.149254	0.242552	0.875616	0.127179	-0.0207956	0.873926	0.990652	0.13075	0.435041	0.0457559
g__Enterococcus	0.00795311	0.0364609	-0.06351017007737225;0.07941638087243366	0.82733	0.855859	0.00641258	0.280195	585	0.106267	231	354	0.473944	0.0324312	0.599303	0.208079	0.0984376	0.165759	0.38252	0.0633473	0.108462	0.566593	0.77202	0.187469	-0.313172	0.112773	0.771759	0.190152	-0.10121	0.623483	0.856841	0.20535	-0.242036	0.115709	0.711398	0.153508	0.00576916	0.951502	0.986079	0.0938653	0.118791	0.352066	0.879873	0.127114	0.0860472	0.511653	0.884626	0.130807	-0.137201	0.524237
s__Enorma_massiliensis	-0.00777394	0.0300982	-0.0667663805913399;0.051218501576396694	0.796186	0.903739	0.00158653	0.131121	2292	0.416349	945	1347	-0.0782276	0.720795	0.98247	0.205297	-0.0693917	0.328449	0.70288	0.063328	0.10188	0.590339	0.82841	0.187453	-0.344819	0.0811626	0.934301	0.190396	-0.326267	0.115737	0.713735	0.206579	-0.130404	0.395467	0.920064	0.153111	0.0391016	0.680205	0.839364	0.0938741	0.0281942	0.825051	0.982047	0.127008	0.0692311	0.59743	0.982216	0.130786	0.343635	0.112977
s__Clostridium_sp_CAG_964	0.00773676	0.030772	-0.05257643777330259;0.068049957204291	0.801488	0.903739	0.00199838	0.130561	94	0.0170754	36	58	-0.115837	0.596804	0.98247	0.20539	-0.0250197	0.724518	0.920753	0.0633114	-0.0907062	0.631676	0.858485	0.187428	-0.0539095	0.783678	0.934301	0.189031	-0.047617	0.817248	0.941246	0.205247	0.0489253	0.749647	0.920064	0.152972	-0.0181854	0.847967	0.928297	0.093867	-0.120696	0.344413	0.919862	0.127118	0.295324	0.0250147	0.781639	0.131457	0.435041	0.0457559
s__Ruminococcus_obeum_CAG_39	-0.00742974	0.0390968	-0.08405950015943488;0.06920001859747497	0.849282	0.92822	0.00903768	0.304208	426	0.0775658	173	254	0.266556	0.224999	0.841075	0.206127	0.0896779	0.206686	0.610079	0.0633408	0.0943414	0.61809	0.850619	0.187436	-0.243485	0.216539	0.934301	0.189696	-0.27078	0.190821	0.757933	0.206156	-0.0791538	0.605759	0.920064	0.153009	-0.057556	0.544082	0.720368	0.0938845	-0.0981661	0.441756	0.919862	0.127079	-0.0245053	0.851678	0.990652	0.130751	-0.313507	0.147673
s__Actinomyces_sp_HMSC035G02	0.00715079	0.0554503	-0.10153175165538046;0.1158333377444284	0.89739	0.95306	0.0330552	0.541215	631	0.114623	262	369	-0.253024	0.249239	0.841075	0.206038	-0.0924421	0.193046	0.608346	0.0633428	-0.00465882	0.980347	0.996968	0.187332	-0.274136	0.164515	0.934301	0.189883	-0.0724729	0.725106	0.904774	0.205286	0.216864	0.158401	0.920064	0.153398	-0.172044	0.0702266	0.249647	0.0940386	0.233058	0.0685826	0.780287	0.127433	-0.067947	0.604242	0.982216	0.130784	0.435041	0.0457559
s__Veillonella_parvula	0.00713637	0.0459108	-0.08284884271360389;0.09712157812244725	0.876475	0.937828	0.0174969	0.413047	1780	0.323342	735	1045	0.0249701	0.909146	0.98247	0.205226	0.0689056	0.331846	0.702993	0.0633277	0.0865824	0.647243	0.870498	0.187419	0.147084	0.454354	0.934301	0.189253	-0.0329938	0.872778	0.950404	0.205232	0.0496991	0.745824	0.920064	0.152973	-0.00297388	0.974989	0.990641	0.0938652	-0.0688021	0.589679	0.982047	0.12704	-0.145319	0.268135	0.940581	0.130919	-0.484408	0.0265484
s__Victivallis_vadensis	-0.00710897	0.0387618	-0.08308202919387214;0.06886408795453691	0.854483	0.92822	0.00868249	0.2511	884	0.160763	329	556	0.09756	0.655862	0.98247	0.20534	0.0804678	0.257157	0.647432	0.0633346	0.10852	0.566384	0.810744	0.187469	0.212086	0.281331	0.934301	0.189528	0.0524829	0.798961	0.940667	0.205254	-0.113611	0.458992	0.920064	0.153072	-0.000603243	0.994926	0.994926	0.0938651	-0.089904	0.481085	0.957695	0.127066	0.0233999	0.858296	0.990652	0.130751	-0.131882	0.540411
s__Bifidobacterium_breve	0.00687015	0.0270647	-0.046176673832510395;0.05991697693392481	0.799618	0.903739	0	0	160	0.0290645	65	95	-0.166901	0.446313	0.979599	0.205575	0.0512489	0.470407	0.850281	0.0633193	0.084395	0.655564	0.870498	0.187415	-0.0539095	0.783678	0.934301	0.189031	-0.171922	0.404912	0.757933	0.205597	-0.0426273	0.780984	0.927353	0.152966	0.179236	0.0593165	0.230795	0.0940534	0.0402761	0.752182	0.982047	0.127015	-0.0374108	0.775312	0.982216	0.130758	-0.477087	0.0288512
s__Streptococcus_gordonii	-0.00679192	0.0367461	-0.07881435254260602;0.06523050825285948	0.85336	0.92822	0.00668003	0.314912	553	0.100454	227	326	-0.0952652	0.663444	0.98247	0.205335	-0.160202	0.0242093	0.25904	0.0634104	0.261605	0.16841	0.373468	0.188131	0.0218586	0.911355	0.968987	0.189003	-0.244637	0.236863	0.757933	0.205984	0.0513955	0.737466	0.920064	0.152974	0.0796521	0.40125	0.600472	0.0939023	0.0319214	0.802377	0.982047	0.12701	-0.0422598	0.747133	0.982216	0.130761	0.435041	0.0457559
s__Desulfovibrio_fairfieldensis	-0.0066156	0.0270563	-0.05964599904879354;0.04641480283420372	0.806834	0.906365	0	0	74	0.0134423	19	55	0.0354982	0.871129	0.98247	0.205234	-0.0453031	0.523413	0.883386	0.0633171	-0.0760377	0.68775	0.886618	0.187399	-0.0539095	0.783678	0.934301	0.189031	0.159209	0.44041	0.757933	0.205543	-0.0563149	0.713407	0.920064	0.152979	0.0414006	0.662537	0.831571	0.0938752	-0.105305	0.409316	0.919862	0.12709	-0.119761	0.361245	0.940581	0.130864	0.435041	0.0457559
s__Fusicatenibacter_saccharivorans	-0.00626714	0.0401752	-0.08501044418253158;0.07247617398959934	0.876037	0.937828	0.0102293	0.48268	5197	0.944051	2080	3117	0.21285	0.331905	0.907565	0.205798	-0.176956	0.0128179	0.216712	0.0634327	-0.010609	0.955266	0.996701	0.187333	0.0208082	0.915598	0.969263	0.189002	-0.0994273	0.629603	0.852297	0.205345	-0.231343	0.132574	0.920064	0.15346	0.197858	0.0374447	0.176114	0.0940945	0.101887	0.424666	0.919862	0.127085	0.205809	0.117297	0.940581	0.131092	-0.016641	0.938359
s__Leuconostoc_lactis	0.00625794	0.0289886	-0.0505596595605813;0.06307553270490818	0.829084	0.917159	0.000956454	0.0987378	63	0.0114441	20	43	-0.00921648	0.966402	0.98247	0.205219	0.0141529	0.84198	0.965438	0.0633097	-0.0136857	0.942312	0.996701	0.187334	0.0833318	0.671378	0.934301	0.189079	-0.377304	0.0695414	0.710568	0.207036	-0.116045	0.44944	0.920064	0.153078	0.0900009	0.342953	0.549752	0.0939126	-0.012959	0.919068	0.982047	0.127004	-0.0374108	0.775312	0.982216	0.130758	0.42359	0.0516256
s__Eubacterium_sp_OM08_24	0.00603935	0.0270619	-0.04700202086114743;0.059080723745516074	0.823405	0.916896	0	0	576	0.104632	242	334	0.0430903	0.843895	0.98247	0.205242	-0.00653432	0.926662	0.966743	0.0633091	-0.044124	0.815543	0.96959	0.187354	-0.119866	0.541868	0.934301	0.189167	0.1574	0.445605	0.761303	0.205536	-0.102723	0.503087	0.920064	0.15305	-0.0451661	0.634006	0.800456	0.0938771	-0.130596	0.306365	0.919862	0.127137	-0.0598892	0.647762	0.982216	0.130776	0.0292346	0.891939
s__Actinomyces_sp_oral_taxon_448	0.00599153	0.0270615	-0.04704910299467044;0.059032165428183056	0.824778	0.916896	0	0	261	0.0474114	107	154	-0.00921648	0.966402	0.98247	0.205219	0.0142514	0.840896	0.965438	0.0633098	0.271635	0.152814	0.357402	0.188193	-0.0539095	0.783678	0.934301	0.189031	-0.013729	0.946872	0.980322	0.205221	0.0489253	0.749647	0.920064	0.152972	0.0692955	0.465194	0.659282	0.0938933	-0.164846	0.196939	0.848004	0.127218	-0.0374108	0.775312	0.982216	0.130758	0.435041	0.0457559
s__Firmicutes_bacterium_CAG_170	0.00549328	0.0270659	-0.04755584043484866;0.0585424079805941	0.839167	0.925679	0	0	1446	0.26267	563	883	0.0996662	0.648934	0.98247	0.205346	0.07152	0.313838	0.70288	0.0633292	-0.0981626	0.60395	0.834792	0.187444	0.0919785	0.639615	0.934301	0.189097	0.193054	0.349895	0.757933	0.205696	0.0589539	0.700617	0.920064	0.152982	0.0232847	0.806095	0.910313	0.0938683	-0.0906408	0.477502	0.955003	0.127067	0.0604061	0.644932	0.982216	0.130776	0.134636	0.532004
s__Streptococcus_mutans	0.00544836	0.0345281	-0.062226759734101224;0.07312347248071345	0.874619	0.937828	0.00471874	0.13753	481	0.0873751	192	289	0.301054	0.171042	0.841075	0.206377	-0.0350574	0.621446	0.885234	0.0633138	0.336229	0.0775076	0.357402	0.18865	-0.398473	0.0443591	0.904082	0.190864	0.107947	0.600589	0.837303	0.205368	0.185668	0.226844	0.920064	0.153278	-0.00424928	0.964269	0.984578	0.0938652	-0.0529599	0.678015	0.982047	0.127024	-0.10417	0.427016	0.982216	0.130835	0.435041	0.0457559
s__Candidatus_Methanomassiliicoccus_intestinalis	-0.00506487	0.0370069	-0.07759840744249416;0.06746866482447236	0.891139	0.948775	0.00692614	0.290658	64	0.0116258	12	52	-0.160279	0.464506	0.98247	0.205547	-0.154683	0.0295305	0.272511	0.0634036	-0.0906656	0.631829	0.858485	0.187428	-0.0539095	0.783678	0.934301	0.189031	0.159209	0.44041	0.757933	0.205543	0.0489253	0.749647	0.920064	0.152972	0.0529029	0.577101	0.748482	0.0938815	-0.012959	0.919068	0.982047	0.127004	-0.122001	0.352351	0.940581	0.130868	0.435041	0.0457559
s__Blautia_hydrogenotrophica	0.00493417	0.0555149	-0.10387510012445433;0.11374343301812395	0.929177	0.967333	0.0331793	0.593615	681	0.123706	229	452	-0.252701	0.24984	0.841075	0.206036	-0.0344192	0.627808	0.885234	0.0633136	-0.156659	0.408199	0.687832	0.187619	0.220272	0.263278	0.934301	0.189569	0.194703	0.345813	0.757933	0.205704	0.141178	0.357686	0.920064	0.153139	0.122446	0.197162	0.394829	0.093953	0.0533668	0.675683	0.982047	0.127025	0.129009	0.325431	0.940581	0.130882	0.435041	0.0457559
s__Actinomyces_turicensis	-0.00473619	0.0537763	-0.11013768413086517;0.10066531016053798	0.929819	0.967333	0.0300398	0.560371	213	0.0386921	54	159	-0.127051	0.561832	0.98247	0.205425	-0.166916	0.0188751	0.237604	0.0634191	-0.423603	0.026757	0.357402	0.189421	0.110476	0.573927	0.934301	0.189141	0.266181	0.198395	0.757933	0.206125	0.28526	0.0641231	0.920064	0.153725	0.020018	0.832863	0.928297	0.0938675	-0.145538	0.254448	0.884455	0.12717	-0.00272395	0.983417	0.999974	0.130747	0.435041	0.0457559
g__Parabacteroides	0.00473243	0.0418147	-0.07722434321441042;0.08668920702394743	0.909891	0.92846	0.0121308	0.366346	5179	0.940781	2084	3095	0.128084	0.558661	0.931101	0.205428	-0.0846045	0.233518	0.453734	0.0633373	-0.231642	0.222198	0.444396	0.187959	-0.0499383	0.799254	0.895639	0.189027	0.0515228	0.802561	0.926758	0.205252	0.14341	0.350157	0.857475	0.153145	0.179686	0.058683	0.159104	0.0940543	-0.0229239	0.85736	0.931914	0.127006	-0.0362038	0.782375	0.924137	0.130757	-0.565721	0.00996706
s__Haemophilus_sp_HMSC71H05	0.00460339	0.0270641	-0.048442232932404405;0.05764902159935638	0.864938	0.936215	0	0	1002	0.182016	394	608	-0.0670874	0.759202	0.98247	0.205276	0.093533	0.187849	0.608346	0.0633436	0.248401	0.19075	0.402172	0.188052	0.00129647	0.994731	0.994731	0.188997	0.250144	0.226554	0.757933	0.206019	0.144095	0.347867	0.920064	0.153147	-0.0742543	0.433892	0.635979	0.0938974	0.0235995	0.853204	0.982047	0.127007	-0.0704039	0.59124	0.982216	0.130787	0.134689	0.531844
s__Ruminococcus_champanellensis	0.00455682	0.0270598	-0.04848045463722211;0.057594092576941334	0.86627	0.936215	0	0	287	0.0521344	110	177	0.0855744	0.695845	0.98247	0.205312	0.0183398	0.796147	0.959772	0.0633103	-0.0979756	0.604639	0.834792	0.187444	0.119569	0.54287	0.934301	0.189166	-0.185942	0.367848	0.757933	0.205661	-0.0710711	0.643029	0.920064	0.152997	-0.0462888	0.625601	0.794532	0.0938777	-0.0642064	0.614756	0.982047	0.127035	-0.013347	0.918882	0.990652	0.130748	-0.213574	0.322363
s__Eubacterium_brachy	0.00452412	0.0312316	-0.0566897800533519;0.06573801369100811	0.884824	0.9444	0.00229181	0.110445	73	0.0132607	28	45	-0.00921648	0.966402	0.98247	0.205219	0.0356679	0.615386	0.885234	0.063314	-0.0187825	0.92089	0.992709	0.187336	-0.0539095	0.783678	0.934301	0.189031	-0.190291	0.356801	0.757933	0.205682	0.0250846	0.870025	0.939775	0.152955	0.139503	0.141854	0.348229	0.0939792	0.0292947	0.81834	0.982047	0.127009	-0.108948	0.406148	0.975301	0.130843	0.435041	0.0457559
s__Bacteroides_dorei	-0.00448385	0.0270626	-0.057526636513361804;0.048558928719914685	0.868405	0.936215	0	0	3831	0.696094	1561	2271	0.170879	0.435586	0.978344	0.205592	-0.0873441	0.218736	0.616334	0.0633391	-0.319558	0.0931646	0.357402	0.188523	-0.0761208	0.698333	0.934301	0.189066	-0.196969	0.340258	0.757933	0.205715	0.0579526	0.70546	0.920064	0.152981	0.0291718	0.758445	0.876756	0.0938701	-0.0468295	0.713523	0.982047	0.12702	0.198413	0.130987	0.940581	0.131068	-0.0706719	0.74267
s__Fretibacterium_fastidiosum	-0.00436908	0.0505847	-0.10351506514179168;0.09477691253658982	0.931171	0.967333	0.0245981	0.417309	380	0.0690282	142	238	-0.00921648	0.966402	0.98247	0.205219	0.0127901	0.857023	0.965438	0.0633096	0.282559	0.13712	0.357402	0.188264	-0.556744	0.00534991	0.640557	0.192624	0.244087	0.23791	0.757933	0.205981	-0.221019	0.150624	0.920064	0.153415	-0.110441	0.244655	0.441825	0.0939366	-0.0956944	0.453323	0.928337	0.127075	0.157807	0.229269	0.940581	0.13095	0.435041	0.0457559
s__Oscillibacter_sp_57_20	-0.00429179	0.0378582	-0.07849388967703119;0.06991030196208203	0.909741	0.956681	0.00775653	0.244528	4080	0.741326	1629	2452	0.265198	0.227352	0.841075	0.206118	0.00910355	0.897963	0.966743	0.0633093	-0.0858987	0.649839	0.870498	0.187418	-0.0893472	0.649214	0.934301	0.189091	0.0121857	0.952836	0.980322	0.20522	-0.000825019	0.995706	0.998038	0.152949	-0.0823926	0.385259	0.582653	0.0939049	-0.0990128	0.437832	0.919862	0.12708	0.077848	0.552658	0.982216	0.130796	-0.24603	0.254738
s__Ruminococcus_sp_CAG_488	0.00424771	0.0348608	-0.06407942320117518;0.07257484058355598	0.90302	0.954302	0.00499757	0.206692	454	0.0824705	186	268	0.354173	0.107996	0.841075	0.206821	0.0948576	0.181679	0.608346	0.0633445	0.152625	0.420337	0.702752	0.187604	0.0891332	0.649997	0.934301	0.189091	0.266169	0.198416	0.757933	0.206125	0.0411934	0.78817	0.927353	0.152965	-0.0281943	0.766299	0.879292	0.0938698	-0.252072	0.0489972	0.780287	0.127506	0.00768716	0.953226	0.995075	0.130747	-0.135027	0.530819
s__Ruminococcaceae_bacterium_D16	-0.00396395	0.0514972	-0.10489851296928784;0.0969706160881367	0.938644	0.970386	0.0261051	0.455792	551	0.100091	190	361	-0.285409	0.19415	0.841075	0.20626	-0.122787	0.0839295	0.443479	0.0633686	0.278879	0.14226	0.357402	0.18824	-0.46616	0.0190621	0.816536	0.191547	-0.0718885	0.727232	0.904774	0.205284	0.0347255	0.820807	0.928495	0.152961	-0.0590468	0.533707	0.711609	0.0938856	0.086699	0.496843	0.959641	0.127062	-0.0593494	0.650724	0.982216	0.130775	0.435041	0.0457559
s__Methanobrevibacter_smithii	0.00390295	0.0401267	-0.07474534165098327;0.08255123460322715	0.922515	0.966646	0.0101634	0.276354	2039	0.370572	813	1227	0.105394	0.630251	0.98247	0.205361	0.0440782	0.534703	0.885234	0.0633166	-0.229206	0.227066	0.452021	0.187946	-0.125739	0.522287	0.934301	0.189184	0.472546	0.0237187	0.486623	0.208063	0.0409837	0.789223	0.927353	0.152965	-0.0653651	0.490874	0.679916	0.0938902	-0.0999927	0.433318	0.919862	0.127082	0.0650115	0.619944	0.982216	0.130781	-0.0058453	0.978329
g__Faecalitalea	0.00369884	0.0358419	-0.06655127249825314;0.07394895184295246	0.917805	0.930208	0.00584691	0.191086	665	0.120799	239	426	-0.0938668	0.668083	0.967561	0.205331	0.0502201	0.479361	0.683054	0.0633189	-0.0762997	0.686732	0.824079	0.1874	0.111087	0.571813	0.783741	0.189143	-0.0526183	0.798454	0.926758	0.205254	0.046279	0.762766	0.942017	0.152969	-0.0486203	0.608303	0.741833	0.093879	0.0970265	0.447068	0.879873	0.127077	-0.142956	0.275977	0.757827	0.130913	0.457153	0.0360282
s__Alistipes_sp_An31A	0.00341018	0.0270647	-0.04963658843926139;0.0564569459628371	0.899731	0.95318	0	0	199	0.036149	74	125	-0.00921648	0.966402	0.98247	0.205219	-0.0439027	0.536331	0.885234	0.0633166	0.271635	0.152814	0.357402	0.188193	-0.0539095	0.783678	0.934301	0.189031	0.134749	0.51358	0.781089	0.205451	0.0489253	0.749647	0.920064	0.152972	0.013871	0.883739	0.929337	0.0938662	-0.00968402	0.939475	0.982047	0.127003	0.0107844	0.934417	0.990652	0.130747	0.435041	0.0457559
s__Citrobacter_freundii	0.00339336	0.0354469	-0.0660825459850686;0.07286926809283237	0.923734	0.966646	0.00550029	0.231292	179	0.0326975	72	108	-0.00921648	0.966402	0.98247	0.205219	0.0328192	0.643882	0.886058	0.0633132	0.271635	0.152814	0.357402	0.188193	0.0354039	0.85691	0.957985	0.189012	0.133165	0.518532	0.781089	0.205445	-0.0203623	0.894331	0.946055	0.152953	-0.0368283	0.697851	0.84541	0.0938731	-0.23346	0.068109	0.780287	0.127434	-0.168051	0.200539	0.940581	0.130977	0.435041	0.0457559
s__Actinomyces_sp_HPA0247	0.00338414	0.0512314	-0.09702933699726761;0.10379761510011055	0.947333	0.97466	0.0256626	0.496143	416	0.0757493	186	231	-0.265705	0.226473	0.841075	0.206122	-0.0509089	0.473355	0.850281	0.0633192	-0.280762	0.139612	0.357402	0.188252	-0.26673	0.176115	0.934301	0.189836	-0.324838	0.117319	0.713735	0.206567	0.120816	0.431054	0.920064	0.153088	0.0872856	0.357697	0.55469	0.0939098	-0.0219054	0.863634	0.982047	0.127006	-0.101298	0.439854	0.982216	0.13083	0.435041	0.0457559
s__Anaerostipes_hadrus	0.00331806	0.0498899	-0.09446613665350934;0.1011022558592074	0.946974	0.97466	0.0235011	0.559668	5223	0.948774	2097	3126	0.0555941	0.799468	0.98247	0.205258	-0.131845	0.0635093	0.372356	0.0633777	-0.0199579	0.915958	0.992709	0.187336	-0.00886111	0.964002	0.984709	0.188998	-0.0282523	0.890935	0.957062	0.205228	0.255849	0.0964929	0.920064	0.153573	0.136161	0.151623	0.350782	0.0939738	-0.083448	0.513105	0.959641	0.127057	-0.219955	0.094279	0.940581	0.131141	0.0680328	0.751952
s__Enterobacter_cloacae_complex	0.00321132	0.0270645	-0.04983517848878268;0.05625781559902621	0.905549	0.954619	0	0	318	0.0577657	130	188	-0.00921648	0.966402	0.98247	0.205219	-0.0675221	0.341641	0.702993	0.063327	0.271635	0.152814	0.357402	0.188193	-0.227824	0.247353	0.934301	0.189609	-0.0561606	0.785213	0.936131	0.205259	0.137445	0.370508	0.920064	0.15313	-0.00402245	0.966175	0.984578	0.0938652	0.0251062	0.843949	0.982047	0.127007	0.000504623	0.996928	0.999974	0.130746	-0.0340749	0.874189
s__Roseburia_sp_CAG_303	-0.00308294	0.0395917	-0.0806825919118558;0.07451671080040416	0.937933	0.970386	0.00956951	0.230409	599	0.10881	222	377	0.419514	0.0576356	0.819551	0.207463	0.0145647	0.837445	0.965438	0.0633098	0.271635	0.152814	0.357402	0.188193	-0.206009	0.295275	0.934301	0.189498	-0.0983693	0.633248	0.852297	0.205342	-0.034	0.824489	0.928495	0.15296	-0.037291	0.694245	0.844965	0.0938733	0.159598	0.211528	0.862242	0.127204	-0.0859132	0.51231	0.982216	0.130807	0.435041	0.0457559
s__Atopobium_minutum	-0.0021101	0.0377684	-0.07613625512488184;0.07191605461938977	0.955446	0.977712	0.00767034	0.29954	67	0.0121708	12	55	-0.00921648	0.966402	0.98247	0.205219	-0.111733	0.115734	0.526959	0.0633583	0.271635	0.152814	0.357402	0.188193	-0.0539095	0.783678	0.934301	0.189031	0.159209	0.44041	0.757933	0.205543	0.0489253	0.749647	0.920064	0.152972	0.00893134	0.924985	0.955013	0.0938656	0.0841099	0.509772	0.959641	0.127058	-0.1226	0.349996	0.940581	0.130869	0.435041	0.0457559
s__Porphyromonas_sp_HMSC065F10	0.00208188	0.0515398	-0.09893613339725751;0.10309990109317205	0.967779	0.983871	0.0262057	0.647554	62	0.0112625	10	52	-0.171201	0.434724	0.978344	0.205594	-0.182973	0.0100781	0.21399	0.0634413	0.271635	0.152814	0.357402	0.188193	-0.269133	0.172285	0.934301	0.189851	-0.333358	0.108134	0.713735	0.206639	0.0489253	0.749647	0.920064	0.152972	0.383786	6.0729e-05	0.000928293	0.0947253	-0.0682242	0.592807	0.982047	0.127039	-0.0374108	0.775312	0.982216	0.130758	0.435041	0.0457559
s__Parabacteroides_distasonis	-0.00196965	0.0401394	-0.08064290663492621;0.07670360278185204	0.960863	0.979165	0.0101774	0.263474	4905	0.891008	1979	2926	0.175061	0.424474	0.978344	0.205611	0.0157005	0.824967	0.959772	0.0633099	-0.24363	0.199344	0.410295	0.188025	0.0356571	0.855898	0.957985	0.189012	-0.0646611	0.753702	0.919044	0.205272	0.186347	0.225157	0.920064	0.153281	-0.0120797	0.898666	0.936664	0.093866	0.0316097	0.804267	0.982047	0.12701	-0.118082	0.368002	0.940581	0.13086	-0.611392	0.00550284
s__Clostridium_sp_CAG_242	-0.00189513	0.0352731	-0.07103034421170284;0.06724007813008537	0.957152	0.977712	0.00535056	0.284237	719	0.13079	283	437	0.057491	0.792782	0.98247	0.205261	-0.096293	0.175165	0.608346	0.0633456	-0.122123	0.518845	0.780361	0.187506	0.151751	0.440201	0.934301	0.189269	-0.0821472	0.690228	0.890861	0.205305	0.0918345	0.549345	0.920064	0.15303	-0.017898	0.850342	0.928297	0.093867	0.122769	0.336202	0.919862	0.127122	-0.0899823	0.492557	0.982216	0.130813	0.435041	0.0457559
s__Eubacterium_callanderi	0.00149695	0.0270648	-0.051549992302564095;0.05454389491926042	0.955892	0.977712	0	0	87	0.0158038	28	59	-0.0825159	0.706193	0.98247	0.205305	0.00519898	0.941619	0.97455	0.0633091	-0.0687689	0.716222	0.901597	0.187387	-0.0539095	0.783678	0.934301	0.189031	0.159209	0.44041	0.757933	0.205543	-0.0669779	0.662263	0.920064	0.152992	-0.0184736	0.845588	0.928297	0.0938671	-0.0201944	0.874192	0.982047	0.127005	-0.117307	0.371152	0.940581	0.130859	0.435041	0.0457559
s__Clostridium_ventriculi	0.00116326	0.0349177	-0.06727537246727783;0.06960188813494009	0.973424	0.987264	0.00504461	0.192368	83	0.0150772	25	58	-0.130783	0.550418	0.98247	0.205437	-0.0913507	0.19835	0.608346	0.063342	-0.261919	0.167904	0.373468	0.188133	-0.0539095	0.783678	0.934301	0.189031	0.165913	0.421471	0.757933	0.205571	-0.0941467	0.539348	0.920064	0.153034	0.146781	0.122259	0.323005	0.0939914	-0.012959	0.919068	0.982047	0.127004	-0.0374108	0.775312	0.982216	0.130758	0.435041	0.0457559
s__Bacteroides_sp_CAG_661	0.000901518	0.0368416	-0.07130798351904145;0.07311101902541566	0.980478	0.992067	0.00676786	0.247796	71	0.0128974	18	53	-0.135222	0.536998	0.98247	0.205453	-0.0138155	0.845699	0.965438	0.0633097	0.271635	0.152814	0.357402	0.188193	-0.0539095	0.783678	0.934301	0.189031	-0.190751	0.355646	0.757933	0.205684	0.0489253	0.749647	0.920064	0.152972	0.1453	0.126064	0.328997	0.0939889	-0.012959	0.919068	0.982047	0.127004	-0.17852	0.174006	0.940581	0.131007	0.435041	0.0457559
s__Lachnoclostridium_sp_An14	0.000667419	0.0370189	-0.07188954107785497;0.07322437993959008	0.985616	0.993789	0.00693419	0.188959	60	0.0108992	18	42	-0.00921648	0.966402	0.98247	0.205219	0.00120828	0.98642	0.993383	0.063309	0.271635	0.152814	0.357402	0.188193	-0.0539095	0.783678	0.934301	0.189031	0.159209	0.44041	0.757933	0.205543	0.0489253	0.749647	0.920064	0.152972	0.0565106	0.551418	0.721733	0.0938838	-0.113796	0.37265	0.919862	0.127105	-0.0374108	0.775312	0.982216	0.130758	0.435041	0.0457559
s__Gemmiger_formicilis	0.00051238	0.0413948	-0.08062138837619093;0.0816461483848352	0.990124	0.993789	0.0116304	0.392304	4850	0.881017	1934	2916	0.181836	0.406835	0.972767	0.205642	0.0329948	0.642109	0.886058	0.0633133	-0.183709	0.332387	0.602623	0.187726	-0.0900666	0.646583	0.934301	0.189093	0.189596	0.358551	0.757933	0.205679	-0.0358771	0.814971	0.927728	0.152961	0.00242115	0.979637	0.991216	0.0938651	-0.143544	0.260997	0.884455	0.127166	0.116878	0.372899	0.940581	0.130858	-0.394263	0.0696456
s__Dorea_sp_CAG_317	0.000416837	0.0375845	-0.07324872051675924;0.07408239520324478	0.991151	0.993789	0.0074874	0.328552	435	0.0790191	151	284	-0.179248	0.413518	0.978344	0.20563	0.00661906	0.925714	0.966743	0.0633091	0.00326665	0.986219	0.996968	0.187332	0.104479	0.594866	0.934301	0.189126	-0.270777	0.190827	0.757933	0.206156	0.155137	0.312275	0.920064	0.153179	0.0160798	0.865391	0.928297	0.0938666	0.0461118	0.717723	0.982047	0.127019	-0.0316479	0.809191	0.986706	0.130755	0.435041	0.0457559
s__Pyramidobacter_piscolens	-0.000396724	0.0456612	-0.08989259598412125;0.08909914842588751	0.993068	0.993789	0.0171592	0.546141	68	0.0123524	21	47	-0.00921648	0.966402	0.98247	0.205219	-0.0462376	0.514884	0.883386	0.0633174	0.271635	0.152814	0.357402	0.188193	-0.101744	0.604533	0.934301	0.189119	-0.293311	0.156815	0.757933	0.206319	-0.231086	0.133003	0.920064	0.153459	0.287704	0.00254654	0.0236695	0.0943495	-0.246756	0.0539277	0.780287	0.127485	-0.123034	0.348295	0.940581	0.13087	0.435041	0.0457559
g__Harryflintia	0.000287944	0.0270617	-0.05275290087258301;0.053328789616349806	0.99151	0.994987	0	0	263	0.0477747	82	181	-0.113141	0.605359	0.95742	0.205382	0.00141376	0.984111	0.990716	0.063309	0.183458	0.333047	0.587729	0.187725	-0.293172	0.137377	0.771759	0.19001	-0.108418	0.599005	0.839726	0.205369	-0.183564	0.23213	0.731512	0.153271	0.0747841	0.430622	0.598086	0.0938979	-0.172611	0.176733	0.679027	0.127238	-0.0212162	0.871398	0.947172	0.13075	0.0610252	0.776772
g__Massiliomicrobiota	0.000248069	0.0394844	-0.07714137685278681;0.07763751484699526	0.994987	0.994987	0.00945293	0.249803	372	0.0675749	128	244	-0.230932	0.292692	0.696886	0.205901	-0.00636137	0.928598	0.954039	0.0633091	0.0631554	0.738488	0.857782	0.187378	-0.15396	0.433593	0.783741	0.189277	0.0727352	0.724152	0.926758	0.205286	-0.0283067	0.853509	0.942017	0.152957	0.00881059	0.925996	0.978165	0.0938656	-0.152129	0.233622	0.723024	0.127186	0.0278495	0.831724	0.924137	0.130753	0.457153	0.0360282
s__Roseburia_faecis	-0.000210687	0.0270651	-0.053258356792791325;0.05283698257061484	0.993789	0.993789	0	0	4577	0.831426	1837	2740	0.1327	0.544603	0.98247	0.205444	0.00315804	0.964518	0.985235	0.063309	-0.0299197	0.874304	0.987481	0.187342	-0.0614938	0.754178	0.934301	0.189042	0.00358729	0.986108	0.991925	0.205218	-0.133863	0.38308	0.920064	0.15312	-0.0621065	0.51273	0.696584	0.0938877	0.0618344	0.62788	0.982047	0.127033	0.151013	0.249884	0.940581	0.130933	0.0771256	0.720134
[truncated: 34 more columns]

## Sheet: microbial pathways
Microbial pathway	Effect-size	S.E.	C.I.	P-value	Random eff. Q-value	Tau^2	I^2	N	Prevalence (%)	N.males	N.females	AsnicarF_2021_USA_Effect	AsnicarF_2021_USA_Pvalue	AsnicarF_2021_USA_Qvalue	AsnicarF_2021_USA_SE	AsnicarF_2021_GBR_Effect	AsnicarF_2021_GBR_Pvalue	AsnicarF_2021_GBR_Qvalue	AsnicarF_2021_GBR_SE	KeohaneDM_2020_Effect	KeohaneDM_2020_Pvalue	KeohaneDM_2020_Qvalue	KeohaneDM_2020_SE	QinN_2014_Effect	QinN_2014_Pvalue	QinN_2014_Qvalue	QinN_2014_SE	DeFilippisF_2019_Effect	DeFilippisF_2019_Pvalue	DeFilippisF_2019_Qvalue	DeFilippisF_2019_SE	QinJ_2012_Effect	QinJ_2012_Pvalue	QinJ_2012_Qvalue	QinJ_2012_SE	SchirmerM_2016_Effect	SchirmerM_2016_Pvalue	SchirmerM_2016_Qvalue	SchirmerM_2016_SE	YachidaS_2019_Effect	YachidaS_2019_Pvalue	YachidaS_2019_Qvalue	YachidaS_2019_SE	NielsenHB_2014_Effect	NielsenHB_2014_Pvalue	NielsenHB_2014_Qvalue	NielsenHB_2014_SE	DhakanDB_2019_Effect	DhakanDB_2019_Pvalue
ASPASN-PWY: superpathway of L-aspartate and L-asparagine biosynthesis	0.121656	0.0302738	0.06231929523915532;0.18099242821775324	5.8564e-05	0.00660304	0.00167738	0.0938478	5501	0.999273	2215	3286	0.321416	0.144176	0.687226	0.206539	0.110357	0.120283	0.782898	0.0633571	0.290167	0.126957	0.730415	0.188315	0.00794194	0.967734	0.996641	0.188998	0.346363	0.095239	0.555382	0.206751	-0.0234598	0.878375	0.971951	0.152954	0.255121	0.00738703	0.201621	0.0942462	0.135518	0.288533	0.747877	0.127148	0.278827	0.0342412	0.155922	0.13138	0.0661522	0.758588
PWY-5367: petroselinate biosynthesis	0.120831	0.0270847	0.06774484463433592;0.1739168783500288	8.149e-06	0.00367537	0	0	4196	0.762216	1720	2476	0.0484322	0.824845	0.946641	0.205248	0.174569	0.0140756	0.595298	0.0634294	-0.0732683	0.698548	0.874139	0.187394	0.341572	0.0840268	0.996641	0.19037	-0.0464288	0.82173	0.909227	0.205246	0.285739	0.0636822	0.971951	0.153728	0.197372	0.0379135	0.251456	0.0940934	0.134335	0.292755	0.754471	0.127145	-0.0105547	0.935811	0.958569	0.130747	0.0136044	0.94959
PWY-6151: S-adenosyl-L-methionine cycle I	0.118254	0.0321265	0.055285680414316335;0.18122141172271936	0.000232433	0.00839389	0.002881	0.132905	5504	0.999818	2216	3288	0.335129	0.128021	0.687226	0.206654	0.116122	0.102124	0.782898	0.0633623	0.193208	0.308104	0.730415	0.187768	-0.00577314	0.976542	0.996641	0.188998	0.340849	0.100545	0.555382	0.206703	0.0189921	0.901404	0.971951	0.152952	0.172993	0.0686985	0.263629	0.0940405	0.18954	0.138128	0.710397	0.127287	0.310777	0.0184194	0.155922	0.131533	0.0795204	0.711833
PWY0-1586: peptidoglycan maturation (meso-diaminopimelate containing)	0.118128	0.0305246	0.05830014282699075;0.17795665393265053	0.000108863	0.00839389	0.0018318	0.123914	5503	0.999637	2216	3287	0.284701	0.195249	0.687226	0.206255	0.137011	0.0538312	0.782898	0.0633832	0.175989	0.353021	0.730415	0.187694	-0.0114241	0.953601	0.996641	0.188999	0.354305	0.0879993	0.555382	0.206822	-0.0285349	0.852342	0.971951	0.152957	0.228367	0.0164026	0.221089	0.0941706	0.119846	0.347813	0.779014	0.127116	0.267923	0.0418327	0.155922	0.131332	0.0938723	0.662841
RIBOSYN2-PWY: flavin biosynthesis I (bacteria and plants)	0.114249	0.0296564	0.05612222483295799;0.1723753661126703	0.000116959	0.00839389	0.00131592	0.0668813	5501	0.999273	2216	3285	0.333561	0.129792	0.687226	0.20664	0.0990668	0.163073	0.782898	0.0633478	0.215545	0.255794	0.730415	0.187875	-0.0110961	0.954931	0.996641	0.188999	0.306228	0.139543	0.555382	0.206417	-0.0283867	0.8531	0.971951	0.152957	0.187265	0.0488429	0.260731	0.0940706	0.239636	0.0611788	0.710397	0.127457	0.308048	0.0194588	0.155922	0.13152	0.0706485	0.742752
P163-PWY: L-lysine fermentation to acetate and butanoate	-0.113943	0.0317173	-0.17610910084603917;-0.05177723910321297	0.000327571	0.00984897	0.00260295	0.223584	816	0.148229	239	577	-0.208867	0.340988	0.692767	0.205777	-0.129806	0.0677059	0.782898	0.0633756	-0.0048164	0.979682	0.99	0.187332	-0.161675	0.410975	0.996641	0.189306	-0.381552	0.0665133	0.555382	0.207077	-0.147925	0.335235	0.971951	0.153158	-0.246219	0.00970691	0.201621	0.0942201	-0.0927505	0.467323	0.836359	0.12707	0.107825	0.410998	0.585591	0.130841	-0.0851385	0.692496
PWY-6143: CMP-pseudaminate biosynthesis	-0.11353	0.0270838	-0.16661403610748535;-0.06044547423984865	2.7676e-05	0.0062409	0	0	2205	0.400545	783	1422	0.243207	0.267949	0.687226	0.205975	-0.12851	0.0704896	0.782898	0.0633743	0.207938	0.272858	0.730415	0.187837	-0.269937	0.171018	0.996641	0.189856	0.0155028	0.94002	0.970135	0.205221	-0.205253	0.181757	0.971951	0.153351	-0.185585	0.0508953	0.260731	0.0940669	-0.210668	0.0995137	0.710397	0.127354	-0.135373	0.302189	0.49922	0.130896	-0.346022	0.110534
PWY-7237: myo-, chiro- and scillo-inositol degradation	0.109667	0.0270843	0.05658133712484444;0.16275193305692626	5.1419e-05	0.00660304	0	0	5019	0.911717	2032	2987	0.290633	0.186188	0.687226	0.206299	0.147473	0.0379753	0.744647	0.063395	-0.0410203	0.828305	0.931729	0.187351	-0.00842605	0.965768	0.996641	0.188998	0.464868	0.0260216	0.555382	0.207971	-0.0187899	0.902448	0.971951	0.152952	0.274361	0.00398797	0.163507	0.0943057	0.192615	0.131876	0.710397	0.127296	0.0819389	0.531998	0.687481	0.130801	0.357337	0.0995266
ILEUSYN-PWY: L-isoleucine biosynthesis I (from threonine)	0.103137	0.0277431	0.048760373532022935;0.15751331801014812	0.00020115	0.00839389	0.000309185	0.0187308	5503	0.999637	2216	3287	0.30074	0.171483	0.687226	0.206375	0.0937265	0.186939	0.782898	0.0633437	0.204136	0.281676	0.730415	0.187819	-0.0202697	0.917775	0.996641	0.189002	0.314987	0.128704	0.555382	0.206487	-0.0401069	0.793628	0.971951	0.152964	0.139708	0.14127	0.307724	0.0939795	0.153966	0.22804	0.710397	0.12719	0.328982	0.0126543	0.155922	0.131628	0.063453	0.768146
VALSYN-PWY: L-valine biosynthesis	0.103137	0.0277431	0.048760373532022935;0.15751331801014812	0.00020115	0.00839389	0.000309185	0.0187308	5503	0.999637	2216	3287	0.30074	0.171483	0.687226	0.206375	0.0937265	0.186939	0.782898	0.0633437	0.204136	0.281676	0.730415	0.187819	-0.0202697	0.917775	0.996641	0.189002	0.314987	0.128704	0.555382	0.206487	-0.0401069	0.793628	0.971951	0.152964	0.139708	0.14127	0.307724	0.0939795	0.153966	0.22804	0.710397	0.12719	0.328982	0.0126543	0.155922	0.131628	0.063453	0.768146
PWY-6992: 1,5-anhydrofructose degradation	0.102286	0.0270792	0.04921032822136745;0.15536098001901033	0.000158556	0.00839389	0	0	117	0.0212534	59	58	0.234543	0.285256	0.687226	0.205923	0.159233	0.0250791	0.595298	0.0634092	0.0319816	0.865722	0.938983	0.187343	-0.0266233	0.892142	0.996641	0.189006	0.417832	0.0448771	0.555382	0.207445	0.0632429	0.680012	0.971951	0.152987	0.0890123	0.348275	0.528862	0.0939116	0.0988924	0.438389	0.812939	0.12708	0.242269	0.0655029	0.209516	0.131225	0.416261	0.0557091
PWY-7111: pyruvate fermentation to isobutanol (engineered)	0.101583	0.0276574	0.047374184615274297;0.15579118268124392	0.000239819	0.00839389	0.00026816	0.0161935	5503	0.999637	2216	3287	0.300298	0.172107	0.687226	0.206372	0.0942547	0.184469	0.782898	0.0633441	0.203327	0.283577	0.730415	0.187815	-0.0215246	0.912704	0.996641	0.189003	0.310742	0.133871	0.555382	0.206453	-0.0416982	0.785638	0.971951	0.152966	0.137234	0.148433	0.314471	0.0939755	0.146863	0.250159	0.710397	0.127173	0.330469	0.0122634	0.155922	0.131636	0.0649893	0.762702
PWY-6122: 5-aminoimidazole ribonucleotide biosynthesis II	0.099406	0.0270815	0.04632637000415657;0.15248567009378636	0.000241953	0.00839389	0	0	5503	0.999637	2216	3287	0.272691	0.214592	0.687226	0.20617	0.0795943	0.262355	0.782898	0.063334	0.199673	0.292276	0.730415	0.187798	-0.0113035	0.95409	0.996641	0.188999	0.256019	0.215919	0.555382	0.206057	-0.0240822	0.875174	0.971951	0.152955	0.132181	0.163924	0.336044	0.0939675	0.176795	0.166512	0.710397	0.12725	0.306076	0.0202417	0.155922	0.13151	0.0749421	0.727732
PWY-6277: superpathway of 5-aminoimidazole ribonucleotide biosynthesis	0.099406	0.0270815	0.04632637000415657;0.15248567009378636	0.000241953	0.00839389	0	0	5503	0.999637	2216	3287	0.272691	0.214592	0.687226	0.20617	0.0795943	0.262355	0.782898	0.063334	0.199673	0.292276	0.730415	0.187798	-0.0113035	0.95409	0.996641	0.188999	0.256019	0.215919	0.555382	0.206057	-0.0240822	0.875174	0.971951	0.152955	0.132181	0.163924	0.336044	0.0939675	0.176795	0.166512	0.710397	0.12725	0.306076	0.0202417	0.155922	0.13151	0.0749421	0.727732
PWY-5686: UMP biosynthesis	0.0977431	0.0270819	0.04466261134828245;0.15082360757066732	0.000307179	0.00984897	0	0	5503	0.999637	2216	3287	0.269228	0.220424	0.687226	0.206146	0.0888702	0.2108	0.782898	0.0633402	0.187971	0.321342	0.730415	0.187745	-0.0239749	0.902814	0.996641	0.189004	0.287389	0.165265	0.555382	0.206275	-0.0376432	0.806042	0.971951	0.152963	0.137204	0.14852	0.314471	0.0939755	0.179392	0.160397	0.710397	0.127257	0.289661	0.0279032	0.155922	0.13143	0.058126	0.787112
PWY-7383: anaerobic energy metabolism (invertebrates, cytosol)	-0.128211	0.051569	-0.22928624046419666;-0.027135825975285258	0.0129114	0.0682749	0.0261914	0.548858	5309	0.964396	2121	3188	0.263367	0.230553	0.687226	0.206106	-0.0678522	0.339288	0.782898	0.0633272	0.0112059	0.952752	0.983275	0.187333	-0.212859	0.279591	0.996641	0.189532	0.135603	0.510922	0.755495	0.205454	-0.289866	0.0599846	0.971951	0.15375	-0.230892	0.015258	0.221089	0.0941773	-0.0505497	0.691895	0.912854	0.127022	-0.188796	0.150617	0.321934	0.131037	-0.218429	0.311552
PWY-7332: superpathway of UDP-N-acetylglucosamine-derived O-antigen building blocks biosynthesis	-0.11892	0.044203	-0.20555752899900487;-0.03228186796114134	0.00713857	0.0459928	0.0151188	0.303092	3091	0.56149	1156	1935	-0.175279	0.423899	0.739904	0.205612	-0.113289	0.110754	0.782898	0.0633597	-0.304752	0.109141	0.730415	0.188416	-0.045851	0.81537	0.996641	0.189022	-0.720538	0.00070333	0.317202	0.211773	-0.26832	0.0814381	0.971951	0.153636	-0.034006	0.719986	0.817919	0.0938719	-0.125171	0.326854	0.779014	0.127126	0.0730748	0.577254	0.715763	0.13079	-0.540115	0.0137183
POLYAMINSYN3-PWY: superpathway of polyamine biosynthesis II	0.11868	0.0447289	0.031011615090515046;0.2063490199397363	0.00797035	0.0499254	0.015834	0.346802	4256	0.773115	1763	2493	0.144961	0.508152	0.78789	0.205488	0.0762475	0.282939	0.782898	0.063332	0.588898	0.00229862	0.518339	0.191349	0.471676	0.0177232	0.996641	0.191607	0.389001	0.0614694	0.555382	0.20715	0.0766906	0.617014	0.971951	0.153005	0.109551	0.24847	0.441182	0.0939355	0.112694	0.377287	0.786191	0.127103	0.131173	0.317402	0.514922	0.130887	-0.114326	0.595525
PWY-7357: thiamin formation from pyrithiamine and oxythiamine (yeast)	0.117556	0.0346698	0.04960297084480718;0.18550863680475405	0.00069708	0.0116174	0.00482198	0.219941	5502	0.999455	2216	3286	0.283455	0.197193	0.687226	0.206246	0.0919031	0.195652	0.782898	0.0633424	0.187236	0.323228	0.730415	0.187741	-0.00514362	0.979099	0.996641	0.188997	0.240115	0.245576	0.559369	0.205956	-0.0329586	0.82978	0.971951	0.152959	0.215492	0.0234926	0.241778	0.0941371	0.263618	0.0395875	0.710397	0.127553	0.356922	0.00689406	0.155922	0.131783	0.063826	0.766823
PYRIDOXSYN-PWY: pyridoxal 5'-phosphate biosynthesis I	-0.115746	0.0356752	-0.18566935275146385;-0.0458226931240658	0.00117681	0.01561	0.00568003	0.185468	5304	0.963488	2116	3188	-0.00943696	0.965599	0.999261	0.205219	-0.0828267	0.243481	0.782898	0.0633361	-0.341022	0.0734317	0.730415	0.188688	-0.164329	0.403362	0.996641	0.189316	0.0793968	0.70008	0.875244	0.205299	-0.162328	0.290446	0.971951	0.153201	-0.147269	0.121023	0.290327	0.0939923	0.0481531	0.705801	0.912854	0.127021	-0.259739	0.048434	0.17475	0.131297	-0.129616	0.547376
P108-PWY: pyruvate fermentation to propanoate I	-0.114866	0.0481546	-0.20924869134772822;-0.020482798943111072	0.0170626	0.0845632	0.0207515	0.451768	5209	0.946231	2079	3130	-0.0727299	0.739667	0.935698	0.205286	0.00566839	0.936359	0.971131	0.0633091	0.231304	0.222868	0.730415	0.187957	-0.246504	0.210936	0.996641	0.189714	0.224137	0.278186	0.580841	0.205862	-0.235102	0.126439	0.971951	0.153476	-0.187769	0.0482413	0.260731	0.0940717	-0.049698	0.696825	0.912854	0.127022	-0.122185	0.351627	0.53596	0.130868	-0.47322	0.0301365
PWY-6897: thiamin salvage II	0.114669	0.032885	0.05021470060419897;0.1791237639193129	0.000488507	0.0110158	0.00342528	0.173277	5502	0.999455	2216	3286	0.30111	0.170962	0.687226	0.206378	0.0889292	0.210498	0.782898	0.0633402	0.218938	0.24843	0.730415	0.187892	-0.00483617	0.980348	0.996641	0.188997	0.286446	0.166642	0.555382	0.206268	-0.0590763	0.700026	0.971951	0.152982	0.205402	0.0307868	0.241778	0.0941123	0.222796	0.0815995	0.710397	0.127396	0.317726	0.0159908	0.155922	0.131569	0.058048	0.78739
PWY0-845: superpathway of pyridoxal 5'-phosphate biosynthesis and salvage	-0.112459	0.038453	-0.18782659224717424;-0.03709096514328679	0.00344921	0.0277785	0.00834037	0.258374	5279	0.958946	2106	3173	0.0172979	0.936989	0.995407	0.205222	-0.0797665	0.261325	0.782898	0.0633341	-0.244936	0.196963	0.730415	0.188033	-0.174781	0.374222	0.996641	0.189358	-0.00449758	0.982584	0.988566	0.205218	-0.158781	0.301079	0.971951	0.15319	-0.140396	0.139324	0.307036	0.0939807	0.0666531	0.601346	0.886298	0.127037	-0.284701	0.0306656	0.155922	0.131407	-0.18989	0.378638
THISYNARA-PWY: superpathway of thiamin diphosphate biosynthesis III (eukaryotes)	0.10793	0.0326376	0.04396067283360344;0.17190022022986903	0.000943239	0.01418	0.00324732	0.191204	5500	0.999092	2215	3285	0.17743	0.418254	0.739904	0.205622	0.105698	0.136731	0.782898	0.0633531	0.183318	0.333413	0.730415	0.187725	0.0438917	0.823125	0.996641	0.18902	0.273196	0.186931	0.555382	0.206173	-0.0444823	0.771714	0.971951	0.152968	0.21893	0.0213769	0.241778	0.0941459	0.215778	0.0916141	0.710397	0.127371	0.331157	0.0120863	0.155922	0.13164	-0.0167411	0.937989
PWY-5100: pyruvate fermentation to acetate and lactate II	0.10526	0.0353094	0.03605377198911228;0.17446680006143359	0.00287234	0.0254005	0.00536844	0.217915	5495	0.998183	2213	3282	0.249617	0.255624	0.687226	0.206016	0.103274	0.145952	0.782898	0.0633511	0.15354	0.417567	0.730415	0.187607	0.0796871	0.684951	0.996641	0.189072	0.28131	0.174297	0.555382	0.206231	-0.00584346	0.969593	0.987615	0.152949	0.18468	0.0520306	0.260731	0.094065	0.179229	0.160776	0.710397	0.127257	0.370793	0.00502872	0.155922	0.131865	0.0576972	0.788644
PWY-5840: superpathway of menaquinol-7 biosynthesis	-0.103999	0.032543	-0.16778336204793204;-0.04021489357327865	0.00139469	0.0170002	0.00318162	0.223949	3322	0.603451	1270	2052	-0.378086	0.0865077	0.687226	0.207044	-0.0342159	0.629841	0.853028	0.0633136	0.0712958	0.706276	0.874139	0.187391	0.0219357	0.911044	0.996641	0.189003	-0.243047	0.239901	0.555382	0.205974	-0.143864	0.348638	0.971951	0.153147	-0.185396	0.0511299	0.260731	0.0940665	-0.25903	0.0431243	0.710397	0.127534	-0.226343	0.0851537	0.244613	0.131164	0.0295342	0.890838
PWY-6549: L-glutamine biosynthesis III	0.103773	0.0420196	0.021414809434554857;0.18613150146746082	0.0135249	0.0701121	0.0123647	0.3961	5237	0.951317	2118	3119	0.517411	0.019819	0.687226	0.208624	0.189811	0.00760837	0.595298	0.0634514	0.224362	0.236973	0.730415	0.18792	0.0964081	0.623594	0.996641	0.189107	0.333511	0.107975	0.555382	0.20664	0.169806	0.268869	0.971951	0.153224	0.185726	0.05072	0.260731	0.0940673	0.0591583	0.642831	0.904377	0.12703	0.0389705	0.766214	0.840785	0.130759	0.119808	0.578037
PWY-5103: L-isoleucine biosynthesis III	0.103758	0.0324073	0.040240058222033165;0.167276805899616	0.00136621	0.0170002	0.0030818	0.145612	5503	0.999637	2216	3287	0.307218	0.162534	0.687226	0.206425	0.0812468	0.252583	0.782898	0.0633351	0.220297	0.245523	0.730415	0.187899	-0.0593103	0.762636	0.996641	0.189039	0.347704	0.0939832	0.555382	0.206763	-0.0585775	0.702436	0.971951	0.152982	0.182866	0.0543701	0.263629	0.0940611	0.14964	0.241339	0.710397	0.12718	0.325848	0.0135145	0.155922	0.131611	0.0633868	0.76838
BRANCHED-CHAIN-AA-SYN-PWY: superpathway of branched amino acid biosynthesis	0.102273	0.0313149	0.040896243093232844;0.1636505688301678	0.0010909	0.014909	0.00233605	0.116853	5503	0.999637	2216	3287	0.302427	0.169118	0.687226	0.206388	0.0818525	0.249066	0.782898	0.0633355	0.216081	0.25462	0.730415	0.187877	-0.0529887	0.787282	0.996641	0.18903	0.340992	0.100404	0.555382	0.206704	-0.054912	0.72024	0.971951	0.152978	0.173791	0.067434	0.263629	0.0940421	0.14451	0.257809	0.718492	0.127168	0.323527	0.0141848	0.155922	0.131599	0.0634039	0.76832
LIPASYN-PWY: phospholipases	0.100143	0.0429827	0.015897472602499088;0.18438948722518628	0.0198137	0.0924028	0.013552	0.439074	151	0.0274296	64	87	0.48167	0.0297769	0.687226	0.208173	-0.0627771	0.376627	0.791214	0.0633245	0.171968	0.364087	0.730415	0.187677	-0.244853	0.213986	0.996641	0.189704	0.34535	0.0961964	0.555382	0.206742	-0.00844217	0.956082	0.986044	0.15295	0.199292	0.036092	0.2484	0.0940978	0.10202	0.424063	0.812939	0.127085	0.318891	0.0156124	0.155922	0.131575	0.154127	0.474509
HISTSYN-PWY: L-histidine biosynthesis	0.0996784	0.0355326	0.030034504871732218;0.16932228201628552	0.0050275	0.0369589	0.00556236	0.216568	5502	0.999455	2215	3287	0.310646	0.157945	0.687226	0.206452	0.101757	0.151958	0.782898	0.0633499	0.210262	0.267564	0.730415	0.187848	-0.000689943	0.997196	0.997196	0.188997	0.398716	0.0553788	0.555382	0.207247	-0.0644171	0.674413	0.971951	0.152989	0.142697	0.132974	0.299856	0.0939845	0.15022	0.239526	0.710397	0.127181	0.287421	0.0291227	0.155922	0.13142	0.0568706	0.7916
PWY66-409: superpathway of purine nucleotide salvage	0.0989205	0.0356998	0.02894877725733218;0.16889216120815376	0.00559027	0.038093	0.0057104	0.308765	5086	0.923887	2069	3017	0.306767	0.163145	0.687226	0.206422	0.129537	0.0682749	0.782898	0.0633753	-0.0673258	0.721923	0.875758	0.187385	0.0286528	0.883977	0.996641	0.189007	0.422448	0.0426135	0.555382	0.207495	0.193399	0.208168	0.971951	0.153306	0.28379	0.00290976	0.163507	0.0943364	-0.145323	0.255147	0.718492	0.12717	0.200684	0.126656	0.299974	0.131075	0.119734	0.57827
DTDPRHAMSYN-PWY: dTDP-L-rhamnose biosynthesis I	0.0984495	0.0317014	0.03631474424217538;0.16058415979513943	0.00189941	0.0199217	0.00259362	0.113176	5504	0.999818	2216	3288	0.346981	0.11524	0.687226	0.206757	0.103425	0.145363	0.782898	0.0633513	0.185465	0.327808	0.730415	0.187734	0.00478077	0.980574	0.996641	0.188997	0.337562	0.10382	0.555382	0.206675	-0.0605529	0.692908	0.971951	0.152984	0.175563	0.064698	0.263629	0.0940458	0.175115	0.170563	0.710397	0.127245	0.2806	0.0331258	0.155922	0.131388	0.0748596	0.72802
PWY-2942: L-lysine biosynthesis III	0.0964416	0.0270809	0.04336310464353199;0.14952008419177043	0.0003691	0.0102455	0	0	5503	0.999637	2216	3287	0.270391	0.218452	0.687226	0.206154	0.0798187	0.261013	0.782898	0.0633342	0.200176	0.291067	0.730415	0.1878	-0.0124619	0.949391	0.996641	0.188999	0.30025	0.147342	0.555382	0.206371	-0.0190839	0.90093	0.971951	0.152953	0.150671	0.112692	0.290327	0.0939982	0.160917	0.20779	0.710397	0.127208	0.289784	0.0278374	0.155922	0.131431	0.0574952	0.789366
PWY-6953: dTDP-3-acetamido-3,6-dideoxy-&alpha;-D-galactose biosynthesis	-0.0960753	0.0270685	-0.14912953630306763;-0.04302110366823229	0.000386193	0.0102455	0	0	805	0.146231	254	551	0.0284879	0.896415	0.98127	0.205229	-0.0829421	0.242825	0.782898	0.0633362	-0.141154	0.456012	0.730415	0.187565	-0.295874	0.133827	0.996641	0.190028	-0.0072031	0.97211	0.988566	0.205219	-0.153025	0.318888	0.971951	0.153173	-0.141725	0.135628	0.301321	0.0939829	-0.0225307	0.859781	0.974787	0.127006	-0.13353	0.308803	0.506437	0.130892	0.0770277	0.720474
PWY-1042: glycolysis IV (plant cytosol)	0.0958377	0.0303154	0.036419580528198776;0.15525578122351583	0.00157036	0.018628	0.00170767	0.0855268	5503	0.999637	2216	3287	0.285227	0.194432	0.687226	0.206259	0.0850804	0.2309	0.782898	0.0633376	0.186486	0.325163	0.730415	0.187738	0.00565265	0.977032	0.996641	0.188998	0.301717	0.145398	0.555382	0.206382	-0.0142501	0.925938	0.975697	0.152951	0.162853	0.0865192	0.281706	0.0940206	0.132456	0.299543	0.763335	0.127141	0.304574	0.0208563	0.155922	0.131502	0.0612202	0.776078
PWY-5097: L-lysine biosynthesis VI	0.0953344	0.027081	0.04225560792026978;0.14841326388938217	0.000430995	0.010567	0	0	5503	0.999637	2216	3287	0.297427	0.176202	0.687226	0.20635	0.0850828	0.230887	0.782898	0.0633376	0.186507	0.325108	0.730415	0.187738	-0.0107461	0.956351	0.996641	0.188999	0.285901	0.167443	0.555382	0.206264	-0.0226123	0.882736	0.971951	0.152954	0.153975	0.105041	0.290327	0.0940041	0.164727	0.197261	0.710397	0.127217	0.291098	0.0271442	0.155922	0.131437	0.0542378	0.801037
PWY-7316: dTDP-N-acetylviosamine biosynthesis	-0.0950862	0.0270766	-0.14815641015654973;-0.042016064569936354	0.000445171	0.010567	0	0	1898	0.344777	675	1223	-0.41947	0.0576615	0.687226	0.207463	-0.105049	0.139154	0.782898	0.0633526	-0.124137	0.511985	0.749693	0.187512	-0.057983	0.767791	0.996641	0.189037	0.117887	0.56754	0.802384	0.205396	-0.28649	0.062995	0.971951	0.153732	-0.232958	0.0143746	0.221089	0.0941829	-0.0132767	0.917091	0.974787	0.127004	0.0759285	0.562486	0.709811	0.130794	0.092185	0.66853
PWY-7221: guanosine ribonucleotides de novo biosynthesis	0.0946706	0.0289079	0.03801117110899404;0.15133001613599784	0.00105697	0.0148966	0.000904794	0.0509622	5504	0.999818	2216	3288	0.285675	0.193739	0.687226	0.206262	0.0911114	0.199527	0.782898	0.0633418	0.184757	0.329648	0.730415	0.187731	-0.0207942	0.915655	0.996641	0.189002	0.257518	0.213265	0.555382	0.206067	-0.0359689	0.814507	0.971951	0.152961	0.148737	0.117372	0.290327	0.0939948	0.176732	0.166664	0.710397	0.12725	0.275803	0.0362177	0.155922	0.131367	0.0741867	0.730367
PWY0-1297: superpathway of purine deoxyribonucleosides degradation	0.094375	0.0445359	0.007084687370791126;0.18166521891347268	0.0340838	0.13027	0.0155995	0.558024	5168	0.938783	2097	3071	0.301941	0.169796	0.687226	0.206384	0.0585795	0.409353	0.806194	0.0633225	-0.0559342	0.76746	0.898568	0.187368	0.107754	0.583387	0.996641	0.189134	0.281351	0.174235	0.555382	0.206231	0.284723	0.0646206	0.971951	0.153722	0.35722	0.000186377	0.021014	0.0946108	-0.117061	0.359111	0.779014	0.127111	0.278936	0.0341718	0.155922	0.131381	-0.112173	0.60246
PWY-6387: UDP-N-acetylmuramoyl-pentapeptide biosynthesis I (meso-diaminopimelate containing)	0.0938875	0.0270794	0.04081180257980645;0.14696315450209368	0.000526077	0.0112981	0	0	5503	0.999637	2216	3287	0.284888	0.194959	0.687226	0.206257	0.0746132	0.293378	0.782898	0.063331	0.184936	0.329182	0.730415	0.187731	-0.0233759	0.905231	0.996641	0.189004	0.243591	0.238859	0.555382	0.205978	-0.0344659	0.822124	0.971951	0.15296	0.142084	0.134644	0.301321	0.0939835	0.169067	0.185753	0.710397	0.127229	0.279486	0.0338231	0.155922	0.131383	0.076778	0.721342
PWY-6478: GDP-D-glycero-&alpha;-D-manno-heptose biosynthesis	-0.0930245	0.044909	-0.18104608816246487;-0.005002996329183315	0.0383211	0.140511	0.0160938	0.40033	1816	0.329882	665	1151	0.0601142	0.783561	0.941936	0.205265	-0.176113	0.0132503	0.595298	0.0634316	-0.0745106	0.693697	0.874139	0.187396	-0.382483	0.0534346	0.996641	0.190717	0.0452968	0.826005	0.909227	0.205244	-0.426255	0.0059725	0.971951	0.154676	0.0688453	0.468097	0.623195	0.0938929	-0.219474	0.0862225	0.710397	0.127384	0.0737627	0.573677	0.715763	0.130791	-0.668667	0.00250372
PWY-6386: UDP-N-acetylmuramoyl-pentapeptide biosynthesis II (lysine-containing)	0.0928135	0.0307203	0.03260165012389386;0.1530253550518702	0.00251742	0.0241565	0.00195747	0.0995299	5501	0.999273	2215	3286	0.283431	0.197231	0.687226	0.206246	0.0743721	0.29494	0.782898	0.0633308	0.18673	0.324531	0.730415	0.187739	-0.0264201	0.89296	0.996641	0.189005	0.233193	0.259353	0.567806	0.205914	-0.0336075	0.826482	0.971951	0.15296	0.143792	0.130031	0.297685	0.0939863	0.16996	0.183449	0.710397	0.127231	0.28651	0.0296322	0.155922	0.131416	0.0699106	0.745344
PWY66-399: gluconeogenesis III	-0.0927814	0.0489713	-0.18876508774733636;0.0032023276698729675	0.0581443	0.180849	0.0220143	0.4916	5282	0.959491	2114	3168	0.332886	0.13056	0.687226	0.206635	-0.0257593	0.716722	0.91054	0.0633116	0.0468428	0.804404	0.916127	0.187357	-0.137905	0.482931	0.996641	0.189222	0.204139	0.323058	0.609992	0.205752	-0.292645	0.0575977	0.971951	0.153766	-0.223715	0.0187107	0.225493	0.0941583	-0.0271778	0.831261	0.974787	0.127008	-0.125267	0.339632	0.528186	0.130875	-0.205499	0.340892
PEPTIDOGLYCANSYN-PWY: peptidoglycan biosynthesis I (meso-diaminopimelate containing)	0.0925653	0.0270789	0.039490739562726994;0.14563989994725887	0.000629997	0.0116174	0	0	5503	0.999637	2216	3287	0.286149	0.193008	0.687226	0.206266	0.0741185	0.296589	0.782898	0.0633307	0.183089	0.334015	0.730415	0.187724	-0.0227644	0.907698	0.996641	0.189003	0.245114	0.235957	0.555382	0.205987	-0.0357157	0.815789	0.971951	0.152961	0.13491	0.155411	0.324493	0.0939718	0.169083	0.185714	0.710397	0.127229	0.277139	0.0353323	0.155922	0.131373	0.0771976	0.719884
PWY-5845: superpathway of menaquinol-9 biosynthesis	-0.0925417	0.0270803	-0.14561917182422462;-0.039464309550208465	0.000632442	0.0116174	0	0	3022	0.548955	1162	1860	-0.390876	0.0765387	0.687226	0.207169	-0.0812635	0.252486	0.782898	0.0633351	-0.274659	0.148337	0.730415	0.188213	-0.151863	0.439864	0.996641	0.189269	-0.344665	0.0968477	0.555382	0.206736	0.0221555	0.885088	0.971951	0.152954	-0.078863	0.405928	0.586847	0.0939016	-0.178644	0.16214	0.710397	0.127255	-0.19467	0.138374	0.309337	0.131056	0.211361	0.327374
PWY-7118: chitin degradation to ethanol	0.0924888	0.0295681	0.034535305424217844;0.15044233353390898	0.00176005	0.0193606	0.00126995	0.0536317	63	0.0114441	28	35	0.234543	0.285256	0.687226	0.205923	0.0814592	0.251346	0.782898	0.0633352	0.171968	0.364087	0.730415	0.187677	0.0463362	0.813453	0.996641	0.189023	0.247162	0.232095	0.555382	0.206	-0.0305061	0.842272	0.971951	0.152958	0.148651	0.117582	0.290327	0.0939947	0.0480503	0.706399	0.912854	0.127021	0.283058	0.031632	0.155922	0.1314	0.0691388	0.748058
PWY-6470: peptidoglycan biosynthesis V (&beta;-lactam resistance)	0.0924595	0.0369857	0.0199674469443704;0.16495155728205496	0.0124239	0.0675084	0.00690033	0.380609	5053	0.917893	2037	3016	0.158598	0.469189	0.765395	0.205541	0.0872401	0.219285	0.782898	0.0633391	0.238078	0.209701	0.730415	0.187994	0.266386	0.176669	0.996641	0.189834	0.238121	0.249489	0.560111	0.205944	-0.0202354	0.894986	0.971951	0.152953	0.32861	0.000578342	0.0521664	0.0944965	0.112319	0.378875	0.786191	0.127102	0.0144314	0.912318	0.948033	0.130748	0.069878	0.745458
PWY-5862: superpathway of demethylmenaquinol-9 biosynthesis	-0.0924386	0.0270803	-0.1455160153984575;-0.039361107135143694	0.000641355	0.0116174	0	0	3022	0.548955	1162	1860	-0.392677	0.0752147	0.687226	0.207186	-0.0812025	0.252841	0.782898	0.063335	-0.27619	0.14611	0.730415	0.188222	-0.153704	0.434356	0.996641	0.189276	-0.345439	0.0961115	0.555382	0.206743	0.0239017	0.876103	0.971951	0.152954	-0.0780766	0.410621	0.588969	0.0939009	-0.178743	0.161909	0.710397	0.127256	-0.192641	0.142513	0.316313	0.131049	0.211714	0.32657
PWY-5695: urate biosynthesis/inosine 5'-phosphate degradation	0.0922667	0.0271806	0.038992661899280634;0.14554074765901945	0.000687352	0.0116174	4.5816e-05	0.00300472	5502	0.999455	2215	3287	0.279503	0.203456	0.687226	0.206218	0.0864926	0.223257	0.782898	0.0633386	0.224472	0.236745	0.730415	0.18792	0.00410435	0.983322	0.996641	0.188997	0.258339	0.211822	0.555382	0.206072	-0.0520108	0.734442	0.971951	0.152975	0.166946	0.078919	0.278066	0.0940285	0.159944	0.210542	0.710397	0.127205	0.261207	0.047189	0.173026	0.131303	0.0738527	0.731533
DHGLUCONATE-PYR-CAT-PWY: glucose degradation (oxidative)	0.0920336	0.0270772	0.03896224319774855;0.14510490114610528	0.000676497	0.0116174	0	0	93	0.0168937	45	48	-0.0223479	0.918651	0.98802	0.205225	0.0603817	0.395099	0.791955	0.0633234	0.171968	0.364087	0.730415	0.187677	-0.142552	0.468341	0.996641	0.189237	0.282837	0.171994	0.555382	0.206242	-0.0179251	0.906917	0.971951	0.152952	0.148651	0.117582	0.290327	0.0939947	0.224253	0.0796374	0.710397	0.127401	0.283058	0.031632	0.155922	0.1314	-0.0759142	0.724346
PWY-5154: L-arginine biosynthesis III (via N-acetyl-L-citrulline)	0.0920249	0.0421996	0.009313679332643307;0.1747361853092494	0.0292052	0.123099	0.0125882	0.363766	5498	0.998728	2214	3284	0.360334	0.102087	0.687226	0.206877	0.121104	0.0882549	0.782898	0.063367	0.267713	0.158774	0.730415	0.188169	0.0208994	0.91523	0.996641	0.189002	0.400485	0.0543261	0.555382	0.207265	-0.0651929	0.670722	0.971951	0.15299	0.178236	0.0607427	0.263629	0.0940513	0.188821	0.139623	0.710397	0.127285	0.243976	0.0636405	0.205013	0.131232	0.00789652	0.970727
PWY-6606: guanosine nucleotides degradation II	0.091914	0.0396535	0.014193168052453867;0.1696348163047734	0.0204531	0.0931754	0.00963242	0.357516	5320	0.966394	2157	3163	0.295004	0.179717	0.687226	0.206331	0.112254	0.114047	0.782898	0.0633588	0.13348	0.480814	0.730415	0.18754	-0.0290633	0.882327	0.996641	0.189007	0.0113469	0.95608	0.980294	0.20522	0.012873	0.933077	0.978646	0.152951	0.276759	0.00368369	0.163507	0.0943134	-0.0153836	0.903994	0.974787	0.127004	-0.13578	0.300738	0.498983	0.130897	0.0608146	0.777522
PWY-6349: CDP-archaeol biosynthesis	-0.0918821	0.0425048	-0.1751913726918799;-0.008572738719339959	0.0306422	0.12499	0.0129571	0.391501	1296	0.235422	451	845	-0.0468984	0.830304	0.946641	0.205246	-0.0457536	0.519293	0.830613	0.0633172	-0.459756	0.0164205	0.730415	0.18979	-0.379998	0.0549773	0.996641	0.190695	0.111488	0.588716	0.810299	0.205378	-0.137598	0.369978	0.971951	0.15313	-0.174311	0.0666222	0.263629	0.0940432	0.00723385	0.954769	0.98576	0.127003	-0.165663	0.206989	0.386088	0.130971	-0.0362656	0.866175
PWY-6609: adenine and adenosine salvage III	0.0915541	0.0270761	0.03848503972648071;0.1446231964566697	0.000721259	0.0116174	0	0	5503	0.999637	2217	3286	0.262454	0.232159	0.687226	0.2061	0.0668802	0.346249	0.782898	0.0633267	0.170426	0.368388	0.730415	0.187671	-0.0125808	0.948909	0.996641	0.188999	0.228017	0.270003	0.573929	0.205884	-0.0605598	0.692875	0.971951	0.152984	0.162469	0.0872616	0.281706	0.0940198	0.160818	0.208069	0.710397	0.127207	0.268063	0.0417272	0.155922	0.131332	0.0839329	0.696629
PWY-6385: peptidoglycan biosynthesis III (mycobacteria)	0.0900215	0.0270778	0.03694906882615603;0.1430938989558957	0.000885601	0.0137726	0	0	5503	0.999637	2216	3287	0.28395	0.196419	0.687226	0.20625	0.0707433	0.319119	0.782898	0.0633288	0.182232	0.336273	0.730415	0.18772	-0.0204848	0.916906	0.996641	0.189002	0.237423	0.25087	0.560111	0.20594	-0.0318735	0.835302	0.971951	0.152959	0.138996	0.143303	0.309233	0.0939784	0.167485	0.18989	0.710397	0.127225	0.280669	0.0330833	0.155922	0.131389	0.0760552	0.723855
TRPSYN-PWY: L-tryptophan biosynthesis	0.0892859	0.0270791	0.036210866381592134;0.14236087632860694	0.000976448	0.0142057	0	0	5498	0.998728	2214	3284	0.2499	0.255089	0.687226	0.206018	0.0949266	0.181362	0.782898	0.0633446	0.176797	0.350824	0.730415	0.187697	-0.00572335	0.976744	0.996641	0.188998	0.375267	0.0710339	0.555382	0.207017	0.0100457	0.947752	0.986044	0.15295	0.18742	0.0486565	0.260731	0.094071	0.213378	0.0952584	0.710397	0.127363	0.302933	0.0215467	0.155922	0.131494	0.088314	0.681655
PWY-6284: superpathway of unsaturated fatty acids biosynthesis (E. coli)	0.0889165	0.0281922	0.033659687867254894;0.14417323203416146	0.00161085	0.018628	0.000533311	0.0324269	4160	0.755677	1697	2463	0.0170215	0.937994	0.995407	0.205222	0.167638	0.0183682	0.595298	0.0634201	-0.0450928	0.811569	0.919643	0.187355	0.329442	0.0954708	0.996641	0.190275	-0.0704178	0.732593	0.885799	0.205282	0.283103	0.0661414	0.971951	0.153713	0.118008	0.213863	0.406971	0.0939468	0.107826	0.398211	0.802166	0.127094	-0.156177	0.234101	0.418966	0.130946	0.00662289	0.975447
PANTO-PWY: phosphopantothenate biosynthesis I	0.0886798	0.0356583	0.018789528251301438;0.15857008139549394	0.012885	0.0682749	0.00567604	0.240903	5501	0.999273	2215	3286	0.25659	0.242678	0.687226	0.206061	0.0894622	0.207779	0.782898	0.0633406	0.202054	0.286587	0.730415	0.187809	-0.00577753	0.976524	0.996641	0.188998	0.344044	0.0974413	0.555382	0.206731	-0.0525892	0.731603	0.971951	0.152975	0.171735	0.0707297	0.263629	0.094038	0.186827	0.143832	0.710397	0.127279	0.323231	0.0142725	0.155922	0.131597	-0.0121176	0.955093
PWY0-1061: superpathway of L-alanine biosynthesis	0.0881153	0.035484	0.018566796892861587;0.1576639017388183	0.0130192	0.0682749	0.00552916	0.325899	5281	0.95931	2132	3149	0.22484	0.305534	0.687226	0.205866	0.16916	0.0173379	0.595298	0.0634221	0.00550997	0.976757	0.99	0.187332	-0.110256	0.57469	0.996641	0.189141	0.420098	0.0437532	0.555382	0.207469	0.0397282	0.795533	0.971951	0.152964	0.112475	0.236086	0.42496	0.0939393	-0.0697098	0.584783	0.872162	0.127041	0.0451973	0.730224	0.815176	0.130763	0.396692	0.0679762
PWY-6263: superpathway of menaquinol-8 biosynthesis II	-0.0876325	0.0371151	-0.16037817429029774;-0.014886827260317176	0.0182209	0.0883615	0.00702417	0.303055	3411	0.619619	1273	2138	-0.309576	0.159366	0.687226	0.206444	-0.129513	0.0683274	0.782898	0.0633753	-0.234668	0.216256	0.730415	0.187975	-0.123034	0.531259	0.996641	0.189176	0.391449	0.0598841	0.555382	0.207174	-0.205381	0.181488	0.971951	0.153352	-0.240204	0.0116234	0.201621	0.094203	0.21638	0.0907182	0.710397	0.127373	-0.132782	0.311512	0.509029	0.13089	-0.0123356	0.954286
PWY-6467: Kdo transfer to lipid IVA III (Chlamydia)	0.0873009	0.0270735	0.03423677782770511;0.140365091239597	0.00126156	0.0162561	0	0	134	0.0243415	66	68	0.0311601	0.886762	0.973065	0.205231	0.125408	0.0775363	0.782898	0.0633712	0.171968	0.364087	0.730415	0.187677	-0.0118229	0.951983	0.996641	0.188999	0.279754	0.176668	0.555382	0.20622	0.160838	0.29488	0.971951	0.153196	0.148651	0.117582	0.290327	0.0939947	0.0312518	0.806439	0.96404	0.12701	0.283058	0.031632	0.155922	0.1314	0.258069	0.232407
PWY-7539: 6-hydroxymethyl-dihydropterin diphosphate biosynthesis III (Chlamydia)	0.0867985	0.0316147	0.0248336351763377;0.14876338344855028	0.00604172	0.0395511	0.00253704	0.124162	5491	0.997457	2211	3280	0.276926	0.207618	0.687226	0.206199	0.101609	0.152555	0.782898	0.0633498	0.178738	0.345583	0.730415	0.187705	0.0248522	0.899277	0.996641	0.189004	0.412686	0.0475209	0.555382	0.207391	-0.0800049	0.601891	0.971951	0.15301	0.164185	0.0839831	0.280566	0.0940231	0.169628	0.184303	0.710397	0.12723	0.244535	0.0630406	0.204542	0.131234	0.0128826	0.952261
PWY-6185: 4-methylcatechol degradation (ortho cleavage)	0.0866212	0.0369717	0.014156649505419672;0.1590858307865579	0.0191343	0.0908374	0.00688097	0.274738	383	0.0695731	177	206	-0.276574	0.208191	0.687226	0.206197	0.0267703	0.706112	0.902143	0.0633118	0.281093	0.139151	0.730415	0.188254	0.224112	0.255092	0.996641	0.18959	0.127008	0.538011	0.780813	0.205425	-0.0404296	0.792006	0.971951	0.152965	0.199014	0.0363512	0.2484	0.0940972	-0.106187	0.405408	0.810607	0.127092	0.314915	0.0169369	0.155922	0.131554	0.0710787	0.741243
GALACTARDEG-PWY: D-galactarate degradation I	-0.0865067	0.0293577	-0.14404782398710653;-0.02896555905059206	0.00321245	0.0273361	0.00115325	0.0783192	4079	0.741144	1608	2472	0.156382	0.475403	0.765395	0.205532	-0.16997	0.0168107	0.595298	0.0634232	0.113578	0.548462	0.762404	0.187482	-0.193712	0.324904	0.996641	0.18944	-0.143903	0.485469	0.742462	0.205484	-0.287806	0.0618067	0.971951	0.153739	0.00526922	0.9557	0.986318	0.0938653	-0.160956	0.207679	0.710397	0.127208	-0.0558084	0.670286	0.782751	0.130772	-0.0847645	0.693777
GLUCARGALACTSUPER-PWY: superpathway of D-glucarate and D-galactarate degradation	-0.0865067	0.0293577	-0.14404782398710653;-0.02896555905059206	0.00321245	0.0273361	0.00115325	0.0783192	4079	0.741144	1608	2472	0.156382	0.475403	0.765395	0.205532	-0.16997	0.0168107	0.595298	0.0634232	0.113578	0.548462	0.762404	0.187482	-0.193712	0.324904	0.996641	0.18944	-0.143903	0.485469	0.742462	0.205484	-0.287806	0.0618067	0.971951	0.153739	0.00526922	0.9557	0.986318	0.0938653	-0.160956	0.207679	0.710397	0.127208	-0.0558084	0.670286	0.782751	0.130772	-0.0847645	0.693777
LACTOSECAT-PWY: lactose and galactose degradation I	0.0864413	0.0502216	-0.011993062646450656;0.18487574332216028	0.085215	0.226248	0.0240328	0.57395	5094	0.925341	2055	3039	0.296904	0.176957	0.687226	0.206346	0.154283	0.0299526	0.67543	0.0634031	0.179662	0.343103	0.730415	0.187709	0.0647328	0.741686	0.996641	0.189047	-0.0156911	0.939293	0.970135	0.205221	0.144786	0.345564	0.971951	0.153149	0.367966	0.000119373	0.0179457	0.0946561	0.325083	0.0113346	0.710397	0.127838	-0.231285	0.0785992	0.237891	0.131183	0.289537	0.180789
PWY-6353: purine nucleotides degradation II (aerobic)	0.0863544	0.0408681	0.006252920742365484;0.1664558770638478	0.0346006	0.131133	0.0110025	0.424137	5315	0.965486	2151	3164	0.322819	0.142454	0.687226	0.20655	0.108948	0.125084	0.782898	0.0633559	0.137351	0.468213	0.730415	0.187552	-0.0213716	0.913322	0.996641	0.189003	0.0743372	0.718336	0.882565	0.205289	0.0178515	0.907298	0.971951	0.152952	0.274364	0.00398756	0.163507	0.0943057	-0.0836776	0.511948	0.865642	0.127058	-0.0788043	0.547793	0.702898	0.130797	0.276979	0.200242
PWY-5897: superpathway of menaquinol-11 biosynthesis	-0.08629	0.0337301	-0.15240103884897427;-0.020178913529741965	0.0105202	0.0616181	0.00407571	0.279484	3508	0.637239	1354	2154	-0.385756	0.0804091	0.687226	0.207118	-0.0122269	0.863255	0.971131	0.0633095	0.15074	0.426084	0.730415	0.187597	-0.184559	0.348187	0.996641	0.189399	-0.248208	0.230141	0.555382	0.206007	0.119762	0.43508	0.971951	0.153086	-0.102344	0.280921	0.474514	0.0939265	-0.227022	0.0760129	0.710397	0.127411	-0.19072	0.146519	0.316313	0.131043	-0.060604	0.778272
PWY-5898: superpathway of menaquinol-12 biosynthesis	-0.08629	0.0337301	-0.15240103884897427;-0.020178913529741965	0.0105202	0.0616181	0.00407571	0.279484	3508	0.637239	1354	2154	-0.385756	0.0804091	0.687226	0.207118	-0.0122269	0.863255	0.971131	0.0633095	0.15074	0.426084	0.730415	0.187597	-0.184559	0.348187	0.996641	0.189399	-0.248208	0.230141	0.555382	0.206007	0.119762	0.43508	0.971951	0.153086	-0.102344	0.280921	0.474514	0.0939265	-0.227022	0.0760129	0.710397	0.127411	-0.19072	0.146519	0.316313	0.131043	-0.060604	0.778272
PWY-5899: superpathway of menaquinol-13 biosynthesis	-0.08629	0.0337301	-0.15240103884897427;-0.020178913529741965	0.0105202	0.0616181	0.00407571	0.279484	3508	0.637239	1354	2154	-0.385756	0.0804091	0.687226	0.207118	-0.0122269	0.863255	0.971131	0.0633095	0.15074	0.426084	0.730415	0.187597	-0.184559	0.348187	0.996641	0.189399	-0.248208	0.230141	0.555382	0.206007	0.119762	0.43508	0.971951	0.153086	-0.102344	0.280921	0.474514	0.0939265	-0.227022	0.0760129	0.710397	0.127411	-0.19072	0.146519	0.316313	0.131043	-0.060604	0.778272
PWY-6749: CMP-legionaminate biosynthesis I	-0.086286	0.0478008	-0.17997556253103608;0.007403645781873344	0.0710567	0.199047	0.0202402	0.486108	2256	0.409809	828	1428	-0.174051	0.427143	0.739904	0.205606	-0.114771	0.106171	0.782898	0.0633611	-0.152986	0.419244	0.730415	0.187605	-0.341798	0.0838249	0.996641	0.190372	-0.145828	0.479665	0.742462	0.205491	-0.264571	0.0857465	0.971951	0.153617	0.0392089	0.679376	0.783425	0.0938741	-0.139669	0.274054	0.740109	0.127157	-0.0853877	0.514891	0.674147	0.130806	-0.587097	0.00757674
URSIN-PWY: ureide biosynthesis	0.0860516	0.0299412	0.027366876805371497;0.14473630200136037	0.00405282	0.0305796	0.00148591	0.089694	265	0.0481381	127	138	-0.00571185	0.979174	0.999261	0.205219	-0.0148906	0.83386	0.971131	0.0633098	0.171968	0.364087	0.730415	0.187677	0.100813	0.607841	0.996641	0.189117	0.353332	0.0888605	0.555382	0.206813	-0.143941	0.34838	0.971951	0.153147	0.12965	0.172129	0.341982	0.0939637	0.094161	0.460585	0.832932	0.127073	0.385188	0.00358952	0.155922	0.131953	0.0483541	0.822231
PWY-7219: adenosine ribonucleotides de novo biosynthesis	0.0859913	0.0308035	0.025616397732637977;0.14636623872905818	0.00524472	0.0369589	0.0020108	0.0997569	5504	0.999818	2216	3288	0.276824	0.207784	0.687226	0.206199	0.0704466	0.321152	0.782898	0.0633286	0.17888	0.345199	0.730415	0.187706	-0.0233779	0.905222	0.996641	0.189004	0.270577	0.191151	0.555382	0.206155	-0.0503278	0.742723	0.971951	0.152973	0.121004	0.202482	0.388594	0.093951	0.175008	0.170822	0.710397	0.127245	0.283395	0.0314315	0.155922	0.131401	0.0836335	0.697657
PYRIDNUCSYN-PWY: NAD biosynthesis I (from aspartate)	0.0856643	0.0309603	0.024982132649724945;0.14634636874486606	0.00565905	0.038093	0.00211033	0.112646	5501	0.999273	2215	3286	0.251875	0.25138	0.687226	0.20603	0.0865738	0.222822	0.782898	0.0633386	0.207413	0.274064	0.730415	0.187834	-0.0129521	0.947403	0.996641	0.188999	0.279113	0.177653	0.555382	0.206215	-0.0636737	0.677956	0.971951	0.152988	0.178325	0.0606148	0.263629	0.0940515	0.135517	0.288538	0.747877	0.127148	0.252224	0.0552507	0.186245	0.131265	0.0409151	0.849215
PANTOSYN-PWY: pantothenate and coenzyme A biosynthesis I	0.0851855	0.0398494	0.0070806754221655055;0.16329023571226647	0.0325422	0.127622	0.0098481	0.329903	5500	0.999092	2214	3286	0.260642	0.235374	0.687226	0.206088	0.0850882	0.230857	0.782898	0.0633376	0.203482	0.283212	0.730415	0.187816	-0.0161703	0.934362	0.996641	0.189	0.346311	0.0952874	0.555382	0.206751	-0.0443367	0.77244	0.971951	0.152968	0.171233	0.0715546	0.264517	0.094037	0.207597	0.104517	0.710397	0.127344	0.298809	0.0233702	0.155922	0.131474	-0.00490486	0.981815
PWY-6147: 6-hydroxymethyl-dihydropterin diphosphate biosynthesis I	0.0849774	0.03186	0.022531773677724687;0.14742306888694248	0.00764835	0.0485832	0.00270334	0.128769	5491	0.997457	2211	3280	0.273608	0.213068	0.687226	0.206176	0.101232	0.154079	0.782898	0.0633495	0.177451	0.349051	0.730415	0.1877	0.0260271	0.894543	0.996641	0.189005	0.419552	0.0440219	0.555382	0.207464	-0.0814192	0.59549	0.971951	0.153012	0.160209	0.0917348	0.288709	0.0940156	0.163421	0.200826	0.710397	0.127214	0.23824	0.0700796	0.218381	0.131209	0.0133183	0.950649
COA-PWY: coenzyme A biosynthesis I	0.0848699	0.0284625	0.029083434154785995;0.14065638977643957	0.00286544	0.0254005	0.000671742	0.0443956	5503	0.999637	2216	3287	0.2417	0.270905	0.687226	0.205966	0.0741144	0.296615	0.782898	0.0633307	0.190005	0.316157	0.730415	0.187754	-0.0415573	0.832386	0.996641	0.189018	0.266411	0.198012	0.555382	0.206126	-0.0391716	0.798335	0.971951	0.152964	0.14942	0.115702	0.290327	0.093996	0.169844	0.183749	0.710397	0.127231	0.279604	0.0337483	0.155922	0.131384	0.0159502	0.940913
SO4ASSIM-PWY: sulfate reduction I (assimilatory)	0.0848663	0.0270775	0.031794346488570144;0.13793832667564848	0.00172326	0.0193606	0	0	4694	0.852679	1911	2783	-0.0656572	0.764179	0.937334	0.205273	0.0400546	0.572632	0.831104	0.0633153	-0.218119	0.250194	0.730415	0.187888	0.112475	0.567027	0.996641	0.189147	0.0698776	0.734565	0.885799	0.205281	0.138234	0.367774	0.971951	0.153132	0.172799	0.0690076	0.263629	0.0940401	0.057218	0.653763	0.912839	0.127028	0.0617586	0.637549	0.766759	0.130778	-0.0533701	0.804154
PWY-5791: 1,4-dihydroxy-2-naphthoate biosynthesis II (plants)	-0.0847859	0.0337768	-0.15098838111786433;-0.018583417090610746	0.0120669	0.0663677	0.00411232	0.275169	3509	0.637421	1355	2154	-0.392125	0.0756184	0.687226	0.207181	-0.0119131	0.866731	0.971131	0.0633095	0.153655	0.417219	0.730415	0.187608	-0.187742	0.33997	0.996641	0.189413	-0.249945	0.22692	0.555382	0.206018	0.127304	0.406773	0.971951	0.153104	-0.10007	0.291737	0.483726	0.0939238	-0.230166	0.0720644	0.710397	0.127422	-0.184652	0.159741	0.331995	0.131025	-0.053817	0.802548
PWY-5837: 1,4-dihydroxy-2-naphthoate biosynthesis I	-0.0847859	0.0337768	-0.15098838111786433;-0.018583417090610746	0.0120669	0.0663677	0.00411232	0.275169	3509	0.637421	1355	2154	-0.392125	0.0756184	0.687226	0.207181	-0.0119131	0.866731	0.971131	0.0633095	0.153655	0.417219	0.730415	0.187608	-0.187742	0.33997	0.996641	0.189413	-0.249945	0.22692	0.555382	0.206018	0.127304	0.406773	0.971951	0.153104	-0.10007	0.291737	0.483726	0.0939238	-0.230166	0.0720644	0.710397	0.127422	-0.184652	0.159741	0.331995	0.131025	-0.053817	0.802548
PWY-6163: chorismate biosynthesis from 3-dehydroquinate	0.0846334	0.0334302	0.01911018590270261;0.15015662830098772	0.0113529	0.0648122	0.00384101	0.176603	5502	0.999455	2215	3287	0.242133	0.270054	0.687226	0.205969	0.0796584	0.261971	0.782898	0.0633341	0.17793	0.347759	0.730415	0.187702	-0.0260683	0.894377	0.996641	0.189005	0.292447	0.158027	0.555382	0.206312	-0.0302956	0.843346	0.971951	0.152958	0.141899	0.13515	0.301321	0.0939832	0.162156	0.204323	0.710397	0.127211	0.295619	0.0248718	0.155922	0.131459	0.0490278	0.819797
PWY-4321: L-glutamate degradation IV	0.0845667	0.048151	-0.009809181431834499;0.17894264901673257	0.0790401	0.216043	0.0207579	0.452729	363	0.0659401	169	194	-0.277454	0.206759	0.687226	0.206203	0.0840834	0.236408	0.782898	0.0633369	0.259678	0.17154	0.730415	0.188119	0.0545319	0.781244	0.996641	0.189032	0.022975	0.911212	0.955713	0.205225	-0.139835	0.362266	0.971951	0.153136	0.0012393	0.989576	0.999006	0.0938651	0.0347464	0.785301	0.959812	0.127012	0.35602	0.00703471	0.155922	0.131778	0.335852	0.121244
METHGLYUT-PWY: superpathway of methylglyoxal degradation	-0.0842393	0.0270685	-0.13729361399724888;-0.031185013564625733	0.00185776	0.0199217	0	0	4136	0.751317	1625	2511	-0.306857	0.163024	0.687226	0.206422	-0.10389	0.143564	0.782898	0.0633516	-0.177476	0.348984	0.730415	0.1877	-0.0158467	0.935672	0.996641	0.189	-0.242523	0.240907	0.555382	0.205971	0.0122824	0.936141	0.979582	0.15295	-0.0102008	0.914361	0.968021	0.0938657	-0.213239	0.0954721	0.710397	0.127363	-0.00115292	0.992981	0.995188	0.130746	-0.124661	0.562764
PWY-6527: stachyose degradation	0.0840456	0.0287221	0.027750244275857337;0.1403410368704273	0.00343172	0.0277785	0.00080754	0.0437738	5494	0.998002	2211	3283	0.2389	0.276459	0.687226	0.205949	0.0956257	0.178171	0.782898	0.0633451	0.119342	0.52839	0.751853	0.187498	-0.00300173	0.987802	0.996641	0.188997	0.260051	0.208836	0.555382	0.206084	0.0206737	0.892725	0.971951	0.152953	0.206048	0.0302678	0.241778	0.0941138	0.169626	0.184309	0.710397	0.12723	0.273523	0.0377716	0.155922	0.131356	0.0744534	0.729436
PWY-5417: catechol degradation III (ortho-cleavage pathway)	0.0835202	0.0460082	-0.006655884527799638;0.17369618419190583	0.0694728	0.197058	0.0176168	0.414328	381	0.0692098	181	200	-0.277088	0.207355	0.687226	0.206201	0.050251	0.479091	0.824816	0.0633189	0.281504	0.138579	0.730415	0.188257	0.0504635	0.797189	0.996641	0.189027	0.141754	0.49199	0.742462	0.205476	-0.177924	0.24673	0.971951	0.153251	0.148651	0.117582	0.290327	0.0939947	-0.0935366	0.463561	0.832932	0.127072	0.198099	0.131594	0.302801	0.131067	0.259842	0.229241
PWY-5431: aromatic compounds degradation via &beta;-ketoadipate	0.0835202	0.0460082	-0.006655884527799638;0.17369618419190583	0.0694728	0.197058	0.0176168	0.414328	381	0.0692098	181	200	-0.277088	0.207355	0.687226	0.206201	0.050251	0.479091	0.824816	0.0633189	0.281504	0.138579	0.730415	0.188257	0.0504635	0.797189	0.996641	0.189027	0.141754	0.49199	0.742462	0.205476	-0.177924	0.24673	0.971951	0.153251	0.148651	0.117582	0.290327	0.0939947	-0.0935366	0.463561	0.832932	0.127072	0.198099	0.131594	0.302801	0.131067	0.259842	0.229241
P42-PWY: incomplete reductive TCA cycle	-0.0835072	0.0513251	-0.18410429163963155;0.01708992021201322	0.103732	0.247529	0.0258276	0.615366	4989	0.906267	1980	3009	0.0572082	0.793778	0.941936	0.20526	0.0930694	0.190045	0.782898	0.0633432	-0.10584	0.575996	0.784816	0.187463	-0.337908	0.0873588	0.996641	0.190341	0.217042	0.293586	0.596429	0.205821	-0.250337	0.103827	0.971951	0.153547	-0.420198	1.172e-05	0.00416949	0.0948953	0.131711	0.302265	0.76375	0.12714	-0.175131	0.182289	0.353173	0.130997	0.217439	0.313736
PWY-5863: superpathway of phylloquinol biosynthesis	-0.0832495	0.0357585	-0.1533361786743435;-0.013162813494997955	0.0199066	0.0924028	0.00576965	0.32154	3499	0.635786	1351	2149	-0.390776	0.0766127	0.687226	0.207168	-0.00837101	0.906133	0.971131	0.0633092	0.156851	0.407625	0.730415	0.187619	-0.184876	0.347364	0.996641	0.1894	-0.251588	0.223906	0.555382	0.206028	0.075279	0.623505	0.971951	0.153003	-0.100364	0.290322	0.483726	0.0939242	-0.235165	0.0661343	0.710397	0.12744	-0.184722	0.159584	0.331995	0.131025	-0.0579917	0.787591
DENITRIFICATION-PWY: nitrate reduction I (denitrification)	0.0831139	0.0457217	-0.00650069821279585;0.17272849662594153	0.0690916	0.197058	0.0172264	0.44698	378	0.0686648	183	195	0.0253291	0.907846	0.986688	0.205226	0.170843	0.0162582	0.595298	0.0634243	0.0895141	0.63616	0.831618	0.187425	-0.040758	0.835563	0.996641	0.189017	0.0103403	0.959972	0.98174	0.20522	0.131382	0.391939	0.971951	0.153114	0.203138	0.0326687	0.241778	0.0941069	0.295339	0.0212711	0.710397	0.127693	0.220658	0.0932373	0.259358	0.131144	-0.171999	0.424991
HSERMETANA-PWY: L-methionine biosynthesis III	0.0830713	0.0270764	0.030001485382177055;0.1361410669289889	0.00215475	0.0220862	0	0	5499	0.99891	2214	3285	0.231705	0.29109	0.687226	0.205906	0.0810627	0.253659	0.782898	0.063335	0.207001	0.275012	0.730415	0.187832	-0.0744627	0.704588	0.996641	0.189063	0.20155	0.329201	0.613511	0.205739	-0.0301083	0.844302	0.971951	0.152958	0.179658	0.0587235	0.263629	0.0940543	0.189728	0.137738	0.710397	0.127288	0.29153	0.0269193	0.155922	0.131439	0.0289544	0.892968
PWY-6215: 4-chlorobenzoate degradation	0.0828445	0.028763	0.02646896032534641;0.1392200783443129	0.0039737	0.0305796	0.000828993	0.04822	254	0.0463215	125	130	-0.227763	0.299327	0.687226	0.205882	0.0167558	0.813413	0.96794	0.0633101	0.171968	0.364087	0.730415	0.187677	0.0210804	0.914499	0.996641	0.189002	0.136569	0.507923	0.7544	0.205457	-0.0532763	0.728235	0.971951	0.152976	0.0865605	0.361701	0.543757	0.0939091	0.0165635	0.896671	0.974787	0.127004	0.331386	0.0120278	0.155922	0.131641	0.221287	0.305302
PWY-5189: tetrapyrrole biosynthesis II (from glycine)	0.0826942	0.0270767	0.029623864613978243;0.13576451557636626	0.00225758	0.0226259	0	0	4253	0.77257	1725	2528	-0.058655	0.788687	0.941936	0.205262	0.0751932	0.289644	0.782898	0.0633313	-0.122784	0.516586	0.751853	0.187508	0.0112894	0.954147	0.996641	0.188999	-0.10043	0.626158	0.83058	0.205347	0.0240828	0.875172	0.971951	0.152955	0.00855519	0.928135	0.971204	0.0938655	0.193538	0.130042	0.710397	0.127299	0.0474959	0.717083	0.809362	0.130765	0.146709	0.495973
PWY-5861: superpathway of demethylmenaquinol-8 biosynthesis	-0.0822744	0.0343763	-0.1496520247493952;-0.014896852595695884	0.0166955	0.0836629	0.00459225	0.297729	3479	0.631971	1344	2135	-0.387447	0.0791132	0.687226	0.207135	-0.00638204	0.928367	0.971131	0.0633091	0.169378	0.371331	0.730415	0.187667	-0.183778	0.350223	0.996641	0.189396	-0.261739	0.205921	0.555382	0.206095	0.121777	0.427405	0.971951	0.153091	-0.0893641	0.346375	0.527754	0.0939119	-0.21238	0.0968083	0.710397	0.12736	-0.189294	0.149547	0.321171	0.131039	-0.062498	0.771536
PWY-5838: superpathway of menaquinol-8 biosynthesis I	-0.0822175	0.0343372	-0.14951850443030185;-0.01491652757864341	0.016647	0.0836629	0.00456043	0.296792	3479	0.631971	1344	2135	-0.385158	0.0808715	0.687226	0.207112	-0.00615383	0.930922	0.971131	0.0633091	0.169345	0.371423	0.730415	0.187667	-0.183139	0.351894	0.996641	0.189393	-0.260878	0.207404	0.555382	0.206089	0.119639	0.435551	0.971951	0.153086	-0.0901353	0.342234	0.524991	0.0939128	-0.212541	0.0965572	0.710397	0.12736	-0.191234	0.145439	0.316313	0.131045	-0.0634719	0.768079
SULFATE-CYS-PWY: superpathway of sulfate assimilation and cysteine biosynthesis	0.081909	0.0270751	0.028841733438142586;0.13497621270323656	0.00248429	0.0241565	0	0	4692	0.852316	1911	2781	-0.069415	0.751124	0.935698	0.20528	0.0347582	0.624425	0.84824	0.0633137	-0.208404	0.27179	0.730415	0.187839	0.108451	0.580958	0.996641	0.189136	0.0587868	0.775437	0.893761	0.205262	0.124647	0.416616	0.971951	0.153097	0.169449	0.0745473	0.271008	0.0940334	0.0636067	0.618062	0.890973	0.127034	0.0634811	0.628201	0.75923	0.130779	0.0189464	0.929841
FUCCAT-PWY: fucose degradation	-0.0815264	0.0270717	-0.13458700184977113;-0.028465776364393777	0.00259965	0.0244259	0	0	5290	0.960945	2124	3166	-0.135738	0.535448	0.804957	0.205454	-0.030436	0.668132	0.882351	0.0633126	-0.0775793	0.681768	0.873515	0.187402	0.110096	0.575243	0.996641	0.18914	-0.274696	0.184544	0.555382	0.206184	-0.264633	0.0856739	0.971951	0.153617	-0.0569336	0.548444	0.695642	0.0938841	-0.120588	0.344844	0.779014	0.127118	-0.17922	0.17233	0.345426	0.131009	0.091235	0.671742
PWY-6700: queuosine biosynthesis	0.0810767	0.0270743	0.02801105047939941;0.1341423675026878	0.00274806	0.0252934	0	0	5503	0.999637	2216	3287	0.251379	0.252309	0.687226	0.206027	0.0714718	0.314164	0.782898	0.0633292	0.171706	0.364816	0.730415	0.187676	-0.0221071	0.910352	0.996641	0.189003	0.276243	0.182108	0.555382	0.206195	-0.0449936	0.769165	0.971951	0.152968	0.106462	0.262045	0.456303	0.0939316	0.163825	0.199717	0.710397	0.127215	0.252134	0.0553366	0.186245	0.131265	0.0635222	0.7679
PWY-5030: L-histidine degradation III	-0.0795013	0.0270736	-0.13256545254103036;-0.026437124070506607	0.00331947	0.0277237	0	0	5393	0.979655	2154	3239	-0.215376	0.326228	0.692767	0.205812	-0.00867218	0.902773	0.971131	0.0633093	-0.041505	0.826309	0.931729	0.187352	-0.119882	0.541815	0.996641	0.189167	-0.0286324	0.889477	0.949393	0.205229	-0.191428	0.212821	0.971951	0.153299	-0.0717413	0.4496	0.612598	0.0938953	-0.0122671	0.923375	0.975275	0.127003	-0.0517061	0.693234	0.797572	0.130768	-0.456202	0.0364065
PWY: ARG+POLYAMINE-SYN: superpathway of arginine and polyamine biosynthesis	0.079229	0.0442146	-0.007431677142018325;0.1658897437489455	0.0731461	0.202386	0.015168	0.419498	5318	0.966031	2146	3172	0.337974	0.124855	0.687226	0.206678	0.171805	0.0156677	0.595298	0.0634256	0.263366	0.165587	0.730415	0.188142	0.0471417	0.810272	0.996641	0.189023	0.482566	0.0209849	0.555382	0.208184	-0.0565328	0.712348	0.971951	0.15298	0.161754	0.0886573	0.281706	0.0940185	0.195153	0.126885	0.710397	0.127304	-0.0092797	0.943551	0.958569	0.130747	-0.0483929	0.822091
PWY-3001: superpathway of L-isoleucine biosynthesis I	0.0790671	0.0379461	0.004692776824362047;0.15344149936454854	0.0371902	0.137482	0.00784117	0.315004	5501	0.999273	2215	3286	0.220458	0.315005	0.692767	0.205841	0.0809489	0.254326	0.782898	0.0633349	0.187421	0.322752	0.730415	0.187742	-0.0323562	0.86911	0.996641	0.18901	0.291963	0.158709	0.555382	0.206309	-0.0678168	0.658302	0.971951	0.152993	0.172392	0.0696627	0.263629	0.0940393	0.1126	0.377686	0.786191	0.127103	0.302759	0.0216208	0.155922	0.131493	-0.0094721	0.96489
SALVADEHYPOX-PWY: adenosine nucleotides degradation II	0.0789532	0.0302398	0.019683166596224162;0.13822328825378677	0.00903037	0.0550365	0.0016662	0.158222	5379	0.977112	2170	3209	0.33948	0.123204	0.687226	0.206691	0.114647	0.106549	0.782898	0.0633609	0.0922377	0.625937	0.823025	0.187431	-0.032808	0.867299	0.996641	0.18901	-0.00134995	0.994772	0.994772	0.205218	0.0150736	0.921672	0.973476	0.152951	0.276118	0.00376287	0.163507	0.0943113	-0.0340773	0.789336	0.962137	0.127011	-0.0473636	0.717837	0.809362	0.130765	0.108185	0.615401
PWY-5022: 4-aminobutanoate degradation V	-0.0787012	0.0284284	-0.1344207693599399;-0.02298162331333011	0.00563314	0.038093	0.000654802	0.0360786	4858	0.88247	1933	2925	0.189595	0.387185	0.725258	0.205679	-0.0354085	0.617957	0.845888	0.0633139	-0.342415	0.0722805	0.730415	0.188699	0.253837	0.19777	0.996641	0.189757	-0.0855086	0.67826	0.861677	0.205312	0.165822	0.280222	0.971951	0.153212	-0.212553	0.0254439	0.241778	0.0941298	-0.237007	0.064054	0.710397	0.127447	-0.131792	0.315128	0.513078	0.130888	0.151615	0.481718
PWY-7199: pyrimidine deoxyribonucleosides salvage	0.0784697	0.0343801	0.011084815476009133;0.14585460971602016	0.0224646	0.101315	0.00459245	0.195931	5500	0.999092	2215	3285	0.218859	0.318509	0.692767	0.205832	0.0816644	0.250154	0.782898	0.0633353	0.153257	0.418423	0.730415	0.187606	-0.0370677	0.850264	0.996641	0.189013	0.298071	0.150267	0.555382	0.206355	-0.0635251	0.678665	0.971951	0.152988	0.112298	0.236821	0.42496	0.0939391	0.22149	0.0833929	0.710397	0.127391	0.271143	0.0394543	0.155922	0.131346	0.0240286	0.911092
PWY66-367: ketogenesis	-0.0783455	0.0489115	-0.17421207440752015;0.017521136633533524	0.109204	0.255188	0.021935	0.457701	930	0.168937	315	615	-0.25218	0.250811	0.687226	0.206032	-0.103867	0.143651	0.782898	0.0633516	-0.00497666	0.979006	0.99	0.187332	-0.51038	0.0104557	0.996641	0.192049	0.0515628	0.802411	0.898879	0.205252	-0.022861	0.881456	0.971951	0.152954	-0.00990563	0.91683	0.968361	0.0938657	-0.394216	0.00220309	0.710397	0.12823	0.214916	0.10202	0.27834	0.131123	-0.352548	0.104071
PWY-1541: superpathway of taurine degradation	0.078029	0.0398435	-6.420390426035982e-05;0.15612217257295763	0.0501844	0.169712	0.00983751	0.273335	168	0.0305177	82	86	-0.276172	0.208847	0.687226	0.206194	0.00563983	0.936679	0.971131	0.0633091	0.171968	0.364087	0.730415	0.187677	0.0580395	0.767572	0.996641	0.189037	0.0393902	0.848393	0.91987	0.205238	-0.120042	0.434009	0.971951	0.153087	0.0856415	0.366816	0.549614	0.0939081	0.0197962	0.876653	0.974787	0.127005	0.344118	0.00914908	0.155922	0.131711	-0.0752173	0.726773
PWY-7165: L-ascorbate biosynthesis VI (engineered pathway)	0.0780092	0.0270759	0.02494040655318836;0.1310779186876973	0.00396253	0.0305796	0	0	324	0.0588556	162	162	-0.203415	0.353679	0.705792	0.205748	0.0349091	0.622922	0.84824	0.0633138	0.171968	0.364087	0.730415	0.187677	-0.069349	0.724003	0.996641	0.189054	-0.0112681	0.956384	0.980294	0.20522	-0.015636	0.918759	0.973415	0.152951	0.0722717	0.446259	0.610842	0.0938957	0.116599	0.361006	0.779014	0.12711	0.107685	0.411602	0.585591	0.130841	0.347139	0.109406
GLUDEG-I-PWY: GABA shunt	-0.0777788	0.027074	-0.13084377048539542;-0.024713731307859164	0.00406823	0.0305796	0	0	4884	0.887193	1936	2948	0.0325142	0.881878	0.970065	0.205232	-0.0408898	0.564654	0.831104	0.0633156	-0.365286	0.0554309	0.730415	0.188887	0.0953894	0.627263	0.996641	0.189105	-0.112914	0.583964	0.810299	0.205382	0.152502	0.320541	0.971951	0.153171	-0.184206	0.0526336	0.260855	0.094064	-0.0998635	0.433911	0.812939	0.127081	-0.227692	0.0833217	0.244014	0.131169	0.126519	0.556969
COMPLETE-ARO-PWY: superpathway of aromatic amino acid biosynthesis	0.077581	0.03923	0.0006902889846958221;0.15447179512709414	0.0479743	0.165163	0.00917552	0.314391	5501	0.999273	2214	3287	0.248083	0.258537	0.687226	0.206006	0.083735	0.238353	0.782898	0.0633367	0.18569	0.327222	0.730415	0.187735	-0.0303152	0.877298	0.996641	0.189008	0.30108	0.14624	0.555382	0.206378	-0.0367422	0.810594	0.971951	0.152962	0.15376	0.105525	0.290327	0.0940037	0.149537	0.241661	0.710397	0.12718	0.305084	0.0206457	0.155922	0.131505	0.0347025	0.871892
PWY-6936: seleno-amino acid biosynthesis	0.0774479	0.0330504	0.012669207970812973;0.142226629105147	0.0191125	0.0908374	0.0035571	0.213087	5500	0.999092	2214	3286	0.147396	0.50107	0.784169	0.205497	0.0676643	0.340626	0.782898	0.0633271	0.171269	0.366032	0.730415	0.187675	-0.0215607	0.912559	0.996641	0.189003	0.35471	0.0876423	0.555382	0.206826	-0.0399482	0.794427	0.971951	0.152964	0.229805	0.0157416	0.221089	0.0941744	0.116918	0.359696	0.779014	0.127111	0.312346	0.0178444	0.155922	0.131541	-0.00968585	0.964098
PWY-1269: CMP-3-deoxy-D-manno-octulosonate biosynthesis I	0.0772182	0.0396146	-0.0004265368333858238;0.15486283955400137	0.0512676	0.170602	0.00958474	0.281656	5488	0.996912	2206	3282	0.555004	0.0126459	0.687226	0.209132	0.111657	0.11598	0.782898	0.0633583	0.322127	0.0905963	0.730415	0.188542	-0.0329409	0.866767	0.996641	0.18901	0.462375	0.0268103	0.555382	0.207942	-0.0481578	0.753444	0.971951	0.152971	0.145267	0.126148	0.296231	0.0939888	0.136618	0.284647	0.747877	0.12715	0.0555589	0.671674	0.782751	0.130772	0.0886335	0.680568
PWY-5004: superpathway of L-citrulline metabolism	-0.0771294	0.0404785	-0.15646732045088818;0.0022084796991724415	0.0567228	0.180155	0.0105604	0.405505	1781	0.323524	593	1188	0.128072	0.558699	0.82076	0.205428	-0.24518	0.000574427	0.153258	0.0635464	-0.00591481	0.97505	0.99	0.187332	0.0283802	0.885073	0.996641	0.189007	-0.383206	0.0653644	0.555382	0.207093	-0.139196	0.364458	0.971951	0.153134	-0.137421	0.147881	0.314471	0.0939758	-0.186455	0.144629	0.710397	0.127278	-0.222337	0.0907885	0.254321	0.13115	0.208442	0.33406
POLYAMSYN-PWY: superpathway of polyamine biosynthesis I	0.0770612	0.0490439	-0.01906489956342941;0.17318736202387985	0.11612	0.268565	0.0221464	0.487207	5334	0.968937	2151	3183	0.349155	0.113011	0.687226	0.206776	0.178459	0.0120779	0.595298	0.0634348	0.205335	0.278875	0.730415	0.187824	0.0476209	0.808382	0.996641	0.189024	0.571232	0.00658925	0.555382	0.209362	-0.064239	0.675261	0.971951	0.152988	0.17362	0.0677041	0.263629	0.0940418	0.195008	0.127166	0.710397	0.127304	-0.142884	0.276217	0.475069	0.130913	-0.0519787	0.809158
NAGLIPASYN-PWY: lipid IVA biosynthesis	-0.0756929	0.0270733	-0.12875648197632542;-0.022629288353266802	0.00517628	0.0369589	0	0	5206	0.945686	2074	3132	-0.0452873	0.836048	0.946641	0.205244	0.00694355	0.922084	0.971131	0.0633091	-0.269906	0.15542	0.730415	0.188182	-0.100331	0.609554	0.996641	0.189116	0.0416623	0.839765	0.918092	0.20524	-0.11199	0.465413	0.971951	0.153069	-0.213303	0.0249327	0.241778	0.0941316	0.0365612	0.774385	0.95262	0.127013	-0.252991	0.05452	0.186245	0.131268	-0.115239	0.592594
PWY-5345: superpathway of L-methionine biosynthesis (by sulfhydrylation)	0.0756689	0.0270731	0.0226054930765721;0.12873223140365952	0.00519032	0.0369589	0	0	4688	0.851589	1906	2782	-0.0676427	0.757272	0.935698	0.205277	0.0353093	0.618942	0.845888	0.0633139	-0.205053	0.279532	0.730415	0.187823	0.115628	0.556224	0.996641	0.189155	0.0581824	0.777684	0.893761	0.205262	0.12417	0.418398	0.971951	0.153096	0.168987	0.0753388	0.271008	0.0940325	0.0763736	0.549434	0.872162	0.127048	0.0442357	0.735745	0.818527	0.130762	-0.0602893	0.779393
PWY-5304: superpathway of sulfur oxidation (Acidianus ambivalens)	0.0753721	0.035509	0.005774519901006039;0.1449696523744779	0.0337856	0.13027	0.00555067	0.375689	5023	0.912443	1992	3031	0.23854	0.277178	0.687226	0.205947	0.00704115	0.920992	0.971131	0.0633092	0.254338	0.180445	0.730415	0.188087	0.24343	0.216642	0.996641	0.189696	0.20194	0.328271	0.613511	0.205741	-0.0586841	0.701921	0.971951	0.152982	0.252654	0.0079739	0.201621	0.0942388	0.127545	0.31778	0.779014	0.127131	0.119829	0.360971	0.54266	0.130864	0.182874	0.396425
THRESYN-PWY: superpathway of L-threonine biosynthesis	0.0749784	0.0367133	0.0030203020541670206;0.1469365203996542	0.041125	0.146415	0.00664304	0.302516	5501	0.999273	2215	3286	0.179723	0.412287	0.739904	0.205632	0.0792726	0.264287	0.782898	0.0633338	0.178294	0.346777	0.730415	0.187703	-0.00977207	0.960304	0.996641	0.188998	0.270933	0.190574	0.555382	0.206158	-0.0711094	0.64285	0.971951	0.152997	0.173341	0.0681448	0.263629	0.0940412	0.105197	0.409797	0.810607	0.12709	0.288675	0.0284342	0.155922	0.131426	-0.0199289	0.926213
PWY-4242: pantothenate and coenzyme A biosynthesis III	0.0744039	0.0346143	0.0065597964161413225;0.1422479392757452	0.0315939	0.12499	0.00478677	0.226347	5502	0.999455	2215	3287	0.214876	0.327349	0.692767	0.20581	0.0740533	0.297014	0.782898	0.0633307	0.186592	0.324889	0.730415	0.187739	-0.0455659	0.816498	0.996641	0.189022	0.250864	0.225231	0.555382	0.206024	-0.0528074	0.730533	0.971951	0.152976	0.147628	0.120122	0.290327	0.0939929	0.166263	0.193131	0.710397	0.127221	0.280991	0.0328841	0.155922	0.13139	-0.0271031	0.899774
3-HYDROXYPHENYLACETATE-DEGRADATION-PWY: 4-hydroxyphenylacetate degradation	0.0743127	0.027072	0.02125156557578549;0.12737378207347955	0.00605106	0.0395511	0	0	889	0.16149	407	482	0.116302	0.595335	0.860564	0.205392	0.0922378	0.194031	0.782898	0.0633426	-0.138368	0.464931	0.730415	0.187555	0.0493885	0.801417	0.996641	0.189026	0.0865379	0.674611	0.861242	0.205314	0.106131	0.489046	0.971951	0.153057	-0.0896377	0.344902	0.527291	0.0939122	0.0319682	0.802093	0.96404	0.12701	0.245509	0.0620056	0.202641	0.131238	0.253222	0.241221
TRNA-CHARGING-PWY: tRNA charging	0.0743089	0.0328215	0.00997882585928525;0.13863903983143064	0.0235721	0.104225	0.00338694	0.159381	5502	0.999455	2215	3287	0.261938	0.233072	0.687226	0.206096	0.0652104	0.358418	0.785351	0.0633258	0.15088	0.425657	0.730415	0.187598	-0.0292877	0.881425	0.996641	0.189007	0.249044	0.228587	0.555382	0.206012	-0.0577783	0.706304	0.971951	0.152981	0.117628	0.21534	0.4073	0.0939462	0.160648	0.208547	0.710397	0.127207	0.271075	0.0395032	0.155922	0.131346	0.0427906	0.842394
PWY-6167: flavin biosynthesis II (archaea)	-0.0742471	0.0462739	-0.1649438879463433;0.016449669140250103	0.108601	0.255098	0.0179996	0.436232	1257	0.228338	442	815	0.0222859	0.918876	0.98802	0.205225	-0.0304011	0.66849	0.882351	0.0633126	-0.536926	0.0052828	0.654497	0.190677	-0.382668	0.0533213	0.996641	0.190719	0.195887	0.342902	0.623583	0.20571	-0.165346	0.281599	0.971951	0.15321	-0.184887	0.0517689	0.260731	0.0940654	0.0326929	0.797703	0.96404	0.127011	-0.183341	0.162713	0.335285	0.131021	0.0505975	0.814133
PWY-7046: 4-coumarate degradation (anaerobic)	0.0740635	0.0309418	0.013417600472543804;0.13470940518047356	0.0166821	0.0836629	0.0021014	0.146479	4104	0.745504	1671	2433	0.186955	0.393803	0.730886	0.205666	0.0976972	0.168962	0.782898	0.0633467	0.213813	0.259611	0.730415	0.187866	-0.111461	0.57052	0.996641	0.189144	-0.106447	0.605654	0.816703	0.205363	0.294899	0.0557203	0.971951	0.153778	0.11357	0.231564	0.42111	0.0939407	-0.0708263	0.578787	0.872162	0.127042	0.0965918	0.461367	0.622984	0.130823	-0.119223	0.579891
PWY1F-823: leucopelargonidin and leucocyanidin biosynthesis	0.0738428	0.0348286	0.0055788458953636155;0.14210678934924245	0.0339909	0.13027	0.00496194	0.206152	88	0.0159855	39	49	0.407267	0.0651731	0.687226	0.207335	0.0067246	0.924533	0.971131	0.0633091	0.248295	0.190938	0.730415	0.188052	-0.0266233	0.892142	0.996641	0.189006	0.123562	0.549075	0.784057	0.205414	-0.137872	0.369029	0.971951	0.153131	0.0919857	0.332426	0.518768	0.0939147	0.256841	0.0449037	0.710397	0.127525	0.283058	0.031632	0.155922	0.1314	0.0505975	0.814133
PWY-6121: 5-aminoimidazole ribonucleotide biosynthesis I	0.073478	0.0289867	0.016664028803857957;0.1302919094087486	0.0112484	0.0648122	0.000950505	0.0645749	5503	0.999637	2216	3287	0.193139	0.378411	0.725258	0.205696	0.0669629	0.345653	0.782898	0.0633267	0.164115	0.386325	0.730415	0.187647	-0.0449867	0.818789	0.996641	0.189021	0.235108	0.255488	0.564829	0.205926	-0.0648293	0.672451	0.971951	0.152989	0.116578	0.219457	0.408988	0.0939448	0.147888	0.246877	0.710397	0.127176	0.294757	0.025292	0.155922	0.131455	-0.0116582	0.956794
OANTIGEN-PWY: O-antigen building blocks biosynthesis (E. coli)	0.0734632	0.0404413	-0.005801750901873848;0.15272805254016755	0.0692877	0.197058	0.0105156	0.344463	5483	0.996004	2207	3276	0.333684	0.129653	0.687226	0.206641	0.0734091	0.301234	0.782898	0.0633303	0.152602	0.420407	0.730415	0.187604	-0.00883186	0.964121	0.996641	0.188998	0.337494	0.103889	0.555382	0.206674	-0.0812591	0.596213	0.971951	0.153012	0.158708	0.0948089	0.290327	0.0940128	0.210775	0.0993413	0.710397	0.127354	0.260256	0.0479919	0.174551	0.131299	0.0209996	0.922261
ARO-PWY: chorismate biosynthesis I	0.073298	0.0391335	-0.003403591889435703;0.1499996722770668	0.0610648	0.186083	0.00907351	0.318122	5501	0.999273	2214	3287	0.235273	0.28377	0.687226	0.205927	0.080027	0.259771	0.782898	0.0633343	0.176744	0.350969	0.730415	0.187697	-0.0416455	0.832036	0.996641	0.189018	0.274539	0.184793	0.555382	0.206183	-0.0388841	0.799783	0.971951	0.152963	0.142722	0.132906	0.299856	0.0939845	0.155458	0.223581	0.710397	0.127194	0.302586	0.0216952	0.155922	0.131493	0.0259045	0.904184
GLUTORN-PWY: L-ornithine biosynthesis	0.0729122	0.0405457	-0.0065573744596224;0.152381865906178	0.0721339	0.200817	0.0106361	0.341546	5501	0.999273	2214	3287	0.277678	0.206396	0.687226	0.206205	0.08697	0.220714	0.782898	0.0633389	0.159317	0.400317	0.730415	0.187628	-0.0399747	0.838679	0.996641	0.189016	0.264208	0.201713	0.555382	0.206112	-0.0375342	0.806592	0.971951	0.152962	0.152462	0.108492	0.290327	0.0940014	0.157613	0.217248	0.710397	0.127199	0.304696	0.0208059	0.155922	0.131503	0.0594905	0.782241
PWY-724: superpathway of L-lysine, L-threonine and L-methionine biosynthesis II	0.0716635	0.0361147	0.0008787513160404548;0.1424483329974723	0.0472188	0.163813	0.0060895	0.263784	5501	0.999273	2215	3286	0.204635	0.350813	0.705792	0.205755	0.0724206	0.307786	0.782898	0.0633297	0.148336	0.433479	0.730415	0.187589	-0.0162252	0.934139	0.996641	0.189	0.255075	0.217602	0.555382	0.206051	-0.0564448	0.712776	0.971951	0.152979	0.147899	0.119446	0.290327	0.0939933	0.146773	0.25045	0.710397	0.127173	0.291257	0.027061	0.155922	0.131438	-0.020258	0.924998
PWY-7282: 4-amino-2-methyl-5-phosphomethylpyrimidine biosynthesis (yeast)	-0.0712376	0.0366927	-0.14315532173358514;0.000680093668305029	0.0522019	0.170602	0.00661925	0.254416	5300	0.962761	2121	3179	0.164295	0.453424	0.754592	0.205564	-0.0416428	0.557508	0.831104	0.0633158	-0.192488	0.309903	0.730415	0.187765	-0.119558	0.542904	0.996641	0.189166	-0.0453504	0.825802	0.909227	0.205245	-0.108453	0.479601	0.971951	0.153061	-0.148977	0.116783	0.290327	0.0939952	0.150725	0.237953	0.710397	0.127182	-0.268745	0.0412141	0.155922	0.131335	-0.110117	0.609118
PWY-5971: palmitate biosynthesis II (bacteria and plants)	0.0706959	0.0270734	0.01763204422171355;0.1237597259483425	0.00902071	0.0550365	0	0	4161	0.755858	1698	2463	-0.00878972	0.967957	0.999261	0.205219	0.132622	0.0619679	0.782898	0.0633785	-0.0597927	0.751936	0.893648	0.187373	0.304802	0.122604	0.996641	0.190091	-0.11271	0.584643	0.810299	0.205381	0.2813	0.067868	0.971951	0.153704	0.0817389	0.389037	0.575265	0.0939043	0.0676982	0.595659	0.880795	0.127039	-0.148357	0.258287	0.450347	0.130926	-0.00167778	0.993779
PWY490-3: nitrate reduction VI (assimilatory)	0.0705513	0.0418506	-0.01147596304644509;0.15257856031202005	0.0918367	0.232687	0.0121687	0.486872	2444	0.44396	962	1482	0.486259	0.0282918	0.687226	0.208229	0.241904	0.000679636	0.153258	0.0635401	0.388898	0.0416429	0.730415	0.189094	0.0939269	0.632547	0.996641	0.189101	0.213412	0.301685	0.603218	0.205802	0.226851	0.140209	0.971951	0.15344	-0.000640614	0.994611	0.999006	0.0938651	-0.0937872	0.462365	0.832932	0.127072	0.166527	0.204639	0.384765	0.130973	-0.175028	0.416914
PWY66-422: D-galactose degradation V (Leloir pathway)	0.0705026	0.0310534	0.009637821152272824;0.13136733599191566	0.0231856	0.103532	0.00217277	0.119155	5499	0.99891	2213	3286	0.182826	0.404293	0.735226	0.205646	0.0823099	0.246432	0.782898	0.0633358	0.15154	0.42364	0.730415	0.1876	-0.0289918	0.882614	0.996641	0.189007	0.291748	0.159013	0.555382	0.206307	-0.0167916	0.912779	0.973415	0.152952	0.18997	0.0456851	0.260731	0.0940766	0.161839	0.205206	0.710397	0.12721	0.274614	0.0370206	0.155922	0.131361	0.0339966	0.874475
PWY66-391: fatty acid &beta;-oxidation VI (peroxisome)	-0.0704924	0.030321	-0.12992150754538623;-0.011063355901961919	0.0200787	0.0924028	0.00171516	0.0891049	2481	0.450681	933	1548	-0.208858	0.341007	0.692767	0.205777	-0.125809	0.0765949	0.782898	0.0633716	-0.0682532	0.718257	0.875758	0.187386	0.00340401	0.986167	0.996641	0.188997	-0.35147	0.0905299	0.555382	0.206797	-0.11547	0.451686	0.971951	0.153076	0.0648097	0.494563	0.642789	0.0938897	-0.158623	0.214323	0.710397	0.127202	0.309844	0.0187694	0.155922	0.131529	-0.268308	0.214554
PHOSLIPSYN-PWY: superpathway of phospholipid biosynthesis I (bacteria)	0.070487	0.0491078	-0.025764311818834526;0.1667383605087232	0.151187	0.305763	0.0222423	0.462313	5483	0.996004	2204	3279	0.448593	0.0426387	0.687226	0.207783	0.11693	0.0997642	0.782898	0.063363	0.310027	0.103214	0.730415	0.188453	-0.00324053	0.986832	0.996641	0.188997	0.439979	0.0348891	0.555382	0.207686	-0.0404682	0.791812	0.971951	0.152965	0.242935	0.010715	0.201621	0.0942107	0.147471	0.248211	0.710397	0.127175	0.0867742	0.508096	0.66808	0.130808	0.0335031	0.876282
COA-PWY-1: coenzyme A biosynthesis II (mammalian)	0.0701407	0.03243	0.006577916852450974;0.13370344625741876	0.0305539	0.12499	0.00310482	0.159441	5502	0.999455	2215	3287	0.23867	0.276918	0.687226	0.205947	0.071277	0.315484	0.782898	0.0633291	0.132436	0.484244	0.730415	0.187537	-0.0441686	0.822028	0.996641	0.18902	0.249786	0.227214	0.555382	0.206017	-0.0561498	0.71421	0.971951	0.152979	0.113958	0.229973	0.42111	0.0939413	0.152994	0.230981	0.710397	0.127188	0.268952	0.04106	0.155922	0.131336	0.0285882	0.894314
1CMET2-PWY: N10-formyl-tetrahydrofolate biosynthesis	0.069994	0.0325136	0.006267421862779482;0.13372061930493845	0.0313373	0.12499	0.00316425	0.15019	5502	0.999455	2215	3287	0.210791	0.33658	0.692767	0.205787	0.0705267	0.320602	0.782898	0.0633286	0.151739	0.423033	0.730415	0.187601	-0.0439655	0.822832	0.996641	0.18902	0.270164	0.191823	0.555382	0.206152	-0.0621318	0.685328	0.971951	0.152986	0.132304	0.163532	0.336044	0.0939677	0.143444	0.261328	0.72306	0.127165	0.285204	0.0303753	0.155922	0.131409	0.0535646	0.803455
PWY-6182: superpathway of salicylate degradation	0.0698426	0.0398461	-0.008255846851378201;0.14794100873449054	0.0796352	0.216358	0.00984645	0.342176	278	0.0504995	130	148	-0.27608	0.208997	0.687226	0.206193	-0.00708388	0.920514	0.971131	0.0633092	0.171968	0.364087	0.730415	0.187677	0.161933	0.410232	0.996641	0.189307	0.171641	0.405679	0.675133	0.205596	-0.0858317	0.575723	0.971951	0.153019	0.148651	0.117582	0.290327	0.0939947	-0.16735	0.190245	0.710397	0.127224	0.319181	0.0155196	0.155922	0.131576	0.0212838	0.921212
PWY4FS-7: phosphatidylglycerol biosynthesis I (plastidic)	0.0695017	0.0549474	-0.03819517746198982;0.17719866002006518	0.205915	0.365723	0.0321341	0.54033	5485	0.996367	2206	3279	0.474596	0.0321995	0.687226	0.208087	0.106139	0.135103	0.782898	0.0633535	0.361175	0.0581882	0.730415	0.188853	-0.00863206	0.964932	0.996641	0.188998	0.423181	0.0422637	0.555382	0.207502	-0.0371348	0.80861	0.971951	0.152962	0.241367	0.0112286	0.201621	0.0942063	0.148805	0.243967	0.710397	0.127178	0.0898941	0.49298	0.653924	0.130812	0.0224897	0.916764
PWY4FS-8: phosphatidylglycerol biosynthesis II (non-plastidic)	0.0695005	0.0549479	-0.03819729554255594;0.17719835651399962	0.205927	0.365723	0.0321349	0.540333	5485	0.996367	2206	3279	0.474596	0.0321995	0.687226	0.208087	0.106139	0.135103	0.782898	0.0633535	0.361174	0.058189	0.730415	0.188853	-0.00861745	0.964991	0.996641	0.188998	0.423188	0.0422603	0.555382	0.207502	-0.0371433	0.808567	0.971951	0.152962	0.241368	0.0112284	0.201621	0.0942063	0.148778	0.244054	0.710397	0.127178	0.0898941	0.49298	0.653924	0.130812	0.0224897	0.916764
PWY-6168: flavin biosynthesis III (fungi)	0.0694647	0.0411438	-0.011177120129965842;0.15010656797693167	0.091346	0.232687	0.0113291	0.377192	5496	0.998365	2213	3283	0.22325	0.308948	0.687226	0.205856	0.0665106	0.348919	0.782898	0.0633265	0.15338	0.418051	0.730415	0.187607	-0.066506	0.734877	0.996641	0.189049	0.285828	0.16755	0.555382	0.206263	-0.0360609	0.814041	0.971951	0.152961	0.217612	0.0221674	0.241778	0.0941425	0.216859	0.0900092	0.710397	0.127375	0.314419	0.0171086	0.155922	0.131552	-0.0439853	0.838055
CALVIN-PWY: Calvin-Benson-Bassham cycle	0.0693343	0.0349318	0.0008679112810432849;0.13780062328602394	0.0471616	0.163813	0.00505254	0.208962	5499	0.99891	2213	3286	0.270916	0.217568	0.687226	0.206157	0.0747952	0.292203	0.782898	0.0633311	0.173006	0.36121	0.730415	0.187682	-0.0225714	0.908477	0.996641	0.189003	0.260132	0.208694	0.555382	0.206084	-0.041347	0.7874	0.971951	0.152965	0.165435	0.0816591	0.279207	0.0940255	0.155698	0.222867	0.710397	0.127194	0.307609	0.0196309	0.155922	0.131517	0.0625228	0.771448
PPGPPMET-PWY: ppGpp biosynthesis	0.0689826	0.0411985	-0.011766480999066131;0.1497317564290453	0.0940529	0.234076	0.0113858	0.33357	5177	0.940418	2095	3082	0.269515	0.219936	0.687226	0.206148	0.00727053	0.918427	0.971131	0.0633092	0.145429	0.442519	0.730415	0.187579	0.17089	0.384913	0.996641	0.189342	0.460003	0.0275805	0.555382	0.207915	0.018832	0.902231	0.971951	0.152952	0.20805	0.0287052	0.241778	0.0941187	-0.0608243	0.633506	0.898463	0.127032	-0.0544029	0.678115	0.786691	0.130771	0.443441	0.0418231
PWY-5347: superpathway of L-methionine biosynthesis (transsulfuration)	0.0686137	0.0360832	-0.002109291512032832;0.13933673797313523	0.0572308	0.180497	0.00606005	0.301542	5368	0.975114	2165	3203	0.308935	0.160224	0.687226	0.206439	0.0468126	0.509672	0.829826	0.0633176	0.135218	0.475131	0.730415	0.187545	0.43076	0.0299887	0.996641	0.191176	0.232128	0.26152	0.56906	0.205908	0.170987	0.265564	0.971951	0.153228	0.165532	0.0814809	0.279207	0.0940257	-0.0258257	0.839538	0.974787	0.127007	-0.10602	0.418861	0.585823	0.130838	-0.0709619	0.741652
PWY-7288: fatty acid &beta;-oxidation (peroxisome, yeast)	-0.0684379	0.0306738	-0.12855852736497303;-0.008317264438777824	0.0256711	0.112404	0.0019323	0.101954	2488	0.451953	936	1552	-0.211073	0.335939	0.692767	0.205789	-0.128919	0.069601	0.782898	0.0633747	-0.0625323	0.740974	0.891145	0.187377	0.00414773	0.983145	0.996641	0.188997	-0.347411	0.0942565	0.555382	0.20676	-0.120671	0.431608	0.971951	0.153088	0.066004	0.486648	0.636169	0.0938907	-0.156161	0.221499	0.710397	0.127196	0.31764	0.0160188	0.155922	0.131568	-0.273339	0.206161
PWY-5514: UDP-N-acetyl-D-galactosamine biosynthesis II	0.0682863	0.0270662	0.01523643969580453;0.12133611754348188	0.0116381	0.0656098	0	0	118	0.0214351	47	71	0.0384279	0.8606	0.955986	0.205237	0.130193	0.066892	0.782898	0.063376	0.171968	0.364087	0.730415	0.187677	0.200291	0.308816	0.996641	0.18947	0.0571377	0.781571	0.893761	0.20526	-0.129169	0.399947	0.971951	0.153108	0.0753914	0.426891	0.601277	0.0938984	-0.0313273	0.80598	0.96404	0.12701	0.0998343	0.446481	0.606515	0.130828	0.0505975	0.814133
PWY-1861: formaldehyde assimilation II (RuMP Cycle)	-0.068123	0.0442553	-0.1548634667844776;0.01861747588110689	0.123727	0.276242	0.0152227	0.471563	4893	0.888828	1951	2942	0.0834713	0.702955	0.920054	0.205308	0.0435462	0.539645	0.830613	0.0633165	-0.362423	0.0573392	0.730415	0.188863	-0.284643	0.14907	0.996641	0.189952	0.283771	0.170596	0.555382	0.206248	-0.12847	0.402499	0.971951	0.153107	0.228793	0.0162043	0.221089	0.0941717	-0.256235	0.0454075	0.710397	0.127522	-0.252809	0.0546923	0.186245	0.131268	0.231878	0.282883
PWY-5509: adenosylcobalamin biosynthesis from cobyrinate a,c-diamide I	0.0677992	0.0369093	-0.004543119697318604;0.1401415216839608	0.066223	0.196491	0.00682507	0.253326	146	0.0265213	66	80	0.234543	0.285256	0.687226	0.205923	0.0321554	0.650599	0.873274	0.063313	0.171968	0.364087	0.730415	0.187677	0.00312571	0.987298	0.996641	0.188997	-0.298116	0.150208	0.555382	0.206355	0.00867279	0.954884	0.986044	0.15295	0.0721605	0.446958	0.610842	0.0938956	0.260382	0.0420552	0.710397	0.127539	0.283058	0.031632	0.155922	0.1314	0.215601	0.317819
GLYCOGENSYNTH-PWY: glycogen biosynthesis I (from ADP-D-Glucose)	0.0677431	0.0419534	-0.014485533066668013;0.14997182287787447	0.106371	0.251168	0.012297	0.378788	5498	0.998728	2212	3286	0.214873	0.327353	0.692767	0.20581	0.103431	0.145337	0.782898	0.0633513	0.141489	0.454947	0.730415	0.187566	-0.0605368	0.757881	0.996641	0.18904	0.289704	0.161922	0.555382	0.206292	-0.0410596	0.788842	0.971951	0.152965	0.208585	0.0282993	0.241778	0.09412	0.155254	0.224185	0.710397	0.127193	0.281932	0.032309	0.155922	0.131394	-0.113679	0.597604
PWY-5198: factor 420 biosynthesis	-0.0676756	0.0497196	-0.16512601512930897;0.029774850565178382	0.173468	0.336137	0.0232036	0.485432	1367	0.24832	488	879	0.0275825	0.899689	0.982469	0.205228	-0.00374618	0.957915	0.980246	0.063309	-0.617932	0.00141101	0.518339	0.19175	-0.201599	0.305683	0.996641	0.189477	0.222667	0.281329	0.584698	0.205853	-0.207279	0.177506	0.971951	0.153359	-0.16877	0.075714	0.271008	0.0940321	0.0981956	0.441619	0.812939	0.127079	-0.224959	0.0870666	0.246963	0.131159	0.0505975	0.814133
MET-SAM-PWY: superpathway of S-adenosyl-L-methionine biosynthesis	0.0673944	0.035524	-0.002232684738185109;0.13702154318287954	0.0578081	0.180849	0.00556212	0.289754	5368	0.975114	2165	3203	0.302661	0.168792	0.687226	0.20639	0.0440271	0.535177	0.830613	0.0633166	0.136037	0.472468	0.730415	0.187548	0.426944	0.031443	0.996641	0.191138	0.227513	0.271057	0.573929	0.205881	0.172163	0.262303	0.971951	0.153232	0.162135	0.0879108	0.281706	0.0940192	-0.0162792	0.898435	0.974787	0.127004	-0.106028	0.418828	0.585823	0.130838	-0.0620214	0.773229
PWY-6113: superpathway of mycolate biosynthesis	0.0673228	0.0311229	0.006322055054012121;0.12832363173617015	0.030531	0.12499	0.00221757	0.105622	4154	0.754587	1692	2462	-0.00152241	0.994449	0.999357	0.205218	0.149645	0.0352384	0.722388	0.0633975	-0.0568515	0.763761	0.897021	0.187369	0.315939	0.109665	0.996641	0.190173	-0.0954129	0.643482	0.84119	0.205335	0.274119	0.0751226	0.971951	0.153666	0.0934864	0.324607	0.51188	0.0939164	0.0875434	0.492665	0.857883	0.127063	-0.164985	0.208848	0.386088	0.130969	-0.117258	0.58614
PWY-7345: superpathway of anaerobic sucrose degradation	0.067264	0.0431486	-0.017307292590238568;0.15183532767784597	0.119022	0.272298	0.0137807	0.450042	327	0.0594005	152	175	-0.281813	0.199777	0.687226	0.206234	0.0220905	0.755673	0.936252	0.0633109	-0.0310893	0.869434	0.938983	0.187343	0.0233252	0.905435	0.996641	0.189004	0.0554263	0.787953	0.893761	0.205258	0.0155217	0.919351	0.973415	0.152951	0.148651	0.117582	0.290327	0.0939947	-0.0712233	0.576662	0.872162	0.127042	0.294658	0.0253403	0.155922	0.131454	0.217831	0.312869
PWY-3801: sucrose degradation II (sucrose synthase)	0.0671497	0.0431535	-0.017431274205903638;0.15173060769928887	0.119693	0.272298	0.0137871	0.450497	327	0.0594005	152	175	-0.28198	0.199514	0.687226	0.206235	0.022073	0.75586	0.936252	0.0633109	-0.0315604	0.867474	0.938983	0.187343	0.0229883	0.906795	0.996641	0.189003	0.0544602	0.791561	0.894722	0.205256	0.0155014	0.919456	0.973415	0.152951	0.148651	0.117582	0.290327	0.0939947	-0.0713786	0.575831	0.872162	0.127043	0.294261	0.0255363	0.155922	0.131452	0.2177	0.313159
THREOCAT-PWY: superpathway of L-threonine metabolism	0.0669933	0.0320845	0.004107642670233433;0.1298789366727725	0.0367955	0.137147	0.00285978	0.108359	1008	0.183288	459	550	-0.246802	0.260986	0.687226	0.205998	0.0615067	0.386356	0.791214	0.0633239	0.246476	0.194183	0.730415	0.188041	0.118334	0.547036	0.996641	0.189163	0.215848	0.296233	0.599108	0.205815	0.307918	0.0458577	0.971951	0.153853	0.0935397	0.324332	0.51188	0.0939164	0.0157019	0.902017	0.974787	0.127004	0.0151896	0.907731	0.948033	0.130748	0.241508	0.263507
METHANOGENESIS-PWY: methanogenesis from H2 and CO2	-0.0668131	0.0484461	-0.1617674238122338;0.02814113408349357	0.167856	0.330582	0.0212157	0.452666	1424	0.258674	511	913	0.110805	0.612818	0.869122	0.205376	-0.0194803	0.783776	0.950223	0.0633105	-0.516154	0.00725606	0.654497	0.190425	-0.147627	0.452694	0.996641	0.189254	0.297917	0.150476	0.555382	0.206353	-0.137818	0.369214	0.971951	0.15313	-0.171908	0.0704477	0.263629	0.0940383	-0.0737283	0.563339	0.872162	0.127045	-0.178185	0.174812	0.347222	0.131006	0.23512	0.276252
PWY-6317: galactose degradation I (Leloir pathway)	0.0667553	0.0324184	0.0032152365026536234;0.1302953974375145	0.0394771	0.143582	0.00309757	0.158083	5497	0.998547	2212	3285	0.175428	0.423508	0.739904	0.205613	0.0900948	0.204585	0.782898	0.0633411	0.133782	0.479823	0.730415	0.187541	-0.00440885	0.982085	0.996641	0.188997	0.236236	0.25323	0.562594	0.205933	-0.0135098	0.929776	0.977456	0.152951	0.202601	0.0331295	0.241778	0.0941056	0.152121	0.233648	0.710397	0.127186	0.269315	0.04079	0.155922	0.131338	0.0324977	0.879966
METSYN-PWY: L-homoserine and L-methionine biosynthesis	0.0664418	0.035958	-0.004035868486360644;0.13691954990674496	0.0646368	0.193116	0.0059475	0.30018	5368	0.975114	2165	3203	0.304696	0.165975	0.687226	0.206406	0.041026	0.563358	0.831104	0.0633156	0.133012	0.48235	0.730415	0.187538	0.431174	0.0298344	0.996641	0.191181	0.221982	0.282801	0.585062	0.205849	0.177755	0.247179	0.971951	0.153251	0.157821	0.0966628	0.290327	0.0940111	-0.025631	0.840731	0.974787	0.127007	-0.105739	0.420094	0.585823	0.130838	-0.0630738	0.769491
HOMOSER-METSYN-PWY: L-methionine biosynthesis I	0.0662769	0.0361511	-0.004579290293324836;0.13713313945272249	0.0667536	0.19677	0.0061222	0.305223	5368	0.975114	2165	3203	0.306547	0.163444	0.687226	0.20642	0.0380508	0.591987	0.832964	0.0633147	0.137064	0.469138	0.730415	0.187551	0.432216	0.0294492	0.996641	0.191191	0.208761	0.312282	0.607066	0.205776	0.202178	0.188355	0.971951	0.153339	0.159988	0.0921821	0.288709	0.0940151	-0.0364268	0.775192	0.95262	0.127013	-0.101918	0.437064	0.599136	0.130831	-0.0563228	0.793561
PWY-5181: toluene degradation III (aerobic) (via p-cresol)	0.0660672	0.0388396	-0.010058479331280526;0.14219289887437137	0.0889382	0.230472	0.00875926	0.293428	273	0.0495913	128	145	-0.278795	0.204593	0.687226	0.206213	-6.6211e-05	0.999256	0.999256	0.063309	0.171968	0.364087	0.730415	0.187677	-0.018659	0.924288	0.996641	0.189001	0.288735	0.163315	0.555382	0.206285	-0.137309	0.370981	0.971951	0.153129	0.147467	0.120526	0.290327	0.0939926	-0.0857329	0.501647	0.865642	0.127061	0.320315	0.0151608	0.155922	0.131582	0.292487	0.176433
UDPNAGSYN-PWY: UDP-N-acetyl-D-glucosamine biosynthesis I	0.0656762	0.0397348	-0.012203945448758718;0.14355635747884496	0.0983584	0.241085	0.00972895	0.363443	5483	0.996004	2207	3276	0.323717	0.14136	0.687226	0.206558	0.0615927	0.385693	0.791214	0.063324	0.128967	0.495738	0.740359	0.187526	-0.0149692	0.939227	0.996641	0.189	0.284348	0.169737	0.555382	0.206253	-0.0823511	0.591289	0.971951	0.153014	0.135566	0.153415	0.321816	0.0939729	0.217189	0.089524	0.710397	0.127376	0.237878	0.0705028	0.218381	0.131208	0.0512501	0.811781
PWY-6545: pyrimidine deoxyribonucleotides de novo biosynthesis III	0.0652414	0.0379128	-0.00906769195503572;0.13955046759914752	0.0852821	0.226248	0.00780894	0.297437	5493	0.99782	2213	3280	0.255132	0.245347	0.687226	0.206051	0.0566961	0.424571	0.809356	0.0633217	0.181068	0.339355	0.730415	0.187715	0.00234699	0.990462	0.996849	0.188997	0.194569	0.346145	0.625725	0.205703	-0.119408	0.436434	0.971951	0.153085	0.0693477	0.464858	0.62211	0.0938933	0.245774	0.0548828	0.710397	0.127481	0.311465	0.0181655	0.155922	0.131537	-0.0927316	0.666685
P164-PWY: purine nucleobases degradation I (anaerobic)	0.0642997	0.0270687	0.011244951589575246;0.11735443681927718	0.0175289	0.0859297	0	0	5133	0.932425	2067	3066	0.174478	0.426014	0.739904	0.205608	0.0649718	0.360178	0.785351	0.0633257	0.14133	0.455454	0.730415	0.187565	-0.0518148	0.791883	0.996641	0.189029	0.0390924	0.849525	0.91987	0.205238	0.0250849	0.870023	0.971951	0.152955	0.268402	0.00484537	0.182105	0.0942868	-0.0266179	0.834686	0.974787	0.127008	-0.164973	0.208881	0.386088	0.130969	-0.0151714	0.943793
PWY-6565: superpathway of polyamine biosynthesis III	0.0639757	0.0306218	0.003956919008189279;0.1239945450263896	0.036688	0.137147	0.00190026	0.0646384	152	0.0276113	56	96	0.234543	0.285256	0.687226	0.205923	0.0939454	0.185912	0.782898	0.0633439	0.171968	0.364087	0.730415	0.187677	-0.0266233	0.892142	0.996641	0.189006	0.225075	0.276192	0.580841	0.205867	-0.126003	0.411575	0.971951	0.153101	0.0788544	0.405978	0.586847	0.0939016	0.095319	0.455095	0.830963	0.127074	0.203242	0.121913	0.297685	0.131084	0.0505975	0.814133
GOLPDLCAT-PWY: superpathway of glycerol degradation to 1,3-propanediol	0.0633236	0.0328369	-0.001036801798253717;0.1276839332508403	0.0538022	0.174567	0.00340093	0.227985	5002	0.908629	2019	2983	-0.0574165	0.793044	0.941936	0.20526	0.107061	0.13175	0.782898	0.0633543	0.183323	0.333401	0.730415	0.187725	0.218269	0.267617	0.996641	0.189559	0.277464	0.180202	0.555382	0.206203	0.114005	0.457437	0.971951	0.153073	0.286727	0.00263305	0.163507	0.0943462	0.00821038	0.948671	0.98576	0.127003	-0.160347	0.221886	0.40189	0.130956	-0.00515762	0.980878
PWY-4722: creatinine degradation II	-0.0628447	0.0315695	-0.12472089943438344;-0.0009684710202002844	0.0465164	0.163813	0.00251361	0.212127	786	0.142779	270	516	-0.155856	0.476887	0.765395	0.205529	-0.0308908	0.663475	0.882351	0.0633127	0.217664	0.251176	0.730415	0.187885	0.0510883	0.794735	0.996641	0.189028	-0.108751	0.597883	0.814638	0.20537	-0.207893	0.176232	0.971951	0.153362	-0.169691	0.0741357	0.271008	0.0940339	-0.0691339	0.587887	0.872162	0.12704	0.179845	0.170846	0.34417	0.131011	-0.0757302	0.724987
PWY-622: starch biosynthesis	-0.0627419	0.0441091	-0.14919574985251344;0.02371186851988534	0.154902	0.310493	0.0150366	0.613243	3673	0.667212	1434	2239	0.0697407	0.749996	0.935698	0.205281	-0.0202744	0.775194	0.947459	0.0633106	-0.3262	0.086643	0.730415	0.188573	-0.256895	0.192463	0.996641	0.189775	-0.276481	0.181734	0.555382	0.206196	-0.152927	0.319199	0.971951	0.153172	-0.0800583	0.398855	0.582147	0.0939027	0.102592	0.421471	0.812939	0.127086	0.176893	0.177945	0.348928	0.131002	-0.322211	0.136889
PWY-7286: 7-(3-amino-3-carboxypropyl)-wyosine biosynthesis	-0.0623702	0.0440978	-0.1488019593446535;0.024061488132439232	0.157256	0.313816	0.0150094	0.392017	1372	0.249228	493	879	-0.00103495	0.996226	0.999357	0.205218	-0.0117187	0.868886	0.971131	0.0633095	-0.443868	0.0204205	0.730415	0.189624	-0.310362	0.116001	0.996641	0.190132	0.196428	0.341577	0.623583	0.205712	-0.129474	0.398839	0.971951	0.153109	-0.171745	0.0707139	0.263629	0.094038	-0.01869	0.883494	0.974787	0.127005	-0.129341	0.324191	0.520814	0.130883	0.140271	0.515021
PWY-3841: folate transformations II	0.0623159	0.0369132	-0.010033941265568336;0.1346657662464245	0.0913777	0.232687	0.00683251	0.255595	5503	0.999637	2215	3288	0.226848	0.301261	0.687226	0.205877	0.0667086	0.347487	0.782898	0.0633266	0.155922	0.410401	0.730415	0.187616	-0.0598832	0.760414	0.996641	0.18904	0.24833	0.229914	0.555382	0.206008	-0.0693833	0.650931	0.971951	0.152995	0.10964	0.248089	0.441182	0.0939356	0.15284	0.231452	0.710397	0.127187	0.270781	0.0397162	0.155922	0.131344	0.0571353	0.790653
PWY-6281: L-selenocysteine biosynthesis II (archaea and eukaryotes)	0.0622826	0.0280858	0.007234433077564835;0.11733085063377113	0.0265833	0.115279	0.000483273	0.0427306	141	0.0256131	47	94	-0.0157997	0.942437	0.995407	0.205221	0.102821	0.147723	0.782898	0.0633508	0.0518415	0.784031	0.908992	0.187363	0.112879	0.565635	0.996641	0.189148	0.447149	0.0320989	0.555382	0.207767	-0.164533	0.283963	0.971951	0.153208	0.0496079	0.601041	0.736602	0.0938795	0.0832004	0.514355	0.865642	0.127057	0.175063	0.18246	0.353173	0.130997	0.0505975	0.814133
PWY0-1319: CDP-diacylglycerol biosynthesis II	0.0621993	0.0363148	-0.008977739185794247;0.13337631341068726	0.086753	0.227505	0.0062732	0.239327	5501	0.999273	2214	3287	0.229534	0.295607	0.687226	0.205893	0.0755804	0.287169	0.782898	0.0633316	0.147114	0.437267	0.730415	0.187585	-0.0056585	0.977008	0.996641	0.188998	0.249338	0.228043	0.555382	0.206014	-0.063598	0.678317	0.971951	0.152988	0.143913	0.129711	0.297685	0.0939865	0.149388	0.242131	0.710397	0.127179	0.269006	0.0410193	0.155922	0.131336	-0.0288755	0.893258
PWY-5667: CDP-diacylglycerol biosynthesis I	0.0621962	0.0363143	-0.008979924549223861;0.13337230155473828	0.0867646	0.227505	0.00627277	0.239316	5501	0.999273	2214	3287	0.229534	0.295607	0.687226	0.205893	0.075581	0.287166	0.782898	0.0633316	0.14711	0.437279	0.730415	0.187585	-0.00558927	0.977289	0.996641	0.188998	0.249373	0.227976	0.555382	0.206014	-0.0636129	0.678246	0.971951	0.152988	0.143916	0.129701	0.297685	0.0939865	0.149237	0.242607	0.710397	0.127179	0.269006	0.0410193	0.155922	0.131336	-0.0288755	0.893258
PWY-5088: L-glutamate degradation VIII (to propanoate)	0.060779	0.0326688	-0.003251937833402385;0.12480995368627545	0.0628208	0.190149	0.00327853	0.261688	936	0.170027	391	545	0.0608836	0.780862	0.941936	0.205266	-0.125379	0.0776043	0.782898	0.0633711	-0.0940373	0.619222	0.816576	0.187435	0.10365	0.597788	0.996641	0.189124	-0.286502	0.166561	0.555382	0.206268	0.237549	0.122566	0.971951	0.153488	0.159321	0.0935429	0.290327	0.0940139	-0.0109547	0.931552	0.975684	0.127003	0.224224	0.0880975	0.248325	0.131157	-0.0345863	0.872317
PWY-5941: glycogen degradation II (eukaryotic)	-0.0607006	0.0446923	-0.14829749065834444;0.026896307406173964	0.174404	0.336137	0.0158004	0.349834	4842	0.879564	1911	2931	-0.0699011	0.74944	0.935698	0.205281	-0.041793	0.556088	0.831104	0.0633159	-0.207921	0.272897	0.730415	0.187837	-0.197563	0.315422	0.996641	0.189458	-0.102875	0.61779	0.82433	0.205354	-0.170273	0.26756	0.971951	0.153226	0.0500508	0.597797	0.734623	0.0938798	-0.117515	0.357255	0.779014	0.127112	-0.166485	0.204753	0.384765	0.130973	-0.599192	0.0064685
PWY0-321: phenylacetate degradation I (aerobic)	0.0598517	0.0270616	0.006811040572600034;0.11289241226694072	0.0269883	0.115921	0	0	475	0.0862852	222	253	0.271013	0.217403	0.687226	0.206158	9.1259e-05	0.998974	0.999256	0.063309	0.0346125	0.854796	0.938983	0.187345	0.117642	0.54938	0.996641	0.189161	0.173815	0.39978	0.675133	0.205605	0.189886	0.21651	0.971951	0.153293	0.10459	0.270516	0.465658	0.0939293	0.149051	0.243192	0.710397	0.127178	0.0660924	0.614142	0.750617	0.130782	0.0710467	0.741355
PWY0-1296: purine ribonucleosides degradation	0.0597482	0.0392991	-0.01727800285289468;0.13677437225596872	0.128424	0.280794	0.00925476	0.324121	5499	0.99891	2213	3286	0.223158	0.309146	0.687226	0.205856	0.0534577	0.451498	0.824816	0.0633203	0.148375	0.433358	0.730415	0.187589	-0.000833698	0.996612	0.997196	0.188997	0.212099	0.304653	0.603218	0.205794	-0.0395089	0.796637	0.971951	0.152964	0.196523	0.0387431	0.253234	0.0940914	0.170415	0.182284	0.710397	0.127232	0.284571	0.0307414	0.155922	0.131407	0.0556489	0.795975
PWY-5177: glutaryl-CoA degradation	0.0594668	0.0340629	-0.007296361645987695;0.12623004485947015	0.0808462	0.217034	0.00434316	0.296309	5469	0.99346	2202	3267	0.169011	0.440606	0.752702	0.205584	0.105238	0.138445	0.782898	0.0633528	0.0578577	0.759709	0.896933	0.187371	-0.0455581	0.816529	0.996641	0.189022	0.224488	0.277437	0.580841	0.205864	0.056116	0.714375	0.971951	0.152979	0.203164	0.0326464	0.241778	0.0941069	0.103195	0.418754	0.812939	0.127087	0.152012	0.246772	0.433052	0.130935	0.172229	0.424376
PWY-6071: superpathway of phenylethylamine degradation	0.0594456	0.0270599	0.00640815026563861;0.11248304554141307	0.0280338	0.119276	0	0	466	0.0846503	219	247	0.259426	0.23755	0.687226	0.20608	0.0177438	0.802632	0.960177	0.0633102	0.0333489	0.86004	0.938983	0.187344	0.116878	0.55197	0.996641	0.189158	0.0162019	0.937321	0.970135	0.205222	0.190883	0.214119	0.971951	0.153297	0.103592	0.275105	0.471758	0.093928	0.149016	0.243302	0.710397	0.127178	0.0636935	0.627051	0.75923	0.13078	0.0708894	0.741907
PWY-6588: pyruvate fermentation to acetone	-0.0593455	0.0513444	-0.15998056218562673;0.04128959795403114	0.24775	0.420058	0.0258518	0.48154	4646	0.84396	1842	2804	-0.0526656	0.80982	0.945978	0.205254	-0.0391635	0.581201	0.832964	0.063315	-0.0120774	0.949082	0.981734	0.187333	0.468998	0.0183624	0.996641	0.191578	-0.430056	0.0390971	0.555382	0.207577	0.178258	0.245849	0.971951	0.153252	-0.262473	0.00586154	0.201621	0.0942684	-0.0808934	0.526077	0.870576	0.127054	-0.119866	0.360824	0.54266	0.130864	0.269055	0.213294
P162-PWY: L-glutamate degradation V (via hydroxyglutarate)	-0.0590652	0.0304	-0.11864925735039825;0.0005189292473708751	0.0520246	0.170602	0.00176451	0.130203	2870	0.521344	1068	1802	-0.0758774	0.728842	0.931184	0.205292	-0.0501406	0.480056	0.824816	0.0633189	0.00445194	0.981219	0.99	0.187332	-0.0754411	0.700894	0.996641	0.189064	-0.0641329	0.755649	0.89183	0.205271	-0.39815	0.0101212	0.971951	0.154457	-0.109075	0.250529	0.443092	0.0939349	-0.0223239	0.861055	0.974787	0.127006	0.148251	0.258625	0.450347	0.130926	-0.338142	0.118763
PWY-6572: chondroitin sulfate degradation I (bacterial)	-0.0588595	0.03796	-0.13326107397899392;0.015542171875492256	0.121006	0.272699	0.00785421	0.254664	3049	0.55386	1173	1876	-0.212814	0.331988	0.692767	0.205798	-0.0363396	0.608749	0.838316	0.0633142	-0.11331	0.549404	0.762404	0.187482	-0.290023	0.141607	0.996641	0.189988	-0.0501257	0.807807	0.899558	0.20525	-0.333786	0.0306019	0.971951	0.15401	0.0905878	0.339818	0.523845	0.0939132	-0.204117	0.110429	0.710397	0.127332	-0.0499173	0.703331	0.801016	0.130767	-0.50442	0.0210592
HISDEG-PWY: L-histidine degradation I	-0.0584376	0.0270714	-0.11149759976546816;-0.0053776794894831725	0.0308775	0.12499	0	0	5479	0.995277	2202	3277	-0.109075	0.618368	0.873268	0.205371	0.0111562	0.875127	0.971131	0.0633095	-0.0458363	0.808523	0.918499	0.187356	-0.170549	0.385858	0.996641	0.18934	0.121409	0.556043	0.79109	0.205407	-0.203273	0.185985	0.971951	0.153344	-0.177209	0.062238	0.263629	0.0940492	0.117252	0.358328	0.779014	0.127111	-0.0641858	0.624393	0.759033	0.13078	-0.0416633	0.846493
PWY-7228: superpathway of guanosine nucleotides de novo biosynthesis I	0.0582175	0.0270709	0.0051585617202128745;0.11127644172299694	0.0315111	0.12499	0	0	5500	0.999092	2215	3285	0.224881	0.305448	0.687226	0.205866	0.0733774	0.301442	0.782898	0.0633303	0.184069	0.331444	0.730415	0.187728	-0.0500337	0.798879	0.996641	0.189027	0.170859	0.407812	0.676189	0.205592	-0.0951826	0.534898	0.971951	0.153036	0.075	0.429293	0.601277	0.0938981	0.194014	0.129106	0.710397	0.127301	0.233261	0.0760965	0.233466	0.13119	0.073577	0.732496
PWY-5754: 4-hydroxybenzoate biosynthesis I (eukaryotes)	0.057972	0.0386522	-0.017786251072656432;0.13373019114389292	0.133656	0.284955	0.00856373	0.314807	254	0.0463215	102	153	0.082888	0.704931	0.920054	0.205306	-0.0646274	0.362729	0.785351	0.0633255	0.171968	0.364087	0.730415	0.187677	-0.262894	0.182362	0.996641	0.189812	-0.246648	0.233059	0.555382	0.205997	-0.0553399	0.718154	0.971951	0.152978	0.0680842	0.473028	0.627457	0.0938923	0.0483177	0.704842	0.912854	0.127021	0.283058	0.031632	0.155922	0.1314	0.392459	0.0709079
PWY-7208: superpathway of pyrimidine nucleobases salvage	0.0574044	0.0295251	-0.00046485961183010543;0.11527358483405917	0.0518647	0.170602	0.00125034	0.0750496	5499	0.99891	2214	3285	0.2354	0.283511	0.687226	0.205928	0.0739969	0.297382	0.782898	0.0633306	0.211054	0.265774	0.730415	0.187852	-0.0252037	0.89786	0.996641	0.189005	0.1657	0.422063	0.689676	0.20557	-0.0756284	0.621895	0.971951	0.153004	0.0909549	0.337866	0.523845	0.0939136	0.207105	0.105337	0.710397	0.127342	0.254427	0.0531735	0.184471	0.131274	0.11378	0.59728
PWYG-321: mycolate biosynthesis	-0.0572139	0.0305261	-0.11704510613595069;0.0026173702593156045	0.0608949	0.186083	0.00184151	0.118745	5301	0.962943	2122	3179	-0.448565	0.0426509	0.687226	0.207783	0.0386449	0.586216	0.832964	0.0633149	0.161737	0.393221	0.730415	0.187637	0.04238	0.82912	0.996641	0.189018	0.0725151	0.724952	0.885799	0.205286	-0.0697762	0.649088	0.971951	0.152996	-0.202303	0.0333873	0.241778	0.0941049	-0.0897329	0.481919	0.845703	0.127066	-0.201521	0.125088	0.299974	0.131078	-0.396005	0.0684447
PWY-6612: superpathway of tetrahydrofolate biosynthesis	0.0571555	0.0401341	-0.021507382789285025;0.1358184594013566	0.154414	0.310493	0.0101702	0.363356	4562	0.828701	1842	2720	0.400541	0.0696532	0.687226	0.207266	0.160127	0.0242755	0.595298	0.0634103	-0.116167	0.539399	0.755861	0.187489	0.034794	0.859349	0.996641	0.189011	-0.0248476	0.904009	0.952589	0.205226	0.349963	0.0234852	0.971951	0.154115	-0.153966	0.10506	0.290327	0.0940041	-0.10861	0.394794	0.802166	0.127096	-0.0147921	0.910135	0.948033	0.130748	0.0705437	0.74312
CATECHOL-ORTHO-CLEAVAGE-PWY: catechol degradation to &beta;-ketoadipate	0.056962	0.0459946	-0.03318740897041264;0.14711133703240414	0.215549	0.37826	0.0176037	0.39593	447	0.0811989	202	245	-0.34931	0.112853	0.687226	0.206777	0.0461441	0.515734	0.830613	0.0633174	0.127689	0.50001	0.743657	0.187522	0.0818534	0.676871	0.996641	0.189076	-0.00366418	0.98581	0.988566	0.205218	-0.148015	0.334943	0.971951	0.153158	0.148651	0.117582	0.290327	0.0939947	-0.0754804	0.55411	0.872162	0.127047	0.043412	0.740485	0.818527	0.130762	0.21804	0.312408
PHOTOALL-PWY: oxygenic photosynthesis	0.0564293	0.0364446	-0.01500200376918688;0.12786064883742987	0.121535	0.272699	0.00639138	0.223089	134	0.0243415	56	78	0.0425083	0.845977	0.95146	0.205241	0.0576086	0.417157	0.809356	0.0633221	0.171968	0.364087	0.730415	0.187677	-0.138384	0.481417	0.996641	0.189223	0.270575	0.191154	0.555382	0.206155	-0.0421733	0.783257	0.971951	0.152966	0.148651	0.117582	0.290327	0.0939947	0.120091	0.346831	0.779014	0.127117	0.230836	0.0791767	0.237891	0.131181	0.0505975	0.814133
PWY-5973: cis-vaccenate biosynthesis	0.0564123	0.0346542	-0.011510031303229293;0.12433456177511855	0.103554	0.247529	0.0048204	0.182048	5500	0.999092	2215	3285	0.319168	0.146971	0.687226	0.206521	0.0828893	0.243125	0.782898	0.0633361	0.194552	0.304768	0.730415	0.187774	-0.0144148	0.941473	0.996641	0.189	0.302197	0.144766	0.555382	0.206386	-0.0748405	0.625527	0.971951	0.153003	0.117021	0.217713	0.407422	0.0939454	0.123739	0.332407	0.779014	0.127124	0.226879	0.0844216	0.244613	0.131166	-0.0622052	0.772576
FOLSYN-PWY: superpathway of tetrahydrofolate biosynthesis and salvage	0.0558732	0.0401326	-0.022786647258024505;0.1345330655281506	0.163857	0.324121	0.0101688	0.363834	4562	0.828701	1842	2720	0.398446	0.0711005	0.687226	0.207244	0.159487	0.0248481	0.595298	0.0634095	-0.119566	0.527619	0.751853	0.187499	0.0342231	0.861633	0.996641	0.189011	-0.0275944	0.893459	0.949393	0.205228	0.347488	0.0244701	0.971951	0.154099	-0.155641	0.101343	0.290327	0.0940071	-0.111643	0.381749	0.786191	0.127101	-0.0162305	0.90144	0.948033	0.130749	0.0687343	0.749481
P441-PWY: superpathway of N-acetylneuraminate degradation	0.0555624	0.0270649	0.0025151176891003504;0.10860958914148541	0.0400795	0.144607	0	0	5118	0.9297	2079	3039	0.211051	0.335989	0.692767	0.205789	0.0509147	0.473305	0.824816	0.0633192	0.0630161	0.739044	0.891145	0.187378	-0.1361	0.488665	0.996641	0.189216	0.261821	0.20578	0.555382	0.206096	0.268213	0.0815583	0.971951	0.153635	0.118784	0.210871	0.402979	0.0939478	0.0560371	0.660453	0.912854	0.127027	0.0735147	0.574966	0.715763	0.130791	0.0634295	0.768229
PWY-7663: gondoate biosynthesis (anaerobic)	0.0554987	0.0355722	-0.014222789637814919;0.1252201578716886	0.118719	0.272298	0.00560497	0.201149	5501	0.999273	2215	3286	0.310544	0.15808	0.687226	0.206451	0.0795051	0.26289	0.782898	0.063334	0.195414	0.302641	0.730415	0.187778	-0.015546	0.93689	0.996641	0.189	0.345545	0.0960112	0.555382	0.206744	-0.0757423	0.621371	0.971951	0.153004	0.130794	0.168382	0.339673	0.0939654	0.105564	0.408166	0.810607	0.127091	0.22032	0.0937368	0.259358	0.131143	-0.0656335	0.760422
PWY-6125: superpathway of guanosine nucleotides de novo biosynthesis II	0.0554055	0.0293698	-0.0021592891795453803;0.1129702433714917	0.0592304	0.182965	0.00116337	0.0836973	5499	0.99891	2214	3285	0.224279	0.306737	0.687226	0.205862	0.0732875	0.302035	0.782898	0.0633302	0.185836	0.326844	0.730415	0.187735	-0.0526937	0.788438	0.996641	0.18903	0.174142	0.398897	0.675133	0.205607	-0.0918699	0.549191	0.971951	0.15303	0.0812419	0.391925	0.575759	0.0939038	0.201399	0.115229	0.710397	0.127324	0.239577	0.068532	0.216139	0.131215	0.0719246	0.738277
AEROBACTINSYN-PWY: aerobactin biosynthesis	0.0553893	0.0432279	-0.02933728950164277;0.14011588999424968	0.200077	0.362829	0.0138867	0.425456	359	0.0652134	154	205	0.210442	0.337378	0.692767	0.205785	0.0374769	0.597585	0.83699	0.0633145	-0.076141	0.687349	0.874139	0.187399	-0.194329	0.323372	0.996641	0.189443	-0.100436	0.626137	0.83058	0.205348	0.0263865	0.863344	0.971951	0.152956	0.227805	0.0166674	0.221089	0.0941691	-0.00442643	0.972314	0.98576	0.127002	0.179906	0.170701	0.34417	0.131011	-0.137555	0.523171
PWY-7218: photosynthetic 3-hydroxybutanoate biosynthesis (engineered)	0.0553332	0.0363943	-0.01599966744076288;0.1266659832057992	0.128416	0.280794	0.00634503	0.220548	134	0.0243415	56	78	0.0337715	0.877346	0.96744	0.205233	0.0560295	0.430036	0.8149	0.0633214	0.171968	0.364087	0.730415	0.187677	-0.139463	0.478012	0.996641	0.189227	0.266702	0.197527	0.555382	0.206128	-0.0414746	0.78676	0.971951	0.152965	0.148651	0.117582	0.290327	0.0939947	0.118306	0.354032	0.779014	0.127113	0.225395	0.0864602	0.246795	0.131161	0.0505975	0.814133
ARGININE-SYN4-PWY: L-ornithine de novo biosynthesis	-0.0552987	0.0282664	-0.11070080540537033;0.00010330707442516435	0.0504245	0.169712	0.000574718	0.0310299	5409	0.982561	2166	3243	-0.125007	0.568131	0.829214	0.205419	-0.0414281	0.559542	0.831104	0.0633157	-0.161727	0.393249	0.730415	0.187637	0.0691029	0.724942	0.996641	0.189054	0.0978137	0.635166	0.832733	0.205341	-0.118904	0.43837	0.971951	0.153084	-0.00758467	0.936269	0.97519	0.0938654	0.111731	0.381372	0.786191	0.127101	0.175434	0.181538	0.353173	0.130998	-0.108669	0.613825
PWY1G-0: mycothiol biosynthesis	0.055247	0.0270658	0.0021980194709344536;0.1082960642368592	0.0412299	0.146415	0	0	457	0.0830154	188	269	-0.0560596	0.797826	0.941936	0.205258	0.0445547	0.530297	0.830613	0.0633168	0.132692	0.4834	0.730415	0.187537	0.0480886	0.806537	0.996641	0.189024	0.257978	0.212456	0.555382	0.20607	0.150986	0.325359	0.971951	0.153167	-0.0881702	0.35285	0.534012	0.0939107	-0.0191381	0.880722	0.974787	0.127005	0.120158	0.35966	0.54266	0.130864	-0.0720288	0.737912
P261-PWY: coenzyme M biosynthesis I	0.0550491	0.0324121	-0.008478502769709302;0.1185767603173461	0.0894294	0.230472	0.00309512	0.197619	174	0.0316076	69	105	0.223252	0.308945	0.687226	0.205856	0.112283	0.113954	0.782898	0.0633588	0.0291854	0.877363	0.94437	0.187341	-0.0266233	0.892142	0.996641	0.189006	0.110115	0.593307	0.810852	0.205374	-0.0504234	0.742252	0.971951	0.152973	-0.0179367	0.850022	0.919328	0.093867	0.127545	0.31778	0.779014	0.127131	0.241002	0.0669144	0.212524	0.13122	0.0505975	0.814133
PWY0-1241: ADP-L-glycero-&beta;-D-manno-heptose biosynthesis	-0.0545065	0.0501978	-0.15289421122898839;0.043881215860941604	0.277552	0.445467	0.0239682	0.463881	5287	0.9604	2112	3175	0.277137	0.207274	0.687226	0.206201	0.00652926	0.926719	0.971131	0.0633091	0.172196	0.363454	0.730415	0.187678	-0.10439	0.595179	0.996641	0.189126	0.324144	0.118094	0.555382	0.206561	-0.167035	0.276732	0.971951	0.153216	-0.202725	0.0330224	0.241778	0.0941059	0.108057	0.3972	0.802166	0.127095	0.102804	0.433093	0.597324	0.130833	-0.606538	0.00586993
PWY-6876: isopropanol biosynthesis	-0.0543467	0.03003	-0.11320551248932322;0.0045121069466484975	0.0703351	0.198257	0.00154303	0.120898	1913	0.347502	691	1222	0.0229881	0.916329	0.98802	0.205225	-0.0434994	0.54008	0.830613	0.0633164	0.0783729	0.678696	0.873515	0.187403	-0.0523886	0.789633	0.996641	0.18903	-0.0934336	0.650372	0.847431	0.20533	-0.186116	0.225731	0.971951	0.15328	-0.0329701	0.728172	0.823635	0.0938715	-0.162243	0.204079	0.710397	0.127211	0.178275	0.174596	0.347222	0.131006	-0.345157	0.111414
PWY-6891: thiazole biosynthesis II (Bacillus)	0.0540894	0.0333172	-0.01121237352789728;0.11939120973250458	0.10449	0.248026	0.00375936	0.176868	5151	0.935695	2080	3071	0.399257	0.0705372	0.687226	0.207253	0.0604249	0.394762	0.791955	0.0633234	-0.0501426	0.790939	0.912311	0.187361	-0.0751861	0.701856	0.996641	0.189064	0.350414	0.0914871	0.555382	0.206787	0.0558768	0.715538	0.971951	0.152979	0.190159	0.0454706	0.260731	0.094077	-0.17011	0.183065	0.710397	0.127232	0.196686	0.134357	0.305435	0.131062	0.198085	0.358504
PWY-7229: superpathway of adenosine nucleotides de novo biosynthesis I	0.0535841	0.0273368	3.972029226292917e-06;0.1071642556875191	0.0499788	0.169712	0.000122449	0.00902606	5502	0.999455	2215	3287	0.211627	0.334678	0.692767	0.205792	0.048936	0.490666	0.82772	0.0633184	0.141451	0.455068	0.730415	0.187566	-0.0464316	0.813076	0.996641	0.189023	0.234101	0.257515	0.566532	0.20592	-0.0690378	0.652554	0.971951	0.152995	0.075103	0.42866	0.601277	0.0938982	0.148647	0.244468	0.710397	0.127177	0.273732	0.0376267	0.155922	0.131357	0.0687864	0.749298
PWY-5182: toluene degradation II (aerobic) (via 4-methylcatechol)	0.0528212	0.0390142	-0.023646661683663847;0.12928900510238206	0.17577	0.337328	0.00895042	0.43949	345	0.0626703	139	206	0.234543	0.285256	0.687226	0.205923	-0.00429124	0.951799	0.977816	0.063309	0.177539	0.348814	0.730415	0.1877	-0.0498655	0.79954	0.996641	0.189027	0.19372	0.348241	0.625725	0.205699	0.0275261	0.857504	0.971951	0.152956	0.0779526	0.411364	0.588969	0.0939007	0.165704	0.194627	0.710397	0.12722	0.368975	0.00524378	0.155922	0.131854	0.0505975	0.814133
PWY-7269: NAD/NADP-NADH/NADPH mitochondrial interconversion (yeast)	0.0524309	0.0389568	-0.023924372594396177;0.12878619855991316	0.178343	0.340817	0.00888674	0.349474	1305	0.237057	553	752	0.0249964	0.909051	0.986688	0.205226	-0.0553367	0.435759	0.818863	0.0633211	0.174927	0.355924	0.730415	0.187689	0.233765	0.235316	0.996641	0.189642	-0.278826	0.178094	0.555382	0.206213	0.262118	0.0886649	0.971951	0.153604	0.167636	0.0776938	0.275905	0.0940298	-0.0146891	0.908309	0.974787	0.127004	-0.069551	0.595739	0.730104	0.130786	0.132295	0.539147
PWY-841: superpathway of purine nucleotides de novo biosynthesis I	0.0518918	0.0341762	-0.01509351961523056;0.11887707691279656	0.128923	0.280794	0.00443211	0.217829	5497	0.998547	2213	3284	0.23249	0.289468	0.687226	0.20591	0.0681008	0.337522	0.782898	0.0633273	0.181481	0.338259	0.730415	0.187717	-0.0422248	0.829736	0.996641	0.189018	0.204056	0.323255	0.609992	0.205752	-0.0980199	0.522809	0.971951	0.153041	0.090599	0.339758	0.523845	0.0939132	0.199271	0.119101	0.710397	0.127317	0.249401	0.0580115	0.193801	0.131254	-0.029894	0.889517
[truncated: 246 more rows]
[truncated: 34 more columns]

## Sheet: KEGG
KEGG entry	Effect-size	S.E.	C.I.	P-value	Random eff. Q-value	Tau^2	I^2	N	Prevalence	N.males	N.females	AsnicarF_2021_USA_Effect	AsnicarF_2021_USA_Pvalue	AsnicarF_2021_USA_Qvalue	AsnicarF_2021_USA_SE	AsnicarF_2021_GBR_Effect	AsnicarF_2021_GBR_Pvalue	AsnicarF_2021_GBR_Qvalue	AsnicarF_2021_GBR_SE	KeohaneDM_2020_Effect	KeohaneDM_2020_Pvalue	KeohaneDM_2020_Qvalue	KeohaneDM_2020_SE	QinN_2014_Effect	QinN_2014_Pvalue	QinN_2014_Qvalue	QinN_2014_SE	DeFilippisF_2019_Effect	DeFilippisF_2019_Pvalue	DeFilippisF_2019_Qvalue	DeFilippisF_2019_SE	QinJ_2012_Effect	QinJ_2012_Pvalue	QinJ_2012_Qvalue	QinJ_2012_SE	SchirmerM_2016_Effect	SchirmerM_2016_Pvalue	SchirmerM_2016_Qvalue	SchirmerM_2016_SE	YachidaS_2019_Effect	YachidaS_2019_Pvalue	YachidaS_2019_Qvalue	YachidaS_2019_SE	NielsenHB_2014_Effect	NielsenHB_2014_Pvalue	NielsenHB_2014_Qvalue	NielsenHB_2014_SE	DhakanDB_2019_Effect	DhakanDB_2019_Pvalue
[truncated: 5,038 more rows]
[truncated: 34 more columns]

[truncated: 1 more sheets: species arcsine]
