# Supplementary material for: Meta-analysis of 22,710 human microbiome metagenomes defines an oral-to-gut microbial enrichment score and associations with host health and disease
Source: Nat Commun. 2025 Dec 23;17:196. doi: 10.1038/s41467-025-66888-1 (PMC12780261; doi:10.1038/s41467-025-66888-1)
Supplement: Supplementary file 3 — Supplementary Data 1-8 [file 41467_2025_66888_MOESM3_ESM.zip › Supplementary Data Files/Supplementary Data 3.xlsx]

## Sheet: Caption
Supplementary File 3. Meta-analysis of age-related microbial species/genera, pathways & KEGGs in 4,723 healthy adults. Effect sizes are calculated as partial correlations calculated by a linear model controlling for sex, BMI, and sequencing depth using centered log-ratio transformed species and genera relative abundances. Q-values were calculated from P-values with the Benjamini-Hochberg false di…

## Sheet: species & genera CLR
	Meta-correlation	S.E.	C.I.	P-value	Meta-correlation Q-value	Tau^2	I^2	N	Prevalence	CosteaPI_2017_Correlation	CosteaPI_2017_Pvalue	CosteaPI_2017_Qvalue	CosteaPI_2017_SE	AsnicarF_2021_USA_Correlation	AsnicarF_2021_USA_Pvalue	AsnicarF_2021_USA_Qvalue	AsnicarF_2021_USA_SE	AsnicarF_2021_GBR_Correlation	AsnicarF_2021_GBR_Pvalue	AsnicarF_2021_GBR_Qvalue	AsnicarF_2021_GBR_SE	KeohaneDM_2020_Correlation	KeohaneDM_2020_Pvalue	KeohaneDM_2020_Qvalue	KeohaneDM_2020_SE	QinJ_2012_Correlation	QinJ_2012_Pvalue	QinJ_2012_Qvalue	QinJ_2012_SE	YachidaS_2019_Correlation	YachidaS_2019_Pvalue	YachidaS_2019_Qvalue	YachidaS_2019_SE	ThomasAM_2019_c_Correlation	ThomasAM_2019_c_Pvalue	ThomasAM_2019_c_Qvalue	ThomasAM_2019_c_SE	WirbelJ_2018_Correlation	WirbelJ_2018_Pvalue	WirbelJ_2018_Qvalue	WirbelJ_2018_SE	DhakanDB_2019_Correlation	DhakanDB_2019_Pvalue	DhakanDB_2019_Qvalue	DhakanDB_2019_SE	LifeLinesDeep_2016_Correlation	LifeLinesDeep_2016_Pvalue	LifeLinesDeep_2016_Qvalue	LifeLinesDeep_2016_SE
s__Bifidobacterium_dentium	0.131917	0.0260575	0.08142563377900933;0.18173343453607887	3.56e-07	1.7209e-05	0.00518448	0.506326	510	0.107982	0.20071	0.0619752	0.699352	0.111111	-0.0213312	0.834847	0.935975	0.103142	0.0153603	0.627367	0.769544	0.0316703	0.12557	0.175124	0.566563	0.0940721	0.125179	0.0980592	0.887702	0.0766965	0.253502	3.2492e-05	0.00282678	0.0636285	0.401021	0.00591722	0.079398	0.164399	0.221327	0.0695605	0.870293	0.127	0.172773	0.100101	0.286373	0.107833	0.0817813	0.0057068	0.0168875	0.0297219
s__Bacteroides_sp_OM05_12	-0.115076	0.023377	-0.16002753882778017;-0.0696472983294862	7.67e-07	3.3363e-05	0.00337438	0.550217	55	0.0118569	-0.110334	0.312944	0.699352	0.111111	-0.0111024	0.913604	0.968206	0.103142	-0.123906	7.7867e-05	0.00109265	0.0316703	-0.0945342	0.309284	0.566563	0.0940721	-0.0324295	0.670884	0.959081	0.0766965	-0.18904	0.00233482	0.0156253	0.0636285	-0.341479	0.0230369	0.079398	0.164399	-0.00921274	0.941489	0.968801	0.127	0.153761	0.144832	0.286373	0.107833	-0.252171	0	0	0.0297219
s__Fusobacterium_varium	-0.110401	0.0198657	-0.1486838432175458;-0.0717869147920971	2.4e-08	2.871e-06	0.00157388	0.520614	78	0.0165149	-0.110334	0.312944	0.699352	0.111111	-0.13191	0.192912	0.45073	0.103142	-0.0683159	0.0304176	0.106707	0.0316703	-0.0945342	0.309284	0.566563	0.0940721	-0.140428	0.0628407	0.85424	0.0766965	-0.10855	0.0848964	0.213468	0.0636285	-0.0669857	0.677126	0.820473	0.164399	0.0588943	0.638269	0.870293	0.127	0.0245812	0.818102	0.912499	0.107833	-0.252171	0	0	0.0297219
s__Firmicutes_bacterium_CAG_110	0.108069	0.0180435	0.07299405577251224;0.14287783910004023	2e-09	7.96e-07	0.0008883	0.148076	2515	0.532501	0.0934603	0.393635	0.736912	0.111111	0.152199	0.131712	0.45073	0.103142	0.125227	6.5033e-05	0.000975489	0.0316703	-0.104762	0.259293	0.566563	0.0940721	-0.0359456	0.637589	0.959081	0.0766965	0.0607947	0.336851	0.52146	0.0636285	0.213298	0.174598	0.389489	0.164399	0.138399	0.264936	0.870293	0.127	0.207412	0.0466148	0.286373	0.107833	0.127951	1.3642e-05	9.5712e-05	0.0297219
g__Blautia	-0.106986	0.0146338	-0.13524763196284856;-0.0785507060190621	0	0	0	0	4676	0.990049	0.00150054	0.989127	0.99553	0.111111	-0.133323	0.188089	0.586129	0.103142	-0.145466	3.248e-06	5.414e-05	0.0316703	-0.0644125	0.489664	0.781391	0.0940721	-0.0611522	0.422237	0.862044	0.0766965	-0.201816	0.00111554	0.0278885	0.0636285	-0.207484	0.187284	0.46821	0.164399	0.0576694	0.645297	0.992594	0.127	-0.192911	0.0651591	0.403083	0.107833	-0.122675	3.0873e-05	0.000220522	0.0297219
g__Dialister	-0.106381	0.0248546	-0.15426886603480858;-0.057995135870772624	1.7429e-05	0.000652243	0.00432606	0.492883	2158	0.456913	0.0696839	0.525684	0.881766	0.111111	-0.0761729	0.455183	0.755599	0.103142	-0.0167459	0.596638	0.699185	0.0316703	-0.262802	0.00336956	0.271231	0.0940721	-0.114559	0.130607	0.575642	0.0766965	-0.15278	0.0146172	0.0730862	0.0636285	0.142921	0.370012	0.679415	0.164399	0.00735389	0.95328	0.995601	0.127	-0.0248172	0.816386	0.990568	0.107833	-0.111916	0.00014718	0.000817666	0.0297219
s__Streptococcus_gordonii	0.10418	0.0325679	0.04068090816465573;0.16684036359163582	0.00133032	0.00886739	0.0110637	0.687279	505	0.106924	0.23705	0.0260134	0.699352	0.111111	0.0106627	0.917014	0.968206	0.103142	0.00951152	0.763742	0.849687	0.0316703	0.017867	0.848364	0.936392	0.0940721	0.091856	0.22674	0.908941	0.0766965	0.326881	3.6e-08	1.5527e-05	0.0636285	0.353584	0.0179458	0.079398	0.164399	0.0199725	0.87355	0.9653	0.127	0.153761	0.144832	0.286373	0.107833	0.186692	0	3e-09	0.0297219
s__Flavonifractor_plautii	-0.101977	0.0293483	-0.1585237426833568;-0.044763697996321634	0.000490597	0.00395203	0.00790376	0.48991	3367	0.712894	-0.123716	0.256996	0.699352	0.111111	-0.101222	0.319763	0.615472	0.103142	-0.0658951	0.0368422	0.121412	0.0316703	0.0240326	0.797004	0.911253	0.0940721	0.17491	0.0196865	0.816916	0.0766965	-0.173635	0.0053294	0.0301077	0.0636285	-0.32456	0.0320175	0.107135	0.164399	-0.215567	0.0775932	0.870293	0.127	-0.00736543	0.945077	0.969338	0.107833	-0.106431	0.000309555	0.00153019	0.0297219
s__Clostridium_sp_CAG_299	-0.101739	0.0253321	-0.15059913035116507;-0.052382507463849405	5.5946e-05	0.000811223	0.00465788	0.41724	345	0.0732585	-0.173927	0.107907	0.699352	0.111111	-0.147994	0.143016	0.45073	0.103142	-0.0212518	0.501766	0.673667	0.0316703	-0.0798511	0.391151	0.649431	0.0940721	0.0378388	0.619948	0.959081	0.0766965	-0.106943	0.0896762	0.220391	0.0636285	-0.471549	0.000690146	0.079398	0.164399	-0.281326	0.0187451	0.814126	0.127	0.153761	0.144832	0.286373	0.107833	-0.132333	6.745e-06	5.2391e-05	0.0297219
s__Streptococcus_infantarius	-0.101333	0.0187579	-0.13757398232529186;-0.06482129202269463	6e-08	4.318e-06	0.00113785	0.261278	81	0.0171501	0.0441473	0.688143	0.912052	0.111111	-0.13191	0.192912	0.45073	0.103142	-0.146701	2.666e-06	6.1042e-05	0.0316703	-0.0945342	0.309284	0.566563	0.0940721	-0.0336926	0.658846	0.959081	0.0766965	-0.212359	0.000583461	0.00507611	0.0636285	-0.341479	0.0230369	0.079398	0.164399	0.0588943	0.638269	0.870293	0.127	-0.257338	0.0122621	0.286373	0.107833	-0.139215	2.127e-06	1.9275e-05	0.0297219
s__Acidaminococcus_intestini	-0.0993267	0.0258382	-0.14918765890705235;-0.04896193106624856	0.00011524	0.00125324	0.00502249	0.492109	533	0.112852	-0.110334	0.312944	0.699352	0.111111	-0.0526907	0.606077	0.822721	0.103142	-0.00747957	0.813157	0.87925	0.0316703	0.127882	0.167165	0.566563	0.0940721	0.102382	0.17736	0.907667	0.0766965	-0.176599	0.00457153	0.0268732	0.0636285	-0.398668	0.00628617	0.079398	0.164399	-0.235434	0.0526156	0.870293	0.127	-0.0266748	0.802905	0.911366	0.107833	-0.0838681	0.00457859	0.0143287	0.0297219
s__Firmicutes_bacterium_CAG_170	0.0984286	0.0207311	0.05804422741741159;0.1384912923371157	1.911e-06	7.5572e-05	0.0019577	0.368624	1392	0.294728	0.234146	0.0280289	0.699352	0.111111	0.0732153	0.472991	0.739786	0.103142	0.101298	0.00128076	0.0111146	0.0316703	-0.109855	0.236546	0.566563	0.0940721	0.0262167	0.731257	0.959081	0.0766965	-0.0714782	0.25843	0.437421	0.0636285	0.123995	0.438041	0.66393	0.164399	0.117664	0.344731	0.870293	0.127	0.0889827	0.403127	0.604691	0.107833	0.186288	0	3e-09	0.0297219
s__Pyramidobacter_piscolens	-0.097891	0.0246982	-0.1455820995603328;-0.049745998364692186	7.0259e-05	0.000926155	0.00421994	0.60949	52	0.01101	-0.0477544	0.664104	0.908036	0.111111	-0.13191	0.192912	0.45073	0.103142	-0.135322	1.5428e-05	0.000296717	0.0316703	-0.0945342	0.309284	0.566563	0.0940721	-0.0176897	0.816774	0.959081	0.0766965	0.0785369	0.21406	0.384777	0.0636285	-0.341479	0.0230369	0.079398	0.164399	-0.0523251	0.676306	0.870293	0.127	0.153761	0.144832	0.286373	0.107833	-0.252171	0	0	0.0297219
g__Flavonifractor	-0.0972066	0.0285722	-0.1523362122786507;-0.04147385680076729	0.000644923	0.00537436	0.00721472	0.458566	3419	0.723904	-0.12443	0.254211	0.881766	0.111111	-0.0722827	0.478681	0.765313	0.103142	-0.0655966	0.037709	0.0985128	0.0316703	0.0241761	0.795817	0.925397	0.0940721	0.171165	0.0225756	0.483762	0.0766965	-0.180414	0.00373846	0.0496377	0.0636285	-0.34195	0.0228195	0.169803	0.164399	-0.191535	0.11903	0.892162	0.127	-0.00273066	0.979624	0.998567	0.107833	-0.107579	0.000265716	0.00132858	0.0297219
g__Pyramidobacter	-0.0926125	0.0213554	-0.13393207774793478;-0.050971470412228014	1.3706e-05	0.000652243	0.00225872	0.448609	52	0.01101	-0.0441874	0.687873	0.95657	0.111111	-0.111261	0.273527	0.586129	0.103142	-0.146025	2.971e-06	5.414e-05	0.0316703	-0.0670726	0.471821	0.781391	0.0940721	-0.0254652	0.738681	0.954698	0.0766965	0.074375	0.239516	0.412958	0.0636285	-0.316222	0.0373566	0.169803	0.164399	-0.0294332	0.814518	0.995601	0.127	0.138332	0.190792	0.403083	0.107833	-0.202638	0	0	0.0297219
s__Lactobacillus_salivarius	0.0912968	0.0280511	0.036540851463616686;0.1455062588060554	0.00110282	0.00749574	0.00676838	0.608173	185	0.03917	0.194751	0.070533	0.699352	0.111111	0.073186	0.473169	0.739786	0.103142	-0.0217581	0.491626	0.667244	0.0316703	0.28674	0.00125479	0.136458	0.0940721	0.0240985	0.752242	0.959081	0.0766965	0.233687	0.000140599	0.00507611	0.0636285	0.244399	0.116678	0.296972	0.164399	0.0588943	0.638269	0.870293	0.127	0.105152	0.322289	0.515425	0.107833	-0.021453	0.470011	0.573576	0.0297219
g__Slackia	0.0902002	0.019525	0.05212496698891198;0.12801362787389797	3.626e-06	0.000271955	0.00143327	0.438998	2324	0.49206	0.0924397	0.398873	0.881766	0.111111	0.115835	0.254004	0.586129	0.103142	0.00853694	0.787337	0.849644	0.0316703	-0.0464716	0.61859	0.861259	0.0940721	0.0437852	0.565955	0.87553	0.0766965	0.168983	0.00674542	0.0562119	0.0636285	0.182635	0.248445	0.541707	0.164399	0.058843	0.638562	0.992594	0.127	0.185073	0.0773832	0.403083	0.107833	0.194409	0	1e-09	0.0297219
g__Parasutterella	-0.0880282	0.0213377	-0.12935605345480924;-0.04639514173736516	3.5409e-05	0.000663917	0.00224989	0.407293	2503	0.52996	-0.175882	0.103862	0.824812	0.111111	-0.0975981	0.337599	0.657661	0.103142	0.00128745	0.967549	0.974043	0.0316703	-0.00359355	0.969329	0.985176	0.0940721	-0.110914	0.143492	0.587519	0.0766965	-0.173309	0.00541922	0.0562119	0.0636285	-0.239084	0.125432	0.367259	0.164399	-0.291363	0.0145485	0.892162	0.127	-0.109884	0.300708	0.536978	0.107833	-0.023513	0.428431	0.514193	0.0297219
s__Slackia_isoflavoniconvertens	0.0872271	0.0188981	0.050361971711830565;0.12385477967964548	3.712e-06	0.000104813	0.00118969	0.407199	2307	0.488461	0.0923971	0.399092	0.736912	0.111111	0.117273	0.248064	0.536854	0.103142	0.0117253	0.710981	0.819944	0.0316703	-0.0460489	0.621793	0.829694	0.0940721	0.055716	0.464819	0.959081	0.0766965	0.126072	0.0448617	0.137758	0.0636285	0.129971	0.415884	0.652421	0.164399	0.0538462	0.667424	0.870293	0.127	0.178561	0.0888454	0.286373	0.107833	0.193764	0	1e-09	0.0297219
s__Firmicutes_bacterium_CAG_95	0.0868117	0.0218888	0.04409323668091571;0.1292133093498701	7.026e-05	0.000926155	0.00253211	0.326811	1666	0.352742	0.038725	0.724847	0.923796	0.111111	-0.018161	0.859123	0.941356	0.103142	0.0821852	0.00912706	0.0484179	0.0316703	0.249266	0.00562908	0.244686	0.0940721	-0.0630008	0.408284	0.959081	0.0766965	0.00426883	0.946348	0.973195	0.0636285	-0.0129928	0.935784	0.96501	0.164399	0.10448	0.402271	0.870293	0.127	0.0699294	0.511899	0.720634	0.107833	0.148552	4.04e-07	4.88e-06	0.0297219
s__Haemophilus_sputorum	-0.0859941	0.0227882	-0.1301373401849361;-0.0415105760606068	0.000155376	0.0015361	0.0030271	0.631673	97	0.0205378	-0.174129	0.107483	0.699352	0.111111	-0.13191	0.192912	0.45073	0.103142	-0.0444553	0.159616	0.325977	0.0316703	-0.0945342	0.309284	0.566563	0.0940721	-0.0475602	0.532868	0.959081	0.0766965	-0.0440167	0.487279	0.656242	0.0636285	-0.341479	0.0230369	0.079398	0.164399	-0.0783474	0.53108	0.870293	0.127	0.153761	0.144832	0.286373	0.107833	-0.252171	0	0	0.0297219
s__Parasutterella_excrementihominis	-0.0859175	0.0213024	-0.12719628480013329;-0.04434168548553713	5.2866e-05	0.000802055	0.00223238	0.412062	2503	0.52996	-0.175144	0.105374	0.699352	0.111111	-0.0948682	0.351433	0.64619	0.103142	0.00476369	0.880347	0.917429	0.0316703	-0.00249866	0.978671	0.985491	0.0940721	-0.107634	0.155887	0.892245	0.0766965	-0.16993	0.0064326	0.0345454	0.0636285	-0.22945	0.142479	0.338424	0.164399	-0.292581	0.0140977	0.814126	0.127	-0.113943	0.282949	0.477065	0.107833	-0.0219453	0.459877	0.568314	0.0297219
s__Campylobacter_hominis	-0.0848785	0.0214728	-0.12649513624604314;-0.042963583326074424	7.4399e-05	0.000943815	0.0023176	0.355257	137	0.029007	-0.110334	0.312944	0.699352	0.111111	0.0338075	0.740976	0.908302	0.103142	-0.0870212	0.00574478	0.0342326	0.0316703	-0.0945342	0.309284	0.566563	0.0940721	-0.00138295	0.985551	0.99467	0.0766965	-0.202799	0.0010517	0.0080261	0.0636285	-0.341479	0.0230369	0.079398	0.164399	0.0588943	0.638269	0.870293	0.127	0.153761	0.144832	0.286373	0.107833	-0.160661	4e-08	5.56e-07	0.0297219
g__Butyrivibrio	0.0841333	0.0245699	0.036150194804136164;0.13172929723483495	0.000599884	0.00537436	0.00413379	0.452736	931	0.19712	0.177769	0.100069	0.824812	0.111111	0.0692489	0.497439	0.777249	0.103142	0.125417	6.3362e-05	0.000577077	0.0316703	-0.137591	0.13662	0.736919	0.0940721	0.0171919	0.821845	0.969641	0.0766965	-0.024439	0.699955	0.826719	0.0636285	-0.251334	0.105927	0.324268	0.164399	0.245855	0.0423428	0.892162	0.127	-0.0132765	0.901167	0.998567	0.107833	0.182279	0	7e-09	0.0297219
s__Eubacterium_coprostanoligenes	-0.0840107	0.0251703	-0.1327649532066195;-0.03485089306215154	0.000823202	0.00577569	0.00454413	0.443043	54	0.0114334	0.0916881	0.402756	0.736912	0.111111	-0.13191	0.192912	0.45073	0.103142	-0.0431648	0.172112	0.340312	0.0316703	-0.0945342	0.309284	0.566563	0.0940721	-0.0150247	0.844	0.959081	0.0766965	-0.187789	0.00250334	0.0164993	0.0636285	-0.341479	0.0230369	0.079398	0.164399	0.0588943	0.638269	0.870293	0.127	0.153761	0.144832	0.286373	0.107833	-0.159389	5.1e-08	6.53e-07	0.0297219
s__Bacteroides_ovatus	-0.0839975	0.0179934	-0.1189015652073208;-0.0488861330012277	2.886e-06	8.9671e-05	0.000871697	0.138471	3823	0.809443	-0.182217	0.0915492	0.699352	0.111111	0.0284426	0.780972	0.918249	0.103142	-0.101144	0.00130309	0.0111146	0.0316703	0.0098073	0.916423	0.950091	0.0940721	-0.055284	0.468301	0.959081	0.0766965	0.0703028	0.266389	0.442287	0.0636285	-0.241163	0.121954	0.304726	0.164399	-0.209353	0.0870411	0.870293	0.127	0.0707918	0.506678	0.715601	0.107833	-0.118366	5.868e-05	0.000364654	0.0297219
s__Acidaminococcus_sp_CAG_542	-0.0835998	0.0187515	-0.11997206227896141;-0.04700337387183714	7.888e-06	0.000194676	0.00113552	0.138429	51	0.0107982	-0.250739	0.0180599	0.699352	0.111111	-0.13191	0.192912	0.45073	0.103142	-0.120152	0.000128633	0.00164574	0.0316703	-0.0945342	0.309284	0.566563	0.0940721	-0.0295363	0.698768	0.959081	0.0766965	-0.0720286	0.25476	0.436302	0.0636285	-0.0711156	0.658344	0.80459	0.164399	0.0588943	0.638269	0.870293	0.127	0.233047	0.0243689	0.286373	0.107833	-0.0945467	0.00137489	0.00558949	0.0297219
s__Actinomyces_sp_oral_taxon_170	-0.083063	0.0180223	-0.1180296965722855;-0.047890607316651124	3.855e-06	0.000104813	0.000881281	0.250699	55	0.0116451	-0.110334	0.312944	0.699352	0.111111	-0.13191	0.192912	0.45073	0.103142	-0.156292	5.42e-07	1.4744e-05	0.0316703	-0.0945342	0.309284	0.566563	0.0940721	-0.0150247	0.844	0.959081	0.0766965	-0.00599732	0.924679	0.96362	0.0636285	0.0152266	0.924771	0.962382	0.164399	-0.157031	0.204456	0.870293	0.127	0.153761	0.144832	0.286373	0.107833	-0.0409499	0.167578	0.276701	0.0297219
s__Bacteroides_vulgatus	-0.082778	0.0196726	-0.12093631328646787;-0.04437547639324457	2.4769e-05	0.000491841	0.00149348	0.158214	4088	0.865552	0.0204146	0.852882	0.948858	0.111111	0.122084	0.228873	0.504168	0.103142	-0.0803278	0.010838	0.0548199	0.0316703	0.0243192	0.794635	0.911253	0.0940721	-0.123445	0.102888	0.887702	0.0766965	-0.115767	0.0658749	0.178611	0.0636285	-0.483964	0.000435834	0.079398	0.164399	-0.107267	0.389676	0.870293	0.127	-0.155761	0.139533	0.286373	0.107833	-0.0345161	0.24488	0.361094	0.0297219
s__Lachnoclostridium_sp_An118	-0.0819858	0.015582	-0.11223846554413067;-0.05158125483418566	1.34e-07	8.341e-06	0.000201457	0.0436679	65	0.0137624	-0.110334	0.312944	0.699352	0.111111	-0.13191	0.192912	0.45073	0.103142	-0.0901362	0.0042124	0.0265564	0.0316703	-0.0945342	0.309284	0.566563	0.0940721	-0.0150247	0.844	0.959081	0.0766965	-0.0881977	0.162524	0.319901	0.0636285	-0.341479	0.0230369	0.079398	0.164399	-0.0355019	0.777149	0.92366	0.127	0.117441	0.268208	0.461148	0.107833	-0.0463275	0.118363	0.21276	0.0297219
s__Lachnoclostridium_sp_An14	-0.0817898	0.0146338	-0.11020772227144744;-0.05323821966977667	2.1e-08	2.871e-06	0	0	49	0.0103748	-0.110334	0.312944	0.699352	0.111111	-0.13191	0.192912	0.45073	0.103142	-0.0753425	0.0169097	0.0718697	0.0316703	-0.0945342	0.309284	0.566563	0.0940721	-0.0150247	0.844	0.959081	0.0766965	-0.144756	0.0208785	0.0810907	0.0636285	0.0206637	0.898025	0.942958	0.164399	-0.156595	0.205752	0.870293	0.127	0.153761	0.144832	0.286373	0.107833	-0.0904342	0.00221844	0.00797539	0.0297219
s__Streptococcus_anginosus_group	0.0812457	0.0146338	0.05269205369766881;0.10966663945930552	2.6e-08	2.871e-06	0	0	556	0.117722	0.135947	0.212068	0.699352	0.111111	0.0764019	0.45382	0.73898	0.103142	0.0208746	0.509393	0.681803	0.0316703	0.247485	0.00600819	0.244686	0.0940721	0.016492	0.828985	0.959081	0.0766965	0.180392	0.00374278	0.022934	0.0636285	0.190155	0.228732	0.471329	0.164399	-0.0861242	0.490801	0.870293	0.127	0.153761	0.144832	0.286373	0.107833	0.0737835	0.0127017	0.0331514	0.0297219
s__Bacteroides_stercorirosoris	-0.0802274	0.0188772	-0.11686755253568497;-0.043369232373573666	2.0571e-05	0.000447413	0.00118191	0.16615	67	0.0141859	-0.184246	0.0878534	0.699352	0.111111	-0.13191	0.192912	0.45073	0.103142	-0.0597951	0.0583028	0.160517	0.0316703	-0.0945342	0.309284	0.566563	0.0940721	-0.114303	0.131481	0.887702	0.0766965	-0.110288	0.0799554	0.205502	0.0636285	-0.341479	0.0230369	0.079398	0.164399	-0.00453287	0.971193	0.982485	0.127	0.153761	0.144832	0.286373	0.107833	-0.113773	0.000113528	0.00065846	0.0297219
s__Blautia_hansenii	-0.079593	0.0193712	-0.11719304312326272;-0.041765159459798626	3.8379e-05	0.000667787	0.00137171	0.224805	151	0.0319712	-0.110334	0.312944	0.699352	0.111111	-0.20762	0.0374264	0.45073	0.103142	-0.0692447	0.0282207	0.104034	0.0316703	0.0442987	0.635131	0.842323	0.0940721	-0.0108721	0.886777	0.984971	0.0766965	-0.185524	0.00283628	0.0184146	0.0636285	-0.332183	0.027681	0.0940723	0.164399	-0.0689006	0.582047	0.870293	0.127	0.153761	0.144832	0.286373	0.107833	-0.130644	8.873e-06	6.5421e-05	0.0297219
s__Eubacterium_sulci	-0.0793066	0.0146338	-0.10773802067792804;-0.05074559388820157	5.6e-08	4.318e-06	0	0	256	0.0542028	-0.13523	0.214543	0.699352	0.111111	-0.13191	0.192912	0.45073	0.103142	-0.156292	5.42e-07	1.4744e-05	0.0316703	-0.101038	0.276823	0.566563	0.0940721	-0.0621073	0.414993	0.959081	0.0766965	-0.0580158	0.359494	0.537388	0.0636285	-0.0496594	0.757825	0.871909	0.164399	-0.0150122	0.904789	0.968801	0.127	-0.123958	0.242116	0.428997	0.107833	-0.0226938	0.444705	0.558127	0.0297219
s__Peptoniphilus_lacrimalis	-0.0787998	0.0152239	-0.10837738506980588;-0.04908281764294534	2.14e-07	1.1658e-05	0.000121664	0.0380744	116	0.0245607	0.0109076	0.921086	0.960546	0.111111	-0.00255879	0.980053	0.994455	0.103142	-0.070443	0.0255889	0.0987502	0.0316703	-0.0945342	0.309284	0.566563	0.0940721	-0.0150247	0.844	0.959081	0.0766965	-0.133415	0.033571	0.116827	0.0636285	0.0109484	0.945873	0.968129	0.164399	0.0810145	0.517089	0.870293	0.127	0.153761	0.144832	0.286373	0.107833	-0.132887	6.16e-06	4.8717e-05	0.0297219
g__Sellimonas	-0.0783026	0.01984	-0.11681885180250756;-0.039551084176343336	7.6764e-05	0.00127941	0.00156308	0.281268	608	0.128732	-0.101762	0.352533	0.881766	0.111111	-0.150229	0.136921	0.586129	0.103142	-0.0158462	0.616514	0.704453	0.0316703	0.0915559	0.324931	0.781391	0.0940721	-0.0638074	0.402281	0.862044	0.0766965	-0.183917	0.00309627	0.0464441	0.0636285	-0.273902	0.0759203	0.279383	0.164399	-0.155734	0.208326	0.892162	0.127	0.000915093	0.993171	0.998567	0.107833	-0.0615294	0.0378825	0.0874212	0.0297219
s__Akkermansia_muciniphila	0.0781168	0.0227193	0.03372603998065142;0.12219985781863407	0.00057153	0.00436168	0.00298765	0.348664	2681	0.567648	-0.103111	0.346109	0.713141	0.111111	0.20617	0.0388476	0.45073	0.103142	0.137801	1.0653e-05	0.000220675	0.0316703	0.0694563	0.456133	0.706113	0.0940721	-0.0953196	0.209531	0.908941	0.0766965	0.0933411	0.13917	0.298983	0.0636285	0.00550693	0.97276	0.984071	0.164399	0.0476888	0.703637	0.887195	0.127	0.0891659	0.402151	0.604691	0.107833	0.146139	6.27e-07	6.986e-06	0.0297219
s__Atopobium_minutum	-0.0779726	0.0203417	-0.11746179224194442;-0.03823726942386296	0.000122833	0.0012722	0.00178025	0.250497	62	0.0131273	-0.110334	0.312944	0.699352	0.111111	-0.13191	0.192912	0.45073	0.103142	-0.0261794	0.407913	0.599466	0.0316703	-0.0945342	0.309284	0.566563	0.0940721	-0.0150247	0.844	0.959081	0.0766965	-0.212795	0.000567593	0.00507611	0.0636285	-0.341479	0.0230369	0.079398	0.164399	0.0826611	0.508543	0.870293	0.127	0.153761	0.144832	0.286373	0.107833	-0.0932436	0.00160326	0.00628305	0.0297219
s__Saccharomyces_cerevisiae	-0.0777284	0.0220339	-0.12049080216559158;-0.03467815984284007	0.000408966	0.003558	0.00260908	0.257371	72	0.0152445	0.0995683	0.363132	0.729069	0.111111	-0.13191	0.192912	0.45073	0.103142	-0.0568285	0.0720006	0.184576	0.0316703	-0.0945342	0.309284	0.566563	0.0940721	-0.0150247	0.844	0.959081	0.0766965	-0.181243	0.00357653	0.0225477	0.0636285	-0.109091	0.495904	0.701844	0.164399	-0.386299	0.000711838	0.309649	0.127	0.153761	0.144832	0.286373	0.107833	-0.114195	0.000106959	0.000628747	0.0297219
g__Akkermansia	0.077073	0.0229552	0.032214970329882124;0.1216210845165949	0.000769255	0.00558833	0.00312371	0.352985	2682	0.567859	-0.10275	0.347821	0.881766	0.111111	0.207143	0.0378897	0.467892	0.103142	0.136714	1.2541e-05	0.000144706	0.0316703	0.0698511	0.453562	0.781391	0.0940721	-0.0996768	0.189227	0.617313	0.0766965	0.093792	0.137251	0.310164	0.0636285	-0.00433187	0.978571	0.983497	0.164399	0.0530331	0.672166	0.992594	0.127	0.0941153	0.37629	0.600462	0.107833	0.143852	9.45e-07	9.451e-06	0.0297219
s__Sellimonas_intestinalis	-0.0764249	0.0189521	-0.11323702513204618;-0.039403141788779864	5.347e-05	0.000802055	0.00120992	0.253247	608	0.128732	-0.102672	0.348193	0.713141	0.111111	-0.149639	0.138512	0.45073	0.103142	-0.0112935	0.721174	0.820682	0.0316703	0.0905827	0.33015	0.591009	0.0940721	-0.0593976	0.435729	0.959081	0.0766965	-0.183465	0.00317315	0.0202988	0.0636285	-0.266647	0.0847701	0.244205	0.164399	-0.161827	0.19057	0.870293	0.127	-0.0209058	0.844939	0.920697	0.107833	-0.0593086	0.0454056	0.0940545	0.0297219
s__Enterobacter_bugandensis	-0.0762049	0.0222708	-0.11943809071111995;-0.03268332792798958	0.000608445	0.00448599	0.00273712	0.515032	51	0.0107982	0.089353	0.414957	0.745894	0.111111	-0.13191	0.192912	0.45073	0.103142	-0.116513	0.000206288	0.00248126	0.0316703	-0.0945342	0.309284	0.566563	0.0940721	0.0285575	0.708295	0.959081	0.0766965	-0.116903	0.0632255	0.172975	0.0636285	-0.341479	0.0230369	0.079398	0.164399	0.0588943	0.638269	0.870293	0.127	-0.0978918	0.357238	0.551058	0.107833	-0.168802	7e-09	1.16e-07	0.0297219
s__Bifidobacterium_bifidum	-0.0752686	0.0236824	-0.12123819695355385;-0.02897691254894167	0.00145418	0.00944131	0.00356168	0.433866	1317	0.278848	-0.0990189	0.365816	0.729953	0.111111	0.0742602	0.466657	0.739786	0.103142	-0.0886056	0.00491193	0.0300942	0.0316703	0.00530863	0.954703	0.974873	0.0940721	-0.161103	0.03218	0.82343	0.0766965	-0.0134495	0.832079	0.923353	0.0636285	0.0268445	0.86775	0.932027	0.164399	-0.179195	0.14582	0.870293	0.127	0.102235	0.336065	0.530203	0.107833	-0.137727	2.743e-06	2.3698e-05	0.0297219
g__Saccharomyces	-0.0746038	0.0211699	-0.11572121966624759;-0.03323114058590544	0.000415441	0.00445115	0.00216716	0.224339	72	0.0152445	0.102206	0.350411	0.881766	0.111111	-0.111261	0.273527	0.586129	0.103142	-0.0688378	0.0291658	0.0795431	0.0316703	-0.0670726	0.471821	0.781391	0.0940721	-0.0342323	0.653729	0.87553	0.0766965	-0.162185	0.00941382	0.0706036	0.0636285	-0.137967	0.38721	0.679415	0.164399	-0.376633	0.00102759	0.154138	0.127	0.138332	0.190792	0.403083	0.107833	-0.114271	0.00010581	0.000690068	0.0297219
s__Dialister_sp_CAG_357	-0.074049	0.0157878	-0.10474592990757405;-0.04321119574963203	2.621e-06	8.7708e-05	0.00024947	0.0806171	776	0.164302	0.0609094	0.57935	0.84994	0.111111	0.0526559	0.606316	0.822721	0.103142	-0.0313943	0.320905	0.511332	0.0316703	-0.0945342	0.309284	0.566563	0.0940721	-0.125108	0.0982542	0.887702	0.0766965	-0.0690872	0.274793	0.446791	0.0636285	-0.234153	0.133964	0.324989	0.164399	-0.0833869	0.504798	0.870293	0.127	-0.0399985	0.708072	0.865151	0.107833	-0.0583347	0.049081	0.100236	0.0297219
s__Anaerococcus_vaginalis	-0.0721201	0.0211623	-0.11324190545408677;-0.030751587569682354	0.000641636	0.00465186	0.00216341	0.290671	104	0.0220199	0.0128219	0.907292	0.960272	0.111111	-0.0142951	0.888898	0.956537	0.103142	-0.0981635	0.00181191	0.0148714	0.0316703	-0.0945342	0.309284	0.566563	0.0940721	-0.0150247	0.844	0.959081	0.0766965	-0.216372	0.000451631	0.00507611	0.0636285	-0.341479	0.0230369	0.079398	0.164399	0.0588943	0.638269	0.870293	0.127	0.153761	0.144832	0.286373	0.107833	-0.0639703	0.03086	0.0699173	0.0297219
s__Leuconostoc_lactis	-0.0717246	0.019485	-0.10960138395007232;-0.03363982041626974	0.000227021	0.00215392	0.00141716	0.318947	59	0.0124921	-0.0142675	0.896893	0.95985	0.111111	-0.13191	0.192912	0.45073	0.103142	-0.02786	0.378454	0.571623	0.0316703	0.0139335	0.881474	0.940853	0.0940721	-0.0442989	0.561395	0.959081	0.0766965	-0.212359	0.000583461	0.00507611	0.0636285	-0.341479	0.0230369	0.079398	0.164399	0.0588943	0.638269	0.870293	0.127	-0.123175	0.245154	0.430378	0.107833	-0.140172	1.803e-06	1.7431e-05	0.0297219
g__Aeriscardovia	-0.0715822	0.0207062	-0.1118251171900041;-0.031104789369850554	0.000535249	0.00535249	0.00194613	0.288913	944	0.199873	-0.023721	0.829381	0.956978	0.111111	-0.111261	0.273527	0.586129	0.103142	-0.151861	1.147e-06	2.51e-05	0.0316703	0.100042	0.281642	0.781391	0.0940721	-0.00457524	0.952223	0.976553	0.0766965	-0.115187	0.0672622	0.191477	0.0636285	-0.316222	0.0373566	0.169803	0.164399	0.162639	0.188287	0.892162	0.127	0.138332	0.190792	0.403083	0.107833	-0.113727	0.000114264	0.000714147	0.0297219
s__Propionibacterium_freudenreichii	-0.0712049	0.0206062	-0.11125693802630404;-0.030921863580963153	0.00053842	0.00418237	0.00189992	0.329829	84	0.0177853	0.0527933	0.631074	0.897003	0.111111	-0.0319997	0.754384	0.908302	0.103142	-0.0103183	0.744373	0.83598	0.0316703	-0.0945342	0.309284	0.566563	0.0940721	-0.0150247	0.844	0.959081	0.0766965	-0.212359	0.000583461	0.00507611	0.0636285	-0.341479	0.0230369	0.079398	0.164399	-0.149205	0.228581	0.870293	0.127	0.153761	0.144832	0.286373	0.107833	-0.108761	0.000226712	0.00117404	0.0297219
s__Actinomyces_sp_S6_Spd3	-0.068786	0.0146338	-0.09727055876216933;-0.04018884745566869	2.507e-06	8.7708e-05	0	0	156	0.0330299	-0.086225	0.431625	0.763239	0.111111	-0.13191	0.192912	0.45073	0.103142	-0.110522	0.000435562	0.00451117	0.0316703	-0.0945342	0.309284	0.566563	0.0940721	0.00719378	0.924944	0.99467	0.0766965	-0.0462901	0.465018	0.640136	0.0636285	-0.00555183	0.972538	0.984071	0.164399	-0.171052	0.165742	0.870293	0.127	-0.126922	0.230838	0.420144	0.107833	-0.053285	0.0723442	0.138633	0.0297219
g__Bacteroides	-0.0686033	0.0165065	-0.10072412329103808;-0.03633954937584711	3.1506e-05	0.000663917	0.000429908	0.0525071	4676	0.990049	-0.107951	0.323656	0.881766	0.111111	-0.112738	0.267117	0.586129	0.103142	-0.0489759	0.1212	0.219036	0.0316703	0.0120289	0.897582	0.964724	0.0940721	0.0490345	0.520212	0.87553	0.0766965	-0.0918809	0.145525	0.321011	0.0636285	-0.372721	0.0117784	0.169803	0.164399	-0.0119881	0.923907	0.995601	0.127	0.0692057	0.5163	0.785771	0.107833	-0.0611327	0.0391431	0.0889616	0.0297219
s__Megamonas_funiformis	-0.0685351	0.0191571	-0.10579768931356512;-0.031080245605562808	0.00034004	0.00301873	0.00128795	0.311119	612	0.129579	-0.110334	0.312944	0.699352	0.111111	0.0583376	0.567896	0.807303	0.103142	-0.0195212	0.537243	0.706045	0.0316703	-0.129489	0.161792	0.566563	0.0940721	0.0230775	0.762422	0.959081	0.0766965	-0.0552893	0.382604	0.56032	0.0636285	0.0543909	0.735507	0.850919	0.164399	0.0758309	0.544444	0.870293	0.127	-0.25139	0.0146076	0.286373	0.107833	-0.140662	1.656e-06	1.6753e-05	0.0297219
s__Actinobaculum_sp_oral_taxon_183	-0.0681754	0.0167697	-0.10080934341634801;-0.03539491534590561	4.6744e-05	0.000753101	0.00050118	0.121001	167	0.0353589	0.0120799	0.912635	0.960546	0.111111	-0.13191	0.192912	0.45073	0.103142	-0.129702	3.4837e-05	0.000561262	0.0316703	-0.134451	0.146002	0.566563	0.0940721	-0.11475	0.129958	0.887702	0.0766965	-0.0809586	0.200166	0.365743	0.0636285	-0.341479	0.0230369	0.079398	0.164399	-0.0180416	0.885691	0.968029	0.127	0.153761	0.144832	0.286373	0.107833	-0.0397877	0.179989	0.286897	0.0297219
s__Eubacterium_siraeum	0.0676837	0.0151852	0.038003811538176384;0.09724437444593445	8.056e-06	0.000194676	0.000113307	0.0461029	2828	0.598772	0.0320595	0.770804	0.946074	0.111111	0.0485534	0.634733	0.852188	0.103142	0.0320113	0.311475	0.49997	0.0316703	-0.0106493	0.909276	0.950091	0.0940721	-0.0503599	0.508965	0.959081	0.0766965	-0.00217962	0.972591	0.988498	0.0636285	0.0589793	0.714057	0.832747	0.164399	0.166102	0.178761	0.870293	0.127	0.237065	0.0218614	0.286373	0.107833	0.131287	7.997e-06	6.0242e-05	0.0297219
s__Clostridium_saccharolyticum	-0.0676644	0.0194211	-0.10544472636725519;-0.029689089015743894	0.000484906	0.00395203	0.00139157	0.136898	618	0.130849	-0.135621	0.21319	0.699352	0.111111	-0.0622093	0.542377	0.791725	0.103142	-0.0552396	0.0803552	0.195989	0.0316703	-0.0852123	0.359889	0.622715	0.0940721	0.0882283	0.245797	0.916328	0.0766965	-0.157227	0.0119078	0.0539572	0.0636285	-0.351262	0.0188446	0.079398	0.164399	-0.11552	0.353732	0.870293	0.127	0.111114	0.295253	0.49021	0.107833	-0.0788642	0.00770259	0.0220436	0.0297219
s__Bifidobacterium_adolescentis	-0.0676302	0.0197216	-0.10599325742610687;-0.029066134485036938	0.000594637	0.00445977	0.00151369	0.312515	3396	0.719035	-0.115359	0.291096	0.699352	0.111111	-0.151374	0.133875	0.45073	0.103142	-0.0742461	0.0185888	0.0762841	0.0316703	-0.0359984	0.699898	0.87993	0.0940721	0.017966	0.813964	0.959081	0.0766965	0.0697648	0.270086	0.443349	0.0636285	0.0202293	0.900158	0.942958	0.164399	0.0140229	0.911038	0.968801	0.127	0.101506	0.339563	0.533249	0.107833	-0.137353	2.923e-06	2.4455e-05	0.0297219
g__Turicimonas	-0.0673083	0.015913	-0.09828399943997404;-0.03620220600820172	2.2773e-05	0.000652243	0.000279451	0.0879669	1246	0.263815	0.0271438	0.805207	0.956978	0.111111	0.0226094	0.8251	0.910037	0.103142	0.00289582	0.927091	0.960719	0.0316703	-0.0745266	0.423728	0.781391	0.0940721	-0.108351	0.153109	0.587519	0.0766965	-0.169782	0.00648067	0.0562119	0.0636285	-0.335917	0.0257339	0.169803	0.164399	-0.0877438	0.482612	0.9281	0.127	-0.0589565	0.580594	0.843059	0.107833	-0.086494	0.00344657	0.0117497	0.0297219
g__Anaerococcus	-0.0666544	0.0198202	-0.10521522279694108;-0.02789338093941595	0.00075853	0.00558833	0.00155479	0.225926	114	0.0241372	0.0164887	0.880948	0.961907	0.111111	-0.0189485	0.853079	0.934028	0.103142	-0.0984282	0.00176028	0.0101554	0.0316703	-0.0670726	0.471821	0.781391	0.0940721	-0.0342323	0.653729	0.87553	0.0766965	-0.19747	0.00144228	0.0300112	0.0636285	-0.316222	0.0373566	0.169803	0.164399	0.0996243	0.424759	0.892162	0.127	0.138332	0.190792	0.403083	0.107833	-0.0691764	0.0195164	0.048791	0.0297219
s__Turicimonas_muris	-0.064166	0.0153258	-0.09401670559282331;-0.03419994429260971	2.7624e-05	0.000522448	0.000143897	0.0525829	1246	0.263815	0.0260085	0.813207	0.948356	0.111111	0.0235872	0.817662	0.931174	0.103142	0.00650114	0.837232	0.894031	0.0316703	-0.0715217	0.442773	0.700386	0.0940721	-0.104966	0.166539	0.905554	0.0766965	-0.166026	0.00781025	0.0411447	0.0636285	-0.322239	0.0334395	0.11051	0.164399	-0.0932667	0.455228	0.870293	0.127	-0.0660043	0.535996	0.740184	0.107833	-0.083073	0.00498226	0.0152625	0.0297219
g__Actinobaculum	-0.0641287	0.0173839	-0.09797745335365352;-0.030131755644921907	0.000221049	0.00255057	0.000678924	0.176059	167	0.0353589	0.0150512	0.891262	0.961907	0.111111	-0.111261	0.273527	0.586129	0.103142	-0.140075	7.541e-06	9.4261e-05	0.0316703	-0.124666	0.178307	0.781391	0.0940721	-0.117185	0.121881	0.575642	0.0766965	-0.0732303	0.246871	0.420803	0.0636285	-0.316222	0.0373566	0.169803	0.164399	0.00825209	0.947581	0.995601	0.127	0.138332	0.190792	0.403083	0.107833	-0.0416274	0.160645	0.259105	0.0297219
s__Blautia_wexlerae	-0.0639304	0.0146338	-0.09243736732882663;-0.03531872697708267	1.218e-05	0.000278864	0	0	4407	0.933093	0.00770974	0.944178	0.970459	0.111111	-0.205891	0.0391269	0.45073	0.103142	-0.0735054	0.0198036	0.0794753	0.0316703	-0.00686603	0.941435	0.963586	0.0940721	-0.0870657	0.252132	0.916328	0.0766965	-0.0377926	0.551013	0.698381	0.0636285	0.0796253	0.620268	0.779816	0.164399	-0.0968721	0.437808	0.870293	0.127	-0.0900128	0.397655	0.600625	0.107833	-0.0553611	0.0618729	0.120694	0.0297219
s__Anaerostipes_hadrus	-0.0639048	0.0193823	-0.10163397394771365;-0.025991961508748072	0.000962905	0.00664863	0.00137614	0.21306	4403	0.932246	-0.00699965	0.949312	0.970459	0.111111	-0.151183	0.134378	0.45073	0.103142	-0.0910711	0.00383073	0.0245054	0.0316703	0.0460576	0.621727	0.829694	0.0940721	-0.11805	0.119108	0.887702	0.0766965	0.00439887	0.944717	0.973195	0.0636285	0.068149	0.671816	0.816313	0.164399	-0.119236	0.338221	0.870293	0.127	-0.13479	0.202654	0.378346	0.107833	-0.0678894	0.0219155	0.0522568	0.0297219
s__Megasphaera_sp_DISK_18	-0.0636036	0.0183902	-0.09940904089132134;-0.027633757658593588	0.000534488	0.00418237	0.00100639	0.178213	73	0.0154563	-0.110334	0.312944	0.699352	0.111111	0.122645	0.226705	0.503147	0.103142	-0.0310079	0.326904	0.516729	0.0316703	0.143315	0.120686	0.566563	0.0940721	-0.0150247	0.844	0.959081	0.0766965	-0.102498	0.104019	0.244585	0.0636285	-0.341479	0.0230369	0.079398	0.164399	0.0588943	0.638269	0.870293	0.127	-0.0358801	0.736998	0.883382	0.107833	-0.117861	6.3175e-05	0.000387056	0.0297219
s__Clostridium_citroniae	-0.06165	0.0150281	-0.0909335990167964;-0.03225982347619827	4.0045e-05	0.000669979	7.9954e-05	0.0567282	1369	0.289858	-0.0682022	0.534573	0.836472	0.111111	0.0310981	0.761098	0.908302	0.103142	-0.0511522	0.105484	0.245377	0.0316703	0.0378115	0.685548	0.870767	0.0940721	-0.0409428	0.591488	0.959081	0.0766965	-0.0903403	0.152464	0.31284	0.0636285	-0.129266	0.418467	0.652421	0.164399	-0.169622	0.169432	0.870293	0.127	-0.0680102	0.523613	0.730037	0.107833	-0.139443	2.045e-06	1.9275e-05	0.0297219
s__Anaerostipes_caccae	-0.0616213	0.0146338	-0.09013849210195951;-0.03300323836059515	2.4875e-05	0.000491841	0	0	78	0.0165149	-0.110334	0.312944	0.699352	0.111111	-0.131743	0.193488	0.45073	0.103142	-0.0599807	0.0575229	0.160517	0.0316703	0.0862645	0.353938	0.615852	0.0940721	0.0926676	0.222621	0.908941	0.0766965	-0.0850802	0.178032	0.339394	0.0636285	-0.081762	0.610847	0.776557	0.164399	0.0588943	0.638269	0.870293	0.127	0.153761	0.144832	0.286373	0.107833	-0.0841629	0.00443658	0.0140149	0.0297219
g__Clostridiales_Family_XIII_Incertae_Sedis_unclassified	-0.0614643	0.0146338	-0.0899821116814509;-0.03284575009499064	2.609e-05	0.000652243	0	0	308	0.0652128	-0.0748316	0.495379	0.881766	0.111111	-0.111261	0.273527	0.586129	0.103142	-0.151861	1.147e-06	2.51e-05	0.0316703	-0.0257401	0.78292	0.925397	0.0940721	-0.0692005	0.363495	0.855458	0.0766965	-0.0314397	0.619973	0.774966	0.0636285	0.0033359	0.983497	0.983497	0.164399	0.00284507	0.981917	0.995601	0.127	-0.103898	0.328165	0.569593	0.107833	-0.0081605	0.783505	0.830744	0.0297219
s__Weissella_confusa	-0.0613923	0.0155337	-0.09165999441024332;-0.031011201864226248	7.5939e-05	0.000943815	0.000190416	0.112913	142	0.0300656	0.0767201	0.484489	0.799083	0.111111	-0.13191	0.192912	0.45073	0.103142	-0.116334	0.000211049	0.00248126	0.0316703	-0.0945342	0.309284	0.566563	0.0940721	-0.0393022	0.606457	0.959081	0.0766965	-0.0704988	0.26505	0.44175	0.0636285	0.139729	0.381043	0.626068	0.164399	0.00168952	0.989261	0.99383	0.127	-0.0560394	0.599529	0.791289	0.107833	-0.121741	3.5555e-05	0.00022745	0.0297219
g__Pediococcus	-0.0612921	0.0191297	-0.09854691496384269;-0.02386571685896715	0.0013382	0.00872739	0.00127742	0.211333	73	0.0154563	-0.0779216	0.477627	0.881766	0.111111	-0.187142	0.0619505	0.586129	0.103142	-0.0972416	0.00200277	0.0111265	0.0316703	-0.0670726	0.471821	0.781391	0.0940721	-0.0342323	0.653729	0.87553	0.0766965	-0.156607	0.0122571	0.0709383	0.0636285	-0.304975	0.0456318	0.195565	0.164399	0.110456	0.375545	0.892162	0.127	0.138332	0.190792	0.403083	0.107833	-0.0590982	0.0461796	0.0989564	0.0297219
s__Peptostreptococcus_stomatis	-0.0610551	0.0146338	-0.08957471090812026;-0.0324354764981292	2.9525e-05	0.000535148	0	0	71	0.0150328	-0.0143906	0.896008	0.95985	0.111111	-0.13191	0.192912	0.45073	0.103142	-0.0238109	0.45166	0.643205	0.0316703	-0.0312807	0.737714	0.891405	0.0940721	-0.0951369	0.210415	0.908941	0.0766965	-0.0259367	0.682528	0.818484	0.0636285	-0.215819	0.169286	0.379585	0.164399	0.0588943	0.638269	0.870293	0.127	0.153761	0.144832	0.286373	0.107833	-0.127637	1.4335e-05	9.8983e-05	0.0297219
g__Proteobacteria_unclassified	-0.0605591	0.0156026	-0.09096463498969706;-0.03004072840313228	0.000101996	0.00152994	0.000206188	0.0613383	1577	0.333898	-0.0520193	0.636104	0.95657	0.111111	-0.113505	0.263826	0.586129	0.103142	0.000355095	0.991047	0.991047	0.0316703	0.0483482	0.604453	0.861259	0.0940721	-0.115673	0.12685	0.575642	0.0766965	-0.083964	0.18384	0.362843	0.0636285	-0.18236	0.249185	0.541707	0.164399	-0.0043192	0.97255	0.995601	0.127	-0.0474935	0.65648	0.907642	0.107833	-0.0554706	0.0613574	0.1211	0.0297219
s__Clostridium_methylpentosum	-0.0600619	0.0164227	-0.09206427631833128;-0.02793549761938006	0.000250924	0.00232239	0.000407828	0.0631801	63	0.013339	-0.0566105	0.606511	0.876519	0.111111	-0.0419848	0.681319	0.884354	0.103142	-0.0443495	0.160614	0.326482	0.0316703	0.0339105	0.716551	0.885511	0.0940721	0.049868	0.513124	0.959081	0.0766965	-0.144865	0.0207798	0.0810907	0.0636285	-0.341479	0.0230369	0.079398	0.164399	0.0588943	0.638269	0.870293	0.127	0.153761	0.144832	0.286373	0.107833	-0.0918256	0.00189094	0.00709101	0.0297219
s__Prevotella_sp_CAG_1124	-0.0586835	0.0146338	-0.08721320238956116;-0.030057694836507064	5.9581e-05	0.000836058	0	0	51	0.0107982	-0.110334	0.312944	0.699352	0.111111	-0.13191	0.192912	0.45073	0.103142	-0.0396691	0.209604	0.386337	0.0316703	-0.0945342	0.309284	0.566563	0.0940721	0.0154617	0.839522	0.959081	0.0766965	-0.154947	0.0132368	0.0575799	0.0636285	-0.221069	0.15858	0.361163	0.164399	0.0575484	0.645992	0.870293	0.127	0.153761	0.144832	0.286373	0.107833	-0.0927893	0.00169072	0.00650854	0.0297219
s__Bifidobacterium_angulatum	-0.0575618	0.015077	-0.0869585368929206;-0.02806483689351474	0.000132494	0.00134035	9.0259e-05	0.018221	371	0.0787635	0.0775148	0.479945	0.799083	0.111111	-0.0866665	0.395036	0.690123	0.103142	-0.0232539	0.462321	0.645814	0.0316703	-0.128018	0.166708	0.566563	0.0940721	-0.0150247	0.844	0.959081	0.0766965	-0.212359	0.000583461	0.00507611	0.0636285	-0.341479	0.0230369	0.079398	0.164399	0.0152385	0.903361	0.968801	0.127	0.00812303	0.939437	0.968985	0.107833	-0.0451421	0.128102	0.225605	0.0297219
s__Blautia_sp_An249	-0.0574174	0.0146338	-0.08595234842385609;-0.028788417171419636	8.5777e-05	0.00103647	0	0	99	0.0209613	-0.110334	0.312944	0.699352	0.111111	-0.0171321	0.86703	0.945258	0.103142	-0.0624576	0.0479173	0.140838	0.0316703	-0.121103	0.191264	0.566563	0.0940721	-0.0867468	0.253888	0.916328	0.0766965	-0.126658	0.0438572	0.136276	0.0636285	-0.341479	0.0230369	0.079398	0.164399	0.0588943	0.638269	0.870293	0.127	0.153761	0.144832	0.286373	0.107833	-0.0100455	0.735194	0.80402	0.0297219
s__Proteobacteria_bacterium_CAG_139	-0.0572851	0.0146338	-0.08582051562552472;-0.028655714249135194	8.9071e-05	0.00104718	0	0	1577	0.333898	-0.0524878	0.633057	0.897003	0.111111	-0.111183	0.273869	0.564611	0.103142	0.0034645	0.912825	0.938721	0.0316703	0.0481231	0.606142	0.821806	0.0940721	-0.112437	0.137995	0.887702	0.0766965	-0.0822762	0.192884	0.357041	0.0636285	-0.170605	0.282171	0.530668	0.164399	-0.0098705	0.937319	0.968801	0.127	-0.0548393	0.607396	0.793615	0.107833	-0.0533115	0.072202	0.138633	0.0297219
s__Clostridiales_bacterium_CHKCI006	-0.0569376	0.0146338	-0.0854744627220305;-0.02830738691070159	9.8295e-05	0.00112522	0	0	49	0.0103748	-0.110334	0.312944	0.699352	0.111111	-0.112569	0.267846	0.558266	0.103142	-0.0364384	0.249194	0.431935	0.0316703	-0.0945342	0.309284	0.566563	0.0940721	-0.0150247	0.844	0.959081	0.0766965	-0.15044	0.0162478	0.0679597	0.0636285	-0.341479	0.0230369	0.079398	0.164399	-0.10298	0.409145	0.870293	0.127	0.153761	0.144832	0.286373	0.107833	-0.0347872	0.241187	0.360368	0.0297219
s__Megamonas_funiformis_CAG_377	-0.0567606	0.0146338	-0.08529819200785967;-0.02812996299304929	0.000103333	0.00115256	0	0	136	0.0287953	-0.110334	0.312944	0.699352	0.111111	0.000431828	0.996633	0.996633	0.103142	0.0117234	0.711028	0.819944	0.0316703	-0.13273	0.151345	0.566563	0.0940721	0.00608759	0.936459	0.99467	0.0766965	-0.0550087	0.385032	0.56032	0.0636285	-0.0806777	0.615621	0.778474	0.164399	0.0588943	0.638269	0.870293	0.127	0.00479003	0.964266	0.975928	0.107833	-0.116931	7.2306e-05	0.000436847	0.0297219
s__Comamonas_kerstersii	-0.0561863	0.0146338	-0.08472617809709215;-0.02755423164540622	0.000121411	0.0012722	0	0	172	0.0364175	-0.00681872	0.950621	0.970459	0.111111	-0.0898243	0.377888	0.676466	0.103142	-0.0485067	0.124816	0.276373	0.0316703	-0.0945342	0.309284	0.566563	0.0940721	-0.0955003	0.20866	0.908941	0.0766965	-0.165921	0.00785059	0.0411447	0.0636285	-0.341479	0.0230369	0.079398	0.164399	0.0588943	0.638269	0.870293	0.127	-0.0161049	0.880251	0.933925	0.107833	-0.0409956	0.167104	0.276701	0.0297219
s__Clostridiales_bacterium_1_7_47FAA	-0.0554678	0.0158662	-0.08640903940305335;-0.024419624807212614	0.000466521	0.00390262	0.000268161	0.134015	100	0.021173	-0.133904	0.219168	0.699352	0.111111	0.0393839	0.700106	0.88789	0.103142	-0.0199682	0.52796	0.697612	0.0316703	-0.0945342	0.309284	0.566563	0.0940721	0.0171319	0.822456	0.959081	0.0766965	-0.0426718	0.500709	0.668499	0.0636285	-0.00133602	0.99339	0.99339	0.164399	0.0588943	0.638269	0.870293	0.127	0.0562023	0.598465	0.791289	0.107833	-0.140358	1.746e-06	1.7261e-05	0.0297219
g__Comamonas	-0.0547872	0.0146338	-0.08333271957420435;-0.026151875961355524	0.0001787	0.00228713	0	0	172	0.0366293	-0.00488643	0.964604	0.977639	0.111111	-0.0887134	0.383869	0.702199	0.103142	-0.0606039	0.0549671	0.126847	0.0316703	-0.0670726	0.471821	0.781391	0.0940721	-0.0950717	0.210731	0.645096	0.0766965	-0.140039	0.0255422	0.106174	0.0636285	-0.316222	0.0373566	0.169803	0.164399	0.0996243	0.424759	0.892162	0.127	-0.00933311	0.930436	0.998567	0.107833	-0.0456643	0.123738	0.215822	0.0297219
g__Ruminococcaceae_unclassified	0.0547007	0.0146338	0.0260651655922602;0.08324655199256087	0.00018297	0.00228713	0	0	3800	0.804573	-0.109059	0.318645	0.881766	0.111111	0.184014	0.066629	0.586129	0.103142	0.0646658	0.0405233	0.101851	0.0316703	-0.00425508	0.963686	0.985176	0.0940721	-0.0064688	0.932489	0.975228	0.0766965	-0.0384718	0.543867	0.709391	0.0636285	0.0708536	0.659529	0.891256	0.164399	0.164522	0.183065	0.892162	0.127	0.210053	0.0437507	0.403083	0.107833	0.0585726	0.048161	0.100335	0.0297219
s__Bacteroides_sp_D2	-0.0539756	0.01685	-0.08683800310475465;-0.020995950089610176	0.0013454	0.00886739	0.00052351	0.216619	118	0.0249841	-0.110334	0.312944	0.699352	0.111111	0.0564946	0.580235	0.818767	0.103142	-0.0162538	0.607473	0.757166	0.0316703	-0.0535683	0.565892	0.788985	0.0940721	-0.063732	0.40284	0.959081	0.0766965	-0.061152	0.334007	0.518903	0.0636285	-0.129668	0.416992	0.652421	0.164399	-0.0084178	0.94653	0.968801	0.127	0.153761	0.144832	0.286373	0.107833	-0.144662	8.18e-07	8.678e-06	0.0297219
s__Lactobacillus_curvatus	-0.0538923	0.0146338	-0.08244136803335299;-0.025254951196417796	0.000227771	0.00215392	0	0	74	0.015668	-0.110334	0.312944	0.699352	0.111111	-0.158517	0.115998	0.45073	0.103142	-0.0694997	0.027642	0.102772	0.0316703	-0.0945342	0.309284	0.566563	0.0940721	-0.0150247	0.844	0.959081	0.0766965	-0.0924929	0.142835	0.298983	0.0636285	0.116573	0.4664	0.680215	0.164399	0.0588943	0.638269	0.870293	0.127	0.153761	0.144832	0.286373	0.107833	-0.0350864	0.237159	0.355738	0.0297219
s__Leuconostoc_garlicum	-0.0530022	0.0146338	-0.0815546970551116;-0.024362827594987896	0.000288913	0.00261827	0	0	71	0.0150328	-0.110334	0.312944	0.699352	0.111111	-0.13191	0.192912	0.45073	0.103142	-0.0551864	0.0806482	0.195989	0.0316703	-0.0945342	0.309284	0.566563	0.0940721	-0.0280072	0.71367	0.959081	0.0766965	-0.0159914	0.800948	0.89797	0.0636285	-0.341479	0.0230369	0.079398	0.164399	0.0588943	0.638269	0.870293	0.127	0.153761	0.144832	0.286373	0.107833	-0.0736991	0.0128047	0.033155	0.0297219
s__Roseburia_intestinalis	0.0515768	0.0146338	0.022934333369831347;0.08013474516961097	0.000419694	0.00357975	0	0	3523	0.745924	0.146167	0.178954	0.699352	0.111111	0.0193055	0.850343	0.938513	0.103142	0.0840891	0.00762694	0.0414715	0.0316703	0.0531703	0.568792	0.790493	0.0940721	0.0598274	0.432402	0.959081	0.0766965	0.107406	0.0882771	0.219432	0.0636285	0.156393	0.325497	0.580292	0.164399	0.0957429	0.443225	0.870293	0.127	-0.109332	0.303174	0.495953	0.107833	0.0581303	0.049883	0.101398	0.0297219
g__Klebsiella	0.0500464	0.0146338	0.02140071252232981;0.07861003686230095	0.000620399	0.00537436	0	0	802	0.169807	-0.0101299	0.926697	0.961907	0.111111	0.0302271	0.7676	0.893925	0.103142	0.0417747	0.186373	0.305722	0.0316703	-0.0692693	0.457353	0.781391	0.0940721	0.0615337	0.419335	0.862044	0.0766965	0.169982	0.0064159	0.0562119	0.0636285	0.0458538	0.775911	0.913247	0.164399	0.0104011	0.933956	0.995601	0.127	-0.0959625	0.366896	0.591768	0.107833	0.0494321	0.0955883	0.179228	0.0297219
g__Peptostreptococcus	-0.0491183	0.0146338	-0.07768528362287895;-0.020470684872653272	0.000782367	0.00558833	0	0	170	0.0359941	-0.0108811	0.921277	0.961907	0.111111	-0.0114591	0.91084	0.98292	0.103142	-0.0689202	0.0289722	0.0795431	0.0316703	-0.0325715	0.727302	0.925397	0.0940721	-0.100391	0.186039	0.617313	0.0766965	-0.0544734	0.38969	0.561619	0.0636285	-0.278567	0.0706077	0.273022	0.164399	0.115962	0.351865	0.892162	0.127	0.138332	0.190792	0.403083	0.107833	-0.0756579	0.0105959	0.0299884	0.0297219
s__Bacteroides_cellulosilyticus	0.0489847	0.0146338	0.020336849092210153;0.07755219875365925	0.00080867	0.00576674	0	0	2178	0.461148	0.030435	0.782128	0.946074	0.111111	0.0146108	0.88646	0.956537	0.103142	0.0642579	0.0418116	0.130761	0.0316703	0.180379	0.0491495	0.496908	0.0940721	0.0456438	0.549544	0.959081	0.0766965	0.0568234	0.369493	0.548564	0.0636285	0.21113	0.17926	0.395095	0.164399	0.107081	0.390509	0.870293	0.127	0.117041	0.269866	0.462173	0.107833	0.0373712	0.207952	0.319684	0.0297219
g__Eggerthella	-0.0470516	0.0146338	-0.07562601664871353;-0.018400028378395158	0.0012935	0.00872739	0	0	2035	0.43087	-0.035537	0.74672	0.95657	0.111111	-0.169083	0.0929526	0.586129	0.103142	-0.0289929	0.359354	0.485614	0.0316703	0.0172186	0.853806	0.948673	0.0940721	0.0618302	0.417088	0.862044	0.0766965	-0.133995	0.0327919	0.11997	0.0636285	-0.0129999	0.935749	0.960267	0.164399	-0.113699	0.361486	0.892162	0.127	0.0564765	0.596675	0.852393	0.107833	-0.0714638	0.0158131	0.0416135	0.0297219
g__Lachnoclostridium	-0.0466835	0.0146338	-0.07525919346033938;-0.018031227845033953	0.00141189	0.00882433	0	0	2294	0.485708	-0.123692	0.257091	0.881766	0.111111	0.00218954	0.982931	0.994319	0.103142	-0.0495894	0.116595	0.213283	0.0316703	0.204244	0.0250901	0.342138	0.0940721	0.00719657	0.924915	0.975228	0.0766965	-0.100857	0.109747	0.265516	0.0636285	-0.236862	0.129227	0.367259	0.164399	-0.149866	0.226472	0.892162	0.127	-0.150156	0.154759	0.403083	0.107833	-0.0728558	0.0138746	0.0380005	0.0297219
s__Methanobrevibacter_smithii	0.0844478	0.0277276	0.03028012870861733;0.13812099734224467	0.00227238	0.0134729	0.00649796	0.556239	1825	0.386407	0.175484	0.104675	0.699352	0.111111	0.147656	0.143956	0.45073	0.103142	0.109058	0.000519933	0.00525979	0.0316703	-0.0558153	0.549654	0.785435	0.0940721	-0.0848513	0.264502	0.916328	0.0766965	0.0165606	0.794018	0.894813	0.0636285	-0.143291	0.368743	0.614572	0.164399	0.167352	0.175408	0.870293	0.127	-0.0453511	0.67108	0.846144	0.107833	0.185681	0	4e-09	0.0297219
g__Methanobrevibacter	0.083586	0.0281303	0.02862369065200165;0.1380444503075767	0.00290564	0.0140596	0.00683537	0.569738	1832	0.387889	0.177976	0.0996603	0.824812	0.111111	0.147289	0.14498	0.586129	0.103142	0.112165	0.000356143	0.00281166	0.0316703	-0.0562689	0.546403	0.827884	0.0940721	-0.0897714	0.237561	0.698708	0.0766965	0.015356	0.808703	0.904835	0.0636285	-0.159254	0.316472	0.6499	0.164399	0.173104	0.160548	0.892162	0.127	-0.040075	0.707538	0.91492	0.107833	0.190014	0	2e-09	0.0297219
s__Collinsella_massiliensis	-0.0811998	0.0299041	-0.13910079056839894;-0.02274549715938499	0.00651796	0.027003	0.00841488	0.65923	359	0.076011	0.129041	0.236717	0.699352	0.111111	-0.13191	0.192912	0.45073	0.103142	-0.156292	5.42e-07	1.4744e-05	0.0316703	-0.0945342	0.309284	0.566563	0.0940721	-0.129863	0.085897	0.887702	0.0766965	-0.0979601	0.120453	0.273769	0.0636285	-0.341479	0.0230369	0.079398	0.164399	0.0588943	0.638269	0.870293	0.127	0.153761	0.144832	0.286373	0.107833	-0.252171	0	0	0.0297219
s__Streptococcus_vestibularis	0.0789888	0.0261539	0.027873174723734257;0.12969251187675418	0.00248001	0.0142756	0.0052565	0.465022	581	0.123015	0.0771345	0.482116	0.799083	0.111111	-0.0253823	0.804048	0.930307	0.103142	0.0337428	0.285995	0.476659	0.0316703	0.347014	6.1787e-05	0.0268774	0.0940721	0.0116548	0.878686	0.982592	0.0766965	0.271274	7.703e-06	0.00111687	0.0636285	0.138931	0.383826	0.626068	0.164399	-0.111487	0.371041	0.870293	0.127	0.153761	0.144832	0.286373	0.107833	0.0495473	0.0948161	0.176261	0.0297219
s__Phascolarctobacterium_succinatutens	0.0785689	0.0290828	0.021709277655759866;0.1349218357289611	0.00680232	0.0279152	0.00766482	0.485316	1159	0.245395	0.0225591	0.837624	0.948356	0.111111	0.0173232	0.86556	0.945258	0.103142	0.037426	0.236575	0.41664	0.0316703	0.150153	0.103549	0.566563	0.0940721	-0.0986268	0.193985	0.908941	0.0766965	0.132013	0.035519	0.120709	0.0636285	0.13177	0.409334	0.652288	0.164399	-0.0439522	0.725934	0.895103	0.127	-0.164404	0.118269	0.286373	0.107833	0.0862491	0.0035402	0.0118461	0.0297219
s__Firmicutes_bacterium_CAG_238	0.0778689	0.0257963	0.027447879233340203;0.12789465637036707	0.00249413	0.0142756	0.00499183	0.472823	725	0.153504	0.0775074	0.479987	0.799083	0.111111	0.237818	0.0162334	0.45073	0.103142	0.111597	0.000381965	0.00415386	0.0316703	-0.140048	0.129597	0.566563	0.0940721	-0.0138062	0.856511	0.962745	0.0766965	-0.000116652	0.998533	0.998585	0.0636285	-0.115382	0.471039	0.68079	0.164399	-0.104959	0.400091	0.870293	0.127	0.25084	0.0148423	0.286373	0.107833	0.161677	3.2e-08	4.69e-07	0.0297219
s__Haemophilus_pittmaniae	-0.0769661	0.0277485	-0.13076649017332162;-0.0227138044823404	0.00546119	0.024241	0.00651522	0.43831	143	0.0302774	-0.0150988	0.890921	0.95985	0.111111	-0.234604	0.0178412	0.45073	0.103142	-0.0940767	0.00280634	0.020455	0.0316703	-0.207653	0.0226459	0.334701	0.0940721	-0.0818863	0.281698	0.916328	0.0766965	-0.00704323	0.911592	0.962303	0.0636285	-0.341479	0.0230369	0.079398	0.164399	0.234839	0.0532567	0.870293	0.127	-0.00168745	0.987408	0.989683	0.107833	-0.133837	5.268e-06	4.3238e-05	0.0297219
s__Fusobacterium_ulcerans	-0.0744527	0.0254221	-0.12379055691834945;-0.024747621422914364	0.00335209	0.017359	0.00472178	0.678168	69	0.0146094	-0.110334	0.312944	0.699352	0.111111	-0.181325	0.0708721	0.45073	0.103142	-0.135208	1.5689e-05	0.000296717	0.0316703	-0.0945342	0.309284	0.566563	0.0940721	0.03794	0.619011	0.959081	0.0766965	-0.0748625	0.236429	0.411387	0.0636285	-0.155909	0.327038	0.580659	0.164399	0.0588943	0.638269	0.870293	0.127	0.153761	0.144832	0.286373	0.107833	-0.252171	0	0	0.0297219
s__Anaerobiospirillum_thomasii	-0.0731279	0.0286681	-0.12874502718359843;-0.0170522325366797	0.0106276	0.0409116	0.00729825	0.609635	214	0.0453102	0.0440888	0.688535	0.912052	0.111111	-0.13191	0.192912	0.45073	0.103142	-0.11471	0.00025932	0.00296853	0.0316703	-0.0488331	0.600824	0.819305	0.0940721	-0.142516	0.0589399	0.85424	0.0766965	-0.212359	0.000583461	0.00507611	0.0636285	-0.341479	0.0230369	0.079398	0.164399	0.0588943	0.638269	0.870293	0.127	-0.0596765	0.575962	0.778148	0.107833	-0.170794	5e-09	8.2e-08	0.0297219
s__Roseburia_hominis	0.0731174	0.0330293	0.008486904692761957;0.13713955340483147	0.0266324	0.0782815	0.0115553	0.557633	3983	0.84332	0.046855	0.670068	0.908036	0.111111	0.165246	0.100873	0.45073	0.103142	-0.015374	0.627059	0.769544	0.0316703	0.228783	0.0115495	0.264423	0.0940721	-0.0648809	0.394373	0.959081	0.0766965	0.0978602	0.120836	0.273769	0.0636285	0.390446	0.00772857	0.079398	0.164399	0.26543	0.0274165	0.870293	0.127	0.249225	0.0155507	0.286373	0.107833	0.0623357	0.035426	0.0774387	0.0297219
s__Treponema_succinifaciens	-0.0715644	0.0326655	-0.13490670412282074;-0.007639610159061446	0.0282501	0.0797975	0.0111669	0.715408	68	0.0143976	-0.110334	0.312944	0.699352	0.111111	-0.13191	0.192912	0.45073	0.103142	-0.123187	8.5824e-05	0.00116668	0.0316703	-0.0945342	0.309284	0.566563	0.0940721	-0.0150247	0.844	0.959081	0.0766965	-0.212359	0.000583461	0.00507611	0.0636285	-0.341479	0.0230369	0.079398	0.164399	0.0588943	0.638269	0.870293	0.127	0.00946639	0.929445	0.964937	0.107833	-0.252171	0	0	0.0297219
s__Veillonella_atypica	0.0714936	0.0340917	0.0047701823713589015;0.1375832481688366	0.0357404	0.0930342	0.0127229	0.574026	1071	0.226763	0.114762	0.293639	0.699352	0.111111	-0.103518	0.308777	0.603657	0.103142	0.0308712	0.329044	0.516729	0.0316703	0.0256536	0.783632	0.911253	0.0940721	-0.0428386	0.5744	0.959081	0.0766965	0.233776	0.000139715	0.00507611	0.0636285	0.358732	0.0160762	0.079398	0.164399	0.126816	0.307883	0.870293	0.127	-0.110366	0.298561	0.493818	0.107833	0.0653463	0.0274162	0.0634364	0.0297219
s__Enterococcus_durans	-0.0712166	0.0230357	-0.11597126976819673;-0.02617339425779107	0.00195974	0.0118401	0.00317086	0.395479	54	0.0114334	-0.0431039	0.695154	0.913571	0.111111	0.124818	0.218435	0.496788	0.103142	-0.0287534	0.363342	0.560474	0.0316703	-0.0945342	0.309284	0.566563	0.0940721	-0.0150247	0.844	0.959081	0.0766965	-0.212359	0.000583461	0.00507611	0.0636285	-0.341479	0.0230369	0.079398	0.164399	0.0588943	0.638269	0.870293	0.127	0.153761	0.144832	0.286373	0.107833	-0.13925	2.114e-06	1.9275e-05	0.0297219
s__Dialister_invisus	-0.0709912	0.0282603	-0.1258450943965397;-0.015704458217289254	0.0118829	0.0453425	0.006946	0.477634	1195	0.253017	0.0381655	0.728671	0.923796	0.111111	-0.131301	0.195017	0.451236	0.103142	-0.0232426	0.462538	0.645814	0.0316703	-0.259099	0.0038896	0.239602	0.0940721	0.0787336	0.300781	0.948114	0.0766965	-0.152368	0.014894	0.0629272	0.0636285	0.243938	0.117419	0.296972	0.164399	0.0969076	0.437638	0.870293	0.127	-0.155587	0.139987	0.286373	0.107833	-0.104543	0.000396566	0.00193827	0.0297219
s__Aeriscardovia_aeriphila	-0.0698434	0.0231975	-0.11492269584696849;-0.02447709639802863	0.00256827	0.014509	0.00326658	0.364994	944	0.199873	-0.0251787	0.819066	0.948356	0.111111	-0.13191	0.192912	0.45073	0.103142	-0.156292	5.42e-07	1.4744e-05	0.0316703	0.105548	0.255689	0.566563	0.0940721	0.00221352	0.976875	0.99467	0.0766965	-0.13079	0.037296	0.125765	0.0636285	-0.341479	0.0230369	0.079398	0.164399	0.153139	0.216225	0.870293	0.127	0.153761	0.144832	0.286373	0.107833	-0.112394	0.000137717	0.000748836	0.0297219
s__Bacteroides_coagulans	-0.0692564	0.0247051	-0.11725731149762365;-0.020932559348652662	0.00499665	0.0228794	0.00422455	0.48855	48	0.010163	0.0151825	0.89032	0.95985	0.111111	0.103374	0.309461	0.603657	0.103142	-0.0777632	0.0136651	0.0624671	0.0316703	-0.0945342	0.309284	0.566563	0.0940721	-0.0150247	0.844	0.959081	0.0766965	-0.221109	0.000331519	0.00507611	0.0636285	-0.341479	0.0230369	0.079398	0.164399	0.0588943	0.638269	0.870293	0.127	0.153761	0.144832	0.286373	0.107833	-0.170249	5e-09	8.8e-08	0.0297219
g__Phascolarctobacterium	0.0681472	0.0243107	0.020591772790407786;0.11539491854429021	0.00500085	0.0207333	0.00396242	0.409412	3075	0.651069	-0.133799	0.219535	0.881766	0.111111	0.142469	0.158942	0.586129	0.103142	0.0624355	0.0479968	0.115806	0.0316703	0.230102	0.0110494	0.271231	0.0940721	-0.0908939	0.23169	0.69507	0.0766965	0.0892503	0.157522	0.339798	0.0636285	-0.039624	0.805755	0.931775	0.164399	-0.142709	0.250009	0.892162	0.127	-0.104974	0.323116	0.569593	0.107833	0.0774193	0.00890533	0.0256885	0.0297219
s__Gardnerella_vaginalis	-0.0677861	0.0238811	-0.11420559912390532;-0.02107131177943708	0.00447884	0.0216477	0.00368615	0.344303	68	0.0143976	-0.144742	0.183337	0.699352	0.111111	-0.13191	0.192912	0.45073	0.103142	-0.0412124	0.192383	0.367046	0.0316703	0.0256233	0.783881	0.911253	0.0940721	-0.00732017	0.923629	0.99467	0.0766965	-0.256363	2.5985e-05	0.00282582	0.0636285	-0.341479	0.0230369	0.079398	0.164399	0.0588943	0.638269	0.870293	0.127	0.153761	0.144832	0.286373	0.107833	-0.0686408	0.0204855	0.0497832	0.0297219
s__Porphyromonas_sp_HMSC065F10	-0.0674511	0.0242092	-0.11450854521322776;-0.02009163734011	0.00527298	0.0236469	0.00389631	0.412826	62	0.0131273	0.0604451	0.582258	0.84994	0.111111	0.104259	0.305286	0.603657	0.103142	-0.0556953	0.0778828	0.195832	0.0316703	-0.0945342	0.309284	0.566563	0.0940721	-0.0150247	0.844	0.959081	0.0766965	-0.198224	0.00137999	0.0098409	0.0636285	-0.341479	0.0230369	0.079398	0.164399	0.0508436	0.684998	0.876394	0.127	0.153761	0.144832	0.286373	0.107833	-0.143011	1.097e-06	1.1363e-05	0.0297219
g__Anaerostipes	-0.0660187	0.0213533	-0.10755608499397375;-0.024251158192075527	0.00196311	0.0113256	0.00225768	0.324772	4436	0.939234	-0.00565449	0.959044	0.977639	0.111111	-0.166415	0.0984061	0.586129	0.103142	-0.10143	0.00126203	0.00757215	0.0316703	0.0273639	0.769591	0.925397	0.0940721	-0.0987494	0.193425	0.617313	0.0766965	-0.0324165	0.609131	0.767813	0.0636285	0.111983	0.484392	0.76483	0.164399	-0.108457	0.384366	0.892162	0.127	-0.130979	0.215988	0.437814	0.107833	-0.0588297	0.0471829	0.0996822	0.0297219
s__Actinomyces_viscosus	-0.0657142	0.0208778	-0.1063319954406877;-0.02487751084497332	0.0016235	0.0103857	0.0020266	0.478381	52	0.01101	-0.110334	0.312944	0.699352	0.111111	-0.13191	0.192912	0.45073	0.103142	-0.156292	5.42e-07	1.4744e-05	0.0316703	0.0244925	0.793204	0.911253	0.0940721	-0.0150247	0.844	0.959081	0.0766965	-0.105402	0.0944575	0.229548	0.0636285	0.0939194	0.558393	0.747387	0.164399	0.0588943	0.638269	0.870293	0.127	0.153761	0.144832	0.286373	0.107833	0.0299914	0.312368	0.435513	0.0297219
s__Butyrivibrio_crossotus	0.0655584	0.024102	0.018401338861836595;0.1124243700838357	0.00646108	0.027003	0.00382704	0.484183	733	0.155198	0.116179	0.287628	0.699352	0.111111	0.0236159	0.817444	0.931174	0.103142	0.104455	0.0008941	0.00854744	0.0316703	-0.0789205	0.396736	0.655317	0.0940721	0.0824724	0.278242	0.916328	0.0766965	-0.158871	0.0110235	0.0510129	0.0636285	-0.232629	0.136683	0.328492	0.164399	0.186825	0.128785	0.870293	0.127	-0.00635466	0.952605	0.970452	0.107833	0.156429	9.1e-08	1.133e-06	0.0297219
s__Cutibacterium_acnes	-0.0652635	0.0238806	-0.11170322502718913;-0.0185393919777437	0.00621385	0.026243	0.00368586	0.505489	156	0.0330299	-0.110334	0.312944	0.699352	0.111111	-0.13191	0.192912	0.45073	0.103142	-0.149644	1.654e-06	4.2317e-05	0.0316703	-0.0945342	0.309284	0.566563	0.0940721	-0.0150247	0.844	0.959081	0.0766965	-0.207068	0.000811326	0.00653568	0.0636285	-0.341479	0.0230369	0.079398	0.164399	0.0754781	0.54633	0.870293	0.127	0.153761	0.144832	0.286373	0.107833	-0.0195118	0.511142	0.610843	0.0297219
s__Streptococcus_mutans	0.0645936	0.0219259	0.021698546137602047;0.10725131635042359	0.00318159	0.0168779	0.00255169	0.406105	444	0.094008	0.155883	0.151057	0.699352	0.111111	-0.0417389	0.683087	0.884354	0.103142	-0.0359845	0.255149	0.436967	0.0316703	0.0973783	0.294801	0.566563	0.0940721	0.0610953	0.42267	0.959081	0.0766965	0.19292	0.00187567	0.0127487	0.0636285	0.191655	0.224928	0.468151	0.164399	0.00353781	0.977515	0.986587	0.127	0.153761	0.144832	0.286373	0.107833	0.0925588	0.00173676	0.00656949	0.0297219
g__Acidaminococcus	-0.0642759	0.0229854	-0.10898932469502219;-0.019302993639280588	0.00511421	0.0207333	0.00314136	0.357305	646	0.136777	-0.12503	0.251887	0.881766	0.111111	-0.0539066	0.597763	0.807787	0.103142	-0.00308683	0.922297	0.960719	0.0316703	0.126373	0.172329	0.781391	0.0940721	0.0689856	0.364995	0.855458	0.0766965	-0.155599	0.012844	0.0709383	0.0636285	-0.354185	0.0177192	0.169803	0.164399	-0.230135	0.0585473	0.892162	0.127	0.114226	0.281736	0.51537	0.107833	-0.0341497	0.249931	0.354317	0.0297219
g__Oscillibacter	0.0641663	0.0220069	0.021110912907158084;0.10698412257619093	0.00350849	0.0156924	0.00259467	0.307166	3915	0.828922	0.0183912	0.867327	0.961907	0.111111	0.228598	0.0212072	0.356398	0.103142	0.0357836	0.257815	0.370902	0.0316703	-0.0426928	0.647471	0.869696	0.0940721	-0.0608166	0.424799	0.862044	0.0766965	0.138467	0.0272812	0.106174	0.0636285	0.325355	0.0315419	0.169803	0.164399	0.0543644	0.664408	0.992594	0.127	0.096855	0.362409	0.591768	0.107833	0.114482	0.00010269	0.000690068	0.0297219
g__Gardnerella	-0.0636676	0.0213759	-0.10526554684622533;-0.021847244031403427	0.00286318	0.0140596	0.00226893	0.230017	68	0.0143976	-0.135266	0.214417	0.881766	0.111111	-0.111261	0.273527	0.586129	0.103142	-0.0512296	0.104956	0.201839	0.0316703	0.0228928	0.806441	0.925397	0.0940721	-0.0213437	0.779802	0.958773	0.0766965	-0.21383	0.000531521	0.021627	0.0636285	-0.316222	0.0373566	0.169803	0.164399	0.0996243	0.424759	0.892162	0.127	0.138332	0.190792	0.403083	0.107833	-0.072811	0.0139335	0.0380005	0.0297219
s__Veillonella_parvula	0.0636629	0.0342934	-0.003492260247889283;0.1302464900946649	0.0631399	0.140851	0.0129503	0.60399	1492	0.315901	0.303748	0.00351333	0.467684	0.111111	-0.11432	0.260362	0.549794	0.103142	0.0224596	0.477759	0.65149	0.0316703	-0.127827	0.167352	0.566563	0.0940721	0.152208	0.0433285	0.82977	0.0766965	0.12904	0.0399665	0.129816	0.0636285	0.193025	0.221488	0.463209	0.164399	0.216995	0.0755373	0.870293	0.127	-0.2131	0.0406253	0.286373	0.107833	0.0564869	0.0567391	0.112701	0.0297219
g__Anaerobiospirillum	-0.0635861	0.0268154	-0.1157221150057845;-0.011100724640766635	0.017602	0.0485344	0.00576327	0.577867	214	0.0453102	0.0454574	0.679375	0.95657	0.111111	-0.111261	0.273527	0.586129	0.103142	-0.125186	6.5402e-05	0.000577077	0.0316703	-0.0494257	0.596401	0.861259	0.0940721	-0.145397	0.0538821	0.575642	0.0766965	-0.154938	0.0132418	0.0709383	0.0636285	-0.316222	0.0373566	0.169803	0.164399	0.0996243	0.424759	0.892162	0.127	-0.051219	0.631392	0.893479	0.107833	-0.160559	4e-08	5.51e-07	0.0297219
s__Parvimonas_sp_KA00067	-0.0634841	0.0211679	-0.10467993071292393;-0.022070705216581565	0.00267628	0.0149073	0.00216616	0.256724	76	0.0160915	-0.110334	0.312944	0.699352	0.111111	0.0718295	0.481459	0.745319	0.103142	-0.0920669	0.00345888	0.0227295	0.0316703	-0.0233127	0.802961	0.911253	0.0940721	0.046769	0.539723	0.959081	0.0766965	-0.212359	0.000583461	0.00507611	0.0636285	-0.341479	0.0230369	0.079398	0.164399	0.0809625	0.51736	0.870293	0.127	0.111849	0.292022	0.488576	0.107833	-0.082612	0.00523075	0.0158012	0.0297219
s__Firmicutes_bacterium_CAG_424	-0.0634709	0.0270246	-0.11601282910257628;-0.010574750191185176	0.018712	0.0633359	0.00592812	0.466715	79	0.0169384	-0.110334	0.312944	0.699352	0.111111	-0.24926	0.011469	0.45073	0.103142	0.0113828	0.719063	0.820682	0.0316703	0.170095	0.0641532	0.540854	0.0940721	-0.059384	0.435835	0.959081	0.0766965	-0.13256	0.0347475	0.119017	0.0636285	-0.36413	0.0142883	0.079398	0.164399	0.0588943	0.638269	0.870293	0.127	0.153761	0.144832	0.286373	0.107833	-0.0913823	0.00199013	0.00739919	0.0297219
s__Peptostreptococcus_anaerobius	-0.0632311	0.0207594	-0.10363636648092278;-0.02261749560775939	0.00229195	0.0134729	0.0019709	0.223838	91	0.0192674	-0.110334	0.312944	0.699352	0.111111	-0.00744944	0.94197	0.981023	0.103142	-0.0785889	0.0126912	0.0605229	0.0316703	-0.0945342	0.309284	0.566563	0.0940721	-0.0150247	0.844	0.959081	0.0766965	-0.202872	0.00104711	0.0080261	0.0636285	-0.260242	0.0932	0.256595	0.164399	0.0588943	0.638269	0.870293	0.127	0.153761	0.144832	0.286373	0.107833	-0.0633552	0.0325155	0.0729084	0.0297219
g__Megamonas	-0.0632022	0.0218151	-0.10565515462646029;-0.020519228522145154	0.00372473	0.0159631	0.00249344	0.390185	669	0.141647	-0.0779216	0.477627	0.881766	0.111111	0.0572954	0.574859	0.787129	0.103142	-0.0100925	0.749779	0.814977	0.0316703	-0.133376	0.149322	0.736919	0.0940721	0.116372	0.124535	0.575642	0.0766965	-0.115922	0.0655074	0.191477	0.0636285	0.0451425	0.779304	0.913247	0.164399	0.0906161	0.468266	0.912206	0.127	-0.286254	0.0048917	0.244585	0.107833	-0.13061	8.922e-06	7.4352e-05	0.0297219
g__Tissierellia_unclassified	-0.0631884	0.0235345	-0.10897427287643194;-0.017134980762559607	0.00718776	0.0273514	0.00347031	0.479349	54	0.0114334	0.0186691	0.86534	0.961907	0.111111	0.0976817	0.337181	0.657661	0.103142	-0.0773179	0.0142172	0.0463605	0.0316703	-0.0670726	0.471821	0.781391	0.0940721	-0.0342323	0.653729	0.87553	0.0766965	-0.204856	0.00092875	0.0278625	0.0636285	-0.316222	0.0373566	0.169803	0.164399	0.0996243	0.424759	0.892162	0.127	0.138332	0.190792	0.403083	0.107833	-0.167857	9e-09	1.36e-07	0.0297219
s__Alistipes_sp_An66	-0.0629611	0.0214036	-0.10461773985842655;-0.02108386869415157	0.00322895	0.0169228	0.0022828	0.385387	54	0.0114334	-0.110334	0.312944	0.699352	0.111111	-0.134941	0.182674	0.45073	0.103142	-0.0346938	0.272615	0.457881	0.0316703	-0.0945342	0.309284	0.566563	0.0940721	-0.0150247	0.844	0.959081	0.0766965	-0.137553	0.0283393	0.102658	0.0636285	-0.341479	0.0230369	0.079398	0.164399	0.0588943	0.638269	0.870293	0.127	0.153761	0.144832	0.286373	0.107833	-0.128231	1.3051e-05	9.3065e-05	0.0297219
s__Faecalibacterium_prausnitzii	-0.0629454	0.0224413	-0.10661426545332775;-0.01903411947456297	0.00498294	0.0228794	0.0028311	0.269467	4661	0.986873	-0.106529	0.330154	0.704006	0.111111	0.0219702	0.829971	0.935331	0.103142	-0.124585	7.0996e-05	0.00102945	0.0316703	-0.261587	0.00353294	0.239602	0.0940721	-0.0588796	0.43976	0.959081	0.0766965	0.00355071	0.955364	0.977843	0.0636285	0.15878	0.317957	0.571534	0.164399	0.147323	0.234655	0.870293	0.127	-0.0206768	0.846617	0.920697	0.107833	-0.0912542	0.00201967	0.00744541	0.0297219
s__Anaerotruncus_colihominis	-0.0625267	0.0220943	-0.10552594740157667;-0.019294115076102226	0.00460805	0.0220275	0.00264144	0.281243	1040	0.220199	-0.133236	0.221523	0.699352	0.111111	-0.200398	0.0449533	0.45073	0.103142	-0.0163185	0.606045	0.757166	0.0316703	0.0655162	0.482219	0.728351	0.0940721	0.146995	0.0512348	0.85424	0.0766965	0.00577799	0.927426	0.96362	0.0636285	0.107095	0.503926	0.704848	0.164399	-0.217967	0.0741631	0.870293	0.127	-0.0769917	0.469953	0.679169	0.107833	-0.0697817	0.0184695	0.0453911	0.0297219
s__Lactococcus_piscium	-0.0625129	0.0301959	-0.12119780191552469;-0.0033925528548693937	0.0382358	0.0957559	0.00868904	0.502876	70	0.0148211	-0.110334	0.312944	0.699352	0.111111	-0.13191	0.192912	0.45073	0.103142	-0.125238	6.4932e-05	0.000975489	0.0316703	-0.0945342	0.309284	0.566563	0.0940721	-0.0150247	0.844	0.959081	0.0766965	-0.212359	0.000583461	0.00507611	0.0636285	-0.341479	0.0230369	0.079398	0.164399	0.0588943	0.638269	0.870293	0.127	0.153761	0.144832	0.286373	0.107833	-0.0873877	0.00312354	0.0106152	0.0297219
g__Clostridium	0.0623494	0.0208325	0.02158945387106598;0.10290240196263034	0.00273235	0.0140596	0.0020052	0.3876	3822	0.809231	0.0701884	0.522675	0.881766	0.111111	-0.00498946	0.961115	0.994257	0.103142	0.140545	7.016e-06	9.4261e-05	0.0316703	0.0370137	0.691849	0.894632	0.0940721	-0.0254102	0.739224	0.954698	0.0766965	-0.0599037	0.34401	0.505897	0.0636285	-0.117667	0.462163	0.753527	0.164399	-0.0424757	0.734806	0.995601	0.127	-0.00439208	0.967233	0.998567	0.107833	0.146935	5.43e-07	5.816e-06	0.0297219
s__Oribacterium_sinus	-0.0621502	0.026671	-0.11401988782718883;-0.009942529663658913	0.0196634	0.0652947	0.00565073	0.697854	55	0.0118569	0.0292716	0.790267	0.948356	0.111111	-0.13191	0.192912	0.45073	0.103142	-0.0864845	0.00605443	0.0355902	0.0316703	-0.0945342	0.309284	0.566563	0.0940721	-0.0456204	0.549749	0.959081	0.0766965	0.139709	0.0258992	0.0962919	0.0636285	0.074465	0.643254	0.792327	0.164399	0.0588943	0.638269	0.870293	0.127	0.153761	0.144832	0.286373	0.107833	-0.252171	0	0	0.0297219
s__Streptococcus_oralis	0.0621335	0.0271391	0.009007652706740758;0.11490956024531569	0.0219152	0.0695848	0.00601924	0.633731	533	0.112852	0.183304	0.089555	0.699352	0.111111	-0.13191	0.192912	0.45073	0.103142	-0.0631641	0.0454376	0.136313	0.0316703	0.0938977	0.312587	0.566563	0.0940721	0.133816	0.0765894	0.887702	0.0766965	0.248128	4.9033e-05	0.00305683	0.0636285	0.0830729	0.605096	0.776557	0.164399	0.0306519	0.806978	0.933605	0.127	0.153761	0.144832	0.286373	0.107833	0.0737627	0.0127271	0.0331514	0.0297219
s__Sharpea_azabuensis	-0.0619661	0.0250081	-0.1106172050731454;-0.013018708121295079	0.0131198	0.0491993	0.00443146	0.564334	241	0.0510269	-0.0549717	0.617006	0.888734	0.111111	-0.13191	0.192912	0.45073	0.103142	-0.156292	5.42e-07	1.4744e-05	0.0316703	-0.134195	0.146789	0.566563	0.0940721	-0.140776	0.0621757	0.85424	0.0766965	-0.212359	0.000583461	0.00507611	0.0636285	-0.341479	0.0230369	0.079398	0.164399	-0.0522357	0.676829	0.870293	0.127	0.153761	0.144832	0.286373	0.107833	-0.00300375	0.919448	0.943302	0.0297219
s__Atopobium_rimae	-0.0613155	0.0223311	-0.10478269795811807;-0.01761440739228572	0.00598259	0.0260243	0.00277019	0.456157	79	0.0169384	0.049026	0.655706	0.902855	0.111111	-0.13191	0.192912	0.45073	0.103142	-0.156292	5.42e-07	1.4744e-05	0.0316703	-0.179721	0.0500143	0.496908	0.0940721	-0.0612108	0.42179	0.959081	0.0766965	0.104524	0.0972736	0.234629	0.0636285	0.146219	0.358808	0.604718	0.164399	0.0588943	0.638269	0.870293	0.127	-0.116107	0.27377	0.467019	0.107833	-0.037369	0.207978	0.319684	0.0297219
s__Leuconostoc_gelidum	-0.0608946	0.0332718	-0.12554111117324265;0.004266784808353666	0.0669803	0.147901	0.0118174	0.542569	68	0.0143976	-0.110334	0.312944	0.699352	0.111111	0.0294893	0.773121	0.917534	0.103142	-0.0794522	0.0117388	0.0580272	0.0316703	-0.0945342	0.309284	0.566563	0.0940721	-0.0150247	0.844	0.959081	0.0766965	-0.212359	0.000583461	0.00507611	0.0636285	-0.341479	0.0230369	0.079398	0.164399	0.0588943	0.638269	0.870293	0.127	0.153761	0.144832	0.286373	0.107833	-0.112499	0.00013573	0.000747374	0.0297219
s__Fusobacterium_nucleatum	-0.0608858	0.0262025	-0.11185980591901099;-0.009592142359407748	0.0200183	0.0659695	0.00529301	0.71921	57	0.0120686	-0.0647558	0.555523	0.841524	0.111111	-0.13191	0.192912	0.45073	0.103142	-0.0532966	0.0916196	0.216601	0.0316703	-0.0945342	0.309284	0.566563	0.0940721	-0.0357417	0.639501	0.959081	0.0766965	0.102099	0.105388	0.246472	0.0636285	0.199641	0.205362	0.43978	0.164399	-0.0619462	0.620891	0.870293	0.127	0.153761	0.144832	0.286373	0.107833	-0.252171	0	0	0.0297219
s__Actinomyces_massiliensis	-0.0606756	0.0299986	-0.11899864078151516;-0.0019353739497736185	0.0429191	0.103721	0.00850321	0.687156	86	0.0182088	-0.110334	0.312944	0.699352	0.111111	-0.13191	0.192912	0.45073	0.103142	-0.156292	5.42e-07	1.4744e-05	0.0316703	-0.0945342	0.309284	0.566563	0.0940721	-0.0150247	0.844	0.959081	0.0766965	-0.212359	0.000583461	0.00507611	0.0636285	-0.341479	0.0230369	0.079398	0.164399	0.0588943	0.638269	0.870293	0.127	0.153761	0.144832	0.286373	0.107833	0.0591978	0.0458119	0.0942464	0.0297219
s__Lachnoclostridium_sp_An138	-0.0605513	0.0276922	-0.11441277486042059;-0.006334846946889629	0.0286184	0.0803149	0.00646863	0.501421	220	0.0465806	-0.164916	0.128104	0.699352	0.111111	-0.104198	0.305574	0.603657	0.103142	0.00590461	0.851987	0.901738	0.0316703	0.0490408	0.599272	0.819305	0.0940721	0.0398716	0.601243	0.959081	0.0766965	-0.21835	0.000397291	0.00507611	0.0636285	-0.279437	0.0696486	0.20471	0.164399	-0.311226	0.00852719	0.814126	0.127	0.153761	0.144832	0.286373	0.107833	-0.0620357	0.0363236	0.0790038	0.0297219
s__Bifidobacterium_catenulatum	-0.0604928	0.0229281	-0.1051239063931307;-0.015618562722268073	0.00826292	0.0329759	0.00310796	0.296036	948	0.200932	-0.119554	0.273633	0.699352	0.111111	-0.171702	0.0878307	0.45073	0.103142	-0.0967986	0.00210086	0.0166159	0.0316703	-0.0451879	0.62834	0.835865	0.0940721	-0.0150247	0.844	0.959081	0.0766965	0.0111014	0.861071	0.943491	0.0636285	0.159141	0.316825	0.571534	0.164399	0.0647689	0.604996	0.870293	0.127	0.25063	0.0149329	0.286373	0.107833	-0.0822299	0.00544507	0.0162233	0.0297219
s__Butyricicoccus_pullicaecorum	-0.0604584	0.0255521	-0.11017623116078984;-0.010438703942750134	0.0178627	0.0621623	0.0048148	0.600902	72	0.0152445	-0.103051	0.346393	0.713141	0.111111	-0.115324	0.256135	0.545841	0.103142	-0.0928474	0.00319068	0.0220309	0.0316703	0.0988538	0.287464	0.566563	0.0940721	0.226495	0.00222293	0.264592	0.0766965	-0.155024	0.0131898	0.0575799	0.0636285	-0.0469332	0.770769	0.871909	0.164399	-0.0229325	0.854993	0.960665	0.127	-0.00804387	0.940026	0.968985	0.107833	-0.190325	0	1e-09	0.0297219
g__Faecalibacterium	-0.060379	0.0225268	-0.1042325246168036;-0.0162910595574154	0.00729372	0.0273514	0.00287883	0.299885	4661	0.986873	-0.0905287	0.408788	0.881766	0.111111	0.0179139	0.86102	0.935891	0.103142	-0.133343	2.0634e-05	0.000206337	0.0316703	-0.229636	0.0112239	0.271231	0.0940721	-0.0643515	0.398262	0.862044	0.0766965	0.00260386	0.967259	0.969965	0.0636285	0.153042	0.33626	0.6499	0.164399	0.166522	0.17763	0.892162	0.127	-0.0130802	0.902622	0.998567	0.107833	-0.0904119	0.00222409	0.00854513	0.0297219
s__Megamonas_hypermegale	-0.0595827	0.0215615	-0.1015689854183378;-0.017384518466846563	0.00567081	0.0249172	0.00236257	0.411036	526	0.11137	-0.110334	0.312944	0.699352	0.111111	0.0562907	0.581607	0.818767	0.103142	-0.00261133	0.934237	0.953974	0.0316703	-0.141115	0.126635	0.566563	0.0940721	0.136804	0.0701046	0.88537	0.0766965	-0.117955	0.0608485	0.168593	0.0636285	0.0385713	0.810825	0.886204	0.164399	0.076287	0.54201	0.870293	0.127	-0.122868	0.246355	0.430378	0.107833	-0.137653	2.778e-06	2.3698e-05	0.0297219
s__Propionibacterium_acidifaciens	-0.0595364	0.0289793	-0.11589919549340114;-0.002791515239520373	0.0397535	0.0978977	0.00757258	0.672913	48	0.010163	-0.174228	0.107276	0.699352	0.111111	-0.13191	0.192912	0.45073	0.103142	-0.0921378	0.00343372	0.0227295	0.0316703	-0.0945342	0.309284	0.566563	0.0940721	-0.0150247	0.844	0.959081	0.0766965	-0.212359	0.000583461	0.00507611	0.0636285	-0.341479	0.0230369	0.079398	0.164399	0.0588943	0.638269	0.870293	0.127	0.153761	0.144832	0.286373	0.107833	0.0910349	0.00207116	0.00757107	0.0297219
s__Parabacteroides_goldsteinii	0.0581113	0.0271707	0.0049090344188214225;0.11098552313373011	0.0323038	0.0889378	0.00604453	0.370985	907	0.192039	0.226646	0.03384	0.699352	0.111111	0.276987	0.0045758	0.398095	0.103142	0.0642077	0.0419725	0.130761	0.0316703	0.174676	0.05707	0.506642	0.0940721	-0.0645919	0.396492	0.959081	0.0766965	-0.0171108	0.787333	0.891901	0.0636285	0.26029	0.0931342	0.256595	0.164399	-0.0653527	0.60173	0.870293	0.127	-0.147523	0.162317	0.313813	0.107833	0.0623959	0.0352482	0.0774387	0.0297219
s__Prevotella_corporis	-0.0580821	0.0264484	-0.10955706299046468;-0.0062965257800396204	0.027948	0.0797975	0.00547939	0.427935	253	0.0535676	-0.111633	0.307201	0.699352	0.111111	-0.106386	0.295397	0.597663	0.103142	-0.0630109	0.045966	0.136954	0.0316703	0.0942083	0.310972	0.566563	0.0940721	-0.0211549	0.781701	0.959081	0.0766965	-0.217111	0.000430575	0.00507611	0.0636285	-0.341479	0.0230369	0.079398	0.164399	0.0705106	0.57321	0.870293	0.127	-0.0300621	0.778469	0.905707	0.107833	-0.0768654	0.0094091	0.0259048	0.0297219
s__Finegoldia_magna	-0.0580539	0.0226216	-0.10210801986416614;-0.013772456451970082	0.0102065	0.0398511	0.00293219	0.279923	144	0.0304891	-0.110334	0.312944	0.699352	0.111111	-0.112481	0.268224	0.558266	0.103142	-0.0842129	0.00753752	0.0414715	0.0316703	0.163993	0.0746618	0.566563	0.0940721	0.00162983	0.982972	0.99467	0.0766965	-0.125828	0.0452861	0.137758	0.0636285	-0.341479	0.0230369	0.079398	0.164399	0.0588943	0.638269	0.870293	0.127	0.153761	0.144832	0.286373	0.107833	-0.0404335	0.173011	0.28082	0.0297219
g__Veillonella	0.0571825	0.0314616	-0.0044400769438380245;0.1183725076536671	0.0689238	0.145614	0.00992411	0.562845	1936	0.409909	0.255932	0.0156339	0.708085	0.111111	-0.159298	0.114158	0.586129	0.103142	0.0120898	0.702419	0.774727	0.0316703	-0.0714268	0.443381	0.781391	0.0940721	0.125988	0.0958679	0.575642	0.0766965	0.147983	0.018127	0.0864901	0.0636285	0.0652041	0.685286	0.90002	0.164399	0.155619	0.208673	0.892162	0.127	-0.166789	0.112855	0.403083	0.107833	0.0406951	0.170242	0.268804	0.0297219
s__Eubacterium_eligens	0.0570137	0.0343484	-0.01027344350805762;0.12378691647825278	0.096711	0.1922	0.0130126	0.585795	3909	0.827652	0.0630696	0.565912	0.848868	0.111111	0.0281528	0.78315	0.918249	0.103142	0.0499087	0.114254	0.257514	0.0316703	-0.0895378	0.335812	0.596237	0.0940721	-0.0321371	0.673683	0.959081	0.0766965	0.28482	2.361e-06	0.000513519	0.0636285	0.475905	0.00058928	0.079398	0.164399	0.0866679	0.488044	0.870293	0.127	-0.235663	0.0227107	0.286373	0.107833	0.0962154	0.00112612	0.00480258	0.0297219
s__Neisseria_flavescens	-0.0568983	0.0301258	-0.11550647480578159;0.0021047350701601936	0.0587371	0.132387	0.00862285	0.717348	66	0.0139742	0.0411314	0.708477	0.922717	0.111111	-0.13191	0.192912	0.45073	0.103142	-0.0759422	0.0160487	0.0703683	0.0316703	-0.207815	0.0225347	0.334701	0.0940721	0.0691507	0.363843	0.959081	0.0766965	0.00627863	0.921157	0.96362	0.0636285	0.251946	0.105015	0.279004	0.164399	0.0588943	0.638269	0.870293	0.127	0.153761	0.144832	0.286373	0.107833	-0.252171	0	0	0.0297219
s__Oscillibacter_sp_CAG_241	0.056827	0.029161	-0.000283452364002097;0.1135678639406061	0.0511425	0.117709	0.00773479	0.589354	3302	0.699132	0.01332	0.903707	0.95985	0.111111	0.182581	0.0688653	0.45073	0.103142	0.0185483	0.557724	0.721815	0.0316703	-0.0509459	0.585121	0.808024	0.0940721	-0.109984	0.14693	0.887702	0.0766965	0.164192	0.00854331	0.0432132	0.0636285	0.294827	0.0542555	0.172271	0.164399	0.0843469	0.499867	0.870293	0.127	0.0216898	0.839199	0.919799	0.107833	0.138527	2.393e-06	2.1248e-05	0.0297219
s__Fusobacterium_mortiferum	-0.0566524	0.0241304	-0.10364427216174456;-0.00940810790740693	0.0187824	0.0633359	0.0038453	0.67632	143	0.0302774	-0.110334	0.312944	0.699352	0.111111	-0.13191	0.192912	0.45073	0.103142	-0.0606292	0.0548656	0.157017	0.0316703	-0.0787591	0.39771	0.655317	0.0940721	0.0643608	0.398193	0.959081	0.0766965	-0.0123408	0.845743	0.931387	0.0636285	-0.0610436	0.704472	0.825998	0.164399	0.0588943	0.638269	0.870293	0.127	-0.0503333	0.637321	0.820607	0.107833	-0.252171	0	0	0.0297219
g__Firmicutes_unclassified	0.0564134	0.0226252	0.012119933249412816;0.10048598600981364	0.0125738	0.039293	0.0029342	0.307168	4296	0.909591	0.0399363	0.716591	0.95657	0.111111	0.123731	0.222545	0.586129	0.103142	0.112527	0.000340567	0.00281166	0.0316703	-0.0632508	0.497565	0.781391	0.0940721	-0.120473	0.111597	0.575642	0.0766965	0.00730964	0.908263	0.940064	0.0636285	0.135375	0.396381	0.683415	0.164399	0.0773632	0.536288	0.972794	0.127	0.20174	0.0532806	0.403083	0.107833	0.092477	0.00175337	0.00710825	0.0297219
s__Citrobacter_portucalensis	-0.0563062	0.0276345	-0.11009524189763469;-0.0021883544044311067	0.0414332	0.10069	0.0064211	0.616087	78	0.0165149	-0.0446146	0.685011	0.912052	0.111111	-0.13191	0.192912	0.45073	0.103142	-0.13095	2.9158e-05	0.000507356	0.0316703	-0.0945342	0.309284	0.566563	0.0940721	0.0589894	0.438903	0.959081	0.0766965	0.0240396	0.704629	0.835187	0.0636285	0.281253	0.0676782	0.202634	0.164399	0.0588943	0.638269	0.870293	0.127	0.153761	0.144832	0.286373	0.107833	-0.171755	4e-09	7.2e-08	0.0297219
s__Eubacterium_callanderi	-0.0561844	0.0292323	-0.11306973514762002;0.0010680086258706128	0.0544204	0.123974	0.00779895	0.578407	72	0.0152445	-0.208316	0.0522751	0.699352	0.111111	-0.184418	0.0660108	0.45073	0.103142	-0.000607742	0.984678	0.986947	0.0316703	0.21581	0.0176003	0.306245	0.0940721	0.0478616	0.530268	0.959081	0.0766965	-0.20937	0.000703726	0.00588694	0.0636285	-0.148622	0.35077	0.603588	0.164399	0.0588943	0.638269	0.870293	0.127	0.153761	0.144832	0.286373	0.107833	-0.107726	0.000260558	0.00131794	0.0297219
g__Desulfovibrio	0.0555451	0.0222415	0.01200117003259197;0.09887883376534237	0.0124362	0.039293	0.00272114	0.24864	1285	0.272073	0.136963	0.2086	0.881766	0.111111	0.156004	0.122067	0.586129	0.103142	0.0532097	0.0921516	0.184303	0.0316703	-0.215225	0.0179271	0.298785	0.0940721	0.130259	0.0849249	0.575642	0.0766965	0.0227257	0.720084	0.837306	0.0636285	0.0124869	0.938279	0.960267	0.164399	-0.00598472	0.961972	0.995601	0.127	-0.0200831	0.850971	0.991249	0.107833	0.097679	0.000942811	0.00392838	0.0297219
s__Clostridium_scindens	-0.055475	0.0229202	-0.10012696378050179;-0.010600125318396268	0.0154177	0.0558893	0.00310339	0.315372	169	0.0357823	-0.107696	0.324816	0.699352	0.111111	-0.283189	0.00366715	0.398095	0.103142	-0.0502981	0.111448	0.255157	0.0316703	0.12836	0.165555	0.566563	0.0940721	0.100153	0.187098	0.908941	0.0766965	-0.089697	0.155434	0.314484	0.0636285	-0.100278	0.531782	0.723165	0.164399	-0.00875404	0.944397	0.968801	0.127	-0.0286749	0.788452	0.907345	0.107833	-0.0480519	0.105239	0.192349	0.0297219
s__Streptococcus_pasteurianus	-0.0554636	0.0196729	-0.09380782409213363;-0.01695506783448966	0.0047752	0.0225784	0.00149361	0.248743	52	0.01101	-0.0824897	0.452007	0.786493	0.111111	0.0313479	0.759236	0.908302	0.103142	-0.0398319	0.207736	0.386176	0.0316703	-0.0112309	0.904344	0.950091	0.0940721	-0.0277813	0.715881	0.959081	0.0766965	-0.132789	0.0344296	0.118864	0.0636285	-0.153145	0.335925	0.589223	0.164399	0.0734827	0.557056	0.870293	0.127	0.153761	0.144832	0.286373	0.107833	-0.118952	5.3843e-05	0.000339445	0.0297219
g__Finegoldia	-0.055067	0.0219939	-0.09792293045342036;-0.012007117853728499	0.0122151	0.039293	0.00258774	0.27628	144	0.0304891	-0.0779216	0.477627	0.881766	0.111111	-0.112604	0.267696	0.586129	0.103142	-0.0949902	0.00254858	0.0136531	0.0316703	0.150514	0.102702	0.659655	0.0940721	-0.0103586	0.892092	0.969665	0.0766965	-0.122064	0.0522539	0.17418	0.0636285	-0.316222	0.0373566	0.169803	0.164399	0.0996243	0.424759	0.892162	0.127	0.138332	0.190792	0.403083	0.107833	-0.0443107	0.135296	0.228027	0.0297219
s__Clostridium_clostridioforme	-0.0550401	0.0246771	-0.10310505217053241;-0.00671876852002291	0.0256007	0.0782815	0.00420569	0.319013	509	0.10777	-0.0490015	0.655867	0.902855	0.111111	-0.21213	0.033275	0.45073	0.103142	-0.0348267	0.27078	0.457881	0.0316703	0.037424	0.688606	0.870767	0.0940721	0.0316354	0.678496	0.959081	0.0766965	-0.122214	0.0519608	0.153762	0.0636285	-0.247314	0.112068	0.290176	0.164399	-0.105085	0.399517	0.870293	0.127	-0.100396	0.34493	0.539729	0.107833	-0.0706761	0.0170123	0.0427765	0.0297219
g__Adlercreutzia	-0.0549082	0.0307486	-0.11474209679689698;0.005322654354292122	0.0739455	0.154053	0.00921921	0.621789	3241	0.686216	-0.0337773	0.758879	0.95657	0.111111	-0.12629	0.212956	0.586129	0.103142	0.0468306	0.138422	0.235946	0.0316703	-0.100849	0.277735	0.781391	0.0940721	-0.0581095	0.445789	0.87553	0.0766965	0.0699629	0.268721	0.447868	0.0636285	-0.270043	0.0805377	0.280031	0.164399	0.000678532	0.995687	0.995687	0.127	0.272559	0.00766941	0.287603	0.107833	-0.109517	0.000204621	0.00109619	0.0297219
s__Clostridium_sp_CAG_167	0.0546728	0.0202932	0.014946090631197038;0.09422725878756316	0.00700809	0.0284908	0.0017587	0.236199	1300	0.275249	0.0954493	0.383543	0.731759	0.111111	0.060498	0.553588	0.795419	0.103142	0.0703102	0.0258696	0.0987502	0.0316703	0.080618	0.386584	0.644307	0.0940721	-0.0735233	0.334126	0.959081	0.0766965	-0.087155	0.167595	0.325566	0.0636285	-0.341479	0.0230369	0.079398	0.164399	0.160656	0.1939	0.870293	0.127	0.0102513	0.923611	0.964124	0.107833	0.103387	0.000460609	0.00215446	0.0297219
g__Cutibacterium	-0.0545858	0.0216429	-0.09676306274720944;-0.012212913667031955	0.0115951	0.039293	0.00240418	0.451154	156	0.0330299	-0.0779216	0.477627	0.881766	0.111111	-0.111261	0.273527	0.586129	0.103142	-0.151733	1.171e-06	2.51e-05	0.0316703	-0.0670726	0.471821	0.781391	0.0940721	-0.0342323	0.653729	0.87553	0.0766965	-0.171393	0.0059749	0.0562119	0.0636285	-0.316222	0.0373566	0.169803	0.164399	0.0976316	0.434185	0.892162	0.127	0.138332	0.190792	0.403083	0.107833	-0.0223105	0.452439	0.534377	0.0297219
s__Peptoniphilus_harei	-0.0545042	0.0194134	-0.09234944520739356;-0.01650164229336298	0.00495442	0.0228794	0.0013885	0.197954	49	0.0103748	-0.110334	0.312944	0.699352	0.111111	-0.13191	0.192912	0.45073	0.103142	-0.0473181	0.134352	0.287897	0.0316703	-0.0945342	0.309284	0.566563	0.0940721	0.0173894	0.819832	0.959081	0.0766965	-0.18039	0.00374325	0.022934	0.0636285	-0.341479	0.0230369	0.079398	0.164399	0.0588943	0.638269	0.870293	0.127	0.153761	0.144832	0.286373	0.107833	-0.0783173	0.00813957	0.0231419	0.0297219
g__Sharpea	-0.0544407	0.0213441	-0.09603839378917296;-0.012653199836389139	0.0106872	0.0372811	0.00225306	0.463279	241	0.0510269	-0.0531116	0.629011	0.95657	0.111111	-0.111261	0.273527	0.586129	0.103142	-0.151861	1.147e-06	2.51e-05	0.0316703	-0.131876	0.154049	0.736919	0.0940721	-0.144249	0.0558533	0.575642	0.0766965	-0.154938	0.0132418	0.0709383	0.0636285	-0.316222	0.0373566	0.169803	0.164399	-0.0209728	0.867271	0.995601	0.127	0.138332	0.190792	0.403083	0.107833	-0.00536472	0.856666	0.886206	0.0297219
g__Coprobacter	-0.0540547	0.0238833	-0.10058638398002266;-0.007287097123587898	0.023509	0.0607992	0.00368758	0.556441	2262	0.478933	-0.0448314	0.683559	0.95657	0.111111	0.181931	0.0698975	0.586129	0.103142	0.0821438	0.00916244	0.0352002	0.0316703	-0.113548	0.220934	0.781391	0.0940721	-0.140938	0.0618691	0.575642	0.0766965	-0.109536	0.0820641	0.208638	0.0636285	-0.216495	0.167879	0.434171	0.164399	-0.106913	0.391261	0.892162	0.127	-0.045763	0.668263	0.907642	0.107833	0.0119732	0.686844	0.752019	0.0297219
s__Clostridium_bolteae_CAG_59	-0.0540084	0.0260685	-0.10478082390337413;-0.002955124737858421	0.0381411	0.0957559	0.0051927	0.502632	424	0.0897734	-0.232462	0.0292559	0.699352	0.111111	0.115089	0.257121	0.545841	0.103142	0.00657108	0.835506	0.894031	0.0316703	0.225993	0.0126722	0.275621	0.0940721	0.0616958	0.418105	0.959081	0.0766965	-0.129609	0.0390814	0.129774	0.0636285	-0.281784	0.0671099	0.202634	0.164399	-0.183418	0.136201	0.870293	0.127	-0.0608126	0.568688	0.777923	0.107833	-0.127097	1.5605e-05	0.000106062	0.0297219
g__Cloacibacillus	0.0536973	0.0201734	0.014202805341993288;0.09302460318312819	0.00772205	0.0282514	0.00170597	0.222398	394	0.0834216	-0.0414176	0.706539	0.95657	0.111111	0.16093	0.110388	0.586129	0.103142	0.106727	0.000686005	0.00447395	0.0316703	-0.0670726	0.471821	0.781391	0.0940721	-0.10443	0.16874	0.617313	0.0766965	0.070698	0.263694	0.444429	0.0636285	-0.0607045	0.706044	0.908082	0.164399	0.217773	0.0744366	0.892162	0.127	0.138332	0.190792	0.403083	0.107833	0.0710077	0.0164981	0.0426676	0.0297219
s__Clostridium_spiroforme	-0.0533272	0.0226735	-0.09751453962864774;-0.008929978052845018	0.0185829	0.0633359	0.00296158	0.367445	1148	0.243066	-0.00060258	0.995634	0.995634	0.111111	-0.193575	0.0531537	0.45073	0.103142	-0.0661058	0.0362405	0.120341	0.0316703	0.0295607	0.751662	0.90381	0.0940721	0.0847799	0.264908	0.916328	0.0766965	0.0777591	0.218664	0.389832	0.0636285	0.148304	0.351826	0.603588	0.164399	0.0897691	0.472473	0.870293	0.127	0.153761	0.144832	0.286373	0.107833	-0.10349	0.000454511	0.00214905	0.0297219
g__Turicibacter	-0.0528875	0.0214442	-0.09468938506265596;-0.010899502976062136	0.0135788	0.0407365	0.00230316	0.26991	1617	0.342367	-0.0131097	0.90522	0.961907	0.111111	-0.282104	0.00381354	0.190677	0.103142	-0.0415545	0.18871	0.305722	0.0316703	-0.0424464	0.649373	0.869696	0.0940721	-0.116688	0.123497	0.575642	0.0766965	-0.00541461	0.931979	0.955398	0.0636285	0.0129221	0.936132	0.960267	0.164399	-0.2357	0.05233	0.892162	0.127	-0.045267	0.671655	0.907642	0.107833	-0.0198223	0.504441	0.577605	0.0297219
s__Desulfovibrio_piger	0.0526971	0.0180751	0.017313209755282624;0.08794919358815896	0.00352465	0.0180379	0.00089884	0.131415	1200	0.254076	0.134825	0.215947	0.699352	0.111111	0.113005	0.265968	0.558266	0.103142	0.0419088	0.184961	0.359188	0.0316703	-0.178487	0.0516714	0.496908	0.0940721	0.118714	0.117012	0.887702	0.0766965	0.0165948	0.793602	0.894813	0.0636285	0.0463832	0.773388	0.871909	0.164399	-0.0571696	0.648173	0.870293	0.127	-0.0268232	0.80183	0.911366	0.107833	0.0999243	0.000714475	0.00310797	0.0297219
s__Adlercreutzia_equolifaciens	-0.0522971	0.0294934	-0.10972509861502763;0.005478947223445552	0.0760163	0.160128	0.00803577	0.606995	3241	0.686216	-0.0343568	0.754868	0.940881	0.111111	-0.123077	0.225045	0.502024	0.103142	0.0509364	0.106967	0.247503	0.0316703	-0.0976845	0.293269	0.566563	0.0940721	-0.0537053	0.481143	0.959081	0.0766965	0.0694145	0.272513	0.445651	0.0636285	-0.259211	0.0946129	0.258847	0.164399	-0.00565963	0.964036	0.979803	0.127	0.261941	0.0106749	0.286373	0.107833	-0.106923	0.000289997	0.00144998	0.0297219
s__Porphyromonas_uenonis	-0.0519522	0.0236457	-0.0980373750718404;-0.005644621738114083	0.0279011	0.0797975	0.00353893	0.420899	68	0.0143976	-0.0109104	0.921066	0.960546	0.111111	0.0321804	0.75304	0.908302	0.103142	-0.0346932	0.272623	0.457881	0.0316703	0.0146008	0.875842	0.940853	0.0940721	0.0184214	0.809336	0.959081	0.0766965	-0.232385	0.000154046	0.00507611	0.0636285	-0.341479	0.0230369	0.079398	0.164399	0.0828578	0.507527	0.870293	0.127	0.153761	0.144832	0.286373	0.107833	-0.133277	5.778e-06	4.6543e-05	0.0297219
s__Turicibacter_sanguinis	-0.0519484	0.0214936	-0.09385213940951778;-0.00986086203535541	0.015575	0.0559928	0.00232812	0.273905	1617	0.342367	-0.0144411	0.895645	0.95985	0.111111	-0.279485	0.00418853	0.398095	0.103142	-0.0380547	0.22878	0.409545	0.0316703	-0.0410872	0.659903	0.852685	0.0940721	-0.112384	0.138185	0.887702	0.0766965	-0.0046061	0.942117	0.973195	0.0636285	0.0217568	0.892659	0.942958	0.164399	-0.243655	0.0443646	0.870293	0.127	-0.0550796	0.605817	0.793615	0.107833	-0.0186352	0.530315	0.631327	0.0297219
s__Blautia_sp_CAG_257	-0.0517991	0.0239915	-0.09855685793097275;-0.004813054159168259	0.030728	0.085138	0.00375625	0.426433	708	0.149905	-0.0644918	0.557144	0.841524	0.111111	-0.0609199	0.550814	0.795419	0.103142	0.00237277	0.940233	0.95561	0.0316703	0.139784	0.130338	0.566563	0.0940721	0.130415	0.084546	0.887702	0.0766965	-0.127525	0.0424066	0.134649	0.0636285	-0.237557	0.128032	0.314654	0.164399	-0.28329	0.0178531	0.814126	0.127	-0.0394346	0.71201	0.865151	0.107833	-0.103689	0.000443021	0.00211774	0.0297219
g__Lactobacillus	0.0517419	0.0242334	0.004281310468059072;0.09896991004391321	0.0326276	0.0802318	0.00391203	0.437795	2969	0.628838	0.156833	0.148511	0.881766	0.111111	0.040358	0.693048	0.87185	0.103142	-0.00322312	0.918877	0.960719	0.0316703	0.0871284	0.349097	0.781391	0.0940721	0.082329	0.279084	0.736828	0.0766965	0.225271	0.000251103	0.0188327	0.0636285	0.0920222	0.566445	0.816988	0.164399	0.00664184	0.9578	0.995601	0.127	-0.0965759	0.363809	0.591768	0.107833	0.0114821	0.699051	0.759838	0.0297219
s__Clostridium_asparagiforme	-0.0516253	0.0235259	-0.09747999299392275;-0.005551951022317571	0.0280954	0.0797975	0.00346506	0.362322	584	0.12365	-0.0449763	0.68259	0.912052	0.111111	0.0195818	0.848226	0.938513	0.103142	-0.0689977	0.0287912	0.104368	0.0316703	0.244269	0.00674996	0.244686	0.0940721	0.0140562	0.853941	0.962343	0.0766965	0.0566238	0.371182	0.549198	0.0636285	0.184892	0.242417	0.483721	0.164399	-0.165543	0.180275	0.870293	0.127	-0.0255858	0.810802	0.911366	0.107833	-0.112826	0.000129673	0.000723176	0.0297219
s__Leuconostoc_pseudomesenteroides	-0.0513217	0.0222057	-0.09461328806746012;-0.007836277596521	0.0207312	0.0668006	0.00270164	0.389147	66	0.0139742	0.0916055	0.403184	0.736912	0.111111	-0.13191	0.192912	0.45073	0.103142	-0.0708377	0.0247697	0.0970703	0.0316703	-0.0945342	0.309284	0.566563	0.0940721	-0.0150247	0.844	0.959081	0.0766965	-0.212359	0.000583461	0.00507611	0.0636285	-0.341479	0.0230369	0.079398	0.164399	-0.114333	0.358775	0.870293	0.127	0.153761	0.144832	0.286373	0.107833	0.0326241	0.271745	0.395348	0.0297219
s__Alistipes_finegoldii	-0.0512649	0.0222563	-0.09465527029592433;-0.007680210776789712	0.0211649	0.0676965	0.0027292	0.295507	3603	0.762863	-0.198059	0.0656746	0.699352	0.111111	0.110282	0.27783	0.570076	0.103142	0.00440211	0.889368	0.921582	0.0316703	0.0730823	0.432823	0.689664	0.0940721	-0.0290399	0.703594	0.959081	0.0766965	-0.0172661	0.78545	0.891901	0.0636285	-0.0464169	0.773228	0.871909	0.164399	-0.102305	0.41226	0.870293	0.127	0.0293879	0.783316	0.905707	0.107833	-0.0273845	0.356335	0.476941	0.0297219
s__Hafnia_paralvei	-0.0507985	0.022978	-0.09559423379877845;-0.00579734382288611	0.0269488	0.0782815	0.00313705	0.372863	55	0.0116451	-0.110334	0.312944	0.699352	0.111111	-0.13191	0.192912	0.45073	0.103142	-0.0414894	0.189405	0.364563	0.0316703	-0.0945342	0.309284	0.566563	0.0940721	5.1303e-05	0.999464	0.999464	0.0766965	-0.0535268	0.39801	0.56952	0.0636285	-0.341479	0.0230369	0.079398	0.164399	0.0449751	0.719807	0.892918	0.127	0.153761	0.144832	0.286373	0.107833	-0.0773208	0.00899314	0.025077	0.0297219
s__Ruminococcus_gnavus	-0.0507695	0.0211284	-0.0919704006662287;-0.009395142873961562	0.0161895	0.0572554	0.0021469	0.218808	1808	0.382808	-0.0437059	0.691105	0.912052	0.111111	-0.216405	0.0296982	0.45073	0.103142	-0.067227	0.033178	0.112753	0.0316703	0.0634736	0.496045	0.737505	0.0940721	0.0241893	0.751338	0.959081	0.0766965	-0.093339	0.139179	0.298983	0.0636285	-0.0408507	0.799857	0.878631	0.164399	-0.0794996	0.525013	0.870293	0.127	-0.0470447	0.659528	0.836427	0.107833	-0.0796118	0.00713912	0.0205663	0.0297219
g__Granulicatella	-0.050619	0.0244148	-0.098207194849495;-0.0027997340963493256	0.0380189	0.0885302	0.00403084	0.518918	51	0.0107982	-0.0779216	0.477627	0.881766	0.111111	-0.111261	0.273527	0.586129	0.103142	-0.151861	1.147e-06	2.51e-05	0.0316703	-0.184374	0.0441536	0.431312	0.0940721	-0.0408584	0.592254	0.87553	0.0766965	-0.0144018	0.820384	0.904835	0.0636285	0.0216899	0.892988	0.960267	0.164399	0.0996243	0.424759	0.892162	0.127	0.138332	0.190792	0.403083	0.107833	-0.133878	5.232e-06	4.7918e-05	0.0297219
s__Roseburia_sp_CAG_309	0.0504015	0.0293284	-0.0070557991080692556;0.10752707478372601	0.0855259	0.176321	0.00788573	0.576799	1092	0.231209	-0.10911	0.318417	0.699352	0.111111	-0.103917	0.306896	0.603657	0.103142	0.168928	5.7e-08	1.2306e-05	0.0316703	0.180875	0.0485046	0.496908	0.0940721	-0.0150247	0.844	0.959081	0.0766965	-0.102697	0.10334	0.24431	0.0636285	-0.341479	0.0230369	0.079398	0.164399	0.052598	0.674709	0.870293	0.127	0.153761	0.144832	0.286373	0.107833	0.082989	0.00502674	0.0152911	0.0297219
s__Bacteroides_faecichinchillae	-0.0501138	0.0238669	-0.09664131589778427;-0.003367714201754188	0.0356342	0.0930342	0.00367723	0.544295	111	0.023502	-0.126702	0.245486	0.699352	0.111111	-0.1503	0.136732	0.45073	0.103142	-0.0429108	0.174655	0.343224	0.0316703	-0.0945342	0.309284	0.566563	0.0940721	-0.140465	0.0627682	0.85424	0.0766965	0.0100081	0.874635	0.952608	0.0636285	-0.341479	0.0230369	0.079398	0.164399	-0.15787	0.201978	0.870293	0.127	0.153761	0.144832	0.286373	0.107833	-0.16018	4.4e-08	5.93e-07	0.0297219
s__Clostridium_ventriculi	-0.050017	0.0221707	-0.09324878757889303;-0.00659699913481814	0.0239762	0.0749029	0.00268265	0.31391	88	0.0186322	-0.00920699	0.93336	0.964398	0.111111	0.0119316	0.907179	0.968206	0.103142	-0.00772696	0.807097	0.875529	0.0316703	-0.0961553	0.300974	0.566563	0.0940721	-0.0181399	0.812196	0.959081	0.0766965	-0.212359	0.000583461	0.00507611	0.0636285	-0.341479	0.0230369	0.079398	0.164399	0.0588943	0.638269	0.870293	0.127	0.153761	0.144832	0.286373	0.107833	-0.0903202	0.00224746	0.00801348	0.0297219
s__Eubacterium_sp_CAG_180	0.0499595	0.0256163	-0.00021777463778855475;0.09988584583684883	0.0509975	0.117709	0.004861	0.435182	1553	0.328816	0.241596	0.0230999	0.699352	0.111111	-0.0402483	0.693842	0.887709	0.103142	-0.0131006	0.67887	0.798131	0.0316703	0.0731639	0.432306	0.689664	0.0940721	-0.132623	0.0793088	0.887702	0.0766965	0.146985	0.0189423	0.0762953	0.0636285	0.345014	0.021444	0.079398	0.164399	0.152443	0.218377	0.870293	0.127	0.0934435	0.379741	0.577764	0.107833	0.0953182	0.00125419	0.00524591	0.0297219
g__Butyricicoccus	-0.049806	0.0224411	-0.09356479409576857;-0.005855235852332027	0.0263595	0.0670156	0.00283102	0.377424	78	0.0165149	-0.0944994	0.388343	0.881766	0.111111	-0.116947	0.249399	0.586129	0.103142	-0.107413	0.000632617	0.00447395	0.0316703	0.0942284	0.310868	0.781391	0.0940721	0.216244	0.00359054	0.179527	0.0766965	-0.153774	0.0139694	0.0722554	0.0636285	-0.0586619	0.715534	0.908082	0.164399	-0.00173627	0.988964	0.995601	0.127	0.00455236	0.966038	0.998567	0.107833	-0.0873017	0.00315338	0.0112621	0.0297219
s__Rothia_dentocariosa	0.0492569	0.0355992	-0.020504352142286453;0.11854085133215837	0.166302	0.287068	0.0144646	0.717974	139	0.0294304	0.147458	0.175048	0.699352	0.111111	0.0268254	0.793145	0.922508	0.103142	-0.0225192	0.476592	0.65149	0.0316703	0.240479	0.00772561	0.249333	0.0940721	-0.0878133	0.248046	0.916328	0.0766965	0.14615	0.0196488	0.078415	0.0636285	0.284215	0.0645549	0.197756	0.164399	0.0588943	0.638269	0.870293	0.127	0.153761	0.144832	0.286373	0.107833	0.041315	0.163815	0.273025	0.0297219
s__Clostridium_symbiosum	-0.0491717	0.0240475	-0.09605659961117906;-0.0020691446773270566	0.0407537	0.0995946	0.00379206	0.402837	748	0.158374	-0.157017	0.148023	0.699352	0.111111	0.032674	0.749374	0.908302	0.103142	-0.0499878	0.113679	0.257514	0.0316703	0.230558	0.010881	0.264423	0.0940721	0.0909879	0.231203	0.908941	0.0766965	-0.0495134	0.434437	0.609613	0.0636285	0.17182	0.278642	0.530668	0.164399	-0.137858	0.266851	0.870293	0.127	-0.157109	0.136041	0.286373	0.107833	-0.129278	1.1048e-05	8.0101e-05	0.0297219
s__Oscillibacter_sp_57_20	0.0483514	0.0168073	0.015442581993549148;0.08115558328239682	0.00399203	0.0197333	0.000511596	0.0632148	3552	0.752064	0.0256693	0.815601	0.948356	0.111111	0.132481	0.190954	0.45073	0.103142	0.0351158	0.266817	0.453381	0.0316703	-0.107823	0.245451	0.566563	0.0940721	-0.0507483	0.505693	0.959081	0.0766965	0.0956793	0.129436	0.290231	0.0636285	0.3266	0.0308082	0.103888	0.164399	0.0438792	0.726371	0.895103	0.127	0.167876	0.110452	0.286373	0.107833	0.0680284	0.0216446	0.0520188	0.0297219
s__Denitrobacterium_detoxificans	-0.0481762	0.0333774	-0.11317068327493868;0.017228835617884082	0.148751	0.264108	0.0119324	0.781707	452	0.0957019	-0.110334	0.312944	0.699352	0.111111	-0.13191	0.192912	0.45073	0.103142	-0.156292	5.42e-07	1.4744e-05	0.0316703	-0.0945342	0.309284	0.566563	0.0940721	0.00341349	0.964345	0.99467	0.0766965	-0.212359	0.000583461	0.00507611	0.0636285	-0.341479	0.0230369	0.079398	0.164399	-0.013987	0.911265	0.968801	0.127	0.153761	0.144832	0.286373	0.107833	0.124222	2.4385e-05	0.000163195	0.0297219
s__Pseudoflavonifractor_capillosus	-0.0481487	0.0266679	-0.10013085751939071;0.004095491293156619	0.0708462	0.15193	0.00564836	0.501599	264	0.0558967	-0.318057	0.00210913	0.467684	0.111111	0.164797	0.101832	0.45073	0.103142	0.0410748	0.193875	0.367593	0.0316703	0.0576636	0.536467	0.776008	0.0940721	-0.0443073	0.561321	0.959081	0.0766965	-0.112398	0.074272	0.193463	0.0636285	-0.1251	0.433899	0.659952	0.164399	-0.212785	0.08172	0.870293	0.127	0.153761	0.144832	0.286373	0.107833	-0.0941559	0.00144001	0.00578308	0.0297219
g__Asaccharobacter	-0.0477409	0.0272408	-0.10083862940257456;0.005627969670197634	0.079525	0.161199	0.00610076	0.596549	3248	0.687698	0.0360127	0.743443	0.95657	0.111111	-0.146609	0.146892	0.586129	0.103142	0.0557489	0.077596	0.161658	0.0316703	-0.0896608	0.335142	0.781391	0.0940721	-0.0726945	0.339637	0.821703	0.0766965	0.0540802	0.393133	0.561619	0.0636285	-0.227504	0.14611	0.398483	0.164399	-0.0460448	0.713419	0.992594	0.127	0.254878	0.0131897	0.316108	0.107833	-0.126644	1.6753e-05	0.00013226	0.0297219
s__Candidatus_Methanomassiliicoccus_intestinalis	-0.0473531	0.031227	-0.10818824911147176;0.013835318801147571	0.129252	0.235249	0.00968958	0.642843	51	0.0107982	-0.110334	0.312944	0.699352	0.111111	0.227924	0.021616	0.45073	0.103142	0.0451291	0.153369	0.319214	0.0316703	-0.135229	0.143634	0.566563	0.0940721	-0.0150247	0.844	0.959081	0.0766965	-0.212359	0.000583461	0.00507611	0.0636285	-0.341479	0.0230369	0.079398	0.164399	0.0588943	0.638269	0.870293	0.127	0.153761	0.144832	0.286373	0.107833	-0.0563463	0.0573603	0.113417	0.0297219
s__Fusobacterium_sp_CAG_439	-0.0472562	0.0198876	-0.08606287171789413;-0.008306262035917118	0.0174251	0.0611282	0.00158316	0.216993	107	0.0226551	-0.110334	0.312944	0.699352	0.111111	-0.13191	0.192912	0.45073	0.103142	0.0150275	0.634846	0.769544	0.0316703	-0.132093	0.153358	0.566563	0.0940721	-0.0150247	0.844	0.959081	0.0766965	-0.137988	0.0278316	0.101737	0.0636285	-0.341479	0.0230369	0.079398	0.164399	-0.186652	0.129155	0.870293	0.127	0.153761	0.144832	0.286373	0.107833	-0.0280947	0.34399	0.463268	0.0297219
s__Dialister_succinatiphilus	-0.0470019	0.0168357	-0.07986715777765907;-0.014034527490186537	0.0052126	0.0236196	0.000519516	0.125248	226	0.0478509	0.0656992	0.54975	0.841524	0.111111	-0.13191	0.192912	0.45073	0.103142	0.0224669	0.477616	0.65149	0.0316703	-0.0945342	0.309284	0.566563	0.0940721	-0.0394572	0.605036	0.959081	0.0766965	-0.120376	0.0556553	0.161244	0.0636285	-0.341479	0.0230369	0.079398	0.164399	-0.0543478	0.664505	0.870293	0.127	0.0840892	0.429712	0.633643	0.107833	-0.0287518	0.332811	0.453834	0.0297219
s__Ruminococcus_lactaris	0.0468694	0.0210648	0.005610632070069596;0.08796880526478607	0.0259931	0.0782815	0.00211604	0.249704	2496	0.528478	-0.0636016	0.562625	0.846858	0.111111	-0.0623913	0.541191	0.791725	0.103142	0.102628	0.00110223	0.00998894	0.0316703	-0.0152854	0.870069	0.940853	0.0940721	0.00785543	0.918063	0.994375	0.0766965	0.0879003	0.163959	0.321271	0.0636285	0.146695	0.357208	0.604718	0.164399	0.192276	0.117546	0.870293	0.127	-0.0513451	0.630549	0.816336	0.107833	0.0889752	0.00261683	0.00910655	0.0297219
g__Rothia	0.0468116	0.0203996	0.0068570528824026325;0.0866169236487854	0.0216704	0.0580457	0.00180611	0.377989	876	0.185475	0.0869168	0.427907	0.881766	0.111111	-0.0336416	0.742203	0.88829	0.103142	-0.0559914	0.0763096	0.161217	0.0316703	0.0848485	0.361961	0.781391	0.0940721	0.0843042	0.26762	0.736828	0.0766965	0.193091	0.00185743	0.0309571	0.0636285	0.273523	0.0763646	0.279383	0.164399	-0.0575987	0.645703	0.992594	0.127	0.19465	0.0626667	0.403083	0.107833	-0.000602467	0.983817	0.985701	0.0297219
s__Eubacterium_brachy	-0.0467727	0.0222744	-0.09022578770538571;-0.0031418824943668664	0.0356383	0.0930342	0.00273907	0.393067	70	0.0148211	0.228112	0.032632	0.699352	0.111111	-0.13191	0.192912	0.45073	0.103142	-0.156292	5.42e-07	1.4744e-05	0.0316703	0.0233116	0.802971	0.911253	0.0940721	-0.0559119	0.463245	0.959081	0.0766965	-0.0509295	0.421372	0.597058	0.0636285	-0.0896306	0.576668	0.762463	0.164399	0.0478972	0.7024	0.887195	0.127	0.153761	0.144832	0.286373	0.107833	-0.0600718	0.04269	0.0897109	0.0297219
g__Bilophila	-0.0465852	0.0214812	-0.088496534055742;-0.004509191576317292	0.0300158	0.0750394	0.00232186	0.471285	2884	0.610629	-0.0128972	0.90675	0.961907	0.111111	-0.20449	0.0405506	0.467892	0.103142	0.0644109	0.0413245	0.101851	0.0316703	-0.0282578	0.76228	0.925397	0.0940721	-0.0602093	0.429458	0.862044	0.0766965	-0.0104715	0.868881	0.930944	0.0636285	-0.0641749	0.690016	0.90002	0.164399	-0.0678309	0.587951	0.972794	0.127	-0.00433609	0.96765	0.998567	0.107833	-0.112565	0.000134478	0.00080687	0.0297219
g__Absiella	-0.0464303	0.0191555	-0.08381599105865627;-0.008914140681264355	0.0152952	0.0441208	0.00128735	0.126764	128	0.0271014	-0.073802	0.501368	0.881766	0.111111	-0.146856	0.146195	0.586129	0.103142	-0.0412005	0.192512	0.3072	0.0316703	0.135843	0.141786	0.736919	0.0940721	0.107883	0.154917	0.587519	0.0766965	-0.120383	0.0556402	0.178331	0.0636285	-0.29497	0.0541258	0.225524	0.164399	-0.0363792	0.771785	0.995601	0.127	0.138332	0.190792	0.403083	0.107833	-0.0470817	0.112474	0.198483	0.0297219
g__Oribacterium	-0.0461478	0.0222955	-0.08964573308254102;-0.0024741791328056284	0.0383631	0.0885302	0.00275064	0.518288	64	0.0135507	0.0372768	0.734757	0.95657	0.111111	-0.111261	0.273527	0.586129	0.103142	-0.102359	0.00113642	0.00710263	0.0316703	-0.0670726	0.471821	0.781391	0.0940721	-0.0213855	0.779382	0.958773	0.0766965	0.14243	0.0230769	0.0989009	0.0636285	0.0490377	0.760771	0.912925	0.164399	0.0996243	0.424759	0.892162	0.127	0.138332	0.190792	0.403083	0.107833	-0.174255	2e-09	3.9e-08	0.0297219
s__Enterococcus_hirae	-0.0460717	0.0272382	-0.09917728055530871;0.00729559654884254	0.0906046	0.183316	0.00609863	0.539887	68	0.0143976	0.0927744	0.397151	0.736912	0.111111	-0.13191	0.192912	0.45073	0.103142	-0.0581906	0.0654158	0.172983	0.0316703	-0.0945342	0.309284	0.566563	0.0940721	-0.0150247	0.844	0.959081	0.0766965	-0.212359	0.000583461	0.00507611	0.0636285	-0.341479	0.0230369	0.079398	0.164399	0.0421905	0.736524	0.903871	0.127	0.153761	0.144832	0.286373	0.107833	-0.0779942	0.00840808	0.0236346	0.0297219
s__Absiella_dolichum	-0.046057	0.0199089	-0.08491135933634034;-0.007062848793406122	0.0206284	0.0668006	0.00159216	0.158577	128	0.0271014	-0.0813069	0.458568	0.787707	0.111111	-0.147702	0.143827	0.45073	0.103142	-0.0317122	0.316024	0.505406	0.0316703	0.139715	0.130531	0.566563	0.0940721	0.113624	0.133824	0.887702	0.0766965	-0.120651	0.0550893	0.160831	0.0636285	-0.281285	0.0676434	0.202634	0.164399	-0.0632205	0.613694	0.870293	0.127	0.153761	0.144832	0.286373	0.107833	-0.0443959	0.134545	0.235049	0.0297219
s__Lactococcus_garvieae	-0.0460512	0.0204296	-0.08591896794523092;-0.0060361665081044074	0.0241067	0.0749029	0.0018196	0.273079	104	0.0220199	0.107809	0.3243	0.699352	0.111111	0.0732034	0.473063	0.739786	0.103142	-0.0888222	0.00480696	0.0298718	0.0316703	-0.0945342	0.309284	0.566563	0.0940721	0.0193186	0.800238	0.959081	0.0766965	0.0359322	0.570818	0.715579	0.0636285	-0.341479	0.0230369	0.079398	0.164399	0.0588943	0.638269	0.870293	0.127	0.153761	0.144832	0.286373	0.107833	-0.110461	0.000179884	0.000954263	0.0297219
s__Eubacterium_sp_CAG_274	-0.0460361	0.0218955	-0.08875652066780605;-0.0031465252555510914	0.035406	0.0930342	0.00253564	0.401465	1389	0.294093	-0.199693	0.0633745	0.699352	0.111111	-0.0341646	0.738335	0.908302	0.103142	0.0323382	0.306554	0.493893	0.0316703	-0.0817285	0.380027	0.638269	0.0940721	-0.054246	0.476723	0.959081	0.0766965	-0.175048	0.00495515	0.0284516	0.0636285	-0.139858	0.380594	0.626068	0.164399	-0.0123083	0.921881	0.968801	0.127	0.153761	0.144832	0.286373	0.107833	-0.0806869	0.00639337	0.0186652	0.0297219
g__Peptoniphilus	-0.0459288	0.0146338	-0.07450712007316408;-0.017275149128024067	0.00168643	0.0101186	0	0	158	0.0334533	0.0147282	0.893582	0.961907	0.111111	-0.00759716	0.940822	0.986878	0.103142	-0.0580193	0.066216	0.143948	0.0316703	-0.0670726	0.471821	0.781391	0.0940721	-0.00336554	0.964846	0.977884	0.0766965	-0.111585	0.0764217	0.204701	0.0636285	-0.0129789	0.935852	0.960267	0.164399	0.106644	0.392472	0.892162	0.127	0.138332	0.190792	0.403083	0.107833	-0.0913763	0.00199151	0.00786123	0.0297219
s__Clostridium_disporicum	0.0458887	0.0375043	-0.027614912980050817;0.1188987542277692	0.221011	0.354372	0.0168044	0.702604	1308	0.276943	0.115037	0.292469	0.699352	0.111111	-0.047449	0.642475	0.85729	0.103142	0.113664	0.000295701	0.0032982	0.0316703	-0.01356	0.884629	0.940853	0.0940721	0.055627	0.465536	0.959081	0.0766965	0.0931617	0.139939	0.298983	0.0636285	-0.131761	0.409367	0.652288	0.164399	0.241176	0.0467359	0.870293	0.127	-0.0561991	0.598486	0.791289	0.107833	0.14718	5.19e-07	5.943e-06	0.0297219
s__Coprobacter_secundus	-0.0456597	0.0206569	-0.08597195684894413;-0.005198170957108117	0.0269936	0.0782815	0.00192327	0.343087	1325	0.280542	-0.0644913	0.557147	0.841524	0.111111	0.0395058	0.699222	0.88789	0.103142	0.0279608	0.37673	0.571623	0.0316703	0.0547162	0.557569	0.78724	0.0940721	-0.111278	0.142163	0.887702	0.0766965	-0.201348	0.00114718	0.00845801	0.0636285	-0.313015	0.0395855	0.129472	0.164399	0.0483022	0.7	0.887195	0.127	-0.0298825	0.779759	0.905707	0.107833	-0.0243487	0.412192	0.532058	0.0297219
s__Lachnoclostridium_sp_An131	-0.0456567	0.0146338	-0.07423595809141242;-0.017002559067529895	0.00179689	0.0113282	0	0	148	0.031336	-0.0968671	0.376442	0.731759	0.111111	0.00337288	0.973708	0.991951	0.103142	-0.00794355	0.801801	0.875286	0.0316703	-0.0945342	0.309284	0.566563	0.0940721	0.0413076	0.588182	0.959081	0.0766965	-0.129141	0.0398074	0.129816	0.0636285	-0.280944	0.0680104	0.202634	0.164399	-0.0885845	0.47839	0.870293	0.127	0.153761	0.144832	0.286373	0.107833	-0.0433799	0.143715	0.246126	0.0297219
s__Eggerthella_lenta	-0.0455142	0.0146338	-0.0740938828838035;-0.01685973901526145	0.00185739	0.0115423	0	0	2035	0.43087	-0.0359475	0.743892	0.937951	0.111111	-0.167659	0.0958329	0.45073	0.103142	-0.0255613	0.41908	0.607666	0.0316703	0.0177659	0.849212	0.936392	0.0940721	0.0646064	0.396386	0.959081	0.0766965	-0.133415	0.0335703	0.116827	0.0636285	-0.00264264	0.986927	0.992644	0.164399	-0.117767	0.344301	0.870293	0.127	0.0461528	0.665602	0.841677	0.107833	-0.0698346	0.0183803	0.0453911	0.0297219
g__Treponema	-0.04548	0.0300552	-0.10405923120962639;0.013413769776552082	0.130076	0.240881	0.00855633	0.656626	73	0.0154563	-0.0779216	0.477627	0.881766	0.111111	-0.111261	0.273527	0.586129	0.103142	-0.134049	1.861e-05	0.000199395	0.0316703	-0.0670726	0.471821	0.781391	0.0940721	-0.0342323	0.653729	0.87553	0.0766965	-0.0812196	0.198708	0.38213	0.0636285	-0.316222	0.0373566	0.169803	0.164399	0.0996243	0.424759	0.892162	0.127	0.0245677	0.818201	0.990568	0.107833	-0.202638	0	0	0.0297219
s__Asaccharobacter_celatus	-0.045394	0.0261174	-0.09632729473903558;0.005776419741068691	0.0820565	0.169974	0.00522916	0.581934	3248	0.687698	0.0344997	0.75388	0.940881	0.111111	-0.143092	0.157085	0.45073	0.103142	0.0598649	0.0580082	0.160517	0.0316703	-0.0868228	0.350804	0.612851	0.0940721	-0.0675144	0.375367	0.959081	0.0766965	0.0539454	0.394318	0.567974	0.0636285	-0.216172	0.168552	0.379585	0.164399	-0.0519968	0.678229	0.870293	0.127	0.244617	0.0177313	0.286373	0.107833	-0.123973	2.5332e-05	0.000166961	0.0297219
s__Massiliomicrobiota_timonensis	-0.0453858	0.0203736	-0.0851480706048547;-0.005479219019651056	0.0258204	0.0782815	0.00179447	0.247478	297	0.0628838	-0.179754	0.0961946	0.699352	0.111111	-0.211257	0.0340472	0.45073	0.103142	-0.0117429	0.710567	0.819944	0.0316703	0.0314734	0.736157	0.891405	0.0940721	0.0700786	0.357405	0.959081	0.0766965	-0.0834234	0.186703	0.349558	0.0636285	-0.198506	0.208072	0.441518	0.164399	-0.145844	0.239507	0.870293	0.127	0.153761	0.144832	0.286373	0.107833	-0.0837934	0.00461524	0.0143402	0.0297219
s__Parvimonas_micra	-0.0452884	0.0146338	-0.07386886242008282;-0.016633543636125438	0.00195704	0.0118401	0	0	156	0.0330299	-0.0398442	0.717218	0.923796	0.111111	-0.13191	0.192912	0.45073	0.103142	0.00110243	0.972211	0.976701	0.0316703	0.0176377	0.850287	0.936392	0.0940721	-0.0337516	0.658286	0.959081	0.0766965	0.020508	0.746423	0.862111	0.0636285	-0.00235002	0.988374	0.992644	0.164399	0.0737886	0.555406	0.870293	0.127	0.153761	0.144832	0.286373	0.107833	-0.0812964	0.00600238	0.0176421	0.0297219
s__Veillonella_rogosae	-0.0452634	0.0217661	-0.08773637068850815;-0.0026261294456761475	0.0374674	0.0955447	0.00246786	0.360129	187	0.0395935	-0.123445	0.258058	0.699352	0.111111	-0.220166	0.0268216	0.45073	0.103142	-0.0112519	0.722158	0.820682	0.0316703	-0.136743	0.139107	0.566563	0.0940721	0.0566448	0.457382	0.959081	0.0766965	0.0448759	0.478799	0.650868	0.0636285	-0.322087	0.0335339	0.11051	0.164399	0.0588943	0.638269	0.870293	0.127	0.0247752	0.816691	0.912499	0.107833	-0.123158	2.8693e-05	0.000186289	0.0297219
s__Bilophila_wadsworthia	-0.045212	0.0215643	-0.08729269650315864;-0.0029701566696255137	0.0359304	0.0930342	0.00236401	0.476147	2884	0.610629	-0.0137232	0.900806	0.95985	0.111111	-0.200456	0.0448884	0.45073	0.103142	0.0680693	0.0310248	0.107966	0.0316703	-0.027068	0.772014	0.911253	0.0940721	-0.0557563	0.464495	0.959081	0.0766965	-0.00954914	0.880341	0.952608	0.0636285	-0.0556584	0.729562	0.846292	0.164399	-0.0739163	0.554717	0.870293	0.127	-0.00969719	0.927729	0.964937	0.107833	-0.11035	0.000182637	0.000957194	0.0297219
g__Massiliomicrobiota	-0.0451039	0.0179687	-0.0801844870611215;-0.009911767473979777	0.0120195	0.039293	0.000863573	0.157808	297	0.0628838	-0.172948	0.109975	0.824812	0.111111	-0.210045	0.0351446	0.467892	0.103142	-0.0182553	0.563965	0.671387	0.0316703	0.0281475	0.76318	0.925397	0.0940721	0.0485232	0.524584	0.87553	0.0766965	-0.0843176	0.181985	0.362843	0.0636285	-0.214745	0.171536	0.436107	0.164399	-0.132827	0.28508	0.892162	0.127	0.138332	0.190792	0.403083	0.107833	-0.0868858	0.00330138	0.0115164	0.0297219
s__Gemella_morbillorum	-0.0448483	0.0211395	-0.08610430762531762;-0.003438690702703696	0.0337838	0.0912792	0.00215233	0.247591	75	0.0158797	-0.12521	0.251196	0.699352	0.111111	-0.13191	0.192912	0.45073	0.103142	-0.0686778	0.0295448	0.106069	0.0316703	-0.0945342	0.309284	0.566563	0.0940721	0.0105732	0.88987	0.984971	0.0766965	-0.0250208	0.693166	0.826101	0.0636285	-0.125367	0.432899	0.659952	0.164399	0.0588943	0.638269	0.870293	0.127	0.153761	0.144832	0.286373	0.107833	-0.0841748	0.00443093	0.0140149	0.0297219
g__Ruminococcus	0.0447674	0.0146338	0.016111689028585424;0.0733496962220913	0.00220593	0.0120953	0	0	4382	0.9278	-0.0454724	0.679275	0.95657	0.111111	0.0647544	0.525908	0.781052	0.103142	0.0695405	0.0275503	0.0779726	0.0316703	0.109435	0.238368	0.781391	0.0940721	0.0767954	0.312922	0.809281	0.0766965	0.0880798	0.163092	0.34456	0.0636285	0.342023	0.022786	0.169803	0.164399	0.0575082	0.646224	0.992594	0.127	0.00121809	0.99091	0.998567	0.107833	0.0361301	0.223477	0.328642	0.0297219
s__Eubacterium_sp_CAG_786	-0.0446665	0.0242906	-0.09205383986349307;0.0029226205477378172	0.0658117	0.146062	0.00394929	0.416471	62	0.0131273	-0.110334	0.312944	0.699352	0.111111	-0.13191	0.192912	0.45073	0.103142	0.00567682	0.857635	0.90332	0.0316703	-0.0945342	0.309284	0.566563	0.0940721	-0.0150247	0.844	0.959081	0.0766965	-0.212359	0.000583461	0.00507611	0.0636285	-0.341479	0.0230369	0.079398	0.164399	-0.0979564	0.432641	0.870293	0.127	0.105389	0.321184	0.515425	0.107833	-0.0726485	0.0141494	0.035994	0.0297219
g__Parvimonas	-0.0446657	0.0146338	-0.0732483190480812;-0.016009790529948442	0.00225779	0.0120953	0	0	231	0.0489096	-0.0365193	0.739959	0.95657	0.111111	0.0622653	0.542012	0.784989	0.103142	-0.0546524	0.0836347	0.171143	0.0316703	0.0211987	0.820519	0.925397	0.0940721	-0.00411522	0.957022	0.976553	0.0766965	0.0193678	0.760082	0.857236	0.0636285	-0.0148157	0.926796	0.960267	0.164399	0.120576	0.332728	0.892162	0.127	0.124258	0.240955	0.474438	0.107833	-0.0708173	0.0167916	0.0426904	0.0297219
s__Atopobium_parvulum	-0.0446637	0.0236788	-0.09086141172682184;0.0017257334358181024	0.0591425	0.132613	0.00355946	0.523514	87	0.0184205	0.022727	0.836432	0.948356	0.111111	-0.13191	0.192912	0.45073	0.103142	-0.156292	5.42e-07	1.4744e-05	0.0316703	-0.0945342	0.309284	0.566563	0.0940721	-0.13123	0.0825826	0.887702	0.0766965	0.0826343	0.190939	0.354951	0.0636285	0.129584	0.417302	0.652421	0.164399	0.110126	0.376993	0.870293	0.127	0.153761	0.144832	0.286373	0.107833	0.0153273	0.605784	0.696876	0.0297219
s__Lactococcus_petauri	-0.04456	0.0210703	-0.08568286039577624;-0.0032855179220593065	0.0343526	0.0922431	0.00211874	0.3595	127	0.0268897	0.0933608	0.394144	0.736912	0.111111	0.0674012	0.509047	0.768068	0.103142	-0.0950652	0.00252841	0.0189631	0.0316703	-0.0945342	0.309284	0.566563	0.0940721	0.00615642	0.935742	0.99467	0.0766965	0.0396528	0.531549	0.688153	0.0636285	-0.341479	0.0230369	0.079398	0.164399	0.0588943	0.638269	0.870293	0.127	0.153761	0.144832	0.286373	0.107833	-0.13126	8.032e-06	6.0242e-05	0.0297219
s__Bacteroides_coprocola	-0.0443452	0.0293249	-0.10151663019534746;0.013118098866278075	0.130339	0.23624	0.00788251	0.466447	677	0.143341	0.0214191	0.845728	0.948356	0.111111	-0.0389327	0.703384	0.888759	0.103142	-0.0499119	0.11423	0.257514	0.0316703	0.0556687	0.550707	0.785435	0.0940721	0.104202	0.169687	0.907667	0.0766965	0.0944592	0.134449	0.295379	0.0636285	0.0779372	0.627751	0.786951	0.164399	-0.0214869	0.864047	0.9653	0.127	-0.23415	0.0236573	0.286373	0.107833	-0.0196303	0.50858	0.609456	0.0297219
s__Prevotella_sp_CAG_485	-0.043862	0.0146338	-0.07244735118348881;-0.01520474555151832	0.00270848	0.0149073	0	0	96	0.0203261	-0.0229567	0.834801	0.948356	0.111111	-0.13191	0.192912	0.45073	0.103142	-0.0603351	0.0560576	0.158344	0.0316703	-0.0945342	0.309284	0.566563	0.0940721	-0.0150247	0.844	0.959081	0.0766965	-0.0717801	0.256413	0.437381	0.0636285	-0.226244	0.148496	0.349166	0.164399	0.0196746	0.875421	0.9653	0.127	0.153761	0.144832	0.286373	0.107833	-0.0323466	0.275849	0.397333	0.0297219
s__Ruminococcus_bromii	0.043808	0.0146338	0.015150584025655313;0.07239346130525254	0.00274157	0.0149073	0	0	3374	0.714376	-0.0206184	0.851429	0.948858	0.111111	0.142697	0.158262	0.45073	0.103142	0.0309061	0.328497	0.516729	0.0316703	0.073738	0.428681	0.689664	0.0940721	0.120146	0.11259	0.887702	0.0766965	0.126657	0.0438589	0.136276	0.0636285	0.185679	0.240338	0.481784	0.164399	-0.0163301	0.896473	0.968801	0.127	-0.0711316	0.504628	0.715601	0.107833	0.0397819	0.180053	0.286897	0.0297219
s__Blautia_producta	-0.0436178	0.0259928	-0.09432156915472754;0.007311669030224594	0.0931984	0.187691	0.00513641	0.376037	261	0.0552615	-0.110334	0.312944	0.699352	0.111111	-0.0457185	0.654681	0.868251	0.103142	-0.0703057	0.0258794	0.0987502	0.0316703	0.180124	0.0494836	0.496908	0.0940721	0.119535	0.11446	0.887702	0.0766965	-0.125329	0.0461627	0.13945	0.0636285	-0.395656	0.00678615	0.079398	0.164399	-0.188125	0.126035	0.870293	0.127	-0.0191405	0.857892	0.927297	0.107833	-0.060231	0.042141	0.0889871	0.0297219
s__Eubacterium_dolichum_CAG_375	-0.0434262	0.020439	-0.0833258939347457;-0.0033874935034108647	0.0335271	0.0911517	0.00182385	0.182952	128	0.0271014	-0.0816915	0.45643	0.787707	0.111111	-0.163635	0.104346	0.45073	0.103142	-0.0203281	0.520546	0.690558	0.0316703	0.137108	0.138031	0.566563	0.0940721	0.113539	0.134122	0.887702	0.0766965	-0.114755	0.068312	0.182305	0.0636285	-0.27994	0.0690977	0.204473	0.164399	-0.0681256	0.586322	0.870293	0.127	0.153761	0.144832	0.286373	0.107833	-0.0543679	0.066715	0.128982	0.0297219
s__Butyrivibrio_sp_CAG_318	0.0433085	0.01982	0.004483398986863515;0.08200327048348584	0.0288026	0.0803149	0.00155468	0.242527	415	0.0878679	0.173307	0.109213	0.699352	0.111111	0.104411	0.304572	0.603657	0.103142	0.0781664	0.0131816	0.061	0.0316703	-0.0643656	0.489982	0.734973	0.0940721	-0.0613056	0.421069	0.959081	0.0766965	-0.00529129	0.933525	0.966865	0.0636285	-0.341479	0.0230369	0.079398	0.164399	0.10403	0.404325	0.870293	0.127	-0.0259778	0.807957	0.911366	0.107833	0.114719	9.9301e-05	0.000591723	0.0297219
s__Hafnia_alvei	-0.0432874	0.0146338	-0.07187460454287302;-0.014629129001021415	0.00307958	0.0165385	0	0	76	0.0160915	-0.110334	0.312944	0.699352	0.111111	-0.0842367	0.408534	0.701206	0.103142	-0.0256334	0.417768	0.607666	0.0316703	-0.0945342	0.309284	0.566563	0.0940721	-0.0150247	0.844	0.959081	0.0766965	-0.120223	0.0559719	0.161244	0.0636285	-0.0653682	0.684533	0.824746	0.164399	-0.0469721	0.707896	0.889985	0.127	0.153761	0.144832	0.286373	0.107833	-0.0861061	0.00359595	0.0119408	0.0297219
s__Ruminococcaceae_bacterium_D5	0.0432106	0.0306749	-0.016902599696686414;0.10301244602363736	0.158807	0.278842	0.00914773	0.675283	753	0.159433	-0.00969899	0.929807	0.963845	0.111111	0.203595	0.041482	0.45073	0.103142	0.198925	0	5.3e-08	0.0316703	-0.0425926	0.648244	0.84869	0.0940721	-0.0705648	0.35406	0.959081	0.0766965	0.0636747	0.314362	0.493673	0.0636285	-0.0416606	0.795968	0.878631	0.164399	-0.0384958	0.758886	0.914447	0.127	0.153761	0.144832	0.286373	0.107833	0.050457	0.0888894	0.166668	0.0297219
s__Actinomyces_turicensis	-0.0431926	0.0179484	-0.07824200337759674;-0.008036654793905777	0.0160523	0.0572355	0.000856912	0.155758	210	0.0444633	-0.141841	0.19249	0.699352	0.111111	0.0283603	0.781591	0.918249	0.103142	-0.0150165	0.635095	0.769544	0.0316703	-0.137589	0.136623	0.566563	0.0940721	0.0820535	0.280709	0.916328	0.0766965	-0.118439	0.0597793	0.16811	0.0636285	-0.137216	0.389852	0.630431	0.164399	-0.0679346	0.587378	0.870293	0.127	0.153761	0.144832	0.286373	0.107833	-0.0619031	0.0367266	0.0794829	0.0297219
s__Lactobacillus_fermentum	0.0430985	0.021547	0.0008864709076607082;0.08515717581214766	0.0453779	0.109057	0.00235521	0.40465	124	0.0264662	0.169046	0.118524	0.699352	0.111111	0.0711165	0.485848	0.746798	0.103142	-0.0690645	0.0286359	0.104368	0.0316703	0.168188	0.0673005	0.552372	0.0940721	0.0452154	0.553306	0.959081	0.0766965	0.174987	0.00497086	0.0284516	0.0636285	0.0118058	0.94164	0.967209	0.164399	0.0849996	0.496528	0.870293	0.127	0.153761	0.144832	0.286373	0.107833	0.0284963	0.337129	0.456857	0.0297219
s__Coprococcus_catus	0.0430332	0.0395646	-0.03451347809020571;0.12006487997831874	0.276694	0.430185	0.0195058	0.674586	3939	0.834004	-0.00430397	0.968821	0.978863	0.111111	0.247466	0.0121257	0.45073	0.103142	0.00321697	0.919032	0.942874	0.0316703	-0.029247	0.754214	0.90381	0.0940721	-0.224603	0.00243303	0.264592	0.0766965	0.162247	0.00938572	0.0469286	0.0636285	0.260871	0.092346	0.256595	0.164399	0.291442	0.0145187	0.814126	0.127	-0.239996	0.0201718	0.286373	0.107833	0.0234561	0.429551	0.546359	0.0297219
g__Sutterella	-0.0428219	0.0146338	-0.07141062572090695;-0.014162853098336084	0.00341355	0.0156924	0	0	1301	0.275461	-0.0169912	0.877347	0.961907	0.111111	-0.00512327	0.960073	0.994257	0.103142	-0.0366722	0.246165	0.365592	0.0316703	-0.044096	0.636683	0.868342	0.0940721	-0.0242204	0.751029	0.954698	0.0766965	-0.0237971	0.707473	0.82907	0.0636285	-0.057133	0.722664	0.908082	0.164399	0.0317767	0.800035	0.995601	0.127	0.0583481	0.584521	0.843059	0.107833	-0.0859062	0.00367523	0.0122508	0.0297219
s__Lactobacillus_paragasseri	0.0428017	0.028689	-0.01341713334048007;0.09875076094885588	0.135588	0.243722	0.00731651	0.584751	126	0.026678	0.178703	0.0982322	0.699352	0.111111	0.07297	0.474484	0.739786	0.103142	-0.0858838	0.0064187	0.0367386	0.0316703	0.299639	0.000704026	0.1199	0.0940721	-0.122925	0.104373	0.887702	0.0766965	0.129025	0.0399894	0.129816	0.0636285	0.0659891	0.681686	0.823704	0.164399	0.0588943	0.638269	0.870293	0.127	-0.0709225	0.505889	0.715601	0.107833	0.028815	0.331749	0.453808	0.0297219
s__Eisenbergiella_massiliensis	-0.0426486	0.0260495	-0.09346938078750798;0.008393945015734624	0.101456	0.200606	0.00517855	0.514224	560	0.118569	0.0303163	0.782958	0.946074	0.111111	0.0622385	0.542186	0.791725	0.103142	0.0545958	0.0839564	0.202895	0.0316703	0.184962	0.0434542	0.496908	0.0940721	0.116314	0.124725	0.887702	0.0766965	-0.160307	0.0102985	0.0492291	0.0636285	-0.241267	0.121781	0.304726	0.164399	-0.176887	0.151282	0.870293	0.127	0.00709989	0.947054	0.969338	0.107833	-0.027117	0.361057	0.478841	0.0297219
g__Clostridiales_unclassified	0.0426346	0.0146338	0.013975285440592086;0.07122397511641007	0.00355695	0.0156924	0	0	405	0.0857506	-0.0703447	0.521744	0.881766	0.111111	0.0338358	0.740766	0.88829	0.103142	0.0342095	0.279376	0.391648	0.0316703	-0.0670726	0.471821	0.781391	0.0940721	0.0113288	0.882054	0.969665	0.0766965	-0.0659096	0.297596	0.477323	0.0636285	-0.0216041	0.893409	0.960267	0.164399	-0.00439762	0.972052	0.995601	0.127	0.032518	0.760881	0.959094	0.107833	0.0996169	0.000742379	0.0032752	0.0297219
s__Clostridium_aldenense	-0.0425596	0.0146338	-0.07114915787017285;-0.013900101732812573	0.00361595	0.01829	0	0	332	0.0702943	0.0909446	0.406618	0.738668	0.111111	-0.0827177	0.417105	0.7055	0.103142	-0.0182763	0.563518	0.721815	0.0316703	0.0321877	0.730393	0.891405	0.0940721	0.0566067	0.457686	0.959081	0.0766965	-0.0379941	0.548889	0.698381	0.0636285	-0.169896	0.284243	0.530668	0.164399	-0.0206095	0.86955	0.9653	0.127	0.043622	0.682951	0.848811	0.107833	-0.110519	0.000178475	0.000954263	0.0297219
g__Succinatimonas	-0.0424717	0.0179307	-0.07748953176284108;-0.0073492965841498725	0.017796	0.0485344	0.000851091	0.226387	91	0.0192674	-0.0779216	0.477627	0.881766	0.111111	0.00246149	0.980811	0.994319	0.103142	-0.0812534	0.00995282	0.0355458	0.0316703	-0.0670726	0.471821	0.781391	0.0940721	0.0600062	0.431022	0.862044	0.0766965	-0.0606624	0.337908	0.505672	0.0636285	-0.107488	0.502341	0.768889	0.164399	0.0273531	0.827423	0.995601	0.127	0.138332	0.190792	0.403083	0.107833	-0.112097	0.000143529	0.000817666	0.0297219
g__Fusicatenibacter	-0.0424695	0.0174058	-0.07646418325227164;-0.008376096488532627	0.014639	0.0430559	0.000685537	0.0889647	4421	0.936058	-0.210795	0.0493905	0.740857	0.111111	0.00072866	0.994319	0.994319	0.103142	-0.0824881	0.00887209	0.0350214	0.0316703	-0.248735	0.0057398	0.271231	0.0940721	-0.000897305	0.990625	0.990625	0.0766965	-0.0495953	0.433674	0.610401	0.0636285	-0.0392536	0.807539	0.931775	0.164399	-0.0447281	0.721285	0.992594	0.127	0.119025	0.261702	0.496902	0.107833	-0.0529147	0.0743558	0.142992	0.0297219
s__Clostridium_perfringens	0.0424367	0.0301372	-0.016623021273776017;0.10120133409340583	0.158972	0.278842	0.00863354	0.562095	201	0.0425577	0.185792	0.0851168	0.699352	0.111111	0.0352141	0.730594	0.905437	0.103142	-0.0482244	0.127032	0.279085	0.0316703	0.170076	0.0641832	0.540854	0.0940721	0.0370889	0.626911	0.959081	0.0766965	0.144028	0.0215465	0.0829444	0.0636285	0.151932	0.33987	0.591374	0.164399	0.0588943	0.638269	0.870293	0.127	0.153761	0.144832	0.286373	0.107833	-0.0345833	0.243961	0.360962	0.0297219
s__Klebsiella_pneumoniae	0.0421715	0.0146338	0.013511363192608964;0.07076230384868094	0.00393546	0.0196773	0	0	688	0.14567	-0.0500331	0.649085	0.902082	0.111111	0.0332976	0.74475	0.908302	0.103142	0.0438211	0.165669	0.330579	0.0316703	-0.092207	0.321468	0.578588	0.0940721	0.0460392	0.546083	0.959081	0.0766965	0.112891	0.0729929	0.192587	0.0636285	0.00628238	0.968926	0.984071	0.164399	0.0175339	0.888887	0.968801	0.127	-0.0815439	0.443917	0.645833	0.107833	0.0494639	0.0953748	0.176545	0.0297219
s__Klebsiella_aerogenes	-0.0419902	0.0231729	-0.08721977768207695;0.003412066415483056	0.0698655	0.151201	0.00325192	0.570391	78	0.0165149	-0.0310598	0.777767	0.946074	0.111111	-0.13191	0.192912	0.45073	0.103142	-0.13025	3.2226e-05	0.000539159	0.0316703	-0.0776458	0.404461	0.661431	0.0940721	-0.0508443	0.504886	0.959081	0.0766965	0.0917962	0.1459	0.30079	0.0636285	0.0771522	0.631244	0.789054	0.164399	0.0588943	0.638269	0.870293	0.127	-0.142773	0.176621	0.336974	0.107833	-0.15942	5.1e-08	6.53e-07	0.0297219
s__Fusicatenibacter_saccharivorans	-0.0418462	0.01723	-0.0755009235537476;-0.008096297539945884	0.0151047	0.0556827	0.000632861	0.077022	4421	0.936058	-0.217951	0.0417774	0.699352	0.111111	0.00237946	0.98145	0.994455	0.103142	-0.0758514	0.0161766	0.0703683	0.0316703	-0.245959	0.00635076	0.244686	0.0940721	0.00274047	0.971372	0.99467	0.0766965	-0.0479055	0.449546	0.626771	0.0636285	-0.0292318	0.856101	0.924079	0.164399	-0.0621459	0.619762	0.870293	0.127	0.111396	0.294009	0.490015	0.107833	-0.051339	0.0834313	0.157794	0.0297219
s__Sutterella_parvirubra	-0.0416874	0.0146338	-0.07027981027447651;-0.01302654345358383	0.00436979	0.021358	0	0	1301	0.275461	-0.0181067	0.869361	0.95985	0.111111	-0.00350851	0.972651	0.991951	0.103142	-0.0326706	0.301603	0.493222	0.0316703	-0.0432537	0.64315	0.845228	0.0940721	-0.0207514	0.785764	0.959081	0.0766965	-0.0231365	0.71524	0.83659	0.0636285	-0.045755	0.776382	0.871909	0.164399	0.0226328	0.856869	0.960665	0.127	0.048736	0.648069	0.830067	0.107833	-0.0841429	0.00444611	0.0140149	0.0297219
s__Eubacterium_sp_CAG_251	0.0413391	0.0170715	0.00789907132033601;0.07468681439952626	0.015407	0.0558893	0.000586502	0.223496	1297	0.274614	0.0683685	0.533571	0.836472	0.111111	0.00401576	0.968699	0.991951	0.103142	-0.0362047	0.252248	0.434949	0.0316703	0.0133155	0.886696	0.940853	0.0940721	0.0543318	0.476024	0.959081	0.0766965	0.0697999	0.269844	0.443349	0.0636285	0.210864	0.179836	0.395095	0.164399	0.111352	0.371627	0.870293	0.127	-0.0546669	0.60853	0.793615	0.107833	0.101101	0.000616387	0.002793	0.0297219
s__Succinatimonas_hippei	-0.0411363	0.018557	-0.07738038152366096;-0.004783578762778779	0.0265719	0.0782815	0.00106522	0.244547	91	0.0192674	-0.110334	0.312944	0.699352	0.111111	0.00735772	0.942684	0.981023	0.103142	-0.0674902	0.0324918	0.111291	0.0316703	-0.0945342	0.309284	0.566563	0.0940721	0.0718764	0.345134	0.959081	0.0766965	-0.0602111	0.34153	0.52405	0.0636285	-0.0797582	0.61968	0.779816	0.164399	0.0115684	0.926563	0.968801	0.127	0.153761	0.144832	0.286373	0.107833	-0.113099	0.000124805	0.000714344	0.0297219
s__Rothia_mucilaginosa	0.0410972	0.0207788	0.00038813929551246673;0.08167032740919256	0.0478524	0.112543	0.00197997	0.411036	850	0.17997	0.0793958	0.469277	0.797404	0.111111	-0.0318313	0.755636	0.908302	0.103142	-0.0554187	0.079376	0.195989	0.0316703	0.0468017	0.616093	0.829694	0.0940721	0.0917447	0.227309	0.908941	0.0766965	0.196323	0.00154204	0.0108191	0.0636285	0.275406	0.0741763	0.216555	0.164399	-0.0644517	0.606773	0.870293	0.127	0.18282	0.0812091	0.286373	0.107833	-0.0274693	0.354846	0.476414	0.0297219
s__Odoribacter_laneus	-0.0410256	0.0227237	-0.08538628878829334;0.0034974511944769983	0.0709006	0.15193	0.00299018	0.251336	118	0.0249841	-0.110334	0.312944	0.699352	0.111111	0.168084	0.0949667	0.45073	0.103142	-0.0371044	0.240634	0.422079	0.0316703	-0.0945342	0.309284	0.566563	0.0940721	-0.0150247	0.844	0.959081	0.0766965	-0.15845	0.0112438	0.051485	0.0636285	-0.341479	0.0230369	0.079398	0.164399	0.0588943	0.638269	0.870293	0.127	0.153761	0.144832	0.286373	0.107833	-0.0292563	0.32439	0.44655	0.0297219
s__Prevotella_bivia	-0.0407614	0.0198391	-0.07950558112953365;-0.0018941658420966803	0.0398342	0.0978977	0.00156272	0.175643	183	0.0387466	-0.0147879	0.893153	0.95985	0.111111	-0.13191	0.192912	0.45073	0.103142	-0.0448305	0.156115	0.32338	0.0316703	0.0695743	0.455363	0.706113	0.0940721	0.0146687	0.847651	0.960012	0.0766965	-0.117217	0.0625078	0.172094	0.0636285	-0.120346	0.451869	0.668581	0.164399	0.077151	0.537414	0.870293	0.127	0.153761	0.144832	0.286373	0.107833	-0.0272722	0.358313	0.478118	0.0297219
s__Clostridium_sp_CAG_510	0.0406652	0.0182922	0.004830918980070479;0.07639514929374731	0.0261437	0.0782815	0.000972438	0.231435	273	0.0578022	-0.00390403	0.971717	0.978863	0.111111	0.0140788	0.890569	0.956537	0.103142	-0.0184011	0.560855	0.721815	0.0316703	0.076287	0.412791	0.670016	0.0940721	0.0144724	0.849666	0.960012	0.0766965	0.00823434	0.896718	0.956899	0.0636285	-0.341479	0.0230369	0.079398	0.164399	0.0588943	0.638269	0.870293	0.127	0.0748125	0.482698	0.690703	0.107833	0.0527773	0.0751137	0.143239	0.0297219
s__Prevotella_sp_CAG_891	-0.0406025	0.017216	-0.07423474768923072;-0.006877912911060013	0.0183009	0.0631817	0.000628725	0.0790617	63	0.013339	-0.110334	0.312944	0.699352	0.111111	-0.158179	0.116801	0.45073	0.103142	-0.0228862	0.469432	0.646212	0.0316703	-0.0830281	0.372438	0.63039	0.0940721	0.0106425	0.889152	0.984971	0.0766965	-0.0379156	0.549715	0.698381	0.0636285	-0.341479	0.0230369	0.079398	0.164399	-0.00879734	0.944123	0.968801	0.127	0.153761	0.144832	0.286373	0.107833	-0.0636964	0.031588	0.0711958	0.0297219
g__Porphyromonas	-0.0403732	0.0146338	-0.06896977883255333;-0.011710331932529416	0.00577652	0.022802	0	0	196	0.041499	0.0650835	0.553515	0.893032	0.111111	0.103035	0.31107	0.639186	0.103142	-0.0709601	0.0245202	0.0721183	0.0316703	0.115258	0.213954	0.781391	0.0940721	0.0126039	0.86889	0.969665	0.0766965	-0.0252544	0.690447	0.823914	0.0636285	-0.0457861	0.776234	0.913247	0.164399	0.0718516	0.565895	0.972794	0.127	-0.0151068	0.887624	0.998567	0.107833	-0.0617346	0.0372441	0.0872907	0.0297219
s__Actinomyces_johnsonii	-0.0403439	0.0265453	-0.09214477409267093;0.011674668121398342	0.12844	0.234754	0.00555369	0.570223	89	0.018844	-0.110334	0.312944	0.699352	0.111111	-0.13191	0.192912	0.45073	0.103142	-0.110602	0.000431348	0.00451117	0.0316703	0.0376321	0.686963	0.870767	0.0940721	-0.0842034	0.268198	0.916328	0.0766965	-0.142288	0.0232176	0.0878229	0.0636285	-0.0375666	0.815671	0.889265	0.164399	0.0588943	0.638269	0.870293	0.127	0.153761	0.144832	0.286373	0.107833	0.0489703	0.0987355	0.181223	0.0297219
s__Clostridium_sp_CAG_413	0.0402692	0.0204253	0.0002518025595900758;0.08015790260514051	0.0485724	0.113597	0.00181769	0.222535	319	0.0677535	0.000837932	0.993928	0.995634	0.111111	-0.0533057	0.601866	0.822721	0.103142	0.0151456	0.632187	0.769544	0.0316703	-0.0888234	0.339717	0.598288	0.0940721	-0.00208089	0.97826	0.99467	0.0766965	-0.0231859	0.714658	0.83659	0.0636285	-0.223462	0.153859	0.356003	0.164399	0.0588943	0.638269	0.870293	0.127	0.177559	0.0907208	0.286373	0.107833	0.0765743	0.00968385	0.0264935	0.0297219
g__Erysipelatoclostridium	-0.0402591	0.0280344	-0.09495585556618162;0.014679974520238287	0.150872	0.269414	0.00675432	0.418005	2037	0.431294	0.0727428	0.507567	0.881766	0.111111	-0.228305	0.0213839	0.356398	0.103142	-0.0443203	0.16089	0.271164	0.0316703	-0.0255428	0.784544	0.925397	0.0940721	0.135609	0.0726435	0.575642	0.0766965	-0.0423477	0.503974	0.693543	0.0636285	-0.230577	0.140404	0.390011	0.164399	0.0416122	0.740011	0.995601	0.127	-0.0461533	0.665598	0.907642	0.107833	-0.105766	0.000337937	0.00163518	0.0297219
g__Bifidobacterium	-0.0401933	0.0331603	-0.10484633629304366;0.024798003446156423	0.225398	0.363545	0.0116966	0.632686	4355	0.922083	0.0157532	0.886223	0.961907	0.111111	-0.330353	0.000550328	0.0412746	0.103142	-0.0817989	0.00946169	0.0352002	0.0316703	-0.175038	0.0565384	0.498869	0.0940721	0.183438	0.0142658	0.356645	0.0766965	0.0147143	0.816553	0.904835	0.0636285	0.139236	0.382761	0.679415	0.164399	-0.0490078	0.695823	0.992594	0.127	0.235361	0.0228972	0.403083	0.107833	-0.147538	4.86e-07	5.612e-06	0.0297219
s__Actinomyces_sp_oral_taxon_181	-0.0401795	0.0286938	-0.09615828910495021;0.01605269847398973	0.161317	0.281819	0.00732071	0.537333	260	0.0550498	-0.102709	0.348013	0.713141	0.111111	-0.13191	0.192912	0.45073	0.103142	-0.0919498	0.00350087	0.0227295	0.0316703	-0.0135007	0.88513	0.940853	0.0940721	0.0175274	0.818427	0.959081	0.0766965	0.170288	0.00631793	0.0343537	0.0636285	0.148252	0.352	0.603588	0.164399	-0.277505	0.0205871	0.814126	0.127	0.0323148	0.762333	0.903582	0.107833	-0.104119	0.000419003	0.00202518	0.0297219
s__Pseudoflavonifractor_sp_An184	-0.0401161	0.0146338	-0.06871346766997452;-0.011452834827413256	0.00609535	0.0261267	0	0	408	0.0863858	-0.140745	0.196031	0.699352	0.111111	-0.0854427	0.401801	0.696349	0.103142	-0.0628931	0.046376	0.137235	0.0316703	0.0130564	0.888887	0.940853	0.0940721	0.0385715	0.613177	0.959081	0.0766965	-0.0849885	0.178504	0.339394	0.0636285	0.0321158	0.842067	0.911192	0.164399	0.130431	0.294039	0.870293	0.127	0.153761	0.144832	0.286373	0.107833	-0.0461551	0.119742	0.214353	0.0297219
s__Enterococcus_faecium	-0.0400918	0.0146338	-0.06868926489554397;-0.011428520460021034	0.00612626	0.0261267	0	0	271	0.0573788	0.0684223	0.533248	0.836472	0.111111	0.0372627	0.715561	0.894452	0.103142	-0.0199072	0.529223	0.697612	0.0316703	-0.0323542	0.729051	0.891405	0.0940721	0.0190474	0.802986	0.959081	0.0766965	-0.0496487	0.433179	0.609613	0.0636285	0.0747562	0.641948	0.792327	0.164399	0.0368403	0.768969	0.921492	0.127	0.0594708	0.577284	0.778148	0.107833	-0.0841659	0.00443519	0.0140149	0.0297219
g__Neisseria	-0.0399514	0.0306314	-0.0996967462743645;0.02008091525869528	0.192046	0.331114	0.00910562	0.661497	86	0.0182088	0.161178	0.137265	0.881766	0.111111	-0.111261	0.273527	0.586129	0.103142	-0.0850661	0.00694612	0.0297691	0.0316703	-0.189387	0.0384805	0.421262	0.0940721	0.0349355	0.647085	0.87553	0.0766965	0.020111	0.751169	0.853602	0.0636285	0.236551	0.129765	0.367259	0.164399	0.0996243	0.424759	0.892162	0.127	0.227012	0.0285822	0.403083	0.107833	-0.202638	0	0	0.0297219
s__Bacteroides_sp_CAG_661	-0.0397862	0.0252973	-0.0891630550223205;0.009785732586154554	0.115663	0.219709	0.00463332	0.413255	53	0.0112217	-0.110334	0.312944	0.699352	0.111111	-0.0214204	0.834166	0.935975	0.103142	0.00914203	0.772663	0.853491	0.0316703	-0.0945342	0.309284	0.566563	0.0940721	-0.0150247	0.844	0.959081	0.0766965	-0.212359	0.000583461	0.00507611	0.0636285	-0.341479	0.0230369	0.079398	0.164399	0.120755	0.331997	0.870293	0.127	0.153761	0.144832	0.286373	0.107833	-0.037963	0.20083	0.310893	0.0297219
s__Blautia_hydrogenotrophica	-0.0397381	0.0151385	-0.06932137021762638;-0.010085092707058868	0.00863538	0.034149	0.000103296	0.0258688	579	0.122592	-0.110334	0.312944	0.699352	0.111111	-0.00939416	0.926858	0.97541	0.103142	-0.0234095	0.459327	0.645814	0.0316703	-0.0354589	0.704188	0.882772	0.0940721	0.102382	0.17736	0.907667	0.0766965	0.0121061	0.848641	0.932219	0.0636285	-0.194554	0.217688	0.45746	0.164399	-0.142459	0.250859	0.870293	0.127	0.153761	0.144832	0.286373	0.107833	-0.0104265	0.725545	0.80402	0.0297219
s__Lactobacillus_acidophilus	-0.0395464	0.0259852	-0.09026311553137839;0.01137493609033622	0.127926	0.234754	0.0051308	0.411674	282	0.0597078	-0.182078	0.0918077	0.699352	0.111111	-0.054892	0.591062	0.821443	0.103142	0.0274255	0.385942	0.578913	0.0316703	0.0250953	0.788231	0.911253	0.0940721	0.0472926	0.535181	0.959081	0.0766965	-0.0985694	0.118136	0.270469	0.0636285	-0.0450581	0.779707	0.871909	0.164399	-0.292557	0.0141061	0.814126	0.127	-0.0118314	0.91188	0.960455	0.107833	-0.0739006	0.0125601	0.0331129	0.0297219
s__Bacteroides_stercoris	-0.0392658	0.0156879	-0.06992250088864384;-0.008535005526539165	0.0122791	0.0464472	0.000225962	0.0885026	2324	0.49206	-0.0907676	0.407541	0.738668	0.111111	-0.0527865	0.60542	0.822721	0.103142	-0.108399	0.000562634	0.0055624	0.0316703	-0.0399803	0.668528	0.860383	0.0940721	-0.074567	0.327266	0.959081	0.0766965	0.0544243	0.390119	0.563793	0.0636285	0.088226	0.582708	0.764269	0.164399	-0.0835266	0.504079	0.870293	0.127	-0.143064	0.175719	0.336731	0.107833	-0.0392654	0.185784	0.291754	0.0297219
s__Streptococcus_lutetiensis	-0.0390399	0.0146338	-0.06764064232450834;-0.010375127969199162	0.00760868	0.0306461	0	0	116	0.0245607	-0.0384579	0.726671	0.923796	0.111111	-0.13191	0.192912	0.45073	0.103142	-0.0661278	0.0361782	0.120341	0.0316703	0.157276	0.0877621	0.566563	0.0940721	0.000937073	0.990209	0.99467	0.0766965	-0.0421942	0.505525	0.670499	0.0636285	-0.0764702	0.634283	0.790582	0.164399	0.0588943	0.638269	0.870293	0.127	-0.0294121	0.783143	0.905707	0.107833	-0.0747481	0.011576	0.0308929	0.0297219
s__Eubacterium_hallii	-0.0390264	0.0241213	-0.08611938796870139;0.008240548990803441	0.10557	0.207796	0.00383947	0.346727	4399	0.9314	0.0281207	0.798339	0.948356	0.111111	-0.0892648	0.380893	0.677238	0.103142	-0.0859856	0.0063556	0.0367386	0.0316703	-0.296122	0.000826897	0.1199	0.0940721	-0.0652256	0.391853	0.959081	0.0766965	0.0549963	0.38514	0.56032	0.0636285	0.0601855	0.708451	0.828431	0.164399	0.0607667	0.627585	0.870293	0.127	-0.0932595	0.38069	0.577764	0.107833	-0.0823677	0.00536689	0.0161007	0.0297219
s__Bacteroides_sp_OM08_11	-0.0390148	0.0152056	-0.0687314086278478;-0.009229100865105653	0.0102605	0.0398511	0.000117705	0.0223913	94	0.0199026	-0.110334	0.312944	0.699352	0.111111	-0.13191	0.192912	0.45073	0.103142	-0.017489	0.580446	0.735946	0.0316703	-0.0945342	0.309284	0.566563	0.0940721	-0.092413	0.223907	0.908941	0.0766965	-0.12002	0.0563951	0.161394	0.0636285	-0.341479	0.0230369	0.079398	0.164399	0.0265285	0.832552	0.948329	0.127	0.153761	0.144832	0.286373	0.107833	-0.00243581	0.934641	0.946429	0.0297219
s__Lactobacillus_sakei	-0.0388765	0.0213234	-0.08052165095356566;0.0029042051240229408	0.0681789	0.149787	0.00224281	0.236189	232	0.0491213	-0.110334	0.312944	0.699352	0.111111	-0.13191	0.192912	0.45073	0.103142	-0.0634483	0.0444709	0.134339	0.0316703	-0.0844575	0.364196	0.626187	0.0940721	-0.0150247	0.844	0.959081	0.0766965	-0.0675653	0.285564	0.458377	0.0636285	-0.341479	0.0230369	0.079398	0.164399	0.0268536	0.830529	0.948329	0.127	0.153761	0.144832	0.286373	0.107833	-0.00780437	0.792734	0.841071	0.0297219
g__Staphylococcus	-0.0385327	0.0146338	-0.06713490809331546;-0.009867138707673709	0.00843248	0.030116	0	0	55	0.0116451	0.12802	0.240519	0.881766	0.111111	-0.111261	0.273527	0.586129	0.103142	-0.0600164	0.0573737	0.130395	0.0316703	-0.0670726	0.471821	0.781391	0.0940721	-0.00558021	0.941745	0.975228	0.0766965	-0.0949418	0.132449	0.310164	0.0636285	-0.316222	0.0373566	0.169803	0.164399	0.0996243	0.424759	0.892162	0.127	0.138332	0.190792	0.403083	0.107833	-0.0509676	0.0856955	0.162713	0.0297219
g__Olsenella	0.0381049	0.0232026	-0.007361808299874468;0.08341443879582885	0.100431	0.193136	0.00326962	0.411985	1570	0.332416	0.0914539	0.40397	0.881766	0.111111	-0.0783901	0.442077	0.75354	0.103142	-0.0128622	0.684395	0.760439	0.0316703	-0.0834853	0.36979	0.781391	0.0940721	-0.00135644	0.985828	0.990625	0.0766965	0.0745537	0.238381	0.412958	0.0636285	-0.0194813	0.903833	0.960267	0.164399	0.0456641	0.71569	0.992594	0.127	0.377124	0.000112003	0.0168005	0.107833	0.0821063	0.00551608	0.0172377	0.0297219
s__Holdemanella_biformis	0.0379848	0.0194811	-0.00018472116192552135;0.07604383806781076	0.0511143	0.117709	0.0014156	0.195273	1946	0.412026	0.108873	0.319482	0.699352	0.111111	0.0668528	0.512517	0.768776	0.103142	0.0438359	0.165525	0.330579	0.0316703	0.019652	0.83342	0.927207	0.0940721	-0.0975964	0.198736	0.908941	0.0766965	0.0843338	0.181901	0.34403	0.0636285	-0.0577348	0.719855	0.837264	0.164399	0.178164	0.148242	0.870293	0.127	-0.102164	0.336405	0.530203	0.107833	0.024457	0.410114	0.532058	0.0297219
s__Alistipes_inops	0.0379729	0.037372	-0.03527739160372596;0.11081742430866508	0.309584	0.458058	0.016637	0.670468	1452	0.307432	-0.131538	0.227588	0.699352	0.111111	-0.0525399	0.607111	0.822721	0.103142	0.117204	0.000188788	0.00234636	0.0316703	-0.0646693	0.487927	0.734423	0.0940721	0.166039	0.0271087	0.816916	0.0766965	-0.0616648	0.329951	0.51444	0.0636285	0.229088	0.14315	0.338424	0.164399	0.229162	0.0596915	0.870293	0.127	0.044634	0.675993	0.848623	0.107833	0.0761244	0.0101225	0.0275205	0.0297219
s__Bacteroides_sp_CAG_443	-0.0379587	0.0251574	-0.08707480776549888;0.011341519531083536	0.131234	0.236875	0.00453514	0.390026	191	0.0404404	-0.0919087	0.401614	0.736912	0.111111	-0.13191	0.192912	0.45073	0.103142	-0.0102235	0.746641	0.83598	0.0316703	0.0884007	0.342041	0.599952	0.0940721	-0.137377	0.0689126	0.88537	0.0766965	-0.0360903	0.569122	0.715515	0.0636285	-0.341479	0.0230369	0.079398	0.164399	0.0154088	0.902286	0.968801	0.127	0.153761	0.144832	0.286373	0.107833	0.0214184	0.470728	0.573576	0.0297219
g__Solobacterium	-0.0375745	0.0151628	-0.06721201189806078;-0.007870666108667462	0.0131733	0.0403265	0.000108497	0.0467672	124	0.0262545	0.144641	0.18365	0.881766	0.111111	-0.111261	0.273527	0.586129	0.103142	-0.0356905	0.259057	0.370902	0.0316703	-0.0715629	0.442508	0.781391	0.0940721	-0.0839047	0.269913	0.736828	0.0766965	0.0771004	0.222619	0.412958	0.0636285	0.0921066	0.566086	0.816988	0.164399	0.102938	0.409338	0.892162	0.127	-0.0120526	0.910239	0.998567	0.107833	-0.104939	0.000376636	0.00176548	0.0297219
s__Clostridium_sp_CAG_632	-0.0371034	0.0237121	-0.08341064529677956;0.009363687735234725	0.117543	0.221347	0.00358014	0.383013	162	0.0343002	0.0655656	0.550566	0.841524	0.111111	-0.180863	0.071622	0.45073	0.103142	-0.0492344	0.119243	0.267374	0.0316703	-0.0945342	0.309284	0.566563	0.0940721	-0.0150247	0.844	0.959081	0.0766965	-0.212359	0.000583461	0.00507611	0.0636285	-0.341479	0.0230369	0.079398	0.164399	-0.027912	0.823951	0.948198	0.127	-0.0291615	0.784946	0.905707	0.107833	-0.0401351	0.17621	0.283894	0.0297219
s__Bacteroides_xylanisolvens	-0.0369813	0.0175536	-0.0712857750030902;-0.002589514263716719	0.0350738	0.0930342	0.000730929	0.149718	3068	0.649587	-0.246785	0.0201125	0.699352	0.111111	-0.145094	0.151222	0.45073	0.103142	-0.0277498	0.380345	0.572492	0.0316703	-0.00249591	0.978695	0.985491	0.0940721	-0.0422884	0.579335	0.959081	0.0766965	-0.0209564	0.741073	0.859644	0.0636285	0.104057	0.516252	0.711907	0.164399	-0.0680117	0.586951	0.870293	0.127	-0.0358561	0.737167	0.883382	0.107833	0.0262131	0.3773	0.49735	0.0297219
g__Holdemanella	0.0367603	0.0195465	-0.0015391562713145835;0.07495209091933129	0.0599357	0.130295	0.00144199	0.197763	1946	0.412026	0.109713	0.315715	0.881766	0.111111	0.065884	0.518678	0.781052	0.103142	0.0407553	0.197372	0.308393	0.0316703	0.0188277	0.840314	0.94065	0.0940721	-0.101	0.183352	0.617313	0.0766965	0.0834841	0.18638	0.363077	0.0636285	-0.0679123	0.672895	0.893224	0.164399	0.181959	0.139469	0.892162	0.127	-0.0990292	0.351616	0.591768	0.107833	0.0235098	0.428495	0.514193	0.0297219
s__Corynebacterium_durum	-0.0363246	0.0228108	-0.08088051195679041;0.008376175032321133	0.111193	0.214022	0.00304012	0.419944	109	0.0230786	-0.110334	0.312944	0.699352	0.111111	-0.13191	0.192912	0.45073	0.103142	-0.102693	0.00109416	0.00998894	0.0316703	-0.0945342	0.309284	0.566563	0.0940721	-0.0349902	0.646569	0.959081	0.0766965	-0.0129634	0.838064	0.925723	0.0636285	0.178134	0.260746	0.508631	0.164399	0.0588943	0.638269	0.870293	0.127	0.153761	0.144832	0.286373	0.107833	0.0174753	0.556228	0.653944	0.0297219
s__Prevotella_buccalis	-0.0362872	0.0276142	-0.09019500028875194;0.017832665890377956	0.188739	0.313365	0.0064044	0.449377	219	0.0463688	0.0887416	0.418186	0.748604	0.111111	0.164865	0.101685	0.45073	0.103142	-0.0635138	0.0442508	0.134339	0.0316703	-0.0965239	0.299105	0.566563	0.0940721	0.01587	0.835343	0.959081	0.0766965	-0.222821	0.000295925	0.00507611	0.0636285	-0.341479	0.0230369	0.079398	0.164399	0.0588943	0.638269	0.870293	0.127	-0.0334051	0.754557	0.89681	0.107833	-0.0701605	0.0178395	0.0443438	0.0297219
s__Coprobacter_fastidiosus	-0.0359227	0.018109	-0.07131446978928775;-0.0004406746783568444	0.0472189	0.112242	0.000910193	0.29422	1839	0.389371	-0.0332935	0.762232	0.942278	0.111111	0.149889	0.137835	0.45073	0.103142	0.0653101	0.038557	0.126107	0.0316703	-0.137158	0.137886	0.566563	0.0940721	-0.11068	0.144353	0.887702	0.0766965	-0.059566	0.346749	0.525097	0.0636285	-0.109797	0.49308	0.701844	0.164399	-0.0630626	0.614584	0.870293	0.127	-0.0186887	0.861213	0.927297	0.107833	-0.00252252	0.932319	0.946429	0.0297219
s__Prevotella_sp_AM42_24	-0.0356836	0.0146338	-0.06429424166795619;-0.007014355168777512	0.0147158	0.0547125	0	0	478	0.101207	0.126134	0.247651	0.699352	0.111111	-0.0250894	0.806266	0.930307	0.103142	-0.0395364	0.211135	0.386337	0.0316703	0.0620437	0.505845	0.748443	0.0940721	-0.0840191	0.269255	0.916328	0.0766965	-0.071632	0.257401	0.437381	0.0636285	-0.145177	0.362326	0.6062	0.164399	-0.0615581	0.623091	0.870293	0.127	-0.04447	0.67712	0.848623	0.107833	-0.0731987	0.0134304	0.0345693	0.0297219
s__Brachyspira_sp_CAG_700	-0.0354518	0.0153103	-0.06538373820543483;-0.005456175133189854	0.0205392	0.0668006	0.000140479	0.0288615	121	0.0256193	-0.110334	0.312944	0.699352	0.111111	-0.13191	0.192912	0.45073	0.103142	-0.0725465	0.0214788	0.084939	0.0316703	-0.136061	0.141132	0.566563	0.0940721	0.0763517	0.315745	0.953814	0.0766965	-0.12669	0.0438033	0.136276	0.0636285	-0.139177	0.382967	0.626068	0.164399	0.0588943	0.638269	0.870293	0.127	0.153761	0.144832	0.286373	0.107833	-0.0226765	0.445052	0.558127	0.0297219
s__Flavonifractor_sp_An10	-0.035433	0.0230489	-0.08045739215661894;0.00973574677302635	0.12413	0.232744	0.00317861	0.382881	161	0.0340885	-0.163783	0.130832	0.699352	0.111111	-0.0601504	0.555879	0.795419	0.103142	0.0481012	0.128008	0.279817	0.0316703	-0.0945342	0.309284	0.566563	0.0940721	-0.0150247	0.844	0.959081	0.0766965	-0.0993466	0.115232	0.265216	0.0636285	-0.341479	0.0230369	0.079398	0.164399	-0.0554854	0.657902	0.870293	0.127	0.153761	0.144832	0.286373	0.107833	-0.0228814	0.440948	0.557594	0.0297219
s__Olsenella_profusa	-0.0354318	0.0280135	-0.09012220178050702;0.01947163011821235	0.205867	0.335401	0.00673663	0.697591	253	0.0535676	0.109949	0.314657	0.699352	0.111111	-0.13191	0.192912	0.45073	0.103142	-0.156292	5.42e-07	1.4744e-05	0.0316703	-0.0945342	0.309284	0.566563	0.0940721	-0.0150247	0.844	0.959081	0.0766965	-0.12347	0.0495533	0.14866	0.0636285	-0.341479	0.0230369	0.079398	0.164399	-0.0390847	0.755308	0.914447	0.127	0.153761	0.144832	0.286373	0.107833	0.0941028	0.0014491	0.00578308	0.0297219
s__Blautia_coccoides	-0.0353351	0.020645	-0.07567474068034774;0.005120016559565091	0.0868912	0.178291	0.00191777	0.26609	165	0.0349354	-0.110334	0.312944	0.699352	0.111111	-0.010923	0.914995	0.968206	0.103142	-0.0231117	0.465064	0.646212	0.0316703	0.100749	0.278217	0.566563	0.0940721	0.12884	0.0884453	0.887702	0.0766965	-0.0535908	0.397444	0.56952	0.0636285	0.186399	0.238448	0.480207	0.164399	0.0588943	0.638269	0.870293	0.127	0.153761	0.144832	0.286373	0.107833	-0.0702721	0.0176575	0.0441437	0.0297219
g__Megasphaera	0.0352768	0.0310868	-0.025652617778755545;0.0959451879125898	0.256421	0.397652	0.00955066	0.602658	597	0.126403	0.0720683	0.511535	0.881766	0.111111	0.0404559	0.692341	0.87185	0.103142	-0.0929343	0.00316201	0.0163552	0.0316703	0.182851	0.0460066	0.431312	0.0940721	-0.0463233	0.543602	0.87553	0.0766965	0.074689	0.237525	0.412958	0.0636285	0.263707	0.0885668	0.288805	0.164399	0.0996243	0.424759	0.892162	0.127	0.146062	0.166622	0.403083	0.107833	-0.048451	0.102373	0.187267	0.0297219
s__Solobacterium_moorei	-0.0350709	0.0158174	-0.06599399317523538;-0.004080463444606269	0.0265581	0.0782815	0.000256509	0.091851	124	0.0262545	0.141096	0.19489	0.699352	0.111111	-0.13191	0.192912	0.45073	0.103142	-0.0213809	0.49917	0.673365	0.0316703	-0.0723536	0.437453	0.694497	0.0940721	-0.0775467	0.308179	0.950066	0.0766965	0.0791309	0.21059	0.380111	0.0636285	0.108827	0.49696	0.701844	0.164399	0.0795884	0.524547	0.870293	0.127	-0.0348977	0.743952	0.888603	0.107833	-0.100771	0.000642551	0.00288154	0.0297219
s__Klebsiella_quasipneumoniae	0.034993	0.0169172	0.0018464079603137836;0.06806268455673813	0.0385335	0.0957834	0.000542392	0.130537	427	0.0904086	0.107356	0.326364	0.699352	0.111111	-0.00834746	0.934989	0.980049	0.103142	0.0540352	0.0871975	0.208412	0.0316703	-0.0360448	0.699529	0.87993	0.0940721	0.081627	0.283236	0.916328	0.0766965	0.148678	0.017577	0.0721321	0.0636285	0.0821027	0.60935	0.776557	0.164399	0.146654	0.236844	0.870293	0.127	-0.0931622	0.381191	0.577764	0.107833	-0.0185957	0.531186	0.631327	0.0297219
s__Bacteroides_sp_CAG_598	-0.0349456	0.0261054	-0.08592562133039294;0.016216930679118852	0.180611	0.302176	0.00522021	0.500461	74	0.015668	-0.0138832	0.899656	0.95985	0.111111	-0.13191	0.192912	0.45073	0.103142	0.0106524	0.736397	0.830049	0.0316703	-0.0945342	0.309284	0.566563	0.0940721	-0.0607449	0.425347	0.959081	0.0766965	-0.203694	0.000996498	0.0078814	0.0636285	-0.341479	0.0230369	0.079398	0.164399	-0.0348912	0.780889	0.925576	0.127	0.153761	0.144832	0.286373	0.107833	0.0245021	0.40925	0.532058	0.0297219
g__Kluyvera	-0.0349068	0.018937	-0.07191759345544776;0.0022000834890650582	0.0652072	0.13973	0.00120425	0.386544	83	0.0175736	0.036827	0.737844	0.95657	0.111111	-0.111261	0.273527	0.586129	0.103142	-0.0782911	0.0130352	0.0434507	0.0316703	-0.0670726	0.471821	0.781391	0.0940721	0.00601675	0.937197	0.975228	0.0766965	0.0387159	0.541309	0.709391	0.0636285	0.052074	0.746411	0.908082	0.164399	0.0996243	0.424759	0.892162	0.127	0.138332	0.190792	0.403083	0.107833	-0.133653	5.431e-06	4.7918e-05	0.0297219
g__Lactococcus	0.0348137	0.0146338	0.0061433602976907085;0.06342676131141883	0.0173229	0.0485344	0	0	1079	0.228456	0.0808064	0.46136	0.881766	0.111111	-0.0584281	0.567293	0.787129	0.103142	0.0161842	0.609013	0.704453	0.0316703	0.0057413	0.951016	0.985176	0.0940721	0.0231926	0.761273	0.958773	0.0766965	0.00860007	0.892158	0.938634	0.0636285	-0.363697	0.0144256	0.169803	0.164399	-0.0709812	0.570638	0.972794	0.127	0.138332	0.190792	0.403083	0.107833	0.0410001	0.167057	0.26658	0.0297219
s__Bacteroides_intestinalis	0.0347742	0.0217285	-0.007806085998696062;0.07722864988968865	0.109423	0.212495	0.00244834	0.36788	1149	0.243278	-0.0665075	0.544827	0.841524	0.111111	0.0443293	0.664545	0.870714	0.103142	0.0516268	0.102281	0.239205	0.0316703	0.207021	0.0230828	0.334701	0.0940721	-0.052735	0.489127	0.959081	0.0766965	0.0954332	0.130436	0.290972	0.0636285	-0.0752405	0.639779	0.792327	0.164399	0.0107601	0.931682	0.968801	0.127	-0.0681374	0.522833	0.730037	0.107833	0.0925601	0.00173649	0.00656949	0.0297219
s__Clostridium_sp_CAG_253	0.0346808	0.0166815	0.0019958919550263268;0.06729174061232888	0.0375589	0.0955447	0.000476996	0.106789	827	0.175101	0.105563	0.334619	0.710046	0.111111	0.0230165	0.822001	0.931174	0.103142	0.063821	0.0432298	0.132429	0.0316703	-0.149281	0.105624	0.566563	0.0940721	-0.0301124	0.693183	0.959081	0.0766965	-0.000758093	0.990465	0.99504	0.0636285	-0.174732	0.270295	0.524903	0.164399	0.201625	0.0999925	0.870293	0.127	0.0258001	0.809246	0.911366	0.107833	0.0441891	0.136374	0.236345	0.0297219
s__Desulfovibrio_fairfieldensis	-0.0346617	0.0252225	-0.08392437333088269;0.014770009563839967	0.169288	0.291069	0.00458073	0.541624	68	0.0143976	-0.110334	0.312944	0.699352	0.111111	0.0729932	0.474342	0.739786	0.103142	0.00471441	0.881575	0.917429	0.0316703	-0.1379	0.135721	0.566563	0.0940721	0.0770794	0.311124	0.950066	0.0766965	-0.108896	0.0838921	0.212169	0.0636285	-0.172363	0.277074	0.530668	0.164399	0.21478	0.0787441	0.870293	0.127	0.153761	0.144832	0.286373	0.107833	-0.146005	6.42e-07	6.986e-06	0.0297219
g__Dielma	-0.0343127	0.0215374	-0.07639677035809356;0.007893492641033185	0.111038	0.210831	0.0023503	0.329501	591	0.125132	-0.175991	0.10364	0.824812	0.111111	-0.0248198	0.808308	0.904823	0.103142	0.0438317	0.165566	0.275944	0.0316703	0.104144	0.262148	0.781391	0.0940721	-0.0464291	0.54268	0.87553	0.0766965	-0.00838564	0.894831	0.938634	0.0636285	0.137308	0.389531	0.679415	0.164399	-0.0457203	0.715355	0.992594	0.127	-0.0615004	0.564305	0.82986	0.107833	-0.0474114	0.109972	0.196379	0.0297219
g__Methanomassiliicoccus	-0.0341684	0.0276907	-0.0882393533711213;0.020103333092830782	0.217168	0.35797	0.00646746	0.516042	51	0.0107982	-0.0779216	0.477627	0.881766	0.111111	0.224231	0.023977	0.359655	0.103142	0.0380696	0.228598	0.344893	0.0316703	-0.130891	0.157209	0.736919	0.0940721	-0.0342323	0.653729	0.87553	0.0766965	-0.154938	0.0132418	0.0709383	0.0636285	-0.316222	0.0373566	0.169803	0.164399	0.0996243	0.424759	0.892162	0.127	0.138332	0.190792	0.403083	0.107833	-0.0599604	0.0430774	0.0950237	0.0297219
s__Bifidobacterium_longum	-0.03414	0.0328894	-0.09832114778489025;0.030323915771036544	0.299245	0.451985	0.0114052	0.596098	3829	0.810714	-0.185539	0.0855599	0.699352	0.111111	-0.32739	0.000627419	0.136464	0.103142	-0.0171265	0.588319	0.741793	0.0316703	-0.0959412	0.302063	0.566563	0.0940721	0.152144	0.0434196	0.82977	0.0766965	0.0382358	0.546345	0.698381	0.0636285	0.202419	0.198832	0.430307	0.164399	-0.0885833	0.478396	0.870293	0.127	0.198606	0.0572798	0.286373	0.107833	-0.0870713	0.00323462	0.0109074	0.0297219
s__Bacteroides_fragilis	-0.0341306	0.0146338	-0.06274563168228152;-0.005459532046564645	0.0196453	0.0652947	0	0	1893	0.401016	-0.122853	0.260389	0.699352	0.111111	-0.123855	0.222076	0.498598	0.103142	0.0048549	0.878073	0.917429	0.0316703	-0.0344446	0.712279	0.885386	0.0940721	-0.0366074	0.631399	0.959081	0.0766965	-0.00289303	0.963625	0.981679	0.0636285	0.0814271	0.61232	0.776557	0.164399	0.0114367	0.927397	0.968801	0.127	-0.0436642	0.682661	0.848811	0.107833	-0.0490967	0.0978659	0.180389	0.0297219
s__Roseburia_sp_CAG_471	0.0339711	0.0190515	-0.0033613759773965077;0.07120898887120608	0.0744912	0.158067	0.00124752	0.148181	2705	0.572729	0.024829	0.821538	0.948356	0.111111	-0.0369082	0.718156	0.895122	0.103142	0.0469093	0.137758	0.290896	0.0316703	0.0269145	0.773273	0.911253	0.0940721	-0.0263519	0.729924	0.959081	0.0766965	0.147218	0.0187492	0.0762235	0.0636285	0.252523	0.104159	0.279004	0.164399	0.0959039	0.44245	0.870293	0.127	0.153761	0.144832	0.286373	0.107833	0.0226044	0.446502	0.558127	0.0297219
s__Alistipes_sp_An31A	-0.0338939	0.0204137	-0.07378886006277757;0.006109465497528901	0.0967627	0.1922	0.00181245	0.310658	165	0.0349354	-0.110334	0.312944	0.699352	0.111111	-0.13191	0.192912	0.45073	0.103142	-0.0106461	0.736549	0.830049	0.0316703	-0.0945342	0.309284	0.566563	0.0940721	-0.0150247	0.844	0.959081	0.0766965	-0.0477033	0.451467	0.627438	0.0636285	-0.341479	0.0230369	0.079398	0.164399	0.0588943	0.638269	0.870293	0.127	0.153761	0.144832	0.286373	0.107833	0.0580351	0.0502603	0.101689	0.0297219
s__Bacteroides_caccae	-0.0338886	0.0191167	-0.07125398412920167;0.0035717800060978246	0.0761986	0.160128	0.00127244	0.195167	3191	0.67563	-0.0154305	0.888538	0.95985	0.111111	-0.146697	0.146646	0.45073	0.103142	-0.0150648	0.634007	0.769544	0.0316703	0.143119	0.121208	0.566563	0.0940721	-0.15557	0.0387881	0.82977	0.0766965	0.0461014	0.466844	0.640622	0.0636285	0.0322842	0.841249	0.911192	0.164399	0.0873171	0.484763	0.870293	0.127	0.143846	0.173313	0.333589	0.107833	-0.067552	0.0225854	0.0531062	0.0297219
s__Dielma_fastidiosa	-0.0338788	0.0222246	-0.07730462782264869;0.009675308551109775	0.12733	0.234754	0.00271191	0.354966	591	0.125132	-0.176053	0.103513	0.699352	0.111111	-0.0233428	0.81952	0.931174	0.103142	0.0471733	0.135551	0.289043	0.0316703	0.105103	0.257726	0.566563	0.0940721	-0.0425852	0.57667	0.959081	0.0766965	-0.00698463	0.912325	0.962303	0.0636285	0.14812	0.35244	0.603588	0.164399	-0.0609077	0.626783	0.870293	0.127	-0.0741149	0.486816	0.694311	0.107833	-0.0442241	0.136063	0.236345	0.0297219
s__Ruminococcus_obeum_CAG_39	-0.0336625	0.0221422	-0.07692881570889389;0.009730317022572073	0.128357	0.234754	0.00266725	0.3168	376	0.0796104	-0.0968547	0.376504	0.731759	0.111111	-0.187071	0.0620545	0.45073	0.103142	0.0300966	0.341339	0.532195	0.0316703	-0.0672461	0.47067	0.715879	0.0940721	-0.0187872	0.805623	0.959081	0.0766965	-0.156947	0.0120641	0.0541017	0.0636285	-0.341479	0.0230369	0.079398	0.164399	0.176469	0.152286	0.870293	0.127	-0.125557	0.235985	0.424216	0.107833	-0.0129355	0.663166	0.74735	0.0297219
s__Actinomyces_sp_ICM47	-0.0332931	0.0146338	-0.061910415931812374;-0.004621080311251384	0.0228603	0.0720597	0	0	1045	0.221258	0.0340078	0.757283	0.941195	0.111111	-0.162095	0.107755	0.45073	0.103142	-0.0330936	0.29538	0.486706	0.0316703	-0.110327	0.234512	0.566563	0.0940721	-0.0754422	0.321583	0.959081	0.0766965	0.0658872	0.297761	0.472723	0.0636285	0.121688	0.446758	0.665547	0.164399	-0.0302575	0.809416	0.933942	0.127	-0.129168	0.222534	0.408448	0.107833	-0.00115244	0.96905	0.971283	0.0297219
g__Tyzzerella	-0.0331843	0.0146338	-0.061801871192426965;-0.004512120936988898	0.02331	0.0607992	0	0	355	0.0751641	-0.0242056	0.825949	0.956978	0.111111	-0.25103	0.0108515	0.356398	0.103142	-0.0561031	0.0757226	0.161217	0.0316703	0.0226691	0.808297	0.925397	0.0940721	0.0179727	0.813895	0.969641	0.0766965	0.00238854	0.969965	0.969965	0.0636285	-0.0334599	0.835542	0.944542	0.164399	0.114324	0.358812	0.892162	0.127	-0.0156539	0.883581	0.998567	0.107833	-0.0383467	0.196307	0.297435	0.0297219
s__Streptococcus_parasanguinis	0.0330277	0.0307092	-0.027162469723815707;0.09297926586678584	0.282127	0.432457	0.00918093	0.559394	2973	0.629685	-0.0810593	0.459948	0.787707	0.111111	0.0526137	0.606605	0.822721	0.103142	-0.0395157	0.211375	0.386337	0.0316703	0.239401	0.00802452	0.249333	0.0940721	0.0293634	0.700447	0.959081	0.0766965	0.23613	0.000118267	0.00507611	0.0636285	0.126063	0.430304	0.659952	0.164399	-0.0804875	0.519839	0.870293	0.127	-0.111955	0.291559	0.488576	0.107833	0.00282566	0.924209	0.945955	0.0297219
g__Anaerotruncus	-0.0329162	0.017138	-0.06642386978660188;0.0006656053161320438	0.0547108	0.122487	0.000605802	0.0911916	1258	0.266356	-0.0294622	0.788932	0.956978	0.111111	-0.201376	0.0438667	0.47	0.103142	-0.00152369	0.961599	0.974043	0.0316703	-0.0244443	0.793602	0.925397	0.0940721	0.13155	0.08182	0.575642	0.0766965	0.0050707	0.93629	0.955398	0.0636285	0.0970237	0.545328	0.816988	0.164399	-0.045995	0.713715	0.992594	0.127	-0.135504	0.200224	0.41142	0.107833	-0.0436161	0.141541	0.235902	0.0297219
s__Actinomyces_sp_oral_taxon_448	-0.0327102	0.0228147	-0.07729191147834832;0.012002045889058883	0.151573	0.268025	0.00304233	0.462034	248	0.052509	0.122818	0.260528	0.699352	0.111111	-0.13191	0.192912	0.45073	0.103142	-0.0361497	0.25297	0.434949	0.0316703	-0.0945342	0.309284	0.566563	0.0940721	-0.0150247	0.844	0.959081	0.0766965	-0.0264122	0.677029	0.815811	0.0636285	0.0901857	0.574287	0.761631	0.164399	-0.114744	0.357024	0.870293	0.127	0.153761	0.144832	0.286373	0.107833	0.0566871	0.0558641	0.111556	0.0297219
g__Propionibacterium	-0.0326653	0.0221649	-0.07598048413542248;0.010773012713001413	0.140476	0.256968	0.00267951	0.368544	131	0.0277366	-0.0347855	0.751905	0.95657	0.111111	-0.0349607	0.732461	0.88829	0.103142	-0.0156933	0.619919	0.704453	0.0316703	-0.0670726	0.471821	0.781391	0.0940721	-0.0342323	0.653729	0.87553	0.0766965	-0.154938	0.0132418	0.0709383	0.0636285	-0.316222	0.0373566	0.169803	0.164399	-0.14059	0.257277	0.892162	0.127	0.138332	0.190792	0.403083	0.107833	0.0560552	0.058664	0.118914	0.0297219
g__Gemella	0.0325123	0.0257466	-0.017948741063818684;0.08280820018548199	0.206608	0.344346	0.0049555	0.455864	815	0.17256	0.220729	0.039092	0.732975	0.111111	0.0775144	0.447228	0.753755	0.103142	-0.0585966	0.0635517	0.14228	0.0316703	-0.0111377	0.905134	0.964724	0.0940721	0.166531	0.0266426	0.49955	0.0766965	0.0875898	0.165467	0.344595	0.0636285	-0.0292209	0.856154	0.958382	0.164399	0.0915257	0.46377	0.912206	0.127	-0.139281	0.187699	0.403083	0.107833	-0.00483209	0.870765	0.894622	0.0297219
s__Lactococcus_lactis	0.0323991	0.0146338	0.0037261148479604627;0.06101881602763281	0.0267871	0.0782815	0	0	938	0.198603	0.0438238	0.690313	0.912052	0.111111	-0.0891646	0.381433	0.677238	0.103142	0.0237026	0.453722	0.643205	0.0316703	0.00805629	0.931305	0.956343	0.0940721	0.0599875	0.431167	0.959081	0.0766965	-0.0441965	0.485498	0.656193	0.0636285	-0.357938	0.0163539	0.079398	0.164399	-0.0766558	0.540046	0.870293	0.127	0.153761	0.144832	0.286373	0.107833	0.0393131	0.185249	0.291754	0.0297219
s__Butyricimonas_virosa	0.0321781	0.0260735	-0.018924228100199104;0.08311278623093626	0.2171	0.349772	0.00519645	0.44167	2616	0.553885	0.0960881	0.380334	0.731759	0.111111	0.167367	0.0964324	0.45073	0.103142	0.0389653	0.217816	0.393808	0.0316703	-0.061263	0.511237	0.751311	0.0940721	-0.103139	0.174136	0.907667	0.0766965	0.0672578	0.287773	0.460226	0.0636285	-0.117553	0.462604	0.677551	0.164399	0.0322098	0.797365	0.929517	0.127	0.0275154	0.796822	0.911366	0.107833	0.08912	0.00257458	0.00903179	0.0297219
s__Weissella_cibaria	-0.0321155	0.0162357	-0.06386423402778862;-0.0003017278881453822	0.047863	0.112543	0.000359527	0.0983866	126	0.026678	0.2414	0.0232198	0.699352	0.111111	-0.0233919	0.819147	0.931174	0.103142	-0.0638266	0.0432111	0.132429	0.0316703	0.0540783	0.562187	0.788876	0.0940721	-0.0397664	0.602205	0.959081	0.0766965	-0.0211389	0.738898	0.859414	0.0636285	0.118034	0.460744	0.677107	0.164399	0.0588943	0.638269	0.870293	0.127	-0.00238373	0.982213	0.986749	0.107833	-0.0769729	0.00930932	0.0257933	0.0297219
g__Denitrobacterium	-0.0317016	0.0303495	-0.09096350185045195;0.02778395115062001	0.296217	0.435613	0.00883499	0.751003	452	0.0957019	-0.0779216	0.477627	0.881766	0.111111	-0.111261	0.273527	0.586129	0.103142	-0.151861	1.147e-06	2.51e-05	0.0316703	-0.0670726	0.471821	0.781391	0.0940721	-0.0129569	0.865253	0.969665	0.0766965	-0.154938	0.0132418	0.0709383	0.0636285	-0.316222	0.0373566	0.169803	0.164399	0.0160343	0.898339	0.995601	0.127	0.138332	0.190792	0.403083	0.107833	0.123668	2.6542e-05	0.000199065	0.0297219
s__Clostridium_paraputrificum	0.0316803	0.0185942	-0.004757919388865523;0.06803459830601583	0.0883538	0.180441	0.00107854	0.250647	159	0.033665	0.0673977	0.539429	0.841045	0.111111	0.136041	0.179058	0.45073	0.103142	0.0755272	0.0166403	0.0716686	0.0316703	0.112536	0.225141	0.566563	0.0940721	-0.0527563	0.488952	0.959081	0.0766965	-0.0303033	0.632689	0.77966	0.0636285	0.107831	0.500959	0.702958	0.164399	0.244539	0.0435432	0.870293	0.127	0.153761	0.144832	0.286373	0.107833	0.0689543	0.0199134	0.0486648	0.0297219
s__Atopobium_deltae	-0.0316256	0.0239252	-0.07837731709367289;0.015264977706358972	0.186154	0.310257	0.00371407	0.315893	95	0.0201143	0.0305613	0.781246	0.946074	0.111111	0.157017	0.119593	0.45073	0.103142	-0.0592176	0.0607853	0.164234	0.0316703	0.0142556	0.878754	0.940853	0.0940721	-0.0849289	0.264062	0.916328	0.0766965	-0.212359	0.000583461	0.00507611	0.0636285	-0.341479	0.0230369	0.079398	0.164399	0.0975414	0.434615	0.870293	0.127	0.153761	0.144832	0.286373	0.107833	-0.03698	0.212759	0.32588	0.0297219
s__Actinomyces_graevenitzii	-0.0314517	0.0175757	-0.06581862366813483;0.0029898057062156228	0.0734689	0.156662	0.000737772	0.109925	318	0.0673301	-0.215054	0.044736	0.699352	0.111111	0.00488911	0.961896	0.989184	0.103142	-0.0410303	0.194359	0.367593	0.0316703	-0.0658394	0.48005	0.727602	0.0940721	-0.110857	0.143702	0.887702	0.0766965	0.10548	0.0942112	0.229548	0.0636285	-0.0137186	0.932204	0.96501	0.164399	-0.0239299	0.848757	0.956501	0.127	-0.114951	0.278646	0.471638	0.107833	-0.0614826	0.0380292	0.0818946	0.0297219
s__Olsenella_scatoligenes	0.031385	0.0243029	-0.01624629067983389;0.07887413666013134	0.196503	0.325014	0.00395732	0.426917	1558	0.329875	0.102353	0.349709	0.713141	0.111111	-0.0761568	0.45528	0.73898	0.103142	-0.00742197	0.81457	0.87925	0.0316703	-0.0832291	0.371272	0.63039	0.0940721	0.02514	0.7419	0.959081	0.0766965	0.0194629	0.758939	0.866506	0.0636285	-0.0420571	0.794066	0.878631	0.164399	0.035847	0.775038	0.92366	0.127	0.369781	0.000161328	0.0701776	0.107833	0.0854115	0.00387824	0.0126845	0.0297219
s__Tyzzerella_nexilis	-0.0311669	0.0146338	-0.05978984088035405;-0.002492651062819131	0.0331449	0.0906795	0	0	354	0.0749524	-0.026796	0.807655	0.948356	0.111111	-0.250289	0.0111067	0.45073	0.103142	-0.0484624	0.125162	0.276373	0.0316703	0.0231371	0.804416	0.911253	0.0940721	0.0211052	0.782201	0.959081	0.0766965	0.00891007	0.888295	0.956457	0.0636285	-0.0231861	0.885651	0.942958	0.164399	0.0840596	0.50134	0.870293	0.127	-0.0358769	0.73702	0.883382	0.107833	-0.0352493	0.234986	0.355738	0.0297219
g__Lactonifactor	-0.031132	0.0146338	-0.05975510584211965;-0.002457791693635106	0.0333419	0.080666	0	0	130	0.0275249	-0.0779216	0.477627	0.881766	0.111111	0.0488216	0.632859	0.832709	0.103142	-0.0241574	0.4451	0.574104	0.0316703	-0.0878182	0.345261	0.781391	0.0940721	0.0537319	0.480924	0.87553	0.0766965	-0.061518	0.331109	0.505672	0.0636285	0.14449	0.364656	0.679415	0.164399	0.0996243	0.424759	0.892162	0.127	0.138332	0.190792	0.403083	0.107833	-0.045117	0.128315	0.218719	0.0297219
s__Clostridium_bolteae	-0.0310728	0.0223779	-0.07481074017167665;0.012784485139284133	0.164904	0.286357	0.00279598	0.249802	1319	0.279272	-0.108657	0.320459	0.699352	0.111111	0.209052	0.0360648	0.45073	0.103142	-0.00787198	0.80355	0.875286	0.0316703	0.177022	0.0536951	0.496908	0.0940721	0.054852	0.471797	0.959081	0.0766965	-0.104081	0.0987181	0.23549	0.0636285	-0.289723	0.0590391	0.184763	0.164399	-0.150392	0.224803	0.870293	0.127	-0.104666	0.324558	0.517152	0.107833	-0.0555959	0.0607718	0.11908	0.0297219
s__Bacteroides_uniformis	-0.0309429	0.0202313	-0.07049444815233907;0.008705737830978262	0.126082	0.234383	0.00173135	0.402077	4378	0.926953	-0.175316	0.105021	0.699352	0.111111	0.0655195	0.521006	0.773507	0.103142	0.00940755	0.766249	0.850302	0.0316703	0.0987551	0.287951	0.566563	0.0940721	0.0424546	0.577842	0.959081	0.0766965	-0.0849564	0.178669	0.339394	0.0636285	-0.0847327	0.597847	0.776557	0.164399	-0.0912534	0.465113	0.870293	0.127	0.141069	0.181964	0.345653	0.107833	-0.0034018	0.908817	0.934599	0.0297219
s__Gemella_haemolysans	-0.0309399	0.0229244	-0.0757439837585004;0.01398896443037554	0.177066	0.298541	0.00310578	0.376406	182	0.0385348	0.0578133	0.598857	0.868342	0.111111	-0.13191	0.192912	0.45073	0.103142	-0.00301179	0.92418	0.945925	0.0316703	-0.0478324	0.608325	0.821806	0.0940721	0.020444	0.788864	0.959081	0.0766965	0.0759801	0.22946	0.400863	0.0636285	-0.0414333	0.797059	0.878631	0.164399	-0.00870868	0.944685	0.968801	0.127	-0.123831	0.242605	0.428997	0.107833	-0.0938451	0.00149383	0.0059074	0.0297219
s__Romboutsia_ilealis	-0.0308599	0.0194563	-0.06889956707416543;0.0072693977464168115	0.112645	0.214916	0.00140565	0.21156	1860	0.393817	0.0614454	0.576003	0.84994	0.111111	-0.160374	0.111662	0.45073	0.103142	-0.0813508	0.00986347	0.0504778	0.0316703	-0.00124775	0.989348	0.991628	0.0940721	-0.133395	0.0775409	0.887702	0.0766965	-0.0557723	0.378445	0.556161	0.0636285	-0.14585	0.36005	0.604718	0.164399	-0.0368689	0.768795	0.921492	0.127	-0.0218956	0.837693	0.919799	0.107833	-0.00210434	0.943519	0.950071	0.0297219
s__Lactonifactor_longoviformis	-0.0306452	0.0146338	-0.05926958943409896;-0.0019705519994478496	0.0362023	0.0931834	0	0	130	0.0275249	-0.110334	0.312944	0.699352	0.111111	0.0534995	0.600541	0.822721	0.103142	-0.0137163	0.664673	0.787828	0.0316703	-0.0991657	0.285929	0.566563	0.0940721	0.0629299	0.408814	0.959081	0.0766965	-0.0594197	0.347939	0.525097	0.0636285	0.16023	0.313428	0.568088	0.164399	0.0588943	0.638269	0.870293	0.127	0.153761	0.144832	0.286373	0.107833	-0.0415492	0.161434	0.271134	0.0297219
s__Lactobacillus_rhamnosus	-0.0306081	0.0159175	-0.06173989270154724;0.0005832416774552108	0.0544347	0.123974	0.00028053	0.0763807	149	0.0315477	-0.0288634	0.793127	0.948356	0.111111	-0.182567	0.0688875	0.45073	0.103142	0.0233054	0.461329	0.645814	0.0316703	-0.0537064	0.564888	0.788985	0.0940721	-0.0150247	0.844	0.959081	0.0766965	-0.0924584	0.142986	0.298983	0.0636285	-0.0631232	0.69486	0.825801	0.164399	0.2296	0.0591746	0.870293	0.127	0.0578113	0.587995	0.787009	0.107833	-0.0677595	0.0221713	0.0524157	0.0297219
s__Ruminococcus_torques	-0.0304746	0.0179823	-0.06563868106024458;0.004765031046622747	0.0900674	0.183081	0.000868054	0.0913025	4006	0.84819	0.0218412	0.842726	0.948356	0.111111	0.0829703	0.415672	0.7055	0.103142	-0.0129374	0.68265	0.800412	0.0316703	-0.109212	0.239342	0.566563	0.0940721	-0.0826173	0.277391	0.916328	0.0766965	0.00813845	0.897914	0.956899	0.0636285	0.0845746	0.598535	0.776557	0.164399	0.264203	0.0282033	0.870293	0.127	-0.170322	0.105184	0.286373	0.107833	-0.0473608	0.110354	0.199186	0.0297219
g__Pseudoflavonifractor	-0.0303788	0.0146338	-0.05900378224450991;-0.0017038128809338021	0.037855	0.0885302	0	0	603	0.127673	-0.250083	0.0183875	0.708085	0.111111	0.0606158	0.552813	0.784989	0.103142	-0.0200188	0.526915	0.647846	0.0316703	0.0240107	0.797185	0.925397	0.0940721	-0.00873918	0.908883	0.973803	0.0766965	-0.100015	0.11278	0.268523	0.0636285	-0.0205953	0.898361	0.960267	0.164399	0.0168189	0.893392	0.995601	0.127	0.138332	0.190792	0.403083	0.107833	-0.0479636	0.105882	0.191353	0.0297219
s__Prevotella_disiens	-0.0303083	0.0146338	-0.05893352693356887;-0.0016333126148583633	0.0383023	0.0957559	0	0	254	0.0537794	0.0627031	0.568182	0.849345	0.111111	0.0384477	0.706913	0.888759	0.103142	-0.040456	0.200689	0.374677	0.0316703	-0.0246872	0.791596	0.911253	0.0940721	0.0455003	0.550803	0.959081	0.0766965	-0.0284885	0.653219	0.796742	0.0636285	-0.0287758	0.858324	0.924186	0.164399	0.0800155	0.522308	0.870293	0.127	0.153761	0.144832	0.286373	0.107833	-0.0931385	0.00162311	0.00630404	0.0297219
s__Prevotella_sp_CAG_1031	-0.0301128	0.0202201	-0.06964578417316122;0.009514654772710638	0.136357	0.244096	0.00172643	0.209	79	0.0167267	-0.110334	0.312944	0.699352	0.111111	-0.0332901	0.744806	0.908302	0.103142	0.0194313	0.539119	0.706375	0.0316703	-0.0945342	0.309284	0.566563	0.0940721	-0.105832	0.163025	0.897668	0.0766965	-0.0593886	0.348193	0.525097	0.0636285	-0.341479	0.0230369	0.079398	0.164399	-0.0457643	0.715092	0.891962	0.127	0.202536	0.0523014	0.286373	0.107833	-0.0445421	0.133264	0.233749	0.0297219
g__Romboutsia	-0.0299313	0.0206165	-0.07023842053868763;0.010473428115520022	0.14649	0.264741	0.00190466	0.258713	1860	0.393817	0.0631222	0.565587	0.893032	0.111111	-0.163519	0.104601	0.586129	0.103142	-0.0852013	0.00685637	0.0297691	0.0316703	-0.0021743	0.981439	0.988026	0.0940721	-0.136669	0.070388	0.575642	0.0766965	-0.054783	0.386992	0.561619	0.0636285	-0.153846	0.333657	0.6499	0.164399	-0.0217866	0.862168	0.995601	0.127	0.000192083	0.998567	0.998567	0.107833	-0.00335528	0.910059	0.928631	0.0297219
s__Anaerotruncus_sp_CAG_528	-0.0298442	0.0270914	-0.08277534628767115;0.023254870144745674	0.270605	0.423429	0.00598117	0.429241	268	0.0567436	0.0713207	0.515951	0.828684	0.111111	-0.0753576	0.460056	0.739786	0.103142	0.0138809	0.660899	0.787828	0.0316703	-0.132514	0.152025	0.566563	0.0940721	-0.0800174	0.292911	0.931411	0.0766965	-0.212359	0.000583461	0.00507611	0.0636285	-0.341479	0.0230369	0.079398	0.164399	0.239972	0.0479224	0.870293	0.127	-0.095994	0.366738	0.561728	0.107833	-0.0235446	0.42781	0.54574	0.0297219
s__Clostridium_sp_CAG_964	-0.0295742	0.0168624	-0.06255436485102073;0.003470537636527199	0.0793957	0.166044	0.000526969	0.100533	90	0.0190557	-0.110334	0.312944	0.699352	0.111111	0.0946691	0.352455	0.64619	0.103142	-0.00810165	0.79794	0.875286	0.0316703	-0.0241939	0.795671	0.911253	0.0940721	-0.0150247	0.844	0.959081	0.0766965	-0.118987	0.0585873	0.166572	0.0636285	-0.341479	0.0230369	0.079398	0.164399	0.0588943	0.638269	0.870293	0.127	0.153761	0.144832	0.286373	0.107833	-0.00251864	0.932423	0.946429	0.0297219
g__Brachyspira	-0.0294726	0.0166311	-0.06200146092902627;0.003118851236066337	0.076314	0.15681	0.000463302	0.0942306	139	0.0294304	-0.0779216	0.477627	0.881766	0.111111	0.0668616	0.512461	0.781052	0.103142	-0.0789426	0.012293	0.0419079	0.0316703	-0.131831	0.154191	0.736919	0.0940721	0.0661588	0.38508	0.862044	0.0766965	-0.147582	0.0184512	0.0864901	0.0636285	-0.152522	0.337948	0.6499	0.164399	0.0996243	0.424759	0.892162	0.127	0.138332	0.190792	0.403083	0.107833	-0.0259779	0.381599	0.473056	0.0297219
s__Bacteroides_faecis	-0.0292411	0.0146338	-0.05786898762562047;-0.0005651313389489693	0.04565	0.109108	0	0	830	0.175736	-0.117351	0.282715	0.699352	0.111111	0.144663	0.15247	0.45073	0.103142	0.0118413	0.708251	0.819944	0.0316703	-0.0676498	0.467996	0.715879	0.0940721	-0.0918766	0.226634	0.908941	0.0766965	-0.0299779	0.636351	0.781957	0.0636285	-0.101379	0.527235	0.721218	0.164399	-0.0406645	0.745735	0.906131	0.127	-0.0170512	0.87327	0.930274	0.107833	-0.0393383	0.184966	0.291754	0.0297219
s__Prevotella_sp_CAG_279	0.0291825	0.0183558	-0.006790542607233131;0.06508013075085921	0.111813	0.214267	0.000994433	0.348146	843	0.1787	0.168582	0.119571	0.699352	0.111111	-0.0398276	0.696888	0.88789	0.103142	-0.0599409	0.0576892	0.160517	0.0316703	-0.0707282	0.447879	0.703349	0.0940721	-0.0610486	0.423027	0.959081	0.0766965	-0.0203328	0.748517	0.862111	0.0636285	-0.0450693	0.779654	0.871909	0.164399	-0.0459523	0.71397	0.891962	0.127	0.0187122	0.86104	0.927297	0.107833	0.101896	0.000557403	0.00255232	0.0297219
s__Parabacteroides_merdae	-0.0291044	0.0213933	-0.07093056381515958;0.012823844167743037	0.173632	0.295039	0.00227763	0.272829	3372	0.713953	-0.103294	0.345244	0.713141	0.111111	0.091682	0.36801	0.66425	0.103142	-0.0405485	0.19966	0.374362	0.0316703	-0.019687	0.833128	0.927207	0.0940721	-0.143489	0.0571907	0.85424	0.0766965	0.0994703	0.114774	0.265216	0.0636285	0.0115808	0.942751	0.967209	0.164399	-0.219784	0.0716457	0.870293	0.127	-0.213761	0.0399726	0.286373	0.107833	-0.00130387	0.964986	0.969443	0.0297219
s__Prevotella_timonensis	-0.0290368	0.0226223	-0.07326078367704375;0.015301223525316533	0.199252	0.327074	0.00293261	0.33453	175	0.0370527	0.122724	0.260899	0.699352	0.111111	0.143133	0.156962	0.45073	0.103142	-0.0389347	0.218179	0.393808	0.0316703	-0.0501205	0.591234	0.813882	0.0940721	0.0958328	0.207062	0.908941	0.0766965	-0.193544	0.00180992	0.012497	0.0636285	-0.264081	0.0880761	0.248786	0.164399	0.0796722	0.524108	0.870293	0.127	0.153761	0.144832	0.286373	0.107833	-0.0908389	0.0021182	0.00767849	0.0297219
s__Bacteroides_sp_CAG_462	-0.0288213	0.0152077	-0.058571453436211174;0.0009800199662795713	0.0580179	0.131447	0.000118145	0.0221323	49	0.0103748	-0.132975	0.222448	0.699352	0.111111	-0.153242	0.129013	0.45073	0.103142	-0.0057112	0.856782	0.90332	0.0316703	-0.0945342	0.309284	0.566563	0.0940721	-0.0150247	0.844	0.959081	0.0766965	-0.104415	0.0976272	0.234629	0.0636285	-0.341479	0.0230369	0.079398	0.164399	0.0588943	0.638269	0.870293	0.127	-0.10931	0.303272	0.495953	0.107833	-0.00342811	0.908115	0.934599	0.0297219
s__Eubacterium_rectale	-0.0287559	0.0267487	-0.08102571943125636;0.023671709303505352	0.28234	0.432457	0.00571114	0.463278	4272	0.90451	0.0168334	0.878477	0.95985	0.111111	-0.23587	0.0171926	0.45073	0.103142	-0.0580802	0.0659304	0.172983	0.0316703	-0.105535	0.255747	0.566563	0.0940721	0.0336002	0.659724	0.959081	0.0766965	0.164571	0.00838692	0.0432132	0.0636285	0.261188	0.0919175	0.256595	0.164399	0.0577814	0.644652	0.870293	0.127	-0.119534	0.259633	0.448176	0.107833	-0.0182612	0.538602	0.638398	0.0297219
s__Ruminococcus_sp_CAG_330	-0.028552	0.016373	-0.060579503550235156;0.0035342010537902464	0.0811306	0.16886	0.000394851	0.113559	407	0.086174	-0.0534455	0.626849	0.896971	0.111111	0.0309586	0.762139	0.908302	0.103142	-0.0973577	0.00197775	0.0159319	0.0316703	-0.136609	0.139503	0.566563	0.0940721	0.10652	0.160268	0.895446	0.0766965	-0.107601	0.0876917	0.219229	0.0636285	0.0459092	0.775647	0.871909	0.164399	0.0923913	0.459512	0.870293	0.127	-0.125263	0.237106	0.424449	0.107833	-0.015696	0.597137	0.689005	0.0297219
g__Weissella	-0.0284527	0.0146338	-0.05708259917839959;0.00022386350407050531	0.0518107	0.117752	0	0	229	0.0484861	0.151317	0.163741	0.881766	0.111111	-0.0268958	0.792614	0.893925	0.103142	-0.092523	0.00329978	0.0164989	0.0316703	0.046475	0.618564	0.861259	0.0940721	-0.0669603	0.379319	0.862044	0.0766965	-0.0120317	0.84956	0.923435	0.0636285	0.10973	0.493347	0.768889	0.164399	0.0216045	0.863309	0.995601	0.127	-0.0688274	0.518609	0.785771	0.107833	-0.0453117	0.126672	0.2184	0.0297219
g__Actinomyces	0.0283277	0.016784	-0.004564499956058056;0.06115867408346809	0.091398	0.180391	0.000505158	0.0726457	1830	0.387466	0.0976937	0.372339	0.881766	0.111111	-0.0676752	0.507317	0.781052	0.103142	-0.00283192	0.928695	0.960719	0.0316703	0.0987293	0.288079	0.781391	0.0940721	0.0260709	0.732695	0.954698	0.0766965	0.138184	0.0276053	0.106174	0.0636285	0.0213974	0.894423	0.960267	0.164399	-0.122913	0.323282	0.892162	0.127	-0.102978	0.332522	0.569593	0.107833	0.0490994	0.0978479	0.1812	0.0297219
s__Prevotella_sp_CAG_5226	-0.0282215	0.0219561	-0.07114938822399541;0.014810824924016908	0.19862	0.327074	0.00256766	0.211301	283	0.0599195	0.0106412	0.923007	0.960546	0.111111	-0.0269776	0.791997	0.922508	0.103142	-0.0145166	0.646403	0.776755	0.0316703	-0.214539	0.0183168	0.306454	0.0940721	0.00421893	0.95594	0.99467	0.0766965	-0.079531	0.208276	0.3775	0.0636285	-0.113583	0.478082	0.686356	0.164399	-0.18101	0.141628	0.870293	0.127	0.0502884	0.637621	0.820607	0.107833	-0.0593717	0.0451758	0.0940262	0.0297219
s__Prevotella_sp_CAG_617	-0.0280288	0.0223513	-0.07172852304990418;0.015778297952994444	0.209793	0.339256	0.00278129	0.253434	48	0.010163	-0.062304	0.570659	0.84994	0.111111	-0.13191	0.192912	0.45073	0.103142	-0.0204689	0.517662	0.690558	0.0316703	-0.0945342	0.309284	0.566563	0.0940721	-0.00465671	0.951373	0.99467	0.0766965	-0.0890378	0.158523	0.317385	0.0636285	-0.341479	0.0230369	0.079398	0.164399	0.0588943	0.638269	0.870293	0.127	0.153761	0.144832	0.286373	0.107833	-0.0290834	0.327261	0.44908	0.0297219
s__Bifidobacterium_pseudocatenulatum	-0.0279045	0.0268398	-0.08035666837792269;0.024701799801480726	0.298484	0.451985	0.00578233	0.465578	1747	0.369892	-0.0529359	0.630149	0.897003	0.111111	-0.158191	0.116773	0.45073	0.103142	-0.0817649	0.00949169	0.0491534	0.0316703	-0.0136132	0.88418	0.940853	0.0940721	0.0688099	0.366225	0.959081	0.0766965	-0.121642	0.0530877	0.156035	0.0636285	0.01293	0.936093	0.96501	0.164399	0.073445	0.55726	0.870293	0.127	0.0993909	0.34984	0.545449	0.107833	0.0171332	0.563986	0.6595	0.0297219
g__Blastocystis	-0.0276893	0.0146338	-0.056321010042158066;0.000987908839157632	0.0584249	0.128878	0	0	288	0.0609782	-0.0340747	0.75682	0.95657	0.111111	-0.0838329	0.410802	0.719551	0.103142	-0.0211604	0.503608	0.631899	0.0316703	0.0140956	0.880106	0.963619	0.0940721	0.00876205	0.908645	0.973803	0.0766965	-0.0635555	0.315273	0.492613	0.0636285	-0.182394	0.249094	0.541707	0.164399	0.108772	0.382967	0.892162	0.127	-0.0423769	0.691547	0.911173	0.107833	-0.0642675	0.0300865	0.0739832	0.0297219
s__Coprobacillus_cateniformis	0.0275415	0.0187942	-0.009292268989482037;0.06430063242460014	0.142751	0.254495	0.00115119	0.158534	422	0.0895617	0.0435875	0.691901	0.912052	0.111111	-0.104577	0.303796	0.603657	0.103142	-0.013768	0.663486	0.787828	0.0316703	0.110455	0.233962	0.566563	0.0940721	0.136267	0.0712366	0.88537	0.0766965	0.076395	0.226909	0.398006	0.0636285	-0.0954988	0.551728	0.740746	0.164399	0.179879	0.144229	0.870293	0.127	0.153761	0.144832	0.286373	0.107833	0.0407514	0.169651	0.277437	0.0297219
s__Veillonella_tobetsuensis	-0.027495	0.0248087	-0.07599022329233635;0.021130030042992073	0.267719	0.420634	0.00429479	0.538055	118	0.0249841	0.14843	0.172149	0.699352	0.111111	-0.0730472	0.474013	0.739786	0.103142	-0.047069	0.136419	0.289475	0.0316703	-0.255828	0.00440648	0.239602	0.0940721	-0.00323099	0.966251	0.99467	0.0766965	0.0581373	0.358485	0.537388	0.0636285	-0.0129143	0.936171	0.96501	0.164399	0.0588943	0.638269	0.870293	0.127	-0.00720505	0.946271	0.969338	0.107833	-0.163957	2e-08	3.05e-07	0.0297219
s__Bacteroides_faecis_CAG_32	-0.0274538	0.0171277	-0.060958565489953924;0.006112667255052279	0.108903	0.212435	0.000602793	0.104364	417	0.0882913	-0.0970523	0.37552	0.731759	0.111111	0.0117179	0.908834	0.968206	0.103142	0.00793163	0.802092	0.875286	0.0316703	-0.0331349	0.722771	0.889927	0.0940721	-0.0620167	0.415677	0.959081	0.0766965	-0.0433312	0.494101	0.663376	0.0636285	-0.165115	0.298462	0.552473	0.164399	0.0141924	0.909967	0.968801	0.127	0.153761	0.144832	0.286373	0.107833	-0.0428456	0.148726	0.252717	0.0297219
s__Actinomyces_oris	0.0273834	0.0264507	-0.024460332592238843;0.07908033002297929	0.300538	0.452367	0.00548115	0.500723	679	0.143765	0.250466	0.0181953	0.699352	0.111111	0.00355965	0.972253	0.991951	0.103142	-0.0229466	0.46826	0.646212	0.0316703	0.133669	0.148412	0.566563	0.0940721	-0.0911979	0.230118	0.908941	0.0766965	0.0926652	0.142085	0.298983	0.0636285	0.122459	0.443834	0.665456	0.164399	-0.155109	0.210212	0.870293	0.127	0.153761	0.144832	0.286373	0.107833	0.0683848	0.0209634	0.0506615	0.0297219
s__Gemella_sanguinis	0.0272258	0.0258158	-0.023373397525552217;0.07768594971696081	0.291588	0.443499	0.00500606	0.490829	723	0.153081	0.252879	0.0170243	0.699352	0.111111	0.0843402	0.407953	0.701206	0.103142	-0.0798756	0.0112952	0.0564761	0.0316703	-0.034432	0.712379	0.885386	0.0940721	0.171297	0.0224677	0.816916	0.0766965	0.036356	0.566278	0.714002	0.0636285	-0.0816477	0.61135	0.776557	0.164399	0.0903806	0.469434	0.870293	0.127	-0.148244	0.160221	0.31227	0.107833	0.00889397	0.764596	0.81921	0.0297219
s__Bacteroides_thetaiotaomicron	-0.0269413	0.0147969	-0.055893555183243;0.0020562047455123748	0.0685995	0.149954	3.2437e-05	0.00717975	3695	0.782342	-0.0964718	0.378414	0.731759	0.111111	-0.117868	0.245632	0.53425	0.103142	-0.064173	0.042084	0.130761	0.0316703	0.187654	0.04037	0.496908	0.0940721	-0.00810797	0.915439	0.994375	0.0766965	-0.02547	0.687941	0.822127	0.0636285	0.00688249	0.965959	0.984057	0.164399	0.118001	0.343327	0.870293	0.127	-0.0594842	0.577198	0.778148	0.107833	-0.0251807	0.396392	0.517809	0.0297219
g__Hungatella	-0.026848	0.0238266	-0.0734309744103361;0.019851891601449213	0.259799	0.397652	0.0036518	0.366602	779	0.164938	-0.240454	0.0238049	0.708085	0.111111	-0.0603253	0.554725	0.784989	0.103142	-0.0356476	0.259632	0.370902	0.0316703	0.0751019	0.420136	0.781391	0.0940721	0.147935	0.049728	0.575642	0.0766965	-0.0603409	0.340486	0.505672	0.0636285	0.0106263	0.947463	0.960267	0.164399	-0.0169352	0.892659	0.995601	0.127	-0.123589	0.243545	0.474438	0.107833	-0.0631639	0.0330454	0.0799486	0.0297219
s__Blastocystis_sp_subtype_1	-0.0265906	0.0146338	-0.05522493173232304;0.0020874046769180123	0.0691609	0.150425	0	0	288	0.0609782	-0.0354026	0.747647	0.93996	0.111111	-0.0840752	0.40944	0.701206	0.103142	-0.0137343	0.66426	0.787828	0.0316703	0.0163178	0.861376	0.940853	0.0940721	0.0194947	0.798456	0.959081	0.0766965	-0.0661398	0.295904	0.471495	0.0636285	-0.15512	0.32956	0.582758	0.164399	0.101043	0.418117	0.870293	0.127	-0.0538247	0.614081	0.797389	0.107833	-0.0625985	0.0346553	0.076523	0.0297219
g__Prevotella	0.026353	0.0207253	-0.014267276478485955;0.06688639735968806	0.203497	0.342972	0.00195499	0.26511	3319	0.702731	0.206021	0.0550645	0.75088	0.111111	0.0629645	0.537464	0.784989	0.103142	-0.0379611	0.229929	0.344893	0.0316703	-0.0122092	0.896056	0.964724	0.0940721	-0.0358396	0.638582	0.87553	0.0766965	0.115025	0.0676551	0.191477	0.0636285	0.204512	0.194004	0.469364	0.164399	0.0381496	0.760991	0.995601	0.127	-0.0674298	0.527182	0.790772	0.107833	0.0370707	0.211637	0.3168	0.0297219
s__Klebsiella_variicola	0.0263377	0.0163511	-0.0057071510112161085;0.05832841435440954	0.107182	0.210019	0.000389153	0.0506055	561	0.11878	-0.0668189	0.542936	0.841524	0.111111	-0.00544776	0.957546	0.989184	0.103142	0.0182984	0.563046	0.721815	0.0316703	-0.0314195	0.736593	0.891405	0.0940721	0.0837015	0.271085	0.916328	0.0766965	0.137369	0.0285555	0.102658	0.0636285	0.156824	0.324129	0.580231	0.164399	0.149212	0.228558	0.870293	0.127	-0.159173	0.130824	0.286373	0.107833	0.00955284	0.747728	0.811126	0.0297219
s__Porphyromonas_asaccharolytica	-0.0262829	0.0277585	-0.08053481634955988;0.02812428669481824	0.343733	0.493949	0.00652356	0.503456	134	0.0283718	0.0038494	0.972112	0.978863	0.111111	0.105536	0.299324	0.602805	0.103142	-0.0678399	0.0315991	0.109092	0.0316703	0.0994419	0.284574	0.566563	0.0940721	0.111438	0.141585	0.887702	0.0766965	-0.177217	0.00442624	0.0265491	0.0636285	-0.341479	0.0230369	0.079398	0.164399	0.0819463	0.512244	0.870293	0.127	0.153761	0.144832	0.286373	0.107833	-0.074336	0.0120456	0.0319503	0.0297219
s__Eubacterium_limosum	-0.0261303	0.0170245	-0.0594372955524837;0.0072348767735047215	0.124768	0.232936	0.00057295	0.170413	129	0.0273131	-0.0263375	0.810887	0.948356	0.111111	-0.0672061	0.51028	0.768068	0.103142	-0.0999457	0.00148939	0.0124593	0.0316703	-0.0109577	0.906661	0.950091	0.0940721	0.11035	0.145571	0.887702	0.0766965	-0.12979	0.0388019	0.129774	0.0636285	-0.122107	0.445167	0.665456	0.164399	0.0588943	0.638269	0.870293	0.127	0.0559233	0.600288	0.791289	0.107833	-0.00410017	0.890206	0.928632	0.0297219
g__Coprobacillus	0.0261207	0.0185768	-0.010287791901499067;0.062460056212073886	0.159651	0.281736	0.00107231	0.160628	422	0.0895617	0.0451649	0.681329	0.95657	0.111111	-0.10505	0.301584	0.637148	0.103142	-0.018963	0.548948	0.66405	0.0316703	0.111946	0.227617	0.781391	0.0940721	0.131834	0.0811512	0.575642	0.0766965	0.0746346	0.237869	0.412958	0.0636285	-0.115869	0.46914	0.754888	0.164399	0.191885	0.118326	0.892162	0.127	0.138332	0.190792	0.403083	0.107833	0.0392647	0.185791	0.284374	0.0297219
s__Eisenbergiella_tayi	0.0259568	0.0263751	-0.025738849715349343;0.07751391123661824	0.32505	0.475279	0.00542347	0.471516	820	0.173618	-0.0108772	0.921305	0.960546	0.111111	0.0757659	0.457612	0.739786	0.103142	0.0281481	0.37354	0.571623	0.0316703	0.278309	0.00179863	0.156481	0.0940721	0.0941189	0.215388	0.908941	0.0766965	-0.0393492	0.534703	0.688153	0.0636285	0.0476523	0.767349	0.871909	0.164399	-0.0673456	0.590639	0.870293	0.127	-0.00423845	0.968378	0.977365	0.107833	-0.0334507	0.25977	0.380471	0.0297219
s__Streptococcus_sanguinis	-0.0258922	0.0211843	-0.06732340049691893;0.015628166167795676	0.221584	0.354372	0.00217418	0.188536	496	0.105018	0.017306	0.875092	0.95985	0.111111	-0.0651145	0.523598	0.774711	0.103142	-0.0475562	0.132398	0.285114	0.0316703	-0.232769	0.0100948	0.264423	0.0940721	-0.0317024	0.677852	0.959081	0.0766965	0.00840902	0.89454	0.956899	0.0636285	-0.0861857	0.59153	0.772719	0.164399	0.214797	0.0787192	0.870293	0.127	-0.128908	0.223482	0.408465	0.107833	-0.00510817	0.863452	0.90725	0.0297219
s__Bacteroides_dorei	0.0258317	0.0192085	-0.01181537737237136;0.06340556341365056	0.178646	0.300042	0.00130788	0.301193	3219	0.681558	-0.220122	0.0396668	0.699352	0.111111	-0.0573033	0.574805	0.814464	0.103142	-0.00679118	0.830079	0.893773	0.0316703	-0.0280091	0.764311	0.909581	0.0940721	0.0573434	0.451832	0.959081	0.0766965	-0.0894861	0.156417	0.315007	0.0636285	-0.0619765	0.700154	0.825801	0.164399	0.156939	0.204728	0.870293	0.127	-0.010362	0.922789	0.964124	0.107833	0.108583	0.000232211	0.00118837	0.0297219
g__Roseburia	-0.0256913	0.0308426	-0.0859549326007474;0.03475970314738345	0.404901	0.519958	0.00931081	0.515059	4644	0.983273	-0.110716	0.311248	0.881766	0.111111	0.0580777	0.569629	0.787129	0.103142	-0.0723296	0.0218743	0.065623	0.0316703	-0.0551333	0.554559	0.831839	0.0940721	-0.115692	0.126785	0.575642	0.0766965	0.135306	0.0310869	0.116576	0.0636285	0.400525	0.00599357	0.169803	0.164399	0.156875	0.20492	0.892162	0.127	-0.124998	0.238115	0.474438	0.107833	-0.0794388	0.00726608	0.0217982	0.0297219
g__Lachnospiraceae_unclassified	-0.0256499	0.0289706	-0.08226752816265824;0.031132720131340295	0.375982	0.512703	0.00756484	0.529054	4299	0.910227	0.0578378	0.598701	0.935471	0.111111	-0.236593	0.0168311	0.356398	0.103142	-0.0622579	0.0486385	0.115806	0.0316703	-0.106318	0.252191	0.781391	0.0940721	0.0428101	0.574655	0.87553	0.0766965	0.179278	0.00397102	0.0496377	0.0636285	0.280015	0.0690162	0.273022	0.164399	0.0667618	0.593879	0.972794	0.127	-0.114439	0.280827	0.51537	0.107833	-0.0199707	0.501253	0.577605	0.0297219
s__Firmicutes_bacterium_CAG_555	0.0251519	0.0280648	-0.029855378926296288;0.08000722662302927	0.370167	0.519428	0.00677991	0.499339	124	0.0264662	-0.037892	0.730542	0.923796	0.111111	0.189492	0.0586109	0.45073	0.103142	0.0187194	0.554096	0.719497	0.0316703	0.0553307	0.553137	0.786092	0.0940721	-0.0150247	0.844	0.959081	0.0766965	-0.127626	0.0422392	0.134649	0.0636285	-0.341479	0.0230369	0.079398	0.164399	-0.0697981	0.577113	0.870293	0.127	0.148095	0.160651	0.31227	0.107833	-0.025949	0.38213	0.502195	0.0297219
g__Leuconostoc	0.025092	0.0228603	-0.019714115250323152;0.06979747727131103	0.272351	0.408527	0.00306863	0.491761	488	0.103324	0.0527697	0.631228	0.95657	0.111111	-0.0331068	0.746164	0.88829	0.103142	0.0015707	0.960415	0.974043	0.0316703	-0.0514517	0.58139	0.854985	0.0940721	-0.0170473	0.823319	0.969641	0.0766965	-0.0349359	0.581561	0.739272	0.0636285	-0.316222	0.0373566	0.169803	0.164399	-0.0227703	0.856008	0.995601	0.127	-0.102633	0.334161	0.569593	0.107833	0.152396	1.97e-07	2.467e-06	0.0297219
g__Anaerotignum	-0.0247674	0.0146338	-0.0534059373679847;0.003911764845416283	0.0905112	0.180391	0	0	303	0.0641541	-0.0638791	0.560914	0.893032	0.111111	-0.0285237	0.780363	0.893925	0.103142	-0.0499847	0.113702	0.210559	0.0316703	-0.0630381	0.499019	0.781391	0.0940721	0.00548663	0.942721	0.975228	0.0766965	-0.11338	0.07174	0.199278	0.0636285	0.0335181	0.83526	0.944542	0.164399	0.0225	0.8577	0.995601	0.127	0.0466335	0.662326	0.907642	0.107833	-0.015884	0.592752	0.659082	0.0297219
s__Hungatella_hathewayi	-0.0246439	0.022844	-0.06931954561626479;0.020130487517514447	0.280668	0.432457	0.00305924	0.326899	779	0.164938	-0.238434	0.0250955	0.699352	0.111111	-0.0587764	0.564976	0.805786	0.103142	-0.0306751	0.332129	0.519698	0.0316703	0.0735417	0.429919	0.689664	0.0940721	0.149442	0.0473873	0.85424	0.0766965	-0.0593071	0.348858	0.525097	0.0636285	0.0199009	0.901772	0.942958	0.164399	-0.0253274	0.840034	0.949129	0.127	-0.130152	0.218961	0.403593	0.107833	-0.0599059	0.0432682	0.0904889	0.0297219
s__Victivallis_vadensis	0.0245918	0.0221951	-0.01891059434060616;0.06800118539845461	0.267852	0.420634	0.00269589	0.301295	858	0.181664	-0.0898981	0.41209	0.743814	0.111111	0.051769	0.612413	0.827328	0.103142	0.078756	0.0125016	0.0605229	0.0316703	-0.0202334	0.828565	0.927207	0.0940721	-0.0178943	0.814694	0.959081	0.0766965	-0.145116	0.0205549	0.0810907	0.0636285	-0.341479	0.0230369	0.079398	0.164399	0.154615	0.211707	0.870293	0.127	0.00473031	0.964711	0.975928	0.107833	0.0100483	0.735121	0.80402	0.0297219
s__Desulfovibrionaceae_bacterium	0.0245833	0.0322717	-0.0386670148355006;0.08763737237683518	0.44627	0.586488	0.0107532	0.512247	645	0.136566	0.228425	0.0323794	0.699352	0.111111	-0.00129772	0.989883	0.994455	0.103142	0.0596898	0.0587489	0.160728	0.0316703	-0.219663	0.0155714	0.294503	0.0940721	0.0921681	0.22515	0.908941	0.0766965	-0.118383	0.0599013	0.16811	0.0636285	-0.341479	0.0230369	0.079398	0.164399	0.167899	0.173955	0.870293	0.127	0.153761	0.144832	0.286373	0.107833	-0.0133897	0.652102	0.736791	0.0297219
g__Victivallis	0.0245013	0.0211635	-0.016978882227891758;0.06589734739785116	0.246957	0.389932	0.00216404	0.26947	858	0.181664	-0.0891059	0.41626	0.881766	0.111111	0.0505899	0.620558	0.82375	0.103142	0.075519	0.0166523	0.0520384	0.0316703	-0.021516	0.817878	0.925397	0.0940721	-0.0244074	0.74917	0.954698	0.0766965	-0.144464	0.0211441	0.0932828	0.0636285	-0.316222	0.0373566	0.169803	0.164399	0.161093	0.192652	0.892162	0.127	0.0235691	0.825473	0.990568	0.107833	0.00569316	0.847995	0.883432	0.0297219
g__Citrobacter	0.0244354	0.0262714	-0.027056918274861886;0.07579838917701474	0.352327	0.489848	0.0053449	0.434213	326	0.0690239	0.010919	0.921004	0.961907	0.111111	-0.111261	0.273527	0.586129	0.103142	-0.00681802	0.829418	0.888662	0.0316703	-0.0670726	0.471821	0.781391	0.0940721	0.18655	0.0126374	0.356645	0.0766965	0.165523	0.00800544	0.0632008	0.0636285	0.266035	0.0855504	0.285168	0.164399	0.0930333	0.456368	0.912206	0.127	-0.142288	0.178129	0.403083	0.107833	-0.00958045	0.747023	0.80614	0.0297219
s__Paraprevotella_xylaniphila	0.0243424	0.0146338	-0.004337058197414423;0.052981840207553754	0.0961831	0.1922	0	0	1660	0.351472	-0.0766379	0.484961	0.799083	0.111111	-0.0314288	0.758633	0.908302	0.103142	0.0164804	0.602473	0.757166	0.0316703	-0.000641262	0.994526	0.994526	0.0940721	-0.0477868	0.530913	0.959081	0.0766965	0.0401561	0.526343	0.688153	0.0636285	0.0971905	0.54463	0.73348	0.164399	0.0119059	0.924427	0.968801	0.127	-0.0857505	0.420579	0.622286	0.107833	0.0222353	0.453965	0.564213	0.0297219
s__Lactobacillus_ruminis	-0.0243252	0.0224303	-0.0681946480919582;0.01963819415734103	0.278138	0.430569	0.00282498	0.371311	596	0.126191	0.0308938	0.778925	0.946074	0.111111	-0.0981131	0.335028	0.628178	0.103142	-0.0588988	0.0621928	0.166999	0.0316703	-0.0351545	0.706613	0.883266	0.0940721	-0.0830242	0.275013	0.916328	0.0766965	-0.0931434	0.140018	0.298983	0.0636285	-0.341479	0.0230369	0.079398	0.164399	-0.114603	0.357624	0.870293	0.127	-0.0122068	0.909096	0.959846	0.107833	0.0425527	0.151528	0.256478	0.0297219
g__Harryflintia	-0.0240736	0.0176722	-0.05865202906462638;0.010562557753354082	0.173088	0.301898	0.00076803	0.221468	232	0.0491213	-0.108441	0.321434	0.881766	0.111111	0.13584	0.179716	0.586129	0.103142	0.0468491	0.138265	0.235946	0.0316703	0.158285	0.085687	0.642653	0.0940721	-0.0153428	0.84074	0.969665	0.0766965	0.021196	0.738219	0.845289	0.0636285	0.0682935	0.671158	0.893224	0.164399	-0.102509	0.411316	0.892162	0.127	0.00310797	0.97681	0.998567	0.107833	-0.0720455	0.014976	0.0401142	0.0297219
g__Parabacteroides	-0.0240607	0.0146338	-0.052700779270034796;0.004618900460128447	0.100096	0.193136	0	0	4386	0.928647	-0.193521	0.0724089	0.824812	0.111111	-0.036421	0.721725	0.887367	0.103142	-0.0395324	0.211181	0.326569	0.0316703	0.0634386	0.496284	0.781391	0.0940721	-0.0571181	0.453618	0.87553	0.0766965	-0.0389989	0.538352	0.709391	0.0636285	-0.183304	0.246648	0.541707	0.164399	-0.14331	0.247973	0.892162	0.127	-0.112804	0.287861	0.520231	0.107833	-0.0425745	0.151318	0.246715	0.0297219
s__Cloacibacillus_porcorum	0.0239681	0.021023	-0.01723664869305425;0.06509160586271993	0.254227	0.40214	0.00209589	0.278829	180	0.0381114	-0.0329445	0.764653	0.942278	0.111111	0.0552643	0.588538	0.821363	0.103142	0.060646	0.0547981	0.157017	0.0316703	-0.0945342	0.309284	0.566563	0.0940721	-0.168944	0.0244535	0.816916	0.0766965	-0.00178194	0.97759	0.9904	0.0636285	-0.140312	0.379014	0.626068	0.164399	0.20735	0.0902673	0.870293	0.127	0.153761	0.144832	0.286373	0.107833	0.023675	0.425254	0.54568	0.0297219
s__Blautia_obeum	-0.0239283	0.0256981	-0.07417580987832852;0.026440381343683452	0.3518	0.500108	0.00492026	0.34513	4289	0.908109	0.00607906	0.955972	0.971607	0.111111	0.239527	0.0154299	0.45073	0.103142	-0.055969	0.0764275	0.194421	0.0316703	-0.0215791	0.817353	0.91873	0.0940721	-0.164946	0.0281695	0.816916	0.0766965	0.0643223	0.309442	0.488401	0.0636285	0.221107	0.158504	0.361163	0.164399	0.105324	0.398431	0.870293	0.127	-0.122274	0.248686	0.432713	0.107833	-0.0150943	0.611276	0.69975	0.0297219
s__Candidatus_Gastranaerophilales_bacterium	-0.0238687	0.025226	-0.07319553342105631;0.025574698463336064	0.344061	0.493949	0.00458316	0.446611	165	0.0349354	-0.110334	0.312944	0.699352	0.111111	0.0480597	0.638189	0.854192	0.103142	0.0535636	0.0900011	0.213937	0.0316703	-0.0945342	0.309284	0.566563	0.0940721	-0.0150247	0.844	0.959081	0.0766965	-0.164266	0.00851235	0.0432132	0.0636285	-0.341479	0.0230369	0.079398	0.164399	0.202504	0.0984503	0.870293	0.127	0.153761	0.144832	0.286373	0.107833	-0.0561093	0.0584198	0.114989	0.0297219
s__Alistipes_timonensis	-0.0233496	0.0146338	-0.05199125539996307;0.005330356235814327	0.11054	0.21371	0	0	357	0.0755876	0.0283794	0.796523	0.948356	0.111111	-0.0551791	0.589115	0.821363	0.103142	0.0251825	0.426011	0.613626	0.0316703	-0.0424057	0.649687	0.84869	0.0940721	0.0614279	0.420138	0.959081	0.0766965	0.0096697	0.878841	0.952608	0.0636285	-0.146342	0.358393	0.604718	0.164399	-0.0705732	0.572867	0.870293	0.127	0.188776	0.0714015	0.286373	0.107833	-0.047649	0.108198	0.196929	0.0297219
s__Harryflintia_acetispora	-0.0231351	0.0191665	-0.060635756680291336;0.01443077819160787	0.227384	0.360993	0.00129162	0.29679	232	0.0491213	-0.107977	0.323539	0.699352	0.111111	0.137177	0.175376	0.45073	0.103142	0.0528834	0.0941715	0.22143	0.0316703	0.180453	0.049053	0.496908	0.0940721	-0.00577053	0.939762	0.99467	0.0766965	0.0226415	0.721078	0.840935	0.0636285	0.0836392	0.602619	0.776557	0.164399	-0.114634	0.357492	0.870293	0.127	-0.0215055	0.840547	0.919799	0.107833	-0.0678545	0.0219839	0.0522568	0.0297219
s__Intestinimonas_butyriciproducens	0.0231248	0.0189659	-0.014047734379942636;0.060233583043394406	0.222709	0.354866	0.0012151	0.163436	1815	0.38429	-0.161212	0.13718	0.699352	0.111111	0.239451	0.0154651	0.45073	0.103142	0.0376632	0.233613	0.414782	0.0316703	0.136222	0.140654	0.566563	0.0940721	0.101216	0.182407	0.908941	0.0766965	0.0865199	0.170741	0.330099	0.0636285	0.1207	0.450518	0.668581	0.164399	-0.0107168	0.931957	0.968801	0.127	-0.0174934	0.870012	0.929865	0.107833	-0.0122574	0.679817	0.764136	0.0297219
s__Clostridium_innocuum	-0.023091	0.0215849	-0.06531501973644903;0.019215569718560914	0.28471	0.434558	0.00237452	0.357889	1104	0.23375	-0.0275913	0.802058	0.948356	0.111111	-0.14272	0.158193	0.45073	0.103142	-0.00781838	0.80486	0.875286	0.0316703	0.060715	0.515039	0.751819	0.0940721	0.169891	0.0236367	0.816916	0.0766965	-0.0923067	0.14365	0.298983	0.0636285	-0.267786	0.0833328	0.241665	0.164399	0.0531435	0.671522	0.870293	0.127	-0.0241992	0.820883	0.91276	0.107833	-0.084206	0.00441616	0.0140149	0.0297219
s__Fretibacterium_fastidiosum	-0.0230368	0.0225198	-0.06708625596160814;0.021102321238092223	0.306325	0.457908	0.00287492	0.411569	332	0.0702943	0.0234622	0.831216	0.948356	0.111111	-0.13191	0.192912	0.45073	0.103142	-0.0953604	0.0024504	0.0187004	0.0316703	-0.131523	0.155174	0.566563	0.0940721	-0.0769386	0.312014	0.950066	0.0766965	-0.0711701	0.2605	0.43752	0.0636285	-0.341479	0.0230369	0.079398	0.164399	-0.0847369	0.49787	0.870293	0.127	0.153761	0.144832	0.286373	0.107833	0.0361361	0.223399	0.340978	0.0297219
s__Enterobacter_mori	-0.0229881	0.0247485	-0.07138745517962533;0.025519209845300813	0.35297	0.500137	0.00425389	0.674953	89	0.018844	-0.0267143	0.808231	0.948356	0.111111	-0.0379197	0.710762	0.891012	0.103142	-0.0555415	0.0787103	0.195989	0.0316703	-0.0945342	0.309284	0.566563	0.0940721	0.0578052	0.448183	0.959081	0.0766965	0.0886715	0.160259	0.317385	0.0636285	0.285855	0.0628732	0.193971	0.164399	0.0588943	0.638269	0.870293	0.127	-0.096433	0.364527	0.560315	0.107833	-0.198851	0	0	0.0297219
s__Anaerotignum_lactatifermentans	-0.0229197	0.0146338	-0.05156224300017926;0.005760508608880698	0.11726	0.221347	0	0	303	0.0641541	-0.0652925	0.552236	0.841524	0.111111	-0.026998	0.791843	0.922508	0.103142	-0.0436039	0.167781	0.333264	0.0316703	-0.0609762	0.513225	0.751693	0.0940721	0.0111876	0.883514	0.984971	0.0766965	-0.112868	0.0730504	0.192587	0.0636285	0.0419986	0.794347	0.878631	0.164399	0.00858181	0.94549	0.968801	0.127	0.0313784	0.769029	0.904128	0.107833	-0.0134929	0.649598	0.735873	0.0297219
g__Desulfovibrionaceae_unclassified	0.0228027	0.0311612	-0.03827035313478352;0.08370604048145669	0.464379	0.566315	0.00962428	0.490462	645	0.136566	0.227607	0.033044	0.708085	0.111111	-0.00297137	0.976837	0.994319	0.103142	0.0545127	0.0844307	0.171143	0.0316703	-0.221948	0.0144657	0.271231	0.0940721	0.0821745	0.279995	0.736828	0.0766965	-0.119957	0.0565262	0.178331	0.0636285	-0.316222	0.0373566	0.169803	0.164399	0.174846	0.156231	0.892162	0.127	0.138332	0.190792	0.403083	0.107833	-0.0158659	0.593174	0.659082	0.0297219
g__Paraprevotella	0.0226668	0.0146338	-0.00601356523041493;0.0513098471348056	0.121361	0.227551	0	0	1660	0.351472	-0.0767432	0.484357	0.881766	0.111111	-0.0290154	0.776673	0.893925	0.103142	0.0137237	0.664503	0.743847	0.0316703	-0.00131229	0.988797	0.988797	0.0940721	-0.0492394	0.518465	0.87553	0.0766965	0.0361226	0.568776	0.7292	0.0636285	0.0865732	0.58985	0.819236	0.164399	0.0160479	0.898254	0.995601	0.127	-0.0791228	0.457665	0.70773	0.107833	0.0211591	0.476119	0.55691	0.0297219
s__Clostridium_lavalense	-0.0225134	0.0166798	-0.055156522326434955;0.010177845162307192	0.177066	0.298541	0.000476514	0.0771948	670	0.141859	-0.0694826	0.526888	0.83344	0.111111	0.00142394	0.988899	0.994455	0.103142	0.0192376	0.543174	0.70888	0.0316703	0.150821	0.101982	0.566563	0.0940721	0.0732083	0.336214	0.959081	0.0766965	-0.0231205	0.715428	0.83659	0.0636285	-0.102661	0.521962	0.716257	0.164399	-0.180637	0.142481	0.870293	0.127	0.153761	0.144832	0.286373	0.107833	-0.0399575	0.178134	0.285935	0.0297219
s__Clostridium_sp_CAG_411	-0.0223044	0.0259266	-0.07300538599884009;0.028511634957382907	0.389656	0.533021	0.00508745	0.579709	113	0.0239255	-0.110334	0.312944	0.699352	0.111111	-0.0365849	0.720524	0.895508	0.103142	-0.000493053	0.987569	0.987569	0.0316703	-0.0945342	0.309284	0.566563	0.0940721	-0.0150247	0.844	0.959081	0.0766965	-0.212359	0.000583461	0.00507611	0.0636285	-0.341479	0.0230369	0.079398	0.164399	0.0482641	0.700225	0.887195	0.127	0.044211	0.678899	0.848623	0.107833	-0.0102459	0.730112	0.80402	0.0297219
s__Ruminococcus_sp_CAG_563	-0.0221533	0.0272322	-0.07540184297645999;0.03122122455728133	0.415972	0.56021	0.00609381	0.463589	213	0.0450985	0.02853	0.795465	0.948356	0.111111	-0.13191	0.192912	0.45073	0.103142	-0.00612278	0.846584	0.898206	0.0316703	-0.0945342	0.309284	0.566563	0.0940721	-0.0653656	0.390833	0.959081	0.0766965	-0.212359	0.000583461	0.00507611	0.0636285	-0.341479	0.0230369	0.079398	0.164399	0.0588943	0.638269	0.870293	0.127	0.0832809	0.434196	0.638092	0.107833	-0.0035364	0.905226	0.934599	0.0297219
s__Prevotella_sp_CAG_873	-0.0220477	0.0224788	-0.06602101805894445;0.02201118430584308	0.326686	0.475279	0.00285202	0.567789	110	0.0232903	-0.0393992	0.720248	0.923796	0.111111	-0.0780991	0.443785	0.734017	0.103142	-0.156292	5.42e-07	1.4744e-05	0.0316703	-0.0765081	0.411429	0.670016	0.0940721	-0.0150247	0.844	0.959081	0.0766965	0.0338962	0.592869	0.734752	0.0636285	-0.341479	0.0230369	0.079398	0.164399	-0.0198451	0.874349	0.9653	0.127	0.00814178	0.939298	0.968985	0.107833	0.0413249	0.163714	0.273025	0.0297219
s__Cloacibacillus_evryensis	0.0219455	0.0160428	-0.009497250327486193;0.05334484491941858	0.1713	0.292218	0.000311163	0.0725072	249	0.0529325	-0.0503133	0.647247	0.902082	0.111111	0.175931	0.0800259	0.45073	0.103142	0.0739307	0.0190979	0.077641	0.0316703	-0.0945342	0.309284	0.566563	0.0940721	-0.044263	0.561714	0.959081	0.0766965	0.0606098	0.338329	0.521891	0.0636285	0.0628879	0.695945	0.825801	0.164399	0.0588943	0.638269	0.870293	0.127	0.153761	0.144832	0.286373	0.107833	0.0112575	0.704659	0.785965	0.0297219
s__Mitsuokella_jalaludinii	-0.0217231	0.0199792	-0.06081587889893621;0.0174362664815073	0.2769	0.430185	0.00162207	0.232728	341	0.0721999	0.0213964	0.84589	0.948356	0.111111	-0.0344903	0.735931	0.908302	0.103142	-0.0784937	0.0128002	0.0605229	0.0316703	0.0419792	0.652985	0.850444	0.0940721	-0.0469211	0.538401	0.959081	0.0766965	-0.0393732	0.534453	0.688153	0.0636285	-0.341479	0.0230369	0.079398	0.164399	0.0410181	0.743598	0.906065	0.127	0.10318	0.331563	0.526386	0.107833	-0.0035985	0.90357	0.934599	0.0297219
g__Intestinimonas	0.0216917	0.0191767	-0.015894438289980842;0.059216558344586896	0.257976	0.397652	0.00129553	0.168083	1815	0.38429	-0.161846	0.135594	0.881766	0.111111	0.240134	0.0151528	0.356398	0.103142	0.0344661	0.27578	0.390255	0.0316703	0.138215	0.13481	0.736919	0.0940721	0.099222	0.191277	0.617313	0.0766965	0.0871331	0.167703	0.344595	0.0636285	0.114863	0.473063	0.754888	0.164399	-0.00464652	0.970471	0.995601	0.127	-0.00870593	0.9351	0.998567	0.107833	-0.0138067	0.64201	0.7081	0.0297219
s__Catabacter_hongkongensis	-0.0215841	0.0235405	-0.06763201956730786;0.02455550767897008	0.359213	0.50733	0.00347403	0.434329	197	0.0417108	-0.0255792	0.816237	0.948356	0.111111	-0.0995121	0.328104	0.620545	0.103142	-0.0642874	0.0417175	0.130761	0.0316703	-0.0551024	0.554782	0.786092	0.0940721	0.229318	0.00193968	0.264592	0.0766965	-0.00136247	0.982865	0.9904	0.0636285	0.0816338	0.611411	0.776557	0.164399	0.0594301	0.635203	0.870293	0.127	-0.0248879	0.815872	0.912499	0.107833	-0.0856907	0.00376248	0.0123991	0.0297219
s__Clostridium_celatum	0.0215591	0.0218427	-0.021252920400745973;0.06429221496443666	0.323637	0.475279	0.0025079	0.294343	163	0.034512	-0.110334	0.312944	0.699352	0.111111	-0.0187802	0.85437	0.938513	0.103142	0.0327137	0.300965	0.493222	0.0316703	0.104257	0.261624	0.566563	0.0940721	-0.0367004	0.630531	0.959081	0.0766965	0.0199491	0.753109	0.862111	0.0636285	-0.341479	0.0230369	0.079398	0.164399	-0.197773	0.106967	0.870293	0.127	0.153761	0.144832	0.286373	0.107833	0.0955597	0.00121846	0.00514593	0.0297219
s__Ruthenibacterium_lactatiformans	0.0215394	0.0227166	-0.022985356446345286;0.06597882774066943	0.343046	0.493949	0.00298612	0.318012	3996	0.846284	-0.172023	0.111958	0.699352	0.111111	0.0970703	0.340247	0.635225	0.103142	0.0873092	0.00558458	0.0337402	0.0316703	0.00452581	0.961377	0.979389	0.0940721	0.116565	0.123902	0.887702	0.0766965	-0.0284307	0.653878	0.796742	0.0636285	0.0236273	0.883489	0.942958	0.164399	-0.0721138	0.56447	0.870293	0.127	0.00251809	0.98121	0.986749	0.107833	0.0295401	0.319714	0.44151	0.0297219
g__Coprococcus	0.0214164	0.0247623	-0.027117694266366368;0.0698497279942688	0.38713	0.518477	0.00426325	0.395948	4377	0.926741	-0.0886867	0.418476	0.881766	0.111111	0.228993	0.0209704	0.356398	0.103142	-0.0383077	0.225696	0.344893	0.0316703	-0.0656636	0.481229	0.781391	0.0940721	-0.0352798	0.643841	0.87553	0.0766965	0.110555	0.0792177	0.208222	0.0636285	0.223961	0.152888	0.40952	0.164399	0.185987	0.130582	0.892162	0.127	-0.0797993	0.453801	0.70773	0.107833	0.0210239	0.478943	0.55691	0.0297219
s__Gemmiger_formicilis	0.021148	0.0302443	-0.038127335487230234;0.08027493350504286	0.484472	0.621667	0.0087349	0.470014	4187	0.886513	-0.0472804	0.667244	0.908036	0.111111	0.172286	0.0867195	0.45073	0.103142	-0.046779	0.138858	0.291802	0.0316703	-0.222083	0.0144022	0.284771	0.0940721	-0.0382107	0.616507	0.959081	0.0766965	0.0463571	0.464371	0.640136	0.0636285	0.18429	0.244017	0.484152	0.164399	0.288585	0.0156223	0.814126	0.127	0.0150672	0.887916	0.939765	0.107833	0.00274154	0.926459	0.946032	0.0297219
s__Roseburia_sp_CAG_182	-0.0211373	0.0238548	-0.06780057375894226;0.02561818624802079	0.375592	0.521989	0.00366957	0.466555	1184	0.250688	0.126605	0.245855	0.699352	0.111111	-0.0644858	0.527634	0.778037	0.103142	0.0236912	0.45394	0.643205	0.0316703	-0.169787	0.0646538	0.540854	0.0940721	-0.211332	0.00448008	0.324806	0.0766965	-0.0600367	0.342935	0.52405	0.0636285	-0.0987583	0.538089	0.726921	0.164399	-0.0769746	0.538351	0.870293	0.127	-0.107127	0.313166	0.507471	0.107833	0.0883367	0.00281088	0.00970423	0.0297219
g__Oxalobacter	-0.0203728	0.0222086	-0.06382471636880412;0.02315626642059044	0.358978	0.494007	0.00270321	0.325185	283	0.0599195	-0.0365281	0.739898	0.95657	0.111111	-0.130768	0.196872	0.586129	0.103142	-0.0180306	0.568775	0.671782	0.0316703	-0.0670726	0.471821	0.781391	0.0940721	-0.0559775	0.462719	0.87553	0.0766965	-0.0657028	0.299123	0.477323	0.0636285	-0.26874	0.0821425	0.280031	0.164399	-0.125262	0.31396	0.892162	0.127	0.138332	0.190792	0.403083	0.107833	0.031313	0.291502	0.383841	0.0297219
s__Dorea_longicatena	-0.0203058	0.0146338	-0.04895376270686995;0.008375463631080679	0.165231	0.286357	0	0	4373	0.925895	0.016433	0.881347	0.95985	0.111111	-0.00506475	0.960529	0.989184	0.103142	-0.0279224	0.377386	0.571623	0.0316703	-0.00263268	0.977527	0.985491	0.0940721	-0.0924969	0.223483	0.908941	0.0766965	-0.0679073	0.283119	0.456136	0.0636285	-0.0222551	0.890215	0.942958	0.164399	-0.00999667	0.936519	0.968801	0.127	-0.0983352	0.35504	0.549616	0.107833	-0.0642259	0.0301936	0.0691274	0.0297219
g__Fretibacterium	-0.0202735	0.0203664	-0.060127357062243376;0.019644945164559346	0.319525	0.460853	0.00179127	0.383894	332	0.0702943	0.0251953	0.818948	0.956978	0.111111	-0.111261	0.273527	0.586129	0.103142	-0.108788	0.000537	0.0040275	0.0316703	-0.120045	0.195241	0.781391	0.0940721	-0.0827413	0.276665	0.736828	0.0766965	-0.0638808	0.312791	0.492613	0.0636285	-0.316222	0.0373566	0.169803	0.164399	-0.0651019	0.603132	0.972794	0.127	0.138332	0.190792	0.403083	0.107833	0.0341171	0.250384	0.354317	0.0297219
g__Catabacter	-0.0202409	0.0240061	-0.06720331484000937;0.026810923247410707	0.399167	0.519958	0.00376558	0.473855	197	0.0417108	-0.0239134	0.828018	0.956978	0.111111	-0.10368	0.308012	0.639186	0.103142	-0.0764082	0.0154065	0.0491696	0.0316703	-0.0574395	0.538058	0.823558	0.0940721	0.228875	0.00198188	0.179527	0.0766965	-0.00281089	0.964657	0.969965	0.0636285	0.0547034	0.734039	0.908082	0.164399	0.0725499	0.562104	0.972794	0.127	-0.0040605	0.969705	0.998567	0.107833	-0.0895009	0.00246633	0.00902314	0.0297219
g__Ruthenibacterium	0.020177	0.0229773	-0.0248585657097746;0.06513080184781334	0.379894	0.51337	0.00313663	0.322091	3996	0.846284	-0.17339	0.109037	0.824812	0.111111	0.0958639	0.346348	0.666053	0.103142	0.0809386	0.0102464	0.0357432	0.0316703	0.0039673	0.966141	0.985176	0.0940721	0.115717	0.126704	0.575642	0.0766965	-0.0303383	0.632296	0.777413	0.0636285	0.0135298	0.933135	0.960267	0.164399	-0.0664179	0.595791	0.972794	0.127	0.00764658	0.942984	0.998567	0.107833	0.0282172	0.341888	0.434603	0.0297219
s__Paraprevotella_clara	0.0200784	0.0146338	-0.008602938721767183;0.048726813873886304	0.170018	0.291173	0	0	736	0.155833	-0.0707912	0.51909	0.828684	0.111111	0.0166221	0.870954	0.945938	0.103142	0.0505014	0.110005	0.253186	0.0316703	-0.0703347	0.450424	0.7048	0.0940721	0.00104672	0.989064	0.99467	0.0766965	-0.0451557	0.476056	0.649624	0.0636285	-0.0619003	0.700507	0.825801	0.164399	-0.0536871	0.668351	0.870293	0.127	0.272605	0.00765815	0.286373	0.107833	0.0114744	0.699242	0.781929	0.0297219
s__Bacteroides_sp_CAG_144	-0.0198807	0.0274176	-0.07350255546555112;0.03385572069131715	0.468439	0.608271	0.00624365	0.530522	1156	0.24476	-0.153098	0.158707	0.699352	0.111111	0.0989919	0.330668	0.622687	0.103142	0.104361	0.000903868	0.00854744	0.0316703	-0.0850619	0.360745	0.622715	0.0940721	0.00906604	0.90549	0.992162	0.0766965	-0.140888	0.0246423	0.0924088	0.0636285	-0.34372	0.0220167	0.079398	0.164399	-0.0167907	0.89357	0.968801	0.127	0.153761	0.144832	0.286373	0.107833	0.0381654	0.198435	0.309388	0.0297219
s__Bacteroides_sp_CAG_530	-0.0197241	0.0200971	-0.05905352045606929;0.019666403363038383	0.326378	0.475279	0.00167276	0.24948	252	0.0533559	0.175543	0.104554	0.699352	0.111111	-0.0830362	0.415299	0.7055	0.103142	-0.0379372	0.230223	0.410438	0.0316703	-0.126679	0.171272	0.566563	0.0940721	0.00938436	0.902188	0.992162	0.0766965	-0.0930437	0.140447	0.298983	0.0636285	-0.341479	0.0230369	0.079398	0.164399	0.0360363	0.77388	0.92366	0.127	0.0101681	0.924229	0.964124	0.107833	0.0430126	0.147145	0.251013	0.0297219
g__Butyricimonas	0.0196984	0.0250446	-0.029388235138843945;0.06869019536064523	0.431592	0.544024	0.00445666	0.420472	2707	0.573153	0.0892295	0.415608	0.881766	0.111111	0.101991	0.316058	0.640492	0.103142	0.0208579	0.509732	0.631899	0.0316703	-0.0537475	0.564589	0.838499	0.0940721	-0.113483	0.134317	0.575642	0.0766965	0.0658285	0.298194	0.477323	0.0636285	-0.122578	0.443386	0.747279	0.164399	-0.00571668	0.963674	0.995601	0.127	-0.030685	0.773997	0.967496	0.107833	0.0826928	0.00518638	0.0165523	0.0297219
g__Eubacterium	-0.0196524	0.0211452	-0.06102981579306186;0.02179241108440429	0.35269	0.489848	0.0021551	0.307698	4682	0.991319	0.0712793	0.516195	0.881766	0.111111	-0.101123	0.320246	0.640492	0.103142	-0.0862248	0.00620955	0.0291073	0.0316703	-0.0229471	0.805991	0.925397	0.0940721	-0.0191877	0.801564	0.969634	0.0766965	0.0494079	0.435419	0.610401	0.0636285	0.188847	0.232086	0.541707	0.164399	0.175027	0.155789	0.892162	0.127	-0.187383	0.0736074	0.403083	0.107833	-0.080319	0.00664028	0.0203274	0.0297219
s__Bacteroides_eggerthii	-0.0195897	0.0305896	-0.07939900528836569;0.0403601684987439	0.521987	0.658157	0.00906524	0.556659	1397	0.295787	0.147118	0.176071	0.699352	0.111111	0.197139	0.0487309	0.45073	0.103142	0.00416055	0.895403	0.922987	0.0316703	0.0382256	0.682286	0.870365	0.0940721	0.00649467	0.93222	0.99467	0.0766965	-0.0233929	0.712221	0.83659	0.0636285	-0.110557	0.490053	0.701227	0.164399	-0.163466	0.185979	0.870293	0.127	-0.25596	0.0127746	0.286373	0.107833	0.0948734	0.00132253	0.00547905	0.0297219
s__Ruminococcaceae_bacterium_D16	-0.0193059	0.0206077	-0.05963417984166725;0.02108531705071103	0.348854	0.497546	0.0019006	0.295935	444	0.094008	-0.136803	0.209144	0.699352	0.111111	0.146825	0.146285	0.45073	0.103142	0.0324524	0.304847	0.493646	0.0316703	-0.116625	0.208486	0.566563	0.0940721	0.108402	0.152916	0.892245	0.0766965	-0.0898038	0.154939	0.314484	0.0636285	-0.0641083	0.690322	0.825801	0.164399	0.0697831	0.577195	0.870293	0.127	0.153761	0.144832	0.286373	0.107833	-0.0610609	0.0393749	0.0843748	0.0297219
s__Bifidobacterium_breve	-0.0193027	0.0316361	-0.08115361010848873;0.04269640511580749	0.541849	0.675371	0.0101002	0.606186	153	0.0323947	-0.0994525	0.363696	0.729069	0.111111	0.0509748	0.617894	0.832149	0.103142	-0.0387233	0.220692	0.396699	0.0316703	0.101843	0.272971	0.566563	0.0940721	0.0852041	0.262504	0.916328	0.0766965	-0.208776	0.000730176	0.00599295	0.0636285	-0.233863	0.134478	0.324989	0.164399	0.139068	0.262585	0.870293	0.127	0.0168612	0.874671	0.930274	0.107833	-0.11294	0.000127612	0.000720925	0.0297219
s__Lactobacillus_crispatus	-0.0192383	0.0276602	-0.07333669107782465;0.03497290628812439	0.486785	0.622798	0.00644227	0.503854	69	0.0146094	0.104545	0.339358	0.713141	0.111111	0.0698712	0.493561	0.751943	0.103142	-0.132781	2.239e-05	0.000405822	0.0316703	0.122491	0.186141	0.566563	0.0940721	-0.0374159	0.62387	0.959081	0.0766965	0.00781867	0.901905	0.956899	0.0636285	-0.341479	0.0230369	0.079398	0.164399	0.00983493	0.937544	0.968801	0.127	-0.018348	0.86372	0.927699	0.107833	-0.0474178	0.109924	0.199186	0.0297219
s__Alistipes_onderdonkii	0.0190738	0.0214993	-0.023064802810488647;0.0611448388031339	0.374994	0.521989	0.00233097	0.200674	649	0.137413	-0.00654359	0.952611	0.970459	0.111111	0.118104	0.244672	0.53425	0.103142	-0.00114673	0.971095	0.976701	0.0316703	0.0318303	0.733275	0.891405	0.0940721	0.0955755	0.208297	0.908941	0.0766965	-0.0233043	0.713264	0.83659	0.0636285	-0.251724	0.105346	0.279004	0.164399	-0.000119948	0.999238	0.999238	0.127	0.32319	0.00126086	0.182825	0.107833	0.0305379	0.303625	0.427433	0.0297219
s__Aggregatibacter_segnis	-0.0190514	0.0258564	-0.0696307417002716;0.03162563477475309	0.461281	0.602784	0.00503584	0.683142	79	0.0169384	-0.0817834	0.455919	0.787707	0.111111	-0.0911504	0.37082	0.666557	0.103142	-0.0256242	0.417934	0.607666	0.0316703	-0.20168	0.0270715	0.368004	0.0940721	0.0584151	0.443391	0.959081	0.0766965	0.0139468	0.825967	0.919413	0.0636285	0.114917	0.472852	0.681095	0.164399	0.0588943	0.638269	0.870293	0.127	0.153761	0.144832	0.286373	0.107833	-0.213027	0	0	0.0297219
s__Citrobacter_braakii	-0.0190039	0.0213271	-0.060738750484377914;0.022797227363860764	0.372906	0.521589	0.00224461	0.246619	69	0.0146094	0.0710063	0.517813	0.828684	0.111111	-0.13191	0.192912	0.45073	0.103142	-0.0749244	0.0175336	0.0733379	0.0316703	-0.0945342	0.309284	0.566563	0.0940721	-0.0576286	0.449577	0.959081	0.0766965	0.0155496	0.806338	0.901689	0.0636285	-0.341479	0.0230369	0.079398	0.164399	0.0520152	0.678121	0.870293	0.127	0.153761	0.144832	0.286373	0.107833	-0.060586	0.0409383	0.0872949	0.0297219
g__Odoribacter	-0.0188411	0.0146338	-0.047491847515901735;0.009840664783758113	0.197897	0.337325	0	0	3838	0.812619	-0.0792632	0.470025	0.881766	0.111111	-0.0373141	0.715185	0.886593	0.103142	0.0158053	0.617425	0.704453	0.0316703	0.0440829	0.636784	0.868342	0.0940721	-0.158583	0.0350617	0.525925	0.0766965	-0.0309667	0.625253	0.775107	0.0636285	0.0330575	0.837494	0.944542	0.164399	0.0270836	0.829099	0.995601	0.127	-0.0198969	0.852338	0.991249	0.107833	-0.0334159	0.260266	0.362425	0.0297219
s__Lactobacillus_plantarum	-0.0186763	0.0146338	-0.04732739213461461;0.010005474409558408	0.201849	0.330091	0	0	75	0.0158797	-0.0207806	0.850274	0.948858	0.111111	0.100472	0.323407	0.616559	0.103142	-0.0487366	0.123034	0.27446	0.0316703	-0.0945342	0.309284	0.566563	0.0940721	0.0631905	0.406867	0.959081	0.0766965	0.00571808	0.928176	0.96362	0.0636285	0.125536	0.432267	0.659952	0.164399	-0.0532737	0.670762	0.870293	0.127	0.153761	0.144832	0.286373	0.107833	-0.0711432	0.0162919	0.0412033	0.0297219
s__Eubacteriaceae_bacterium_CHKCI005	-0.0186588	0.0232572	-0.06416498570347587;0.02692486276809902	0.422421	0.564988	0.00330221	0.443849	139	0.0294304	-0.0343971	0.754589	0.940881	0.111111	0.131663	0.193762	0.45073	0.103142	0.0684913	0.0299918	0.106069	0.0316703	0.0496621	0.594641	0.815989	0.0940721	-0.0150247	0.844	0.959081	0.0766965	-0.177092	0.00445536	0.0265491	0.0636285	0.0215212	0.893816	0.942958	0.164399	-0.212797	0.0817021	0.870293	0.127	0.153761	0.144832	0.286373	0.107833	-0.0508259	0.0865727	0.163027	0.0297219
s__Alloscardovia_omnicolens	0.0186117	0.0211032	-0.022750719897302672;0.05991041523541503	0.377828	0.523424	0.00213467	0.342512	142	0.0300656	0.0834252	0.446854	0.783797	0.111111	0.0316567	0.756936	0.908302	0.103142	-0.0695936	0.0274314	0.102772	0.0316703	0.108327	0.243222	0.566563	0.0940721	0.00303662	0.96828	0.99467	0.0766965	0.14972	0.0167804	0.069519	0.0636285	0.135735	0.395099	0.636549	0.164399	-0.0342294	0.784947	0.927859	0.127	0.153761	0.144832	0.286373	0.107833	0.0454966	0.125127	0.222164	0.0297219
s__Prevotella_sp_885	-0.0185524	0.0182461	-0.05426759635886312;0.017210176289838442	0.309254	0.458058	0.000956648	0.221388	339	0.0717764	0.0440688	0.688669	0.912052	0.111111	0.0738771	0.468974	0.739786	0.103142	-0.09399	0.00283201	0.020455	0.0316703	-0.147271	0.110529	0.566563	0.0940721	-0.00777113	0.91894	0.994375	0.0766965	0.00130642	0.98357	0.9904	0.0636285	-0.0160587	0.920672	0.960413	0.164399	0.168532	0.172283	0.870293	0.127	-0.0760977	0.47516	0.68442	0.107833	-0.0395249	0.182888	0.290352	0.0297219
s__Odoribacter_splanchnicus	-0.0184528	0.0146338	-0.047104315542934545;0.010229026540405748	0.2073	0.336475	0	0	3837	0.812407	-0.0796684	0.467741	0.797404	0.111111	-0.0427323	0.675954	0.881769	0.103142	0.02134	0.499993	0.673365	0.0316703	0.0439692	0.637655	0.842741	0.0940721	-0.155129	0.0393598	0.82977	0.0766965	-0.0274935	0.664588	0.80528	0.0636285	0.0409492	0.799384	0.878631	0.164399	0.0194971	0.876536	0.9653	0.127	-0.0239726	0.822533	0.91276	0.107833	-0.0326945	0.27071	0.395164	0.0297219
s__Lawsonibacter_asaccharolyticus	0.0184422	0.033552	-0.0473069815782034;0.08403227358962063	0.582651	0.708422	0.0121235	0.69258	3115	0.659538	-0.242082	0.0228053	0.699352	0.111111	0.142519	0.158795	0.45073	0.103142	0.0699692	0.0266032	0.100629	0.0316703	0.188737	0.0391803	0.496908	0.0940721	0.109254	0.14967	0.89187	0.0766965	-0.0841466	0.182881	0.344386	0.0636285	-0.246737	0.112969	0.290778	0.164399	-0.13612	0.273061	0.870293	0.127	-0.00592036	0.955841	0.971473	0.107833	0.183644	0	6e-09	0.0297219
g__Anaeromassilibacillus	-0.0184366	0.0258627	-0.06903099929499912;0.032252367130283975	0.475978	0.571174	0.00504047	0.385555	1965	0.416049	-0.173532	0.108738	0.824812	0.111111	-0.0756346	0.458397	0.755599	0.103142	0.0185269	0.558178	0.669814	0.0316703	0.149986	0.103946	0.659655	0.0940721	0.0664867	0.382717	0.862044	0.0766965	-0.111907	0.0755652	0.204701	0.0636285	-0.25601	0.0990983	0.309682	0.164399	0.149155	0.22874	0.892162	0.127	-0.0113145	0.915716	0.998567	0.107833	0.0296866	0.317317	0.410324	0.0297219
g__Eubacteriaceae_unclassified	-0.0182048	0.0218871	-0.0610363660408393;0.024693680602609302	0.405567	0.519958	0.00253119	0.405642	139	0.0294304	-0.0305416	0.781384	0.956978	0.111111	0.120431	0.23535	0.586129	0.103142	0.0615771	0.0511656	0.119919	0.0316703	0.0413271	0.65804	0.873504	0.0940721	-0.0342323	0.653729	0.87553	0.0766965	-0.177327	0.00440084	0.050779	0.0636285	-0.0180897	0.910675	0.960267	0.164399	-0.205445	0.0934193	0.892162	0.127	0.138332	0.190792	0.403083	0.107833	-0.0550034	0.0635821	0.123861	0.0297219
s__Ruminococcus_sp_CAG_488	0.0181916	0.0177795	-0.01665631354421574;0.05299532077129496	0.306221	0.457908	0.000802127	0.106827	456	0.0965488	0.0957023	0.38227	0.731759	0.111111	0.0812434	0.425521	0.711929	0.103142	0.0145999	0.644512	0.776628	0.0316703	0.0752796	0.41903	0.677613	0.0940721	-0.00165832	0.982674	0.99467	0.0766965	-0.0426439	0.50099	0.668499	0.0636285	-0.341479	0.0230369	0.079398	0.164399	-0.166651	0.177283	0.870293	0.127	0.0545422	0.60935	0.793615	0.107833	0.0352879	0.234472	0.355738	0.0297219
s__Oxalobacter_formigenes	-0.0180151	0.0222457	-0.061548031551774005;0.0255861445288997	0.418067	0.561294	0.00272343	0.335197	283	0.0599195	-0.0385282	0.726191	0.923796	0.111111	-0.127968	0.206826	0.473522	0.103142	-0.0116607	0.712503	0.819944	0.0316703	-0.0945342	0.309284	0.566563	0.0940721	-0.0511012	0.50273	0.959081	0.0766965	-0.0642641	0.309882	0.488401	0.0636285	-0.248891	0.109628	0.285559	0.164399	-0.141445	0.25433	0.870293	0.127	0.153761	0.144832	0.286373	0.107833	0.0351489	0.236324	0.355738	0.0297219
g__Hafnia	-0.0177949	0.0146338	-0.0464476295423051;0.010887079152357933	0.223964	0.363545	0	0	116	0.0245607	-0.0779216	0.477627	0.881766	0.111111	-0.0864616	0.396164	0.707435	0.103142	-0.0116032	0.71386	0.781598	0.0316703	-0.0670726	0.471821	0.781391	0.0940721	-0.016226	0.831703	0.969641	0.0766965	-0.0251134	0.692088	0.823914	0.0636285	-0.0924121	0.564786	0.816988	0.164399	0.00679812	0.956808	0.995601	0.127	0.138332	0.190792	0.403083	0.107833	-0.0562882	0.0576186	0.118394	0.0297219
g__Methanosphaera	0.0177917	0.0234477	-0.02816491987993925;0.06367323386227652	0.448019	0.560023	0.00341728	0.468407	374	0.079187	-0.0309466	0.778557	0.956978	0.111111	0.00917223	0.928582	0.986878	0.103142	0.0280382	0.375409	0.498555	0.0316703	0.0142522	0.878783	0.963619	0.0940721	-0.130043	0.0854533	0.575642	0.0766965	-0.130509	0.0377139	0.134692	0.0636285	-0.180747	0.253558	0.543338	0.164399	-0.0655724	0.600503	0.972794	0.127	0.138332	0.190792	0.403083	0.107833	0.103585	0.000449016	0.00204098	0.0297219
s__Catenibacterium_mitsuokai	0.0177327	0.0174277	-0.01642562414481547;0.05184967463725223	0.308912	0.458058	0.000692198	0.212065	925	0.19585	0.0770411	0.482651	0.799083	0.111111	0.0940952	0.355412	0.64619	0.103142	-0.062265	0.0486127	0.140977	0.0316703	-0.00274792	0.976544	0.985491	0.0940721	-0.114162	0.131966	0.887702	0.0766965	0.0690197	0.275264	0.446791	0.0636285	0.172289	0.277288	0.530668	0.164399	0.0385468	0.758576	0.914447	0.127	0.0109742	0.918242	0.964124	0.107833	0.0346683	0.242801	0.360473	0.0297219
s__Streptococcus_milleri	-0.0177095	0.0222629	-0.061277053009909245;0.02592542454910518	0.426369	0.567187	0.00273282	0.324452	95	0.0201143	-0.112566	0.303117	0.699352	0.111111	-0.13191	0.192912	0.45073	0.103142	-0.0570433	0.0709279	0.183652	0.0316703	0.184034	0.0445615	0.496908	0.0940721	0.00072896	0.992384	0.99467	0.0766965	0.00295609	0.962833	0.981679	0.0636285	0.0457567	0.776374	0.871909	0.164399	0.0448605	0.720493	0.892918	0.127	0.153761	0.144832	0.286373	0.107833	-0.0629117	0.0337556	0.0749169	0.0297219
s__Butyricimonas_synergistica	-0.0175853	0.0192372	-0.0552402976445816;0.02011970341084635	0.360658	0.507723	0.00131903	0.189941	1935	0.409697	-0.0124974	0.909628	0.960409	0.111111	0.12839	0.205301	0.472518	0.103142	-0.0133151	0.67391	0.796606	0.0316703	-0.0892717	0.337263	0.59638	0.0940721	-0.0949648	0.21125	0.908941	0.0766965	-0.00634999	0.920264	0.96362	0.0636285	-0.100229	0.531983	0.723165	0.164399	-0.050065	0.689582	0.879672	0.127	-0.175115	0.0954228	0.286373	0.107833	-0.022095	0.45682	0.566145	0.0297219
s__Clostridium_leptum	-0.0175185	0.021883	-0.060344448424500555;0.02537175842380741	0.423416	0.564988	0.00252905	0.387827	2565	0.543299	-0.189709	0.0784769	0.699352	0.111111	0.08234	0.419252	0.7055	0.103142	0.0760415	0.0159099	0.0703683	0.0316703	0.0288649	0.757327	0.905047	0.0940721	0.022671	0.766487	0.959081	0.0766965	-0.0706318	0.264144	0.44175	0.0636285	0.0649745	0.68634	0.824746	0.164399	-0.11576	0.352716	0.870293	0.127	-0.0802483	0.451246	0.654306	0.107833	-0.0454106	0.125843	0.222528	0.0297219
g__Fusobacterium	-0.0174815	0.0146338	-0.04613483010675341;0.011200512085734556	0.232229	0.370579	0	0	457	0.0967605	-0.0883224	0.420408	0.881766	0.111111	-0.0900965	0.37643	0.700018	0.103142	0.00446739	0.887738	0.944402	0.0316703	-0.205266	0.0243351	0.342138	0.0940721	0.0367638	0.62994	0.87553	0.0766965	-0.0604741	0.339416	0.505672	0.0636285	-0.0512573	0.750266	0.908082	0.164399	-0.151474	0.221398	0.892162	0.127	-0.0413642	0.698566	0.911173	0.107833	-0.0279364	0.346718	0.437039	0.0297219
s__Ruminococcus_sp_CAG_579	-0.0172242	0.0295492	-0.07501790270496472;0.04068483702145792	0.560036	0.689772	0.00808677	0.484689	99	0.0209613	-0.00319579	0.976846	0.981358	0.111111	-0.13191	0.192912	0.45073	0.103142	0.00164197	0.958621	0.969584	0.0316703	-0.0945342	0.309284	0.566563	0.0940721	-0.115169	0.12854	0.887702	0.0766965	-0.212359	0.000583461	0.00507611	0.0636285	-0.341479	0.0230369	0.079398	0.164399	0.0588943	0.638269	0.870293	0.127	0.153761	0.144832	0.286373	0.107833	0.0196332	0.508518	0.609456	0.0297219
g__Lawsonibacter	0.017151	0.0341394	-0.04974537940023626;0.08389417115196621	0.615502	0.704773	0.0127765	0.70079	3115	0.659538	-0.244447	0.0214158	0.708085	0.111111	0.141177	0.162847	0.586129	0.103142	0.0654667	0.0380916	0.0985128	0.0316703	0.192569	0.0352025	0.421262	0.0940721	0.107432	0.156672	0.587519	0.0766965	-0.0865004	0.170838	0.346293	0.0636285	-0.257739	0.0966559	0.308476	0.164399	-0.131954	0.288324	0.892162	0.127	0.00704138	0.94749	0.998567	0.107833	0.184287	0	5e-09	0.0297219
g__Catenibacterium	0.0168927	0.0175489	-0.017503292798321992;0.05124883089728384	0.335748	0.475115	0.000729464	0.228007	925	0.19585	0.0773459	0.480909	0.881766	0.111111	0.0921335	0.365633	0.694239	0.103142	-0.0669689	0.0338627	0.0907036	0.0316703	-0.00327572	0.97204	0.985176	0.0940721	-0.118899	0.116433	0.575642	0.0766965	0.0680812	0.281881	0.464639	0.0636285	0.159301	0.316326	0.6499	0.164399	0.0452219	0.718332	0.992594	0.127	0.0152929	0.886249	0.998567	0.107833	0.0333684	0.260946	0.362425	0.0297219
s__[Collinsella]_massiliensis	-0.0168774	0.03163	-0.07873118394595004;0.045105759487614756	0.593713	0.716946	0.010094	0.620853	2151	0.455431	-0.110334	0.312944	0.699352	0.111111	0.0789397	0.43886	0.728642	0.103142	0.0647464	0.0402728	0.129768	0.0316703	0.0617933	0.507571	0.748452	0.0940721	-0.0150247	0.844	0.959081	0.0766965	-0.212359	0.000583461	0.00507611	0.0636285	-0.223916	0.152976	0.355852	0.164399	0.0587379	0.639164	0.870293	0.127	0.327717	0.00105135	0.182825	0.107833	0.0222962	0.452728	0.564213	0.0297219
s__Firmicutes_bacterium_CAG_145	0.0165512	0.0190661	-0.020818416270937074;0.05387454190115035	0.385358	0.530198	0.00125307	0.191726	1024	0.216811	-0.104888	0.337757	0.713141	0.111111	0.00159047	0.9876	0.994455	0.103142	0.078497	0.0127964	0.0605229	0.0316703	0.177359	0.0532242	0.496908	0.0940721	0.00439167	0.954138	0.99467	0.0766965	-0.00853981	0.892909	0.956899	0.0636285	0.129322	0.418262	0.652421	0.164399	-0.0182032	0.884674	0.968029	0.127	0.153761	0.144832	0.286373	0.107833	0.0177983	0.548949	0.647135	0.0297219
s__Parabacteroides_gordonii	-0.0164087	0.0174823	-0.05063556913179419;0.01785663692770678	0.347946	0.497546	0.000708898	0.247435	128	0.0271014	0.169772	0.116897	0.699352	0.111111	-0.0445067	0.663283	0.870714	0.103142	0.0174177	0.58199	0.735946	0.0316703	-0.0945342	0.309284	0.566563	0.0940721	0.0680202	0.371782	0.959081	0.0766965	0.0341814	0.589757	0.734752	0.0636285	-0.0482812	0.764361	0.871909	0.164399	0.0592606	0.636173	0.870293	0.127	0.0276901	0.79556	0.911366	0.107833	-0.102835	0.00049444	0.0022881	0.0297219
s__Coprococcus_comes	0.0162879	0.0192135	-0.02137051190786866;0.05390012319891637	0.396604	0.540824	0.00130981	0.278617	4105	0.869151	0.0881119	0.421526	0.751492	0.111111	0.115924	0.253632	0.545841	0.103142	-0.0271661	0.390456	0.581673	0.0316703	-0.134665	0.145348	0.566563	0.0940721	0.0269469	0.724068	0.959081	0.0766965	0.0492827	0.436586	0.610659	0.0636285	0.0886129	0.581041	0.764269	0.164399	-0.0536236	0.668721	0.870293	0.127	0.124386	0.240465	0.428698	0.107833	0.0419732	0.15719	0.26503	0.0297219
g__Enterococcus	0.0162665	0.0146338	-0.012415726691044144;0.044921965329896923	0.266315	0.403508	0	0	585	0.123862	0.0650459	0.553746	0.893032	0.111111	0.0103132	0.919725	0.98542	0.103142	-0.020864	0.509606	0.631899	0.0316703	0.00671995	0.942679	0.985176	0.0940721	0.0745346	0.327478	0.818694	0.0766965	0.101823	0.106346	0.265516	0.0636285	0.0925171	0.564339	0.816988	0.164399	0.0723139	0.563384	0.972794	0.127	0.120116	0.257281	0.494771	0.107833	0.0294255	0.321596	0.412303	0.0297219
g__Aggregatibacter	-0.0161294	0.0225107	-0.060186384252536584;0.02799037770166012	0.473707	0.571174	0.00286983	0.600782	103	0.0218082	-0.0778436	0.478071	0.881766	0.111111	-0.0898015	0.37801	0.700018	0.103142	-0.0150642	0.63402	0.715061	0.0316703	-0.149314	0.105545	0.659655	0.0940721	0.0217747	0.775471	0.958773	0.0766965	0.0744403	0.239101	0.412958	0.0636285	-0.0111461	0.944897	0.960267	0.164399	0.0996243	0.424759	0.892162	0.127	0.138332	0.190792	0.403083	0.107833	-0.184059	0	5e-09	0.0297219
s__Enorma_massiliensis	-0.0160475	0.0258448	-0.06661720602024179;0.034604398684351376	0.534709	0.668387	0.00502732	0.435453	1846	0.390853	0.0976408	0.372601	0.731759	0.111111	-0.151119	0.134548	0.45073	0.103142	0.0342112	0.279352	0.467377	0.0316703	-0.0414144	0.657362	0.852685	0.0940721	0.0775838	0.307945	0.950066	0.0766965	-0.159407	0.0107476	0.0502712	0.0636285	-0.408869	0.0048143	0.079398	0.164399	-0.145854	0.239473	0.870293	0.127	-0.0478727	0.653908	0.831726	0.107833	0.0603805	0.0416309	0.0883388	0.0297219
s__Bacteroides_massiliensis	-0.0159462	0.0184086	-0.05198566702224098;0.02013471773626923	0.386374	0.530198	0.00101283	0.093336	1820	0.385348	0.0614313	0.576091	0.84994	0.111111	0.163852	0.103873	0.45073	0.103142	-0.0264108	0.403777	0.5954	0.0316703	0.0921291	0.321881	0.578588	0.0940721	0.0190883	0.802571	0.959081	0.0766965	-0.0339799	0.591954	0.734752	0.0636285	-0.18037	0.254587	0.498854	0.164399	-0.0258722	0.836638	0.948329	0.127	0.109654	0.301732	0.495953	0.107833	-0.0252681	0.394752	0.51722	0.0297219
g__Allisonella	-0.0158529	0.0146338	-0.044509117905905775;0.012829335338873446	0.278665	0.413859	0	0	786	0.16642	0.12293	0.260088	0.881766	0.111111	-0.165761	0.0997797	0.586129	0.103142	-0.0308483	0.329404	0.453308	0.0316703	-0.0683543	0.46335	0.781391	0.0940721	-0.0145496	0.848874	0.969665	0.0766965	-0.127634	0.042226	0.143952	0.0636285	-0.157893	0.320747	0.6499	0.164399	0.0150888	0.904306	0.995601	0.127	0.136114	0.198162	0.41142	0.107833	-0.023526	0.428176	0.514193	0.0297219
s__Raoultella_ornithinolytica	-0.0158034	0.0193468	-0.053677550511652176;0.022116070025710175	0.414033	0.55933	0.00136205	0.221325	81	0.0171501	0.0112848	0.918366	0.960546	0.111111	-0.13191	0.192912	0.45073	0.103142	-0.0827697	0.00864079	0.0464043	0.0316703	-0.10028	0.280488	0.566563	0.0940721	-0.029347	0.700607	0.959081	0.0766965	0.0737333	0.24362	0.419577	0.0636285	0.306217	0.0446543	0.143886	0.164399	0.0588943	0.638269	0.870293	0.127	0.153761	0.144832	0.286373	0.107833	-0.0282309	0.341653	0.46155	0.0297219
s__Anaeromassilibacillus_sp_An250	-0.0157393	0.0239423	-0.06259455600313174;0.031185185963512954	0.51098	0.648036	0.00372494	0.342496	1961	0.415202	-0.173342	0.109138	0.699352	0.111111	-0.0767492	0.451757	0.738775	0.103142	0.0260129	0.410902	0.601826	0.0316703	0.146813	0.111671	0.566563	0.0940721	0.0710355	0.35084	0.959081	0.0766965	-0.112481	0.0740559	0.193463	0.0636285	-0.240779	0.122591	0.304726	0.164399	0.140034	0.259207	0.870293	0.127	-0.0233661	0.826954	0.913007	0.107833	0.0303841	0.306068	0.429483	0.0297219
s__Faecalitalea_cylindroides	-0.0155918	0.0293223	-0.07295133071701661;0.041870594262047124	0.594983	0.716946	0.00788018	0.5357	542	0.114758	-0.0732476	0.504607	0.818673	0.111111	0.350223	0.000218171	0.0949042	0.103142	0.0542298	0.0860611	0.206832	0.0316703	-0.0839508	0.367105	0.626632	0.0940721	-0.00846852	0.911693	0.994375	0.0766965	-0.138271	0.0275058	0.101399	0.0636285	-0.199429	0.205868	0.43978	0.164399	0.0630158	0.614848	0.870293	0.127	0.153761	0.144832	0.286373	0.107833	0.0566774	0.0559062	0.111556	0.0297219
g__Alloscardovia	0.0155197	0.0195803	-0.02285731319791123;0.05385108159020522	0.428021	0.544024	0.0014557	0.332215	142	0.0300656	0.0840666	0.44334	0.881766	0.111111	0.027117	0.790947	0.893925	0.103142	-0.0858633	0.00643149	0.0292341	0.0316703	0.106033	0.253481	0.781391	0.0940721	-0.0107522	0.888018	0.969665	0.0766965	0.144554	0.0210622	0.0932828	0.0636285	0.121149	0.448806	0.748011	0.164399	-0.0171547	0.891276	0.995601	0.127	0.138332	0.190792	0.403083	0.107833	0.0430541	0.146755	0.241903	0.0297219
s__Erysipelatoclostridium_ramosum	-0.0155031	0.0215023	-0.057591607880356666;0.026640430221138434	0.470945	0.609705	0.00233252	0.258662	775	0.164091	-0.0141151	0.897988	0.95985	0.111111	-0.0946945	0.352324	0.64619	0.103142	-0.00170246	0.957097	0.969584	0.0316703	0.11267	0.22458	0.566563	0.0940721	0.151825	0.0438729	0.82977	0.0766965	-0.0743095	0.239932	0.415819	0.0636285	-0.211826	0.177753	0.394503	0.164399	-0.121435	0.329239	0.870293	0.127	-0.0563272	0.597649	0.791289	0.107833	-0.0591653	0.0459316	0.0942464	0.0297219
s__Streptococcus_sobrinus	-0.0151344	0.021139	-0.05651390501290137;0.026297016728244665	0.474057	0.611913	0.00215207	0.247235	84	0.0177853	-0.110334	0.312944	0.699352	0.111111	-0.13191	0.192912	0.45073	0.103142	-0.0558424	0.0770976	0.194985	0.0316703	0.0985289	0.28907	0.566563	0.0940721	-0.0875282	0.249598	0.916328	0.0766965	0.0512435	0.418506	0.594935	0.0636285	0.225504	0.149909	0.350593	0.164399	0.0588943	0.638269	0.870293	0.127	0.153761	0.144832	0.286373	0.107833	0.0215376	0.46826	0.573576	0.0297219
g__Monoglobus	-0.0150922	0.0155224	-0.04548829859123731;0.015331721144682748	0.330909	0.472727	0.000187852	0.0324791	688	0.14567	-0.252585	0.0171634	0.708085	0.111111	0.0650555	0.523976	0.781052	0.103142	0.0240144	0.447801	0.574104	0.0316703	0.0288104	0.757771	0.925397	0.0940721	0.0308792	0.685774	0.910319	0.0766965	0.0279237	0.659663	0.804467	0.0636285	-0.125088	0.433945	0.739679	0.164399	0.0286167	0.819578	0.995601	0.127	0.138332	0.190792	0.403083	0.107833	-0.0250019	0.399756	0.491503	0.0297219
s__Eubacterium_ventriosum	-0.0148443	0.022331	-0.058554373237653994;0.02892249760576182	0.506255	0.643921	0.00277012	0.339208	3052	0.646199	-0.0830047	0.449166	0.784688	0.111111	0.0384466	0.706921	0.888759	0.103142	-0.0428605	0.175163	0.343224	0.0316703	-0.224496	0.0133121	0.275752	0.0940721	0.1625	0.0306694	0.82343	0.0766965	0.092481	0.142887	0.298983	0.0636285	0.108893	0.496697	0.701844	0.164399	0.148336	0.231374	0.870293	0.127	0.0346641	0.745609	0.888603	0.107833	-0.0729708	0.0137242	0.0351177	0.0297219
g__Escherichia	0.0146974	0.0146338	-0.013984963912063973;0.04335551238986136	0.315213	0.459048	0	0	2945	0.623544	0.0469539	0.669411	0.95657	0.111111	0.0232202	0.820452	0.910037	0.103142	0.019189	0.544194	0.663651	0.0316703	0.0224662	0.809981	0.925397	0.0940721	-0.0400473	0.599638	0.87553	0.0766965	0.00727239	0.908728	0.940064	0.0636285	-0.0814268	0.612321	0.842644	0.164399	-0.0495599	0.692561	0.992594	0.127	0.041623	0.69677	0.911173	0.107833	0.031299	0.291719	0.383841	0.0297219
s__Prevotella_sp_CAG_1185	-0.0145201	0.0184055	-0.05055680205847694;0.02155443794739506	0.430191	0.570207	0.00101174	0.1653	187	0.0395935	-0.0415229	0.705826	0.922025	0.111111	0.124596	0.219272	0.496788	0.103142	0.0333564	0.291557	0.484073	0.0316703	-0.0945342	0.309284	0.566563	0.0940721	0.021882	0.774394	0.959081	0.0766965	-0.0200966	0.751342	0.862111	0.0636285	-0.10843	0.498551	0.701844	0.164399	-0.150759	0.223645	0.870293	0.127	0.153761	0.144832	0.286373	0.107833	-0.0407645	0.169514	0.277437	0.0297219
s__Agathobaculum_butyriciproducens	0.0144367	0.0146338	-0.014245660766279292;0.043095250775362984	0.323875	0.475279	0	0	4382	0.9278	0.0967379	0.377086	0.731759	0.111111	0.0734465	0.471585	0.739786	0.103142	-0.0408037	0.196839	0.370671	0.0316703	-0.112044	0.227203	0.566563	0.0940721	-0.0348221	0.648154	0.959081	0.0766965	0.0103704	0.870136	0.951028	0.0636285	0.243935	0.117423	0.296972	0.164399	0.0322251	0.797272	0.929517	0.127	0.0299119	0.779548	0.905707	0.107833	0.0652803	0.0275736	0.063463	0.0297219
s__Parabacteroides_johnsonii	-0.0143878	0.0202134	-0.05396011317728066;0.02522957554088898	0.476621	0.613403	0.0017235	0.28583	743	0.157527	-0.110334	0.312944	0.699352	0.111111	0.0769257	0.45071	0.738775	0.103142	0.00995433	0.753092	0.839987	0.0316703	-0.0945342	0.309284	0.566563	0.0940721	-0.110796	0.143924	0.887702	0.0766965	-0.202096	0.00109704	0.00822778	0.0636285	0.188075	0.234081	0.475818	0.164399	0.131734	0.289143	0.870293	0.127	0.00659859	0.950787	0.970452	0.107833	0.0178115	0.548653	0.647135	0.0297219
s__Acidaminococcus_fermentans	-0.0142508	0.0228005	-0.058880264782919745;0.03043544460815474	0.531999	0.668387	0.00303416	0.283246	109	0.0230786	-0.084787	0.43941	0.77386	0.111111	-0.13191	0.192912	0.45073	0.103142	-0.00912616	0.773047	0.853491	0.0316703	-0.0945342	0.309284	0.566563	0.0940721	-0.0431558	0.571564	0.959081	0.0766965	-0.080819	0.200948	0.365743	0.0636285	-0.138803	0.384276	0.626068	0.164399	0.0588943	0.638269	0.870293	0.127	0.220836	0.0335009	0.286373	0.107833	0.00348906	0.906489	0.934599	0.0297219
s__Allisonella_histaminiformans	-0.0142203	0.0146338	-0.0428792104607862;0.01446205644738167	0.331181	0.480213	0	0	786	0.16642	0.122143	0.263203	0.699352	0.111111	-0.163553	0.104526	0.45073	0.103142	-0.0253446	0.423036	0.611365	0.0316703	-0.0681671	0.464582	0.714111	0.0940721	-0.00988491	0.896998	0.990341	0.0766965	-0.12591	0.0451418	0.137758	0.0636285	-0.147498	0.354517	0.604718	0.164399	0.00706354	0.955123	0.973017	0.127	0.122937	0.246086	0.430378	0.107833	-0.0215278	0.468463	0.573576	0.0297219
g__Streptococcus	0.0140148	0.0421864	-0.06861078404629785;0.0964493868181849	0.739863	0.804198	0.0231947	0.769245	4277	0.905568	0.0391292	0.722089	0.95657	0.111111	0.0281955	0.782829	0.893925	0.103142	-0.0836231	0.00797218	0.0323196	0.0316703	0.232632	0.0101421	0.271231	0.0940721	0.218087	0.00329991	0.179527	0.0766965	0.212543	0.000576721	0.021627	0.0636285	0.0870503	0.587784	0.819236	0.164399	0.0986854	0.429186	0.892162	0.127	-0.353771	0.000343248	0.0257436	0.107833	-0.0392911	0.185495	0.284374	0.0297219
g__Dorea	-0.0138558	0.0217893	-0.056510160430379125;0.02884896379094422	0.524879	0.624856	0.00247994	0.407088	4561	0.9657	0.0685616	0.53241	0.881766	0.111111	0.0449221	0.660329	0.861298	0.103142	-0.064381	0.0414193	0.101851	0.0316703	-0.0693492	0.456831	0.781391	0.0940721	0.0445587	0.559097	0.87553	0.0766965	-0.0365197	0.564528	0.7292	0.0636285	0.108485	0.498331	0.768889	0.164399	0.039064	0.755434	0.995601	0.127	-0.141287	0.181277	0.403083	0.107833	-0.0989282	0.000808594	0.0034654	0.0297219
g__Faecalicoccus	-0.0138196	0.0188523	-0.05073176134660085;0.023130251702830656	0.463554	0.566315	0.00117264	0.148813	177	0.0374762	0.12942	0.235315	0.881766	0.111111	0.113242	0.264952	0.586129	0.103142	0.00199149	0.949823	0.974043	0.0316703	0.00385175	0.967126	0.985176	0.0940721	0.0843647	0.267275	0.736828	0.0766965	-0.0934886	0.13854	0.310164	0.0636285	-0.271816	0.0783907	0.279967	0.164399	-0.00961236	0.938955	0.995601	0.127	0.138332	0.190792	0.403083	0.107833	-0.0080472	0.786438	0.830744	0.0297219
s__Veillonella_infantium	0.0135664	0.0233107	-0.032119019393026894;0.05919530972368631	0.560626	0.689772	0.00333437	0.418388	751	0.159009	0.110169	0.31368	0.699352	0.111111	-0.155084	0.12435	0.45073	0.103142	-0.0287857	0.362802	0.560474	0.0316703	0.0180199	0.847082	0.936392	0.0940721	0.0287782	0.706143	0.959081	0.0766965	0.172506	0.00564626	0.0310902	0.0636285	0.0688317	0.668707	0.814811	0.164399	0.0958475	0.442721	0.870293	0.127	-0.0593909	0.577797	0.778148	0.107833	-0.00796638	0.788532	0.838658	0.0297219
g__Faecalitalea	-0.0134699	0.0285037	-0.06924221266027661;0.04238629231482485	0.636593	0.712604	0.0071553	0.513504	542	0.114758	-0.0681415	0.534938	0.881766	0.111111	0.348723	0.000234627	0.035194	0.103142	0.0500612	0.113148	0.210559	0.0316703	-0.0797958	0.391482	0.781391	0.0940721	-0.0160119	0.833892	0.969641	0.0766965	-0.139407	0.0262291	0.106174	0.0636285	-0.219737	0.161251	0.424345	0.164399	0.0710483	0.570272	0.972794	0.127	0.138332	0.190792	0.403083	0.107833	0.0557275	0.0601614	0.120323	0.0297219
s__Collinsella_stercoris	0.0133578	0.0158733	-0.01775373070939904;0.04444357344444621	0.400062	0.542141	0.000269869	0.0740956	3529	0.747195	0.133918	0.219119	0.699352	0.111111	0.0209547	0.837722	0.936785	0.103142	0.0132266	0.675954	0.796856	0.0316703	-0.0132626	0.887143	0.940853	0.0940721	0.0282724	0.711078	0.959081	0.0766965	0.0851856	0.177491	0.339394	0.0636285	0.218295	0.164176	0.371961	0.164399	0.0257907	0.837146	0.948329	0.127	0.209182	0.0446796	0.286373	0.107833	0.0297356	0.316517	0.439784	0.0297219
s__Phascolarctobacterium_faecium	-0.0132822	0.0180339	-0.04859486155667874;0.022063706024365352	0.461442	0.602784	0.000885114	0.163698	1565	0.331357	-0.157871	0.145765	0.699352	0.111111	0.0725996	0.476743	0.740655	0.103142	0.0156943	0.619898	0.766068	0.0316703	0.159148	0.083943	0.566563	0.0940721	-0.0507349	0.505806	0.959081	0.0766965	0.00144071	0.981881	0.9904	0.0636285	-0.0741226	0.64479	0.792327	0.164399	-0.135663	0.274708	0.870293	0.127	0.0394874	0.711641	0.865151	0.107833	-0.0665724	0.0246314	0.0576056	0.0297219
s__Monoglobus_pectinilyticus	-0.0132144	0.0150614	-0.042711801031977574;0.01630608627594207	0.380297	0.525173	8.6967e-05	0.0169717	688	0.14567	-0.252396	0.0172536	0.699352	0.111111	0.0656779	0.519994	0.773507	0.103142	0.026922	0.394732	0.586036	0.0316703	0.0293319	0.753523	0.90381	0.0940721	0.043669	0.566988	0.959081	0.0766965	0.0289823	0.647607	0.793547	0.0636285	-0.104656	0.51381	0.711907	0.164399	0.0206144	0.869519	0.9653	0.127	0.153761	0.144832	0.286373	0.107833	-0.0236084	0.426559	0.54574	0.0297219
s__Ruminococcus_sp_CAG_624	-0.0131794	0.0254737	-0.0630357583786311;0.03674256117373792	0.604953	0.726946	0.0047586	0.389878	107	0.0226551	-0.148299	0.172538	0.699352	0.111111	-0.111456	0.272673	0.564611	0.103142	0.0115316	0.715548	0.820682	0.0316703	-0.0166937	0.858216	0.940853	0.0940721	-0.0150247	0.844	0.959081	0.0766965	-0.0501801	0.428257	0.604844	0.0636285	-0.341479	0.0230369	0.079398	0.164399	0.0588943	0.638269	0.870293	0.127	0.115765	0.275206	0.467635	0.107833	0.0114864	0.698944	0.781929	0.0297219
g__Raoultella	-0.0129665	0.0154404	-0.04320601842873972;0.017296717419739108	0.401045	0.519958	0.00016936	0.0398265	102	0.0215964	0.000616848	0.99553	0.99553	0.111111	-0.111261	0.273527	0.586129	0.103142	-0.0475672	0.132308	0.23077	0.0316703	-0.0941881	0.311077	0.781391	0.0940721	-0.0427945	0.574795	0.87553	0.0766965	0.0943163	0.135045	0.310164	0.0636285	0.318694	0.0357062	0.169803	0.164399	0.0700937	0.575492	0.972794	0.127	0.138332	0.190792	0.403083	0.107833	-0.0322825	0.276802	0.376099	0.0297219
s__Streptococcus_sp_F0442	-0.0129141	0.0279155	-0.06754046239915643;0.041789448789648916	0.643709	0.765064	0.0066544	0.471141	165	0.0349354	-0.128457	0.238884	0.699352	0.111111	-0.13191	0.192912	0.45073	0.103142	-0.0667672	0.0344062	0.116021	0.0316703	-0.107134	0.248523	0.566563	0.0940721	0.0468549	0.538976	0.959081	0.0766965	0.0774081	0.220766	0.391608	0.0636285	-0.164568	0.300117	0.553181	0.164399	-0.074621	0.550926	0.870293	0.127	0.153761	0.144832	0.286373	0.107833	0.022629	0.446008	0.558127	0.0297219
s__Faecalicoccus_pleomorphus	-0.0127833	0.0205682	-0.05305343828227191;0.02752839948412421	0.534301	0.668387	0.0018825	0.222585	177	0.0374762	0.135234	0.214529	0.699352	0.111111	0.115062	0.257236	0.545841	0.103142	0.0141966	0.653683	0.783339	0.0316703	0.00824941	0.929662	0.956343	0.0940721	0.0938689	0.216623	0.908941	0.0766965	-0.0924824	0.142881	0.298983	0.0636285	-0.2514	0.105829	0.279004	0.164399	-0.0263235	0.833828	0.948329	0.127	0.153761	0.144832	0.286373	0.107833	-0.00597118	0.840668	0.887599	0.0297219
s__Streptococcus_infantis	0.0127426	0.0197779	-0.02602056758173341;0.05146746866720722	0.519423	0.656828	0.00153709	0.345434	394	0.0834216	0.0436648	0.691382	0.912052	0.111111	-0.0661413	0.517038	0.772892	0.103142	-0.0576818	0.0678154	0.176645	0.0316703	-0.0409994	0.660586	0.852685	0.0940721	0.0799466	0.293341	0.931411	0.0766965	0.12762	0.0422496	0.134649	0.0636285	-0.132097	0.408151	0.652288	0.164399	0.119319	0.337877	0.870293	0.127	0.153761	0.144832	0.286373	0.107833	-0.0347345	0.241902	0.360368	0.0297219
s__Mogibacterium_diversum	-0.0125884	0.0219398	-0.055540832911043184;0.030410489886041288	0.566165	0.691803	0.00255904	0.500163	529	0.112005	0.0948692	0.38647	0.734125	0.111111	-0.13191	0.192912	0.45073	0.103142	-0.093713	0.00291542	0.020455	0.0316703	-0.157664	0.0869597	0.566563	0.0940721	-0.0937964	0.216981	0.908941	0.0766965	0.107168	0.0889953	0.21996	0.0636285	-0.12515	0.43371	0.659952	0.164399	-0.0928497	0.457266	0.870293	0.127	0.153761	0.144832	0.286373	0.107833	0.0876026	0.00305011	0.0104472	0.0297219
s__Roseburia_inulinivorans	-0.0124987	0.0227645	-0.0570634585435216;0.03211584063789279	0.583023	0.708422	0.00301354	0.349288	4294	0.909168	-0.0494677	0.652798	0.902855	0.111111	0.1978	0.0479455	0.45073	0.103142	-0.0769519	0.0146856	0.0658582	0.0316703	0.054489	0.559212	0.78724	0.0940721	-0.00522758	0.945421	0.99467	0.0766965	0.0871443	0.167648	0.325566	0.0636285	0.222372	0.155996	0.359039	0.164399	-0.0606234	0.628399	0.870293	0.127	-0.0751942	0.480453	0.689759	0.107833	-0.0323905	0.275197	0.397333	0.0297219
s__Flavonifractor_sp_An100	-0.0124972	0.0259011	-0.0631909886563968;0.038260981595965006	0.629513	0.750241	0.00506868	0.504812	270	0.0571671	-0.10981	0.31528	0.699352	0.111111	0.147038	0.145685	0.45073	0.103142	0.00644821	0.838539	0.894031	0.0316703	0.0114879	0.902166	0.950091	0.0940721	0.106446	0.160563	0.895446	0.0766965	-0.115507	0.0664935	0.178611	0.0636285	-0.137921	0.387371	0.628755	0.164399	0.0628298	0.615898	0.870293	0.127	0.153761	0.144832	0.286373	0.107833	-0.0799238	0.00691501	0.0200535	0.0297219
s__Clostridium_sp_CAG_242	-0.012438	0.0296353	-0.07042411428477774;0.04563192849190268	0.674778	0.784977	0.00816588	0.456828	586	0.124074	-0.176028	0.103564	0.699352	0.111111	0.0425813	0.677037	0.881769	0.103142	0.0375402	0.235145	0.415805	0.0316703	-0.197772	0.0303419	0.399962	0.0940721	0.0128596	0.866255	0.971188	0.0766965	-0.0400051	0.527903	0.688153	0.0636285	0.38861	0.00808529	0.079398	0.164399	0.13454	0.278789	0.870293	0.127	0.153761	0.144832	0.286373	0.107833	0.0386985	0.192227	0.300787	0.0297219
s__Escherichia_coli	0.012367	0.0146338	-0.016315198607746495;0.04102889192328411	0.398065	0.54112	0	0	2933	0.621004	0.0427827	0.697318	0.913654	0.111111	0.0240381	0.814237	0.931174	0.103142	0.015918	0.614916	0.762075	0.0316703	0.0219393	0.814358	0.917735	0.0940721	-0.0353748	0.642948	0.959081	0.0766965	0.00687985	0.913635	0.962303	0.0636285	-0.0743244	0.643884	0.792327	0.164399	-0.0546338	0.662843	0.870293	0.127	0.0363767	0.733489	0.883382	0.107833	0.0239112	0.420648	0.541366	0.0297219
s__Roseburia_sp_CAG_303	0.012298	0.0227341	-0.03225669492313771;0.056803945759233115	0.588587	0.713191	0.00299613	0.333861	523	0.110735	-0.132154	0.225378	0.699352	0.111111	-0.0467047	0.647714	0.861638	0.103142	0.0101844	0.747577	0.83598	0.0316703	-0.0945342	0.309284	0.566563	0.0940721	-0.0403329	0.597034	0.959081	0.0766965	0.0918873	0.145497	0.30079	0.0636285	0.162572	0.306199	0.55965	0.164399	0.128847	0.300055	0.870293	0.127	0.153761	0.144832	0.286373	0.107833	0.0296783	0.317453	0.439784	0.0297219
g__Agathobaculum	0.0122778	0.0146338	-0.01640441798443916;0.04093979856461279	0.401478	0.519958	0	0	4382	0.9278	0.0998565	0.361728	0.881766	0.111111	0.0721333	0.479596	0.765313	0.103142	-0.0478493	0.130023	0.229452	0.0316703	-0.114039	0.218917	0.781391	0.0940721	-0.0398113	0.601795	0.87553	0.0766965	0.00964943	0.879094	0.935206	0.0636285	0.237865	0.127503	0.367259	0.164399	0.0491471	0.695	0.992594	0.127	0.0347296	0.745145	0.947693	0.107833	0.0619499	0.036584	0.0871047	0.0297219
s__Haemophilus_sp_HMSC71H05	-0.0122162	0.017628	-0.046737319358432214;0.022334005815391755	0.488333	0.622947	0.000754133	0.136967	873	0.18484	0.156401	0.149665	0.699352	0.111111	-0.10656	0.294598	0.597663	0.103142	-0.0593706	0.0601195	0.16345	0.0316703	0.039088	0.675511	0.866193	0.0940721	-0.0241711	0.75152	0.959081	0.0766965	0.161975	0.00950961	0.0470077	0.0636285	0.230402	0.140724	0.336346	0.164399	-0.207034	0.0907842	0.870293	0.127	0.0485693	0.649195	0.830067	0.107833	-0.0300367	0.311638	0.435513	0.0297219
s__Firmicutes_bacterium_CAG_791	-0.0121592	0.0289723	-0.06885229471421211;0.04461218502684304	0.674787	0.784977	0.00756632	0.387873	147	0.0311243	0.134875	0.215774	0.699352	0.111111	-0.13191	0.192912	0.45073	0.103142	-0.0415812	0.188425	0.364289	0.0316703	0.0100582	0.914293	0.950091	0.0940721	-0.0150247	0.844	0.959081	0.0766965	-0.0833237	0.187234	0.349558	0.0636285	-0.341479	0.0230369	0.079398	0.164399	-0.0605501	0.628817	0.870293	0.127	0.16804	0.110092	0.286373	0.107833	-0.00867934	0.770115	0.821079	0.0297219
g__Campylobacter	-0.012151	0.0234662	-0.058088236015440164;0.033837573617401036	0.604639	0.697661	0.00342852	0.491791	268	0.0567436	0.0295749	0.788143	0.956978	0.111111	0.0609406	0.550678	0.784989	0.103142	-0.0816188	0.00962138	0.0352002	0.0316703	-0.18861	0.0393178	0.421262	0.0940721	-0.0205063	0.788235	0.961263	0.0766965	0.19568	0.0016006	0.0300112	0.0636285	0.278226	0.0709858	0.273022	0.164399	0.0996243	0.424759	0.892162	0.127	0.0421492	0.693123	0.911173	0.107833	-0.109145	0.000215212	0.00111316	0.0297219
s__Alistipes_putredinis	-0.0120933	0.0155178	-0.04248565274053668;0.018321399851577613	0.435807	0.574473	0.000186813	0.0490398	3732	0.790176	-0.024345	0.824962	0.948356	0.111111	0.0403093	0.693401	0.887709	0.103142	0.0331849	0.294048	0.486354	0.0316703	0.0822758	0.37682	0.635336	0.0940721	-0.0917451	0.227306	0.908941	0.0766965	0.134356	0.0323141	0.114281	0.0636285	0.0826885	0.60678	0.776557	0.164399	-0.106328	0.39389	0.870293	0.127	-0.0875272	0.410934	0.612179	0.107833	-0.0204065	0.491956	0.594447	0.0297219
g__Mogibacterium	-0.012051	0.0222993	-0.055707806506877386;0.031651784027512696	0.588951	0.686069	0.00275275	0.531699	535	0.113275	0.0968137	0.376709	0.881766	0.111111	-0.111261	0.273527	0.586129	0.103142	-0.106857	0.000675627	0.00447395	0.0316703	-0.155529	0.0914478	0.653199	0.0940721	-0.0996919	0.189159	0.617313	0.0766965	0.119476	0.0575414	0.178331	0.0636285	-0.137387	0.38925	0.679415	0.164399	-0.0832055	0.505733	0.948249	0.127	0.138332	0.190792	0.403083	0.107833	0.0852905	0.00392942	0.0128133	0.0297219
s__Leuconostoc_mesenteroides	-0.0117936	0.0313189	-0.07306890045820671;0.04957037926461573	0.706576	0.809258	0.00978121	0.731886	270	0.0571671	-0.021777	0.843182	0.948356	0.111111	-0.134526	0.184054	0.45073	0.103142	0.0476018	0.132026	0.285114	0.0316703	-0.105898	0.254096	0.566563	0.0940721	-0.0150247	0.844	0.959081	0.0766965	-0.212359	0.000583461	0.00507611	0.0636285	-0.341479	0.0230369	0.079398	0.164399	0.067364	0.590536	0.870293	0.127	0.153761	0.144832	0.286373	0.107833	0.171212	4e-09	7.8e-08	0.0297219
s__Streptococcus_cristatus	0.0117172	0.0279497	-0.043051363103457;0.06641546809973932	0.675119	0.784977	0.00668305	0.481695	78	0.0165149	0.298841	0.00415532	0.467684	0.111111	-0.13191	0.192912	0.45073	0.103142	-0.0364355	0.249232	0.431935	0.0316703	0.0104554	0.910921	0.950091	0.0940721	0.00271052	0.971685	0.99467	0.0766965	0.143203	0.0223251	0.0851878	0.0636285	-0.0880877	0.583304	0.764269	0.164399	0.0588943	0.638269	0.870293	0.127	0.153761	0.144832	0.286373	0.107833	0.00479762	0.871679	0.913688	0.0297219
s__Eubacterium_ramulus	0.0115177	0.0146338	-0.017164432758523477;0.040180820303366886	0.43126	0.570207	0	0	3702	0.783824	0.0605244	0.58176	0.84994	0.111111	0.136605	0.177223	0.45073	0.103142	-0.0159263	0.614732	0.762075	0.0316703	0.0562079	0.54684	0.785068	0.0940721	-0.103303	0.173444	0.907667	0.0766965	0.0712785	0.259771	0.43752	0.0636285	0.252058	0.104848	0.279004	0.164399	0.12269	0.324177	0.870293	0.127	0.0268039	0.80197	0.911366	0.107833	0.0097997	0.741438	0.806314	0.0297219
g__Alistipes	-0.0114873	0.0154776	-0.04180192310907067;0.018848547990795335	0.457991	0.566315	0.000177716	0.0325217	4320	0.914673	-0.18629	0.0842482	0.824812	0.111111	-0.000872058	0.993201	0.994319	0.103142	0.0224639	0.477676	0.607215	0.0316703	0.159491	0.0832561	0.642653	0.0940721	-0.0523823	0.492047	0.87553	0.0766965	0.1011	0.108883	0.265516	0.0636285	0.0511695	0.750681	0.908082	0.164399	-0.0228574	0.855463	0.995601	0.127	0.0281318	0.79237	0.982276	0.107833	-0.016697	0.573955	0.652222	0.0297219
g__Candidatus_Gastranaerophilales_unclassified	-0.0113348	0.0210347	-0.05252100215103689;0.029889837289458307	0.59002	0.686069	0.00210153	0.323161	187	0.0395935	-0.0779216	0.477627	0.881766	0.111111	0.043196	0.672634	0.869785	0.103142	0.0478556	0.129972	0.229452	0.0316703	-0.0670726	0.471821	0.781391	0.0940721	-0.0342323	0.653729	0.87553	0.0766965	-0.157124	0.011965	0.0709383	0.0636285	-0.316222	0.0373566	0.169803	0.164399	0.212162	0.0826668	0.892162	0.127	0.0163448	0.87848	0.998567	0.107833	-0.0594667	0.0448315	0.0974598	0.0297219
s__Bacteroides_coprophilus	0.0111954	0.0264324	-0.04060140212032481;0.06293219540296516	0.671954	0.784977	0.00546717	0.416058	301	0.0637307	-0.130523	0.23127	0.699352	0.111111	-0.148371	0.141975	0.45073	0.103142	0.0280241	0.37565	0.571623	0.0316703	-0.00287922	0.975424	0.985491	0.0940721	0.218646	0.00321596	0.279789	0.0766965	-0.00783714	0.901675	0.956899	0.0636285	-0.06268	0.696904	0.825801	0.164399	0.0758346	0.544424	0.870293	0.127	-0.0822492	0.439956	0.644051	0.107833	0.040494	0.172368	0.28082	0.0297219
s__Ruminococcus_sp_CAG_403	0.0111413	0.0192521	-0.026590754544932104;0.048841658090915036	0.56282	0.689772	0.00132485	0.129528	339	0.0717764	-0.0508201	0.643929	0.900672	0.111111	0.0611034	0.54961	0.795419	0.103142	0.0163193	0.606025	0.757166	0.0316703	0.0329551	0.724216	0.889927	0.0940721	-0.0278442	0.715266	0.959081	0.0766965	-0.0599863	0.343343	0.52405	0.0636285	-0.24948	0.108728	0.284921	0.164399	0.305211	0.0100722	0.814126	0.127	0.153761	0.144832	0.286373	0.107833	0.0166561	0.574893	0.668659	0.0297219
s__Actinomyces_naeslundii	-0.0111216	0.0275536	-0.06504871479785208;0.042870321949714865	0.686544	0.792166	0.00635459	0.523293	322	0.068177	-0.110334	0.312944	0.699352	0.111111	0.0956578	0.347397	0.645801	0.103142	-0.023208	0.463205	0.645814	0.0316703	-0.229232	0.0113773	0.264423	0.0940721	-0.0848277	0.264636	0.916328	0.0766965	0.11016	0.0803112	0.205502	0.0636285	0.239686	0.124417	0.307509	0.164399	0.0588943	0.638269	0.870293	0.127	0.153761	0.144832	0.286373	0.107833	0.0758725	0.0103757	0.0278745	0.0297219
g__Enterobacter	0.011038	0.0241417	-0.03627253190158143;0.05829924132707126	0.647564	0.719516	0.00385261	0.488939	339	0.0717764	0.211612	0.0484692	0.740857	0.111111	-0.0413043	0.686217	0.87185	0.103142	-0.0514054	0.103766	0.201839	0.0316703	-0.0670726	0.471821	0.781391	0.0940721	0.162872	0.0302774	0.504623	0.0766965	0.0760719	0.228893	0.412958	0.0636285	0.308404	0.0429715	0.18958	0.164399	0.0996243	0.424759	0.892162	0.127	-0.0964527	0.364428	0.591768	0.107833	-0.0901989	0.0022787	0.00854513	0.0297219
g__Mitsuokella	0.0109519	0.0193599	-0.026991188010843194;0.04886345266023393	0.57163	0.675153	0.00136722	0.220609	508	0.107559	0.0136063	0.901648	0.961907	0.111111	0.00759688	0.940824	0.986878	0.103142	-0.040783	0.197067	0.308393	0.0316703	0.0398157	0.669813	0.876185	0.0940721	-0.0736286	0.33343	0.819909	0.0766965	-0.0776152	0.219524	0.412958	0.0636285	-0.0545288	0.734859	0.908082	0.164399	0.0923299	0.459813	0.912206	0.127	0.170641	0.104512	0.403083	0.107833	0.0160785	0.588228	0.659082	0.0297219
g__Barnesiella	-0.010831	0.0219261	-0.053761584599277004;0.03213956034220602	0.621365	0.706096	0.00255178	0.394796	3402	0.720305	0.0243887	0.824653	0.956978	0.111111	0.167885	0.0953722	0.586129	0.103142	0.09004	0.00425356	0.0205818	0.0316703	-0.0474272	0.611374	0.861259	0.0940721	-0.138645	0.0663339	0.575642	0.0766965	-0.0414317	0.513263	0.699904	0.0636285	-0.195997	0.214144	0.509868	0.164399	0.0846398	0.498367	0.946266	0.127	-0.0635636	0.551251	0.81869	0.107833	-0.0273495	0.356952	0.44619	0.0297219
g__Gordonibacter	-0.0107947	0.0223876	-0.05462769729171816;0.033079821481995474	0.629727	0.710218	0.00280134	0.280498	3064	0.64874	-0.112324	0.30417	0.881766	0.111111	-0.071061	0.48619	0.767669	0.103142	0.0278414	0.378773	0.498555	0.0316703	0.0715038	0.442887	0.781391	0.0940721	0.109415	0.149062	0.587519	0.0766965	-0.0137835	0.827973	0.90654	0.0636285	0.119694	0.454362	0.748948	0.164399	-0.114998	0.355946	0.892162	0.127	-0.0346769	0.745518	0.947693	0.107833	-0.034222	0.248928	0.354317	0.0297219
s__Prevotella_stercorea	0.010691	0.0146338	-0.017990902410483414;0.03935540268265335	0.465056	0.605686	0	0	701	0.148423	0.13141	0.228051	0.699352	0.111111	0.0159402	0.876206	0.948133	0.103142	-0.0284913	0.367735	0.565247	0.0316703	0.0101802	0.913257	0.950091	0.0940721	-0.0504697	0.508039	0.959081	0.0766965	-0.0354683	0.575809	0.719761	0.0636285	0.0908877	0.571284	0.759965	0.164399	-0.00182937	0.988372	0.99383	0.127	-0.0668273	0.530898	0.73548	0.107833	0.0316716	0.286006	0.40791	0.0297219
s__Scardovia_wiggsiae	-0.0106558	0.0304799	-0.0702991290933733;0.04906350149630945	0.72671	0.825376	0.0089597	0.700366	91	0.0192674	0.236153	0.0266227	0.699352	0.111111	-0.13191	0.192912	0.45073	0.103142	-0.163577	1.51e-07	1.4744e-05	0.0316703	-0.0265699	0.7761	0.911253	0.0940721	-0.0890825	0.241214	0.916328	0.0766965	0.0817823	0.195591	0.360517	0.0636285	0.170018	0.283886	0.530668	0.164399	-0.198813	0.105049	0.870293	0.127	0.22021	0.0340364	0.286373	0.107833	0.0641602	0.0303637	0.0691529	0.0297219
g__Enorma	0.0106361	0.0248046	-0.037972248217787795;0.059194206299785695	0.668125	0.736902	0.00429198	0.444359	2610	0.552615	0.111714	0.306843	0.881766	0.111111	0.0511716	0.616534	0.82375	0.103142	0.0744704	0.0182339	0.055818	0.0316703	0.0617148	0.508113	0.785742	0.0940721	-0.075851	0.318951	0.810891	0.0766965	-0.128721	0.0404697	0.141173	0.0636285	-0.322441	0.0333139	0.169803	0.164399	-0.00185608	0.988202	0.995601	0.127	0.251051	0.0147517	0.316108	0.107833	0.0313989	0.290179	0.383841	0.0297219
s__Methanosphaera_stadtmanae	0.010414	0.0248064	-0.03819755254360131;0.0589762988887059	0.674676	0.784977	0.00429319	0.501612	348	0.073682	-0.0331775	0.763036	0.942278	0.111111	0.0114567	0.910859	0.968206	0.103142	0.0112086	0.723185	0.820682	0.0316703	0.0152698	0.8702	0.940853	0.0940721	-0.141661	0.0605121	0.85424	0.0766965	-0.134913	0.0315897	0.112635	0.0636285	-0.153673	0.334217	0.588601	0.164399	-0.0810014	0.517157	0.870293	0.127	0.153761	0.144832	0.286373	0.107833	0.100312	0.000680705	0.00302149	0.0297219
s__Clostridium_sp_CAG_590	0.0101621	0.0247203	-0.038280471605186196;0.058556994298898234	0.681063	0.787932	0.00423482	0.389214	201	0.0425577	0.0865964	0.429627	0.762807	0.111111	-0.0288176	0.778157	0.918249	0.103142	0.0446379	0.157905	0.324357	0.0316703	0.00873004	0.925576	0.956343	0.0940721	-0.0150247	0.844	0.959081	0.0766965	-0.212359	0.000583461	0.00507611	0.0636285	-0.341479	0.0230369	0.079398	0.164399	0.164748	0.182444	0.870293	0.127	0.153761	0.144832	0.286373	0.107833	0.00564303	0.849317	0.894559	0.0297219
s__Coprococcus_eutactus	0.0100099	0.029237	-0.047275409867627814;0.06722960363204139	0.732137	0.829373	0.0078032	0.451065	2266	0.47978	-0.00571534	0.958604	0.972011	0.111111	0.0293582	0.774104	0.917534	0.103142	-0.00429932	0.891935	0.921596	0.0316703	-0.115688	0.212225	0.566563	0.0940721	-0.0457344	0.54875	0.959081	0.0766965	0.152489	0.0148119	0.0629272	0.0636285	-0.115372	0.471075	0.68079	0.164399	0.0575601	0.645925	0.870293	0.127	-0.183851	0.0794406	0.286373	0.107833	0.0402022	0.175487	0.28378	0.0297219
s__Klebsiella_michiganensis	-0.00990129	0.02633	-0.06144283155173117;0.04169292436754415	0.706938	0.809258	0.00538924	0.643238	92	0.0194791	0.221415	0.0384514	0.699352	0.111111	-0.13191	0.192912	0.45073	0.103142	0.0229345	0.468496	0.646212	0.0316703	-0.0945342	0.309284	0.566563	0.0940721	-0.0559272	0.463122	0.959081	0.0766965	-0.0139103	0.826415	0.919413	0.0636285	-0.0990587	0.536839	0.726921	0.164399	0.0126783	0.919539	0.968801	0.127	0.153761	0.144832	0.286373	0.107833	-0.147858	4.59e-07	5.393e-06	0.0297219
s__Campylobacter_concisus	-0.00987532	0.0347049	-0.07776721784822109;0.058107750732923735	0.776069	0.861198	0.0134195	0.817939	89	0.018844	0.0955603	0.382984	0.731759	0.111111	-0.13191	0.192912	0.45073	0.103142	-0.122742	9.1126e-05	0.0012012	0.0316703	-0.208007	0.0224036	0.334701	0.0940721	-0.0423677	0.578623	0.959081	0.0766965	0.236419	0.000115855	0.00507611	0.0636285	0.26534	0.0864429	0.245769	0.164399	0.0588943	0.638269	0.870293	0.127	0.153761	0.144832	0.286373	0.107833	-0.252171	0	0	0.0297219
s__Gordonibacter_pamelaeae	-0.00959239	0.0221819	-0.05302658674959136;0.03387803481058495	0.665462	0.784977	0.00268873	0.277783	3064	0.64874	-0.111096	0.309568	0.699352	0.111111	-0.0694621	0.496109	0.751943	0.103142	0.0310733	0.325883	0.516729	0.0316703	0.0709474	0.446465	0.703349	0.0940721	0.110871	0.143651	0.887702	0.0766965	-0.0129304	0.838471	0.925723	0.0636285	0.128862	0.419949	0.652421	0.164399	-0.12	0.335083	0.870293	0.127	-0.0428082	0.688565	0.850926	0.107833	-0.0318263	0.283655	0.405888	0.0297219
g__Corynebacterium	-0.00928272	0.0248725	-0.05797800340492493;0.03945663981543447	0.70904	0.776321	0.00433826	0.563079	179	0.0378996	0.00543036	0.960666	0.977639	0.111111	-0.111261	0.273527	0.586129	0.103142	-0.14342	4.489e-06	6.7331e-05	0.0316703	0.164871	0.0730706	0.608921	0.0940721	-0.0531458	0.485738	0.87553	0.0766965	0.0112504	0.859225	0.927221	0.0636285	0.176847	0.264333	0.55845	0.164399	0.105141	0.39926	0.892162	0.127	0.138332	0.190792	0.403083	0.107833	0.0369354	0.213312	0.3168	0.0297219
s__Bacteroides_nordii	-0.00927071	0.0184133	-0.04533406104999361;0.026816768499194944	0.614658	0.736573	0.00101447	0.155335	654	0.138471	0.0729656	0.50626	0.818673	0.111111	0.184332	0.0661409	0.45073	0.103142	0.00670465	0.832212	0.893857	0.0316703	-0.160975	0.0803424	0.566563	0.0940721	-0.0159771	0.834247	0.959081	0.0766965	0.095042	0.132036	0.291552	0.0636285	0.20277	0.198015	0.430307	0.164399	-0.138132	0.265881	0.870293	0.127	0.0316103	0.767369	0.904128	0.107833	-0.0527245	0.0754065	0.143239	0.0297219
s__Prevotella_copri	0.00887056	0.0153326	-0.021180231127017682;0.038905331888643084	0.562918	0.689772	0.000145384	0.0425561	2658	0.562778	0.180123	0.0954882	0.699352	0.111111	0.0618093	0.544987	0.792875	0.103142	-0.03974	0.208789	0.386337	0.0316703	0.043752	0.639321	0.842741	0.0940721	-0.0901114	0.235772	0.915721	0.0766965	0.110332	0.079833	0.205502	0.0636285	0.118888	0.457455	0.674553	0.164399	-0.0328368	0.793505	0.929517	0.127	-0.105887	0.318873	0.51374	0.107833	-0.0214858	0.469332	0.573576	0.0297219
s__Parabacteroides_distasonis	-0.00877353	0.0146338	-0.03744053981241935;0.01990790412932022	0.548832	0.68212	0	0	4137	0.875926	-0.204643	0.0567957	0.699352	0.111111	-0.100232	0.324579	0.616559	0.103142	-0.00636045	0.840707	0.894151	0.0316703	0.116082	0.210647	0.566563	0.0940721	-0.0696262	0.360535	0.959081	0.0766965	-0.00583635	0.926695	0.96362	0.0636285	-0.0710879	0.658469	0.80459	0.164399	0.0120286	0.923651	0.968801	0.127	-0.0374689	0.725794	0.879443	0.107833	-0.00937846	0.752181	0.813927	0.0297219
s__Alistipes_shahii	-0.00861694	0.0146338	-0.03728415324142804;0.02006444675702192	0.555988	0.689045	0	0	3489	0.738725	-0.116651	0.285643	0.699352	0.111111	0.0540987	0.596453	0.822721	0.103142	-0.00867137	0.78407	0.86347	0.0316703	0.0839107	0.367336	0.626632	0.0940721	-0.0646106	0.396355	0.959081	0.0766965	0.0778115	0.218352	0.389832	0.0636285	-0.048963	0.761125	0.871909	0.164399	0.154841	0.211021	0.870293	0.127	-0.26377	0.0100946	0.286373	0.107833	-0.0152687	0.607163	0.696876	0.0297219
s__Clostridium_sp_CAG_58	0.00858018	0.0175387	-0.025793364931480378;0.042933449024339	0.624718	0.746573	0.000726312	0.180758	1705	0.360999	-0.0703132	0.521931	0.828684	0.111111	-0.0694983	0.495883	0.751943	0.103142	0.0817798	0.0094785	0.0491534	0.0316703	0.0133173	0.88668	0.940853	0.0940721	0.0768902	0.312321	0.950066	0.0766965	-0.000112519	0.998585	0.998585	0.0636285	0.16065	0.312125	0.568088	0.164399	0.0821503	0.511186	0.870293	0.127	0.153761	0.144832	0.286373	0.107833	0.00930032	0.754179	0.814064	0.0297219
s__Bacteroides_plebeius	-0.00804775	0.0278359	-0.06253867187603461;0.046491017137473827	0.772547	0.859495	0.0065879	0.56168	1098	0.232479	-0.0742616	0.498689	0.812471	0.111111	0.0773608	0.448135	0.738404	0.103142	-0.055281	0.080128	0.195989	0.0316703	0.0251	0.788192	0.911253	0.0940721	0.0513535	0.500616	0.959081	0.0766965	0.115497	0.0665173	0.178611	0.0636285	0.191109	0.226307	0.468779	0.164399	-0.246457	0.0418021	0.870293	0.127	-0.0990069	0.351726	0.546431	0.107833	0.0978505	0.00092324	0.00397633	0.0297219
s__Megasphaera_elsdenii	-0.00801538	0.0250253	-0.05701352246681792;0.04102127269934603	0.748793	0.841667	0.00444334	0.424792	405	0.0857506	-0.0071122	0.948499	0.970459	0.111111	-0.0821987	0.420056	0.7055	0.103142	-0.0937947	0.00289057	0.020455	0.0316703	0.108656	0.241775	0.566563	0.0940721	-0.0684137	0.369006	0.959081	0.0766965	-0.0421896	0.505572	0.670499	0.0636285	-0.0431726	0.788721	0.878631	0.164399	0.0588943	0.638269	0.870293	0.127	0.151844	0.150051	0.29535	0.107833	-0.0285195	0.336736	0.456857	0.0297219
s__Prevotella_sp_CAG_1092	-0.00792818	0.0234186	-0.05378523061467798;0.03796223576946178	0.734996	0.83045	0.00339958	0.247901	248	0.052509	0.297824	0.00430054	0.467684	0.111111	0.0938811	0.356519	0.64619	0.103142	-0.041263	0.191837	0.367046	0.0316703	-0.126115	0.173223	0.566563	0.0940721	-0.0150247	0.844	0.959081	0.0766965	-0.0383753	0.54488	0.698381	0.0636285	-0.341479	0.0230369	0.079398	0.164399	-0.0586913	0.639431	0.870293	0.127	0.0304758	0.775498	0.905707	0.107833	0.00650266	0.826702	0.874976	0.0297219
s__Roseburia_faecis	0.00770263	0.0380556	-0.06682259301561305;0.0821423800787941	0.839674	0.906348	0.0175101	0.634211	3936	0.833369	-0.0612751	0.577065	0.84994	0.111111	-0.137975	0.172824	0.45073	0.103142	0.0191844	0.54429	0.70888	0.0316703	-0.15233	0.0985087	0.566563	0.0940721	-0.0268821	0.724705	0.959081	0.0766965	0.100341	0.111597	0.259597	0.0636285	0.39051	0.00771629	0.079398	0.164399	0.256013	0.033944	0.870293	0.127	-0.19894	0.0568427	0.286373	0.107833	0.0999614	0.000711173	0.00310797	0.0297219
s__Barnesiella_intestinihominis	-0.00761063	0.0208619	-0.0484680889974159;0.03327225250737372	0.715288	0.814529	0.0020191	0.362184	3396	0.719035	0.023466	0.831189	0.948356	0.111111	0.167885	0.0953715	0.45073	0.103142	0.0923608	0.00335559	0.0227295	0.0316703	-0.0776536	0.404414	0.661431	0.0940721	-0.126238	0.0951974	0.887702	0.0766965	-0.0398289	0.529725	0.688153	0.0636285	-0.186726	0.237591	0.480207	0.164399	0.0792138	0.526515	0.870293	0.127	-0.067686	0.525605	0.730473	0.107833	-0.0265298	0.371559	0.491271	0.0297219
s__Streptococcus_australis	-0.00757843	0.0272324	-0.06089177151800572;0.045778021456386715	0.78084	0.864289	0.00609394	0.485525	567	0.120051	-0.0653378	0.551959	0.841524	0.111111	-0.0120746	0.906072	0.968206	0.103142	-0.0642408	0.0418665	0.130761	0.0316703	-0.205591	0.0240987	0.338159	0.0940721	0.2303	0.00184905	0.264592	0.0766965	0.0530192	0.402514	0.574077	0.0636285	-0.289052	0.0596916	0.18547	0.164399	-0.0072809	0.953743	0.973017	0.127	0.153761	0.144832	0.286373	0.107833	0.035113	0.236802	0.355738	0.0297219
s__Ruminococcus_bicirculans	0.00747262	0.0201058	-0.031928982298932415;0.046851022468193664	0.710174	0.810829	0.00167651	0.219614	3261	0.690451	-0.0596479	0.587264	0.85438	0.111111	-0.0448082	0.661138	0.870714	0.103142	0.0180121	0.569171	0.726068	0.0316703	-0.108263	0.243503	0.566563	0.0940721	0.072041	0.344023	0.959081	0.0766965	0.103974	0.099068	0.23549	0.0636285	0.298781	0.0507585	0.162353	0.164399	0.131463	0.290158	0.870293	0.127	-0.137183	0.194586	0.366428	0.107833	0.0271814	0.359917	0.478789	0.0297219
s__Bacteroides_clarus	-0.00746501	0.0179016	-0.04253046039060782;0.027618801468491137	0.676704	0.784977	0.000841611	0.217354	1119	0.236926	0.039291	0.720985	0.923796	0.111111	0.100524	0.323154	0.616559	0.103142	0.060472	0.0555001	0.157794	0.0316703	0.0580112	0.534004	0.776008	0.0940721	-0.0551686	0.469233	0.959081	0.0766965	-0.198389	0.00136673	0.0098409	0.0636285	-0.235835	0.131009	0.320163	0.164399	-0.0592645	0.63615	0.870293	0.127	-0.000152266	0.998864	0.998864	0.107833	0.016741	0.572945	0.668179	0.0297219
s__Dorea_formicigenerans	-0.00746378	0.0248841	-0.05618748472448584;0.04129539863613509	0.764264	0.85464	0.00434617	0.457978	4319	0.914461	0.0086353	0.937489	0.966369	0.111111	-0.00769341	0.940073	0.981023	0.103142	-0.0752694	0.0170174	0.0718697	0.0316703	0.0199608	0.830841	0.927207	0.0940721	0.00225705	0.97642	0.99467	0.0766965	-0.0248333	0.695352	0.826443	0.0636285	0.265678	0.0860081	0.245769	0.164399	0.145693	0.240007	0.870293	0.127	-0.0820251	0.441212	0.644051	0.107833	-0.0308452	0.298779	0.422451	0.0297219
g__Gemmiger	0.00744748	0.0295106	-0.050367216243459356;0.06521242460442243	0.800811	0.864184	0.00805145	0.453494	4205	0.890324	-0.045607	0.678377	0.95657	0.111111	0.171603	0.08802	0.586129	0.103142	-0.0583502	0.064678	0.142672	0.0316703	-0.225434	0.0129081	0.271231	0.0940721	-0.0413931	0.587408	0.87553	0.0766965	-0.0604835	0.339341	0.505672	0.0636285	0.0880945	0.583275	0.819236	0.164399	0.278669	0.0200108	0.892162	0.127	0.0198783	0.852474	0.991249	0.107833	0.000835338	0.977563	0.985701	0.0297219
s__Parabacteroides_sp_CAG_409	-0.00741652	0.0196013	-0.045808021756179984;0.030996867957947656	0.705188	0.809258	0.00146426	0.230706	200	0.042346	0.0521271	0.635403	0.897403	0.111111	-0.094117	0.355299	0.64619	0.103142	-0.0117541	0.710303	0.819944	0.0316703	-0.0945342	0.309284	0.566563	0.0940721	0.00277075	0.971056	0.99467	0.0766965	-0.0441727	0.485733	0.656193	0.0636285	0.122557	0.443464	0.665456	0.164399	-0.077549	0.535302	0.870293	0.127	-0.0403403	0.705688	0.864717	0.107833	0.0342142	0.249036	0.365982	0.0297219
s__Streptococcus_salivarius	-0.00717117	0.0341604	-0.07401604972370815;0.05973786210682303	0.833786	0.902231	0.0128002	0.673755	3878	0.821088	-0.0759606	0.488853	0.799441	0.111111	0.0222231	0.828044	0.935331	0.103142	-0.101794	0.00121124	0.0107529	0.0316703	0.129898	0.160447	0.566563	0.0940721	0.115912	0.126054	0.887702	0.0766965	0.211697	0.000608355	0.00518891	0.0636285	0.310376	0.0414969	0.13471	0.164399	-0.0794655	0.525192	0.870293	0.127	-0.243817	0.0181354	0.286373	0.107833	-0.0831641	0.00493444	0.0152233	0.0297219
s__Firmicutes_bacterium_CAG_534	0.00691355	0.0308315	-0.0534841060555954;0.06726080865603729	0.822626	0.896847	0.00929997	0.590679	130	0.0275249	0.0785368	0.474133	0.799083	0.111111	-0.087439	0.390799	0.685475	0.103142	-0.0294894	0.351177	0.545578	0.0316703	-0.0945342	0.309284	0.566563	0.0940721	-0.0150247	0.844	0.959081	0.0766965	-0.0951061	0.131773	0.291552	0.0636285	-0.341479	0.0230369	0.079398	0.164399	0.0588943	0.638269	0.870293	0.127	0.257397	0.0122403	0.286373	0.107833	0.0456008	0.124262	0.221533	0.0297219
s__Collinsella_intestinalis	0.00632389	0.0146338	-0.022356595762888336;0.03499396753439546	0.665656	0.784977	0	0	2070	0.438281	0.158293	0.144661	0.699352	0.111111	-0.00920572	0.928321	0.97541	0.103142	0.0238886	0.450184	0.643205	0.0316703	0.0240292	0.797032	0.911253	0.0940721	0.00633155	0.933918	0.99467	0.0766965	0.00895167	0.887777	0.956457	0.0636285	0.00221456	0.989044	0.992644	0.164399	-0.0523636	0.676081	0.870293	0.127	-0.0654943	0.539167	0.742207	0.107833	0.0206597	0.486597	0.591256	0.0297219
s__Oscillibacter_sp_PC13	-0.00625718	0.0238709	-0.05300335137879616;0.0405163502250388	0.79326	0.87359	0.00367971	0.527322	358	0.0757993	-0.0223476	0.839127	0.948356	0.111111	0.151667	0.133102	0.45073	0.103142	0.0964347	0.00218472	0.0169706	0.0316703	0.00196896	0.983192	0.987733	0.0940721	-0.0149825	0.844432	0.959081	0.0766965	-0.0886312	0.16045	0.317385	0.0636285	-0.341479	0.0230369	0.079398	0.164399	-0.109718	0.378786	0.870293	0.127	0.153761	0.144832	0.286373	0.107833	-0.0779783	0.00842151	0.0236346	0.0297219
s__Klebsiella_oxytoca	0.00621033	0.0340873	-0.060552451077778464;0.07291778201987967	0.855488	0.912144	0.0127181	0.72901	91	0.0192674	0.108264	0.322236	0.699352	0.111111	-0.13191	0.192912	0.45073	0.103142	-0.0746454	0.0179611	0.0744102	0.0316703	0.0139428	0.881396	0.940853	0.0940721	-0.0309034	0.68554	0.959081	0.0766965	0.0764988	0.226274	0.398006	0.0636285	0.039418	0.806747	0.883967	0.164399	0.0420049	0.737642	0.903871	0.127	0.153761	0.144832	0.286373	0.107833	-0.195498	0	0	0.0297219
s__Actinomyces_sp_HPA0247	0.00613789	0.025013	-0.04287147629475201;0.05511778369642484	0.806193	0.885455	0.00443484	0.408775	382	0.0808808	0.113331	0.299793	0.699352	0.111111	-0.0252551	0.805011	0.930307	0.103142	-0.0580628	0.0660121	0.172983	0.0316703	0.120793	0.192423	0.566563	0.0940721	0.00449176	0.953094	0.99467	0.0766965	0.173145	0.00546472	0.0304763	0.0636285	0.199272	0.206242	0.43978	0.164399	-0.298893	0.0119436	0.814126	0.127	0.153761	0.144832	0.286373	0.107833	0.00341819	0.90838	0.934599	0.0297219
s__Actinomyces_odontolyticus	0.00613259	0.0146338	-0.02254780712623369;0.03480289272638352	0.675183	0.784977	0	0	1149	0.243278	-0.0545003	0.62004	0.890156	0.111111	0.00199122	0.984477	0.994455	0.103142	-0.0150458	0.634433	0.769544	0.0316703	-0.0097006	0.917329	0.950091	0.0940721	0.0254262	0.739066	0.959081	0.0766965	0.0736696	0.24403	0.419577	0.0636285	0.00873162	0.956821	0.977036	0.164399	-0.0710641	0.570185	0.870293	0.127	-0.120901	0.254133	0.44043	0.107833	0.0435719	0.141947	0.244058	0.0297219
s__Lactobacillus_mucosae	0.00610407	0.0430837	-0.07823202620972607;0.0903534200329975	0.887401	0.928927	0.0245207	0.740596	190	0.0402287	0.0406845	0.711508	0.923796	0.111111	-0.13191	0.192912	0.45073	0.103142	-0.142528	5.161e-06	0.000112252	0.0316703	-0.112385	0.225771	0.566563	0.0940721	0.126768	0.0937913	0.887702	0.0766965	-0.018946	0.765154	0.871314	0.0636285	-0.122204	0.4448	0.665456	0.164399	0.184842	0.133065	0.870293	0.127	0.0483472	0.650696	0.830067	0.107833	-0.0497763	0.0932948	0.174177	0.0297219
s__Bacteroides_salyersiae	0.00601842	0.0191482	-0.03150616670404502;0.043526075342394666	0.753314	0.844566	0.00128455	0.254059	1196	0.253229	-0.0237378	0.829262	0.948356	0.111111	-0.151523	0.13348	0.45073	0.103142	-0.0122539	0.698574	0.81688	0.0316703	0.0696636	0.454782	0.706113	0.0940721	-0.107696	0.155645	0.892245	0.0766965	0.0631761	0.318184	0.497878	0.0636285	-0.0212461	0.895165	0.942958	0.164399	0.148259	0.23162	0.870293	0.127	-0.106985	0.313816	0.507471	0.107833	0.0320807	0.279819	0.401721	0.0297219
s__Firmicutes_bacterium_CAG_83	-0.00519298	0.0239145	-0.05202733015206884;0.04166415781986188	0.828124	0.900585	0.00370729	0.307438	3706	0.784671	-0.0297455	0.786949	0.948262	0.111111	-0.00668176	0.947942	0.98414	0.103142	-0.0440613	0.163357	0.328982	0.0316703	-0.176219	0.0548313	0.496908	0.0940721	-0.100559	0.185296	0.908941	0.0766965	0.0576812	0.362283	0.539702	0.0636285	0.129113	0.419029	0.652421	0.164399	0.137628	0.267668	0.870293	0.127	0.217476	0.0364575	0.286373	0.107833	0.0232928	0.432772	0.548851	0.0297219
g__Sanguibacteroides	-0.00513707	0.024387	-0.05289567116376553;0.042644971495454806	0.833193	0.888072	0.00401251	0.482152	220	0.0465806	-0.0983184	0.369255	0.881766	0.111111	0.136692	0.176941	0.586129	0.103142	0.0516366	0.102216	0.201742	0.0316703	-0.0462714	0.620106	0.861259	0.0940721	-0.0114918	0.88037	0.969665	0.0766965	-0.117447	0.061986	0.185958	0.0636285	-0.0901683	0.574362	0.819236	0.164399	0.154766	0.211249	0.892162	0.127	0.138332	0.190792	0.403083	0.107833	-0.0788456	0.00771707	0.0226973	0.0297219
s__Bacteroides_pectinophilus	0.00511482	0.0241914	-0.04228429528085777;0.05249096461356043	0.832581	0.902231	0.00388475	0.472684	261	0.0552615	-0.0509719	0.642936	0.900672	0.111111	0.0232726	0.820054	0.931174	0.103142	0.0354402	0.262417	0.447653	0.0316703	-0.0945342	0.309284	0.566563	0.0940721	-0.0150247	0.844	0.959081	0.0766965	-0.212359	0.000583461	0.00507611	0.0636285	-0.341479	0.0230369	0.079398	0.164399	0.0697614	0.577314	0.870293	0.127	0.0213667	0.841563	0.919799	0.107833	0.0947661	0.00133952	0.0054971	0.0297219
s__Phascolarctobacterium_sp_CAG_266	0.00496733	0.0204498	-0.03510539172980775;0.0450240958761092	0.808105	0.885455	0.00182872	0.258123	600	0.127038	-0.159114	0.142527	0.699352	0.111111	0.08627	0.39722	0.691164	0.103142	0.0324243	0.305266	0.493646	0.0316703	0.0388951	0.677025	0.866193	0.0940721	0.087458	0.249982	0.916328	0.0766965	-0.123027	0.0503921	0.150141	0.0636285	-0.183078	0.247253	0.486674	0.164399	-0.000683485	0.995655	0.99795	0.127	-0.0196694	0.854008	0.926417	0.107833	0.057537	0.0522738	0.105274	0.0297219
g__Christensenella	-0.00486202	0.0233077	-0.05051049828776711;0.040806734633664236	0.834788	0.888072	0.00333256	0.327939	304	0.0643659	0.0199416	0.856254	0.961907	0.111111	0.0834344	0.413048	0.719551	0.103142	-0.0414761	0.189547	0.305722	0.0316703	0.0628816	0.50009	0.781391	0.0940721	0.200039	0.00730372	0.27389	0.0766965	-0.021686	0.732394	0.845069	0.0636285	0.182676	0.248334	0.541707	0.164399	-0.179125	0.145985	0.892162	0.127	0.138332	0.190792	0.403083	0.107833	-0.0345117	0.24494	0.354317	0.0297219
s__Streptococcus_thermophilus	-0.00484524	0.0249504	-0.05370646626720718;0.0440391334360449	0.846054	0.908724	0.00439167	0.439093	2490	0.527207	0.0703058	0.521975	0.828684	0.111111	0.00605454	0.952823	0.986852	0.103142	-0.00240915	0.939318	0.95561	0.0316703	-0.0809741	0.384474	0.643255	0.0940721	0.0737438	0.332669	0.959081	0.0766965	-0.161025	0.0099521	0.0481018	0.0636285	-0.251697	0.105386	0.279004	0.164399	0.0641073	0.608706	0.870293	0.127	-0.0431545	0.686174	0.850387	0.107833	0.0173776	0.558439	0.654773	0.0297219
s__Firmicutes_bacterium_CAG_94	-0.00483988	0.0376585	-0.07852349202719804;0.06889633396212036	0.897785	0.936538	0.0170005	0.788447	1341	0.28393	-0.15535	0.1525	0.699352	0.111111	0.0188729	0.853659	0.938513	0.103142	0.148088	2.131e-06	5.1511e-05	0.0316703	0.177186	0.0534655	0.496908	0.0940721	-0.0814353	0.284378	0.916328	0.0766965	-0.222616	0.000300008	0.00507611	0.0636285	-0.34671	0.0207115	0.079398	0.164399	0.0319168	0.799171	0.929517	0.127	0.153761	0.144832	0.286373	0.107833	0.182983	0	6e-09	0.0297219
s__Lactobacillus_rogosae	0.00470475	0.0146338	-0.023974909977259828;0.03337667661876506	0.747848	0.841667	0	0	1822	0.385772	0.0761841	0.487567	0.799441	0.111111	0.0702048	0.491489	0.751943	0.103142	0.0177874	0.574	0.730088	0.0316703	-0.0901076	0.332716	0.593162	0.0940721	0.0625051	0.411998	0.959081	0.0766965	-0.00967016	0.878836	0.952608	0.0636285	-0.170666	0.281993	0.530668	0.164399	-0.0719146	0.565552	0.870293	0.127	-0.0419488	0.694511	0.855842	0.107833	0.0142728	0.63081	0.718331	0.0297219
s__Sanguibacteroides_justesenii	-0.00462323	0.0251052	-0.05378775751895611;0.044563666302397116	0.853922	0.912144	0.00449872	0.501227	220	0.0465806	-0.100779	0.357261	0.72283	0.111111	0.140409	0.165201	0.45073	0.103142	0.058328	0.0647801	0.17288	0.0316703	-0.0478967	0.607842	0.821806	0.0940721	-0.00284589	0.970271	0.99467	0.0766965	-0.118196	0.0603133	0.168181	0.0636285	-0.0632703	0.694182	0.825801	0.164399	0.147713	0.233388	0.870293	0.127	0.153761	0.144832	0.286373	0.107833	-0.0758675	0.0103808	0.0278745	0.0297219
s__Prevotella_sp_CAG_520	0.00436274	0.0150933	-0.025217022786054574;0.033934869864306515	0.772558	0.859495	9.3698e-05	0.0139715	502	0.106288	0.0919401	0.401452	0.736912	0.111111	0.0404326	0.692509	0.887709	0.103142	-0.00548737	0.862338	0.903897	0.0316703	-0.0278879	0.765302	0.909581	0.0940721	0.000993847	0.989616	0.99467	0.0766965	-0.0680277	0.282262	0.456136	0.0636285	0.103836	0.517155	0.711907	0.164399	0.0456758	0.71562	0.891962	0.127	0.223558	0.0312538	0.286373	0.107833	-0.0160509	0.588869	0.681272	0.0297219
s__Veillonella_sp_T11011_6	-0.00410033	0.0244598	-0.0520042470855401;0.04382241961965968	0.866896	0.918984	0.00406061	0.390725	430	0.0910438	0.154808	0.153978	0.699352	0.111111	-0.123779	0.222363	0.498598	0.103142	-0.0453588	0.151283	0.316385	0.0316703	-0.0462658	0.620149	0.829694	0.0940721	-0.00812114	0.915302	0.994375	0.0766965	0.159818	0.0105406	0.0498387	0.0636285	0.172779	0.275876	0.530668	0.164399	-0.00509893	0.967597	0.98113	0.127	-0.0869575	0.414013	0.614661	0.107833	-0.0551747	0.062759	0.121876	0.0297219
s__Eubacterium_sp_OM08_24	-0.00404964	0.0208268	-0.044846074626365515;0.036760288544958546	0.84585	0.908724	0.00200255	0.149822	477	0.100995	0.0309088	0.778821	0.946074	0.111111	-0.0200008	0.845017	0.938513	0.103142	0.00438469	0.889803	0.921582	0.0316703	-0.0562588	0.546476	0.785068	0.0940721	-0.0880621	0.246696	0.916328	0.0766965	0.0280089	0.65869	0.800364	0.0636285	-0.341479	0.0230369	0.079398	0.164399	-0.182326	0.138643	0.870293	0.127	-0.0236728	0.824718	0.912855	0.107833	0.0204354	0.491342	0.594447	0.0297219
s__Ruminococcus_callidus	-0.00389984	0.0236331	-0.05018722436896833;0.04240426713022299	0.868955	0.918984	0.00353112	0.260076	1203	0.254711	0.138535	0.203308	0.699352	0.111111	-0.016486	0.872002	0.945938	0.103142	-0.0420883	0.183083	0.357135	0.0316703	0.0226918	0.808108	0.913057	0.0940721	-0.0370492	0.62728	0.959081	0.0766965	0.0886173	0.160516	0.317385	0.0636285	0.195844	0.214518	0.452987	0.164399	-0.00890535	0.943438	0.968801	0.127	0.107529	0.311328	0.50722	0.107833	-0.0100282	0.735632	0.80402	0.0297219
s__Enterorhabdus_caecimuris	0.00389339	0.0146338	-0.024785801219432173;0.03256618515135984	0.790211	0.872441	0	0	1716	0.363328	-0.165377	0.127007	0.699352	0.111111	-0.080407	0.430337	0.717229	0.103142	0.0552771	0.0801495	0.195989	0.0316703	0.0637889	0.493897	0.737505	0.0940721	0.0463156	0.54367	0.959081	0.0766965	-0.0376724	0.552283	0.698381	0.0636285	-0.183974	0.244858	0.484152	0.164399	-0.0848517	0.497283	0.870293	0.127	0.20967	0.0441575	0.286373	0.107833	-0.0309785	0.296692	0.421769	0.0297219
s__Ruminococcus_champanellensis	-0.00387724	0.0230704	-0.049063769252704045;0.04132513617124009	0.866558	0.918984	0.00319123	0.291614	282	0.0597078	-0.186615	0.0836853	0.699352	0.111111	-0.0602809	0.555018	0.795419	0.103142	0.0272234	0.389457	0.581673	0.0316703	-0.10716	0.248406	0.566563	0.0940721	0.0314261	0.680507	0.959081	0.0766965	-0.155496	0.0129055	0.0572846	0.0636285	-0.341479	0.0230369	0.079398	0.164399	0.0784264	0.530662	0.870293	0.127	0.0587576	0.581876	0.781223	0.107833	0.0244121	0.410975	0.532058	0.0297219
s__Bacteroides_finegoldii	-0.00381041	0.0209254	-0.044800255205901675;0.037192243835246795	0.855529	0.912144	0.00204922	0.211327	1333	0.282236	0.0509701	0.642948	0.900672	0.111111	0.226487	0.0225104	0.45073	0.103142	-0.0147833	0.64036	0.773768	0.0316703	-0.0633693	0.496757	0.737505	0.0940721	-0.0217784	0.775434	0.959081	0.0766965	-0.0467068	0.460999	0.638646	0.0636285	-0.163421	0.303603	0.557245	0.164399	-0.130901	0.292266	0.870293	0.127	-0.0879031	0.40891	0.611257	0.107833	-0.0102138	0.730926	0.80402	0.0297219
s__Collinsella_aerofaciens	0.00368387	0.0161305	-0.027927466336490223;0.035287850564053216	0.819367	0.895539	0.000332986	0.0754509	4257	0.901334	0.155575	0.15189	0.699352	0.111111	0.000532588	0.995848	0.996633	0.103142	-0.0568022	0.0721333	0.184576	0.0316703	-0.0339476	0.716254	0.885511	0.0940721	-0.0317723	0.677181	0.959081	0.0766965	0.0897754	0.15507	0.314484	0.0636285	0.34117	0.0231806	0.079398	0.164399	0.0548618	0.661518	0.870293	0.127	0.1342	0.204683	0.3805	0.107833	0.00228562	0.938662	0.947374	0.0297219
s__Megasphaera_micronuciformis	0.00362646	0.0341447	-0.06323863517508077;0.0704591362687674	0.915449	0.942293	0.0127825	0.732913	107	0.0226551	0.184312	0.0877357	0.699352	0.111111	-0.13191	0.192912	0.45073	0.103142	-0.0849447	0.00702769	0.0391929	0.0316703	-0.184142	0.0444321	0.496908	0.0940721	0.00117479	0.987726	0.99467	0.0766965	0.226061	0.00023805	0.00507611	0.0636285	0.356439	0.0168886	0.079398	0.164399	0.0588943	0.638269	0.870293	0.127	0.0256037	0.810671	0.911366	0.107833	-0.173072	3e-09	5.7e-08	0.0297219
s__Bacteroides_galacturonicus	0.00348384	0.0312786	-0.057777768797893585;0.06471930184027473	0.911343	0.942293	0.00974096	0.480059	968	0.204954	-0.108314	0.32201	0.699352	0.111111	-0.0444341	0.663799	0.870714	0.103142	0.0217203	0.49238	0.667244	0.0316703	-0.112045	0.227202	0.566563	0.0940721	0.0578284	0.448001	0.959081	0.0766965	-0.0451215	0.476391	0.649624	0.0636285	-0.00194818	0.990362	0.992644	0.164399	-0.116166	0.351003	0.870293	0.127	0.0177974	0.867773	0.929757	0.107833	-0.0136075	0.646825	0.734644	0.0297219
s__Bifidobacterium_animalis	0.00330694	0.0212509	-0.03833237805810574;0.04493478875101127	0.876356	0.920808	0.00220693	0.354309	837	0.177218	-0.102118	0.350833	0.713141	0.111111	-0.173179	0.0850408	0.45073	0.103142	0.0685287	0.0299018	0.106069	0.0316703	0.0575938	0.536962	0.776008	0.0940721	0.00909633	0.905176	0.992162	0.0766965	-0.109751	0.0814573	0.207216	0.0636285	-0.127475	0.425064	0.658018	0.164399	0.0974685	0.434962	0.870293	0.127	0.153761	0.144832	0.286373	0.107833	-0.00240183	0.93555	0.946429	0.0297219
g__Scardovia	-0.00322383	0.0296168	-0.06121321581907076;0.05478724011778129	0.913345	0.948807	0.00814888	0.687224	92	0.0194791	0.232628	0.029133	0.708085	0.111111	-0.111261	0.273527	0.586129	0.103142	-0.165873	9.9e-08	1.491e-05	0.0316703	-0.0277524	0.76641	0.925397	0.0940721	-0.0976152	0.198649	0.620778	0.0766965	0.0765002	0.226266	0.412958	0.0636285	0.152969	0.336497	0.6499	0.164399	-0.173536	0.15947	0.892162	0.127	0.226933	0.0286406	0.403083	0.107833	0.0603443	0.041754	0.0934792	0.0297219
s__Citrobacter_freundii	0.00312153	0.0197107	-0.03550154187356936;0.04173530074539489	0.874183	0.92075	0.00150921	0.260013	161	0.0340885	-0.0165273	0.880671	0.95985	0.111111	-0.13191	0.192912	0.45073	0.103142	-0.0182454	0.564177	0.721815	0.0316703	-0.0945342	0.309284	0.566563	0.0940721	0.144868	0.0547834	0.85424	0.0766965	-0.016285	0.797371	0.89627	0.0636285	0.189774	0.229705	0.471329	0.164399	0.074277	0.552775	0.870293	0.127	0.153761	0.144832	0.286373	0.107833	-0.00907825	0.759866	0.816153	0.0297219
s__Streptococcus_mitis	0.00299109	0.029211	-0.054225546785370525;0.06018814248954016	0.918465	0.942293	0.00777977	0.549221	866	0.183358	0.218548	0.0411883	0.699352	0.111111	-0.109705	0.280388	0.572623	0.103142	-0.0446194	0.158078	0.324357	0.0316703	-0.104779	0.259212	0.566563	0.0940721	0.0908464	0.231937	0.908941	0.0766965	0.161726	0.00962372	0.0470373	0.0636285	0.0204169	0.899237	0.942958	0.164399	-0.0569968	0.649169	0.870293	0.127	-0.125553	0.236001	0.424216	0.107833	-0.043906	0.138909	0.239783	0.0297219
s__Lactobacillus_gasseri	0.00298447	0.0328795	-0.061405182421980016;0.0673493924020235	0.927701	0.946592	0.0113946	0.529029	100	0.021173	0.260625	0.0136841	0.699352	0.111111	0.0715202	0.48336	0.745609	0.103142	-0.065122	0.0391226	0.127003	0.0316703	0.235718	0.00912329	0.264423	0.0940721	-0.0150247	0.844	0.959081	0.0766965	-0.0405943	0.521831	0.68579	0.0636285	-0.341479	0.0230369	0.079398	0.164399	0.0588943	0.638269	0.870293	0.127	-0.0594766	0.577247	0.778148	0.107833	-0.00468312	0.874716	0.914667	0.0297219
s__Lachnospira_pectinoschiza	0.00273002	0.0194438	-0.03536992939989062;0.04082204235743812	0.888353	0.928927	0.00140064	0.136976	2824	0.597925	0.0383525	0.727392	0.923796	0.111111	0.0878175	0.388733	0.685475	0.103142	0.0267915	0.397028	0.58744	0.0316703	-0.0977445	0.292969	0.566563	0.0940721	0.0464615	0.542398	0.959081	0.0766965	0.0269536	0.670789	0.810537	0.0636285	0.103848	0.517104	0.711907	0.164399	-0.180355	0.14313	0.870293	0.127	-0.268046	0.00884331	0.286373	0.107833	0.0102242	0.730662	0.80402	0.0297219
s__Intestinibacter_bartlettii	-0.00271086	0.0227234	-0.04722129247836005;0.04181031506281199	0.905055	0.941864	0.00299003	0.401151	2748	0.581834	0.0263332	0.810916	0.948356	0.111111	0.0405177	0.691894	0.887709	0.103142	-0.0244465	0.439667	0.631205	0.0316703	0.100011	0.281792	0.566563	0.0940721	0.0440574	0.563537	0.959081	0.0766965	0.0412938	0.514669	0.678427	0.0636285	-0.0511906	0.750581	0.866055	0.164399	-0.0410272	0.743543	0.906065	0.127	0.126589	0.232087	0.420658	0.107833	-0.0308238	0.299115	0.422451	0.0297219
g__Lachnospira	0.00259486	0.0185987	-0.03384993621756046;0.039032767163853926	0.889053	0.932573	0.00108016	0.109838	2824	0.597925	0.0388653	0.723889	0.95657	0.111111	0.0871598	0.392327	0.707435	0.103142	0.0241559	0.445127	0.574104	0.0316703	-0.0988915	0.287279	0.781391	0.0940721	0.0442652	0.561695	0.87553	0.0766965	0.0265526	0.675409	0.817027	0.0636285	0.0964895	0.547566	0.816988	0.164399	-0.176086	0.153211	0.892162	0.127	-0.263934	0.0100439	0.301318	0.107833	0.00921243	0.756428	0.810459	0.0297219
g__Haemophilus	0.00249145	0.029153	-0.05461023227784965;0.05957688156438991	0.931914	0.950933	0.00772764	0.568555	1897	0.401863	0.0970512	0.375526	0.881766	0.111111	-0.177802	0.0767521	0.586129	0.103142	-0.0840844	0.00763034	0.0317931	0.0316703	0.104735	0.259418	0.781391	0.0940721	-0.0490804	0.51982	0.87553	0.0766965	0.256966	2.478e-05	0.00371703	0.0636285	0.378198	0.0103754	0.169803	0.164399	-0.0228343	0.855608	0.995601	0.127	-0.024059	0.821904	0.990568	0.107833	-0.0225855	0.446882	0.532002	0.0297219
g__Enterorhabdus	0.00243215	0.0146338	-0.026246106035439396;0.0311064100204788	0.868008	0.91691	0	0	1716	0.363328	-0.167167	0.122813	0.877238	0.111111	-0.0826763	0.41734	0.719551	0.103142	0.0505517	0.10965	0.208196	0.0316703	0.0634551	0.496171	0.781391	0.0940721	0.0422621	0.579572	0.87553	0.0766965	-0.0387403	0.541054	0.709391	0.0636285	-0.204986	0.192921	0.469364	0.164399	-0.0779488	0.533186	0.972794	0.127	0.22102	0.0333449	0.403083	0.107833	-0.0331234	0.264467	0.363946	0.0297219
s__Lactobacillus_delbrueckii	-0.00238778	0.0146338	-0.03106207883510412;0.026290449477277402	0.870395	0.918984	0	0	447	0.094855	-0.00958789	0.930609	0.963845	0.111111	0.145531	0.149965	0.45073	0.103142	0.00551067	0.86176	0.903897	0.0316703	-0.0239695	0.797526	0.911253	0.0940721	0.0465256	0.541839	0.959081	0.0766965	-0.0772924	0.221461	0.391608	0.0636285	-0.0613235	0.703176	0.825998	0.164399	-0.0334567	0.789692	0.929517	0.127	-0.0627868	0.556149	0.76317	0.107833	-0.016422	0.580282	0.673127	0.0297219
s__Holdemania_filiformis	0.00231743	0.0214224	-0.03965609089248259;0.044282794219538256	0.913867	0.942293	0.00229223	0.370465	1525	0.322888	-0.128267	0.239593	0.699352	0.111111	-0.0552647	0.588536	0.821363	0.103142	0.0734398	0.0199145	0.0794753	0.0316703	0.132478	0.152138	0.566563	0.0940721	0.122751	0.104875	0.887702	0.0766965	-0.041936	0.508138	0.671855	0.0636285	0.152166	0.339107	0.591374	0.164399	-0.0309879	0.804903	0.933605	0.127	0.153761	0.144832	0.286373	0.107833	-0.0380603	0.199676	0.31021	0.0297219
s__Christensenella_minuta	-0.0021824	0.0245517	-0.050271068240881386;0.04591637116612522	0.929184	0.946592	0.00412168	0.345919	304	0.0643659	0.0181369	0.869145	0.95985	0.111111	0.0874493	0.390743	0.685475	0.103142	-0.0325587	0.303264	0.493646	0.0316703	0.0673762	0.469807	0.715879	0.0940721	0.202829	0.00648976	0.403293	0.0766965	-0.0199986	0.752516	0.862111	0.0636285	0.205609	0.191504	0.418615	0.164399	-0.189131	0.123938	0.870293	0.127	0.153761	0.144832	0.286373	0.107833	-0.0323576	0.275686	0.397333	0.0297219
g__Intestinibacter	-0.00217692	0.0233582	-0.04793055213817972;0.04358582821827968	0.92576	0.950933	0.00336298	0.419075	2748	0.581834	0.0276151	0.801891	0.956978	0.111111	0.0397459	0.69748	0.87185	0.103142	-0.0278339	0.378902	0.498555	0.0316703	0.100837	0.277793	0.781391	0.0940721	0.0414671	0.586739	0.87553	0.0766965	0.040602	0.521752	0.70507	0.0636285	-0.0597214	0.710606	0.908082	0.164399	-0.0346296	0.782492	0.995601	0.127	0.138432	0.190463	0.403083	0.107833	-0.0321813	0.278313	0.376099	0.0297219
s__Mitsuokella_multacida	0.00200605	0.018739	-0.03471266599700639;0.038719350227783965	0.914757	0.942293	0.00113092	0.204119	456	0.0965488	0.0131839	0.904686	0.95985	0.111111	0.0195192	0.848705	0.938513	0.103142	-0.0390162	0.217215	0.393808	0.0316703	-0.0234371	0.801931	0.911253	0.0940721	-0.0711344	0.350166	0.959081	0.0766965	-0.0812421	0.198582	0.364487	0.0636285	-0.0361114	0.8227	0.894687	0.164399	0.0703126	0.574293	0.870293	0.127	0.136356	0.197348	0.370027	0.107833	0.00870253	0.769518	0.821079	0.0297219
s__Actinomyces_sp_HMSC035G02	-0.00199234	0.0233676	-0.047764800881772984;0.04378847704092434	0.932066	0.94731	0.00336867	0.32167	586	0.124074	-0.0469987	0.669113	0.908036	0.111111	-0.121927	0.229483	0.504168	0.103142	-0.0623508	0.048302	0.140977	0.0316703	0.00795584	0.93216	0.956343	0.0940721	-0.0430748	0.572287	0.959081	0.0766965	0.0558924	0.377416	0.556161	0.0636285	0.116277	0.46755	0.680215	0.164399	-0.0261895	0.834662	0.948329	0.127	0.153761	0.144832	0.286373	0.107833	0.0144338	0.626962	0.715823	0.0297219
s__Streptococcus_sp_A12	-0.00198072	0.0277267	-0.056279551107307514;0.05232978710873556	0.943064	0.956254	0.00649723	0.435569	529	0.112005	-0.0141422	0.897793	0.95985	0.111111	0.10282	0.312091	0.60607	0.103142	-0.0203208	0.520697	0.690558	0.0316703	-0.0941461	0.311295	0.566563	0.0940721	0.185078	0.0133864	0.647011	0.0766965	-0.0965535	0.125934	0.283842	0.0636285	-0.170602	0.282178	0.530668	0.164399	-0.0185187	0.882688	0.968029	0.127	0.153761	0.144832	0.286373	0.107833	-0.0102092	0.731043	0.80402	0.0297219
s__Enterococcus_faecalis	0.00178618	0.0198894	-0.037185050634288994;0.040751981004462735	0.928451	0.946592	0.0015839	0.248124	219	0.0463688	0.120448	0.270002	0.699352	0.111111	-0.13191	0.192912	0.45073	0.103142	-0.0111545	0.724465	0.820682	0.0316703	-0.0945342	0.309284	0.566563	0.0940721	0.0042879	0.955221	0.99467	0.0766965	0.0700885	0.267858	0.443035	0.0636285	0.0259086	0.872324	0.934633	0.164399	0.0331137	0.791801	0.929517	0.127	0.148044	0.160801	0.31227	0.107833	0.0631162	0.0331787	0.0740139	0.0297219
s__Citrobacter_youngae	-0.00175365	0.0168434	-0.03475591932324983;0.031252434874983755	0.917086	0.942293	0.000521678	0.0716728	165	0.0349354	0.0782886	0.475541	0.799083	0.111111	-0.13191	0.192912	0.45073	0.103142	-0.00156066	0.960668	0.969584	0.0316703	-0.0945342	0.309284	0.566563	0.0940721	0.100598	0.185122	0.908941	0.0766965	0.054592	0.388655	0.56355	0.0636285	0.292973	0.0559576	0.176388	0.164399	-0.070646	0.572469	0.870293	0.127	-0.137678	0.192944	0.364916	0.107833	-0.0202022	0.496303	0.598039	0.0297219
g__Atopobium	0.0017317	0.0166515	-0.030898473282016836;0.03435818941919028	0.91718	0.948807	0.000468835	0.0738382	280	0.0592844	0.152165	0.161332	0.881766	0.111111	0.147265	0.145046	0.586129	0.103142	-0.0296003	0.349368	0.47641	0.0316703	-0.0109364	0.906841	0.964724	0.0940721	-0.133314	0.0777244	0.575642	0.0766965	0.119142	0.0582549	0.178331	0.0636285	0.14067	0.377769	0.679415	0.164399	0.171773	0.163905	0.892162	0.127	-0.0912662	0.391054	0.617454	0.107833	0.000532333	0.985701	0.985701	0.0297219
g__Eisenbergiella	-0.0015406	0.02771	-0.05580797668100624;0.05273585892864975	0.955674	0.965987	0.00648334	0.476542	1134	0.240102	0.00969393	0.929844	0.961907	0.111111	0.0736857	0.470134	0.765313	0.103142	0.0358228	0.257293	0.370902	0.0316703	0.252799	0.00493835	0.271231	0.0940721	0.120499	0.111518	0.575642	0.0766965	-0.110088	0.0805125	0.208222	0.0636285	-0.0716028	0.656141	0.891256	0.164399	-0.147007	0.235688	0.892162	0.127	0.0221282	0.835993	0.991249	0.107833	-0.029903	0.313798	0.409302	0.0297219
g__Holdemania	-0.000925918	0.0217107	-0.04345819971399682;0.041609714136749555	0.965987	0.965987	0.00243915	0.382912	1525	0.322888	-0.127516	0.242408	0.881766	0.111111	-0.0569421	0.577228	0.787129	0.103142	0.0703207	0.0258475	0.0745601	0.0316703	0.133878	0.147764	0.736919	0.0940721	0.120985	0.110057	0.575642	0.0766965	-0.0434082	0.493331	0.685182	0.0636285	0.140705	0.377651	0.679415	0.164399	-0.0251078	0.841403	0.995601	0.127	0.138332	0.190792	0.403083	0.107833	-0.0397439	0.18047	0.281984	0.0297219
g__Collinsella	0.000729674	0.0146338	-0.027947337864628944;0.02940548666431692	0.960235	0.965987	0	0	4328	0.916367	0.149518	0.168945	0.881766	0.111111	0.0289923	0.776847	0.893925	0.103142	-0.03341	0.290781	0.403862	0.0316703	-0.0395691	0.671742	0.876185	0.0940721	-0.0103698	0.891975	0.969665	0.0766965	0.0890272	0.158573	0.339798	0.0636285	0.334373	0.0265252	0.169803	0.164399	0.0521556	0.677299	0.992594	0.127	0.11508	0.278102	0.51537	0.107833	0.00568937	0.848095	0.883432	0.0297219
s__Haemophilus_parainfluenzae	0.000693768	0.0291583	-0.05641276074680028;0.05779577166265236	0.981023	0.989067	0.0077324	0.551967	1761	0.372856	0.123977	0.255979	0.699352	0.111111	-0.203249	0.0418471	0.45073	0.103142	-0.0776645	0.0137858	0.0624671	0.0316703	0.0690811	0.458583	0.707388	0.0940721	-0.0279087	0.714635	0.959081	0.0766965	0.248085	4.919e-05	0.00305683	0.0636285	0.378995	0.0101831	0.079398	0.164399	-0.0671119	0.591935	0.870293	0.127	-0.0320011	0.764574	0.903776	0.107833	-0.00990483	0.738765	0.80542	0.0297219
s__Eubacterium_sp_CAG_38	0.000553206	0.0146338	-0.02812366788696511;0.029229169615309945	0.969847	0.981124	0	0	3111	0.658692	-0.048351	0.660158	0.905895	0.111111	0.019718	0.847182	0.938513	0.103142	0.0441645	0.162371	0.328518	0.0316703	-0.141682	0.125081	0.566563	0.0940721	-0.0036786	0.961578	0.99467	0.0766965	0.025895	0.683011	0.818484	0.0636285	0.105656	0.509747	0.710705	0.164399	-0.0586356	0.63975	0.870293	0.127	-0.0683763	0.521368	0.730037	0.107833	0.000128832	0.996539	0.996539	0.0297219
s__Dorea_sp_CAG_317	-0.00048396	0.0323642	-0.06385299600321673;0.06288896285840569	0.988073	0.992637	0.0108497	0.574496	358	0.0757993	-0.141418	0.193849	0.699352	0.111111	0.131845	0.193135	0.45073	0.103142	0.0853925	0.00673109	0.0380263	0.0316703	0.217032	0.0169337	0.306245	0.0940721	0.188564	0.0116723	0.634683	0.0766965	-0.00389616	0.951026	0.975699	0.0636285	-0.341479	0.0230369	0.079398	0.164399	-0.179471	0.145176	0.870293	0.127	0.153761	0.144832	0.286373	0.107833	0.0409162	0.167929	0.276701	0.0297219
s__Alistipes_indistinctus	-0.000365462	0.0164216	-0.03254320598945027;0.03181303816243327	0.982246	0.989067	0.000407529	0.130963	2167	0.458819	-0.0932391	0.394767	0.736912	0.111111	0.181755	0.0701804	0.45073	0.103142	0.0783043	0.0130197	0.0608988	0.0316703	-0.0130496	0.888944	0.940853	0.0940721	0.0246807	0.746455	0.959081	0.0766965	-0.0303461	0.632208	0.77966	0.0636285	-0.0933524	0.560794	0.748299	0.164399	-0.0797967	0.523455	0.870293	0.127	0.175428	0.0948098	0.286373	0.107833	-0.00913047	0.758528	0.816153	0.0297219
s__Veillonella_dispar	-0.000272694	0.0237388	-0.0467753524895872;0.04623114402718574	0.990836	0.993119	0.0035968	0.448766	1093	0.231421	0.172726	0.11045	0.699352	0.111111	-0.101323	0.319276	0.615472	0.103142	-0.0368883	0.243388	0.425196	0.0316703	-0.0517716	0.579035	0.802166	0.0940721	-0.0567455	0.45658	0.959081	0.0766965	0.152359	0.0149	0.0629272	0.0636285	0.165277	0.297972	0.552473	0.164399	-0.135714	0.274525	0.870293	0.127	-0.0411622	0.699969	0.860132	0.107833	-0.0657057	0.0265731	0.0618144	0.0297219
s__Enterobacter_cloacae_complex	-0.000164337	0.0232425	-0.04569601368490322;0.045368020462206345	0.99436	0.99436	0.00329342	0.433128	301	0.0637307	0.212619	0.047352	0.699352	0.111111	-0.13191	0.192912	0.45073	0.103142	-0.0475804	0.132201	0.285114	0.0316703	-0.0945342	0.309284	0.566563	0.0940721	0.155715	0.0386013	0.82977	0.0766965	0.0396834	0.531232	0.688153	0.0636285	0.189134	0.231348	0.472472	0.164399	0.0588943	0.638269	0.870293	0.127	-0.132275	0.211388	0.391293	0.107833	-0.0898106	0.00238139	0.008422	0.0297219
[truncated: 32 more columns]

## Sheet: microbial pathways
Microbial pathway	Meta-correlation	S.E.	C.I.	P-value	Meta-correlation Q-value	Tau^2	I^2	N	Prevalence	CosteaPI_2017_Correlation	CosteaPI_2017_Pvalue	CosteaPI_2017_Qvalue	CosteaPI_2017_SE	AsnicarF_2021_USA_Correlation	AsnicarF_2021_USA_Pvalue	AsnicarF_2021_USA_Qvalue	AsnicarF_2021_USA_SE	AsnicarF_2021_GBR_Correlation	AsnicarF_2021_GBR_Pvalue	AsnicarF_2021_GBR_Qvalue	AsnicarF_2021_GBR_SE	KeohaneDM_2020_Correlation	KeohaneDM_2020_Pvalue	KeohaneDM_2020_Qvalue	KeohaneDM_2020_SE	QinJ_2012_Correlation	QinJ_2012_Pvalue	QinJ_2012_Qvalue	QinJ_2012_SE	YachidaS_2019_Correlation	YachidaS_2019_Pvalue	YachidaS_2019_Qvalue	YachidaS_2019_SE	ThomasAM_2019_c_Correlation	ThomasAM_2019_c_Pvalue	ThomasAM_2019_c_Qvalue	ThomasAM_2019_c_SE	WirbelJ_2018_Correlation	WirbelJ_2018_Pvalue	WirbelJ_2018_Qvalue	WirbelJ_2018_SE	DhakanDB_2019_Correlation	DhakanDB_2019_Pvalue	DhakanDB_2019_Qvalue	DhakanDB_2019_SE	LifeLinesDeep_2016_Correlation	LifeLinesDeep_2016_Pvalue	LifeLinesDeep_2016_Qvalue	LifeLinesDeep_2016_SE
THISYNARA-PWY: superpathway of thiamin diphosphate biosynthesis III (eukaryotes)	-0.120742	0.019335	-0.15790322420263322;-0.08323993179215729	0	5e-09	0.00135739	0.217327	4718	0.998941	-0.104416	0.339964	0.987207	0.111111	-0.00961834	0.925118	0.999834	0.103142	-0.0900597	0.00424508	0.0428995	0.0316703	-0.133327	0.149476	0.518378	0.0940721	-0.0785745	0.301766	0.623523	0.0766965	-0.2937	1.043e-06	7.5836e-05	0.0636285	-0.263048	0.0894345	0.532471	0.164399	-0.0808056	0.518178	0.958023	0.127	-0.0930793	0.381619	0.978785	0.107833	-0.138187	2.536e-06	7.4152e-05	0.0297219
PWY0-1586: peptidoglycan maturation (meso-diaminopimelate containing)	-0.116526	0.0146736	-0.14479543358543207;-0.08806683110349844	0	0	7.837e-06	0.0027468	4721	0.999577	-0.0167295	0.879222	0.987207	0.111111	-0.00233978	0.98176	0.999834	0.103142	-0.0841446	0.00758675	0.0663841	0.0316703	-0.129856	0.160585	0.518378	0.0940721	-0.0782619	0.303707	0.623523	0.0766965	-0.203208	0.00102612	0.00291803	0.0636285	-0.208875	0.184195	0.532471	0.164399	-0.0555166	0.657721	0.958023	0.127	-0.0827039	0.437412	0.978785	0.107833	-0.163207	2.4e-08	1.86e-06	0.0297219
PWY-5304: superpathway of sulfur oxidation (Acidianus ambivalens)	-0.108586	0.0146338	-0.13683658721140068;-0.08015942863109836	0	0	0	0	4167	0.882278	0.0259633	0.813525	0.987207	0.111111	-0.023289	0.819929	0.999834	0.103142	-0.117193	0.000189056	0.00452739	0.0316703	-0.189535	0.0383232	0.518378	0.0940721	-0.127134	0.0928293	0.615984	0.0766965	-0.222173	0.00030896	0.00126646	0.0636285	-0.199824	0.204927	0.532471	0.164399	-0.0597181	0.633559	0.958023	0.127	0.0132681	0.901229	0.980289	0.107833	-0.123269	2.8208e-05	0.000330076	0.0297219
PWY-6897: thiamin salvage II	-0.107866	0.0170125	-0.14069585146204033;-0.07479981916664603	0	4e-09	0.000569525	0.120781	4720	0.999365	-0.0410284	0.709175	0.987207	0.111111	0.0463998	0.649865	0.999834	0.103142	-0.0726752	0.0212469	0.133487	0.0316703	-0.137315	0.137424	0.518378	0.0940721	-0.0933303	0.219298	0.615984	0.0766965	-0.254732	2.9527e-05	0.000292063	0.0636285	-0.165043	0.298678	0.558411	0.164399	-0.0662289	0.596843	0.958023	0.127	-0.0707978	0.506642	0.978785	0.107833	-0.136133	3.592e-06	9.6148e-05	0.0297219
ASPASN-PWY: superpathway of L-aspartate and L-asparagine biosynthesis	-0.106093	0.0146338	-0.13436038653696414;-0.07765255129148521	0	0	0	0	4719	0.999153	-0.0176885	0.872353	0.987207	0.111111	0.00379052	0.970454	0.999834	0.103142	-0.07666	0.0150688	0.109108	0.0316703	-0.0988823	0.287323	0.527146	0.0940721	-0.116753	0.123287	0.615984	0.0766965	-0.218261	0.000399607	0.0014663	0.0636285	-0.254601	0.101121	0.532471	0.164399	-0.0787932	0.528729	0.958023	0.127	-0.0808651	0.447749	0.978785	0.107833	-0.12808	1.3367e-05	0.000243281	0.0297219
PWY-6168: flavin biosynthesis III (fungi)	-0.10418	0.0155103	-0.13414890180143405;-0.07402166791345097	0	1e-09	0.000185101	0.0442881	4715	0.998306	-0.0426566	0.698168	0.987207	0.111111	0.0102669	0.920084	0.999834	0.103142	-0.068002	0.0311924	0.165375	0.0316703	-0.128915	0.163698	0.518378	0.0940721	-0.0873674	0.250477	0.615984	0.0766965	-0.281962	3.049e-06	9.9107e-05	0.0636285	-0.208358	0.18534	0.532471	0.164399	-0.0636022	0.611545	0.958023	0.127	-0.0589519	0.580624	0.978785	0.107833	-0.109032	0.000218533	0.00100437	0.0297219
PWY-7357: thiamin formation from pyrithiamine and oxythiamine (yeast)	-0.102638	0.0173317	-0.13612364888744644;-0.06891757097942983	3e-09	2.6e-08	0.000663161	0.115522	4720	0.999365	-0.0423837	0.700008	0.987207	0.111111	0.00501136	0.960944	0.999834	0.103142	-0.0833286	0.00819753	0.0692576	0.0316703	-0.127161	0.169621	0.518378	0.0940721	-0.0842742	0.267792	0.615984	0.0766965	-0.256624	2.5458e-05	0.000269378	0.0636285	-0.103084	0.52023	0.681458	0.164399	-0.0547813	0.661986	0.958023	0.127	-0.0672295	0.528416	0.978785	0.107833	-0.125606	1.9696e-05	0.000267332	0.0297219
PWY-6936: seleno-amino acid biosynthesis	-0.102625	0.0146338	-0.13091580698722233;-0.07416649036592002	0	0	0	0	4718	0.998941	-0.0453319	0.680213	0.987207	0.111111	0.000815787	0.99364	0.999834	0.103142	-0.0799781	0.0111901	0.0877846	0.0316703	-0.121752	0.188856	0.518378	0.0940721	-0.0828965	0.275758	0.615984	0.0766965	-0.232554	0.000152229	0.000844685	0.0636285	-0.261513	0.0914796	0.532471	0.164399	-0.0771724	0.5373	0.958023	0.127	-0.0833608	0.433751	0.978785	0.107833	-0.120969	3.9921e-05	0.000422419	0.0297219
DTDPRHAMSYN-PWY: dTDP-L-rhamnose biosynthesis I	-0.10241	0.0146338	-0.13070293228671231;-0.07395109761531225	0	0	0	0	4722	0.999788	-0.0229784	0.834648	0.987207	0.111111	0.00193715	0.984898	0.999834	0.103142	-0.0638236	0.0432211	0.195996	0.0316703	-0.10954	0.237914	0.518378	0.0940721	-0.101047	0.183144	0.615984	0.0766965	-0.212221	0.000588585	0.00185976	0.0636285	-0.199186	0.206446	0.532471	0.164399	-0.0609805	0.626369	0.958023	0.127	-0.0817309	0.442865	0.978785	0.107833	-0.123788	2.6059e-05	0.000330076	0.0297219
PANTOSYN-PWY: pantothenate and coenzyme A biosynthesis I	-0.100977	0.0171141	-0.1340575744421333;-0.0676721243421971	3e-09	2.8e-08	0.000598837	0.133847	4718	0.998941	-0.0327977	0.765672	0.987207	0.111111	0.0193997	0.849621	0.999834	0.103142	-0.0506837	0.108724	0.275653	0.0316703	-0.135016	0.144279	0.518378	0.0940721	-0.0794521	0.296359	0.623523	0.0766965	-0.273328	6.469e-06	0.000137746	0.0636285	-0.214998	0.171005	0.532471	0.164399	-0.0972988	0.435771	0.958023	0.127	-0.0309337	0.772214	0.978785	0.107833	-0.107949	0.000252877	0.00112803	0.0297219
COBALSYN-PWY: adenosylcobalamin salvage from cobinamide I	-0.100724	0.0146338	-0.12902821740853235;-0.07225675754840058	0	0	0	0	4703	0.995765	-0.0659735	0.548077	0.987207	0.111111	-0.00986904	0.923172	0.999834	0.103142	-0.0789776	0.0122543	0.0945034	0.0316703	-0.153115	0.0967376	0.518378	0.0940721	-0.0578538	0.447801	0.681436	0.0766965	-0.22469	0.00026112	0.00116633	0.0636285	-0.123184	0.441096	0.623288	0.164399	-0.0933057	0.455037	0.958023	0.127	-0.0861674	0.418304	0.978785	0.107833	-0.121625	3.6178e-05	0.000401491	0.0297219
HISTSYN-PWY: L-histidine biosynthesis	-0.100173	0.0146338	-0.1284804612698941;-0.07170265361899636	0	0	0	0	4720	0.999365	-0.0303082	0.783015	0.987207	0.111111	0.00740045	0.942351	0.999834	0.103142	-0.0679758	0.0312577	0.165375	0.0316703	-0.0998817	0.282424	0.524281	0.0940721	-0.0954372	0.208963	0.615984	0.0766965	-0.219627	0.000365484	0.00137434	0.0636285	-0.194643	0.21747	0.532471	0.164399	-0.0676817	0.588777	0.958023	0.127	-0.0362628	0.734293	0.978785	0.107833	-0.112453	0.000136601	0.000781519	0.0297219
TRPSYN-PWY: L-tryptophan biosynthesis	-0.099893	0.0146338	-0.12820214581650202;-0.07142112627303002	0	0	0	0	4716	0.998518	-0.0437014	0.691136	0.987207	0.111111	0.000954541	0.992558	0.999834	0.103142	-0.0688541	0.0291275	0.163617	0.0316703	-0.0982132	0.290635	0.531079	0.0940721	-0.103448	0.172836	0.615984	0.0766965	-0.252101	3.6211e-05	0.000348986	0.0636285	-0.154329	0.3321	0.563826	0.164399	-0.0801234	0.521743	0.958023	0.127	-0.05108	0.632321	0.978785	0.107833	-0.118834	5.4783e-05	0.000504795	0.0297219
PANTO-PWY: phosphopantothenate biosynthesis I	-0.0985383	0.0163566	-0.13017801870781306;-0.06669809645947261	2e-09	1.6e-08	0.000390592	0.0895059	4719	0.999153	-0.0296746	0.787445	0.987207	0.111111	0.0216147	0.832683	0.999834	0.103142	-0.0540876	0.08689	0.263153	0.0316703	-0.131017	0.156802	0.518378	0.0940721	-0.0699003	0.358637	0.63742	0.0766965	-0.272987	6.66e-06	0.000137746	0.0636285	-0.237043	0.128915	0.532471	0.164399	-0.0970844	0.436794	0.958023	0.127	-0.0181099	0.865472	0.978785	0.107833	-0.101037	0.00062137	0.00210988	0.0297219
PWY-6151: S-adenosyl-L-methionine cycle I	-0.0981664	0.0146338	-0.12648680206666665;-0.06968618632506506	0	1e-09	0	0	4722	0.999788	-0.00416194	0.969849	0.987207	0.111111	-0.00328821	0.974368	0.999834	0.103142	-0.0613536	0.0520186	0.209316	0.0316703	-0.116088	0.210622	0.518378	0.0940721	-0.112458	0.137923	0.615984	0.0766965	-0.215018	0.0004927	0.00164837	0.0636285	-0.189095	0.231449	0.532471	0.164399	-0.0505988	0.686437	0.958023	0.127	-0.068548	0.520317	0.978785	0.107833	-0.117032	7.1263e-05	0.000540413	0.0297219
PWY-5695: urate biosynthesis/inosine 5'-phosphate degradation	-0.097975	0.0146338	-0.1262966165607266;-0.06949384928579817	0	1e-09	0	0	4720	0.999365	-0.0256874	0.815473	0.987207	0.111111	0.0311446	0.760751	0.999834	0.103142	-0.0466497	0.139955	0.313693	0.0316703	-0.120121	0.194951	0.518378	0.0940721	-0.09358	0.218054	0.615984	0.0766965	-0.224779	0.000259566	0.00116633	0.0636285	-0.21138	0.178718	0.532471	0.164399	-0.0703644	0.57401	0.958023	0.127	-0.0493928	0.643641	0.978785	0.107833	-0.123415	2.759e-05	0.000330076	0.0297219
THRESYN-PWY: superpathway of L-threonine biosynthesis	-0.0978942	0.0163479	-0.12952190059968455;-0.06606755753659428	2e-09	1.9e-08	0.000388342	0.0945867	4719	0.999153	-0.0214865	0.845249	0.987207	0.111111	-0.000138429	0.998921	0.999834	0.103142	-0.0625606	0.047549	0.198484	0.0316703	-0.116503	0.208971	0.518378	0.0940721	-0.0857119	0.259647	0.615984	0.0766965	-0.23952	9.2706e-05	0.000611325	0.0636285	-0.236166	0.130434	0.532471	0.164399	-0.0712917	0.568944	0.958023	0.127	-0.0304438	0.775728	0.978785	0.107833	-0.130706	8.786e-06	0.000190359	0.0297219
PWY-7198: pyrimidine deoxyribonucleotides de novo biosynthesis IV	-0.0968224	0.0222481	-0.1398182935852504;-0.05346210267315722	1.2719e-05	5.2136e-05	0.00272474	0.274381	4591	0.972052	-0.0308734	0.779067	0.987207	0.111111	-0.148005	0.142986	0.999834	0.103142	-0.0883767	0.0050251	0.0486472	0.0316703	-0.228772	0.0115537	0.518378	0.0940721	-0.0709935	0.351127	0.63448	0.0766965	-0.25681	2.5088e-05	0.000269378	0.0636285	-0.192746	0.222184	0.532471	0.164399	-0.0898729	0.471957	0.958023	0.127	0.095932	0.36705	0.978785	0.107833	-0.123313	2.8023e-05	0.000330076	0.0297219
COA-PWY: coenzyme A biosynthesis I	-0.0966628	0.0156352	-0.12692474185346794;-0.06622103524792715	1e-09	7e-09	0.000213714	0.0575824	4721	0.999577	-0.0285729	0.795165	0.987207	0.111111	0.0169717	0.868264	0.999834	0.103142	-0.0483114	0.126345	0.302012	0.0316703	-0.138121	0.13508	0.518378	0.0940721	-0.0890522	0.241375	0.615984	0.0766965	-0.23483	0.000129701	0.000756586	0.0636285	-0.187477	0.235631	0.533657	0.164399	-0.0705192	0.573163	0.958023	0.127	-0.0352035	0.741785	0.978785	0.107833	-0.116257	7.9692e-05	0.000567015	0.0297219
PWY-4242: pantothenate and coenzyme A biosynthesis III	-0.0965526	0.0160327	-0.1275819897276561;-0.06533430190333418	2e-09	1.6e-08	0.000308677	0.0771339	4720	0.999365	-0.0315485	0.774361	0.987207	0.111111	0.0103432	0.919492	0.999834	0.103142	-0.0512049	0.105125	0.275653	0.0316703	-0.14134	0.126015	0.518378	0.0940721	-0.0816598	0.283042	0.622145	0.0766965	-0.237015	0.000111025	0.000707898	0.0636285	-0.181701	0.250967	0.535015	0.164399	-0.0789406	0.527952	0.958023	0.127	-0.0259004	0.808518	0.978785	0.107833	-0.11633	7.886e-05	0.000567015	0.0297219
PWY-6305: putrescine biosynthesis IV	-0.0963146	0.0146338	-0.12464678816207007;-0.0678255338818545	0	2e-09	0	0	4713	0.997883	-0.0556453	0.612683	0.987207	0.111111	0.0144433	0.887753	0.999834	0.103142	-0.0899861	0.00427676	0.0428995	0.0316703	-0.131578	0.155	0.518378	0.0940721	-0.108323	0.153216	0.615984	0.0766965	-0.229242	0.000191575	0.000945154	0.0636285	-0.0717894	0.655298	0.77044	0.164399	-0.0187339	0.881335	0.970277	0.127	-0.0164535	0.877678	0.978785	0.107833	-0.0987275	0.000828894	0.00260101	0.0297219
BRANCHED-CHAIN-AA-SYN-PWY: superpathway of branched amino acid biosynthesis	-0.0959925	0.0146338	-0.12432670429694967;-0.06750190014594099	0	2e-09	0	0	4721	0.999577	-0.023513	0.830855	0.987207	0.111111	0.0139394	0.891645	0.999834	0.103142	-0.0618101	0.0502887	0.206994	0.0316703	-0.09967	0.283457	0.524281	0.0940721	-0.100729	0.184542	0.615984	0.0766965	-0.208367	0.000748884	0.00224172	0.0636285	-0.165432	0.297504	0.558411	0.164399	-0.0884543	0.479043	0.958023	0.127	-0.0588445	0.581316	0.978785	0.107833	-0.118749	5.5472e-05	0.000504795	0.0297219
PWY-3001: superpathway of L-isoleucine biosynthesis I	-0.095866	0.0150797	-0.12506157510573174;-0.06650452456328643	0	4e-09	9.082e-05	0.0259941	4719	0.999153	-0.0213947	0.845902	0.987207	0.111111	0.00394131	0.969279	0.999834	0.103142	-0.0630781	0.0457336	0.197097	0.0316703	-0.112278	0.226222	0.518378	0.0940721	-0.0877732	0.248264	0.615984	0.0766965	-0.23007	0.000180933	0.000935507	0.0636285	-0.206025	0.190564	0.532471	0.164399	-0.0794688	0.525175	0.958023	0.127	-0.0364303	0.733111	0.978785	0.107833	-0.127416	1.4843e-05	0.000248764	0.0297219
PWY-5103: L-isoleucine biosynthesis III	-0.0958335	0.0146338	-0.12416869768623116;-0.0673421455807762	0	2e-09	0	0	4721	0.999577	-0.020834	0.849894	0.987207	0.111111	0.0125733	0.902211	0.999834	0.103142	-0.0617543	0.0504975	0.206994	0.0316703	-0.0972004	0.295694	0.538163	0.0940721	-0.103693	0.171807	0.615984	0.0766965	-0.203771	0.000991848	0.00285627	0.0636285	-0.155818	0.327329	0.55972	0.164399	-0.0931695	0.455702	0.958023	0.127	-0.0593881	0.577816	0.978785	0.107833	-0.11988	4.6943e-05	0.000454447	0.0297219
PYRIDNUCSYN-PWY: NAD biosynthesis I (from aspartate)	-0.0955076	0.0158231	-0.12613994308485496;-0.06469335195947232	1e-09	1.6e-08	0.000257848	0.0681083	4719	0.999153	-0.0314481	0.77506	0.987207	0.111111	0.0316265	0.757161	0.999834	0.103142	-0.052011	0.0997444	0.275653	0.0316703	-0.10406	0.262538	0.518378	0.0940721	-0.0967622	0.202644	0.615984	0.0766965	-0.243084	7.1449e-05	0.000560504	0.0636285	-0.251134	0.106227	0.532471	0.164399	-0.101772	0.414727	0.958023	0.127	-0.067516	0.526651	0.978785	0.107833	-0.11711	7.0458e-05	0.000540413	0.0297219
ILEUSYN-PWY: L-isoleucine biosynthesis I (from threonine)	-0.0952859	0.0146338	-0.1236244903718619;-0.0667919402508652	0	2e-09	0	0	4721	0.999577	-0.0345971	0.753207	0.987207	0.111111	0.0178236	0.861714	0.999834	0.103142	-0.0644776	0.0411137	0.193729	0.0316703	-0.109048	0.240054	0.518378	0.0940721	-0.0879591	0.247254	0.615984	0.0766965	-0.217577	0.000417788	0.00147359	0.0636285	-0.182638	0.248437	0.535015	0.164399	-0.0615306	0.623246	0.958023	0.127	-0.0579871	0.586857	0.978785	0.107833	-0.111542	0.000155019	0.000820157	0.0297219
VALSYN-PWY: L-valine biosynthesis	-0.0952859	0.0146338	-0.1236244903718619;-0.0667919402508652	0	2e-09	0	0	4721	0.999577	-0.0345971	0.753207	0.987207	0.111111	0.0178236	0.861714	0.999834	0.103142	-0.0644776	0.0411137	0.193729	0.0316703	-0.109048	0.240054	0.518378	0.0940721	-0.0879591	0.247254	0.615984	0.0766965	-0.217577	0.000417788	0.00147359	0.0636285	-0.182638	0.248437	0.535015	0.164399	-0.0615306	0.623246	0.958023	0.127	-0.0579871	0.586857	0.978785	0.107833	-0.111542	0.000155019	0.000820157	0.0297219
ECASYN-PWY: enterobacterial common antigen biosynthesis	0.0950361	0.0146338	0.066541025540797;0.12337629963634929	0	2e-09	0	0	1354	0.286682	0.011889	0.914011	0.987207	0.111111	0.111045	0.274475	0.999834	0.103142	0.0655842	0.0377452	0.188726	0.0316703	0.151042	0.101467	0.518378	0.0940721	0.0912274	0.229966	0.615984	0.0766965	0.260764	1.8313e-05	0.000235383	0.0636285	0.15354	0.334648	0.564165	0.164399	0.145108	0.241947	0.958023	0.127	0.0225059	0.833232	0.978785	0.107833	0.0993314	0.000769193	0.00248715	0.0297219
PWY-7111: pyruvate fermentation to isobutanol (engineered)	-0.0948016	0.0146338	-0.12314328632331656;-0.06630546137259404	0	2e-09	0	0	4721	0.999577	-0.0343946	0.754607	0.987207	0.111111	0.0178922	0.861187	0.999834	0.103142	-0.0642961	0.0416897	0.193729	0.0316703	-0.109186	0.239452	0.518378	0.0940721	-0.0896103	0.238411	0.615984	0.0766965	-0.216383	0.00045133	0.00156126	0.0636285	-0.182638	0.248437	0.535015	0.164399	-0.0609024	0.626813	0.958023	0.127	-0.0618422	0.562133	0.978785	0.107833	-0.11031	0.000183641	0.000928407	0.0297219
RIBOSYN2-PWY: flavin biosynthesis I (bacteria and plants)	-0.0945579	0.0164008	-0.12631136664339157;-0.06261085574693744	7e-09	5.6e-08	0.000402078	0.0878119	4719	0.999153	-0.0243859	0.824672	0.987207	0.111111	0.0191984	0.851164	0.999834	0.103142	-0.0590446	0.0615461	0.227621	0.0316703	-0.118498	0.201157	0.518378	0.0940721	-0.108754	0.151566	0.615984	0.0766965	-0.263667	1.448e-05	0.000199643	0.0636285	-0.207984	0.18617	0.532471	0.164399	-0.0790875	0.527179	0.958023	0.127	-0.0432795	0.685312	0.978785	0.107833	-0.107556	0.000266552	0.00117749	0.0297219
GLCMANNANAUT-PWY: superpathway of N-acetylglucosamine, N-acetylmannosamine and N-acetylneuraminate degradation	-0.0938707	0.0146338	-0.12221815115744812;-0.06537026102991055	0	3e-09	0	0	4689	0.992801	-0.0541459	0.622324	0.987207	0.111111	-0.0597887	0.558267	0.999834	0.103142	-0.101486	0.00125405	0.0167821	0.0316703	-0.144521	0.117516	0.518378	0.0940721	-0.0427961	0.574781	0.780672	0.0766965	-0.189673	0.00225357	0.00576053	0.0636285	-0.118704	0.458165	0.641431	0.164399	-0.0173314	0.890163	0.972579	0.127	-0.0228713	0.830564	0.978785	0.107833	-0.1017	0.000571426	0.00203124	0.0297219
PWY-5154: L-arginine biosynthesis III (via N-acetyl-L-citrulline)	-0.0938103	0.0151137	-0.12308465808224846;-0.06437275601238512	0	7e-09	9.8015e-05	0.0179372	4716	0.998518	-0.0113065	0.918209	0.987207	0.111111	0.0442022	0.66545	0.999834	0.103142	-0.0769911	0.0146348	0.109108	0.0316703	-0.0853881	0.358891	0.598847	0.0940721	-0.103821	0.171271	0.615984	0.0766965	-0.242471	7.4747e-05	0.000565946	0.0636285	-0.181419	0.251731	0.535015	0.164399	-0.0891409	0.475606	0.958023	0.127	-0.0300758	0.77837	0.978785	0.107833	-0.0926676	0.00171488	0.00466392	0.0297219
PWY-621: sucrose degradation III (sucrose invertase)	-0.0934265	0.0146338	-0.12177663021581275;-0.0649239716811891	0	3e-09	0	0	4685	0.991954	-0.119308	0.274638	0.987207	0.111111	-0.0111148	0.913508	0.999834	0.103142	-0.0898473	0.0043371	0.0428995	0.0316703	-0.0306291	0.742988	0.864603	0.0940721	-0.0877287	0.248506	0.615984	0.0766965	-0.15297	0.0144916	0.0297012	0.0636285	-0.145844	0.360071	0.574851	0.164399	0.0151712	0.903785	0.97446	0.127	-0.040768	0.70271	0.978785	0.107833	-0.0973309	0.00098373	0.00300401	0.0297219
PHOSLIPSYN-PWY: superpathway of phospholipid biosynthesis I (bacteria)	-0.0932597	0.0146338	-0.12161085568896148;-0.06475641266904908	0	4e-09	0	0	4706	0.996401	0.0196929	0.858029	0.987207	0.111111	0.00224973	0.982462	0.999834	0.103142	-0.0657512	0.037258	0.18836	0.0316703	-0.088661	0.340609	0.589689	0.0940721	-0.0961993	0.205312	0.615984	0.0766965	-0.229194	0.000192205	0.000945154	0.0636285	-0.173395	0.274108	0.536797	0.164399	-0.0789744	0.527774	0.958023	0.127	-0.0302353	0.777225	0.978785	0.107833	-0.112926	0.000127863	0.000755557	0.0297219
PWY-7221: guanosine ribonucleotides de novo biosynthesis	-0.0929621	0.0146338	-0.12131513937417053;-0.06445752106642208	0	4e-09	0	0	4722	0.999788	-0.00593157	0.957039	0.987207	0.111111	0.0254053	0.803874	0.999834	0.103142	-0.0410898	0.193712	0.373471	0.0316703	-0.112858	0.223796	0.518378	0.0940721	-0.0914482	0.228829	0.615984	0.0766965	-0.225131	0.000253489	0.00116633	0.0636285	-0.192575	0.222612	0.532471	0.164399	-0.0605644	0.628735	0.958023	0.127	-0.0464081	0.663861	0.978785	0.107833	-0.113382	0.000119944	0.000737491	0.0297219
PWY-1042: glycolysis IV (plant cytosol)	-0.0929032	0.0146338	-0.12125657964998741;-0.06439833376054263	0	4e-09	0	0	4721	0.999577	-0.024757	0.822047	0.987207	0.111111	0.0208431	0.838575	0.999834	0.103142	-0.055938	0.0765909	0.252756	0.0316703	-0.106938	0.2494	0.518378	0.0940721	-0.103456	0.1728	0.615984	0.0766965	-0.223742	0.000278266	0.00120582	0.0636285	-0.203973	0.19524	0.532471	0.164399	-0.0607037	0.627943	0.958023	0.127	-0.0581772	0.585626	0.978785	0.107833	-0.110042	0.000190493	0.000949241	0.0297219
PWY-7242: D-fructuronate degradation	-0.0926229	0.02137	-0.1339705754132684;-0.05095337549127159	1.3862e-05	5.4844e-05	0.00226601	0.277205	4708	0.996824	-0.0751	0.493823	0.987207	0.111111	-0.0766457	0.452371	0.999834	0.103142	-0.109395	0.000499233	0.00826083	0.0316703	-0.192797	0.0349772	0.518378	0.0940721	-0.104917	0.166737	0.615984	0.0766965	-0.260555	1.8624e-05	0.000235383	0.0636285	-0.181803	0.25069	0.535015	0.164399	-0.0379514	0.762198	0.959201	0.127	0.128096	0.22647	0.978785	0.107833	-0.0770755	0.00921513	0.0195018	0.0297219
SER-GLYSYN-PWY: superpathway of L-serine and glycine biosynthesis I	-0.0925295	0.0162163	-0.12394113415901974;-0.060932532678577137	1.1e-08	7.7e-08	0.000354604	0.101343	4718	0.998941	-0.0984826	0.368447	0.987207	0.111111	0.0182765	0.858235	0.999834	0.103142	-0.0445345	0.158872	0.336217	0.0316703	-0.0959497	0.30202	0.543158	0.0940721	-0.0681928	0.370562	0.650912	0.0766965	-0.257975	2.2879e-05	0.000260251	0.0636285	-0.240018	0.123861	0.532471	0.164399	-0.0784759	0.530401	0.958023	0.127	0.0163298	0.878592	0.978785	0.107833	-0.121672	3.5923e-05	0.000401491	0.0297219
COMPLETE-ARO-PWY: superpathway of aromatic amino acid biosynthesis	-0.0922324	0.0146338	-0.12058983440507574;-0.06372447124408205	0	5e-09	0	0	4719	0.999153	-0.0198252	0.857085	0.987207	0.111111	0.0120241	0.906463	0.999834	0.103142	-0.0542446	0.0859752	0.263153	0.0316703	-0.11363	0.220598	0.518378	0.0940721	-0.0918583	0.226728	0.615984	0.0766965	-0.224305	0.000267974	0.00118377	0.0636285	-0.179742	0.256307	0.535015	0.164399	-0.0740109	0.554208	0.958023	0.127	-0.0222491	0.835109	0.978785	0.107833	-0.113042	0.000125809	0.000753197	0.0297219
P221-PWY: octane oxidation	0.0920424	0.0146338	0.0635337084029624;0.12040107706470857	0	5e-09	0	0	1622	0.343426	0.119841	0.272463	0.987207	0.111111	-0.0281598	0.783097	0.999834	0.103142	0.103482	0.000999904	0.0142174	0.0316703	-0.0134475	0.88558	0.94331	0.0940721	0.0142623	0.851824	0.923127	0.0766965	0.165563	0.00798993	0.0175624	0.0636285	0.158891	0.31761	0.55972	0.164399	0.0613699	0.624158	0.958023	0.127	0.0770835	0.46942	0.978785	0.107833	0.112321	0.000139127	0.000781519	0.0297219
PWY-6386: UDP-N-acetylmuramoyl-pentapeptide biosynthesis II (lysine-containing)	-0.0915543	0.0146338	-0.11991590050847742;-0.06304339603179576	0	5e-09	0	0	4719	0.999153	-0.0137355	0.900718	0.987207	0.111111	0.0366618	0.71996	0.999834	0.103142	-0.0414131	0.190222	0.370939	0.0316703	-0.10646	0.251551	0.518378	0.0940721	-0.0941621	0.215176	0.615984	0.0766965	-0.223044	0.000291566	0.00123984	0.0636285	-0.189628	0.230081	0.532471	0.164399	-0.0594893	0.634865	0.958023	0.127	-0.0464532	0.663554	0.978785	0.107833	-0.109325	0.000210041	0.000975191	0.0297219
PWY-5097: L-lysine biosynthesis VI	-0.0915071	0.0146338	-0.1198689656906359;-0.06299596584385835	0	5e-09	0	0	4721	0.999577	-0.0245907	0.823223	0.987207	0.111111	0.0247242	0.809033	0.999834	0.103142	-0.0460231	0.145369	0.321083	0.0316703	-0.112317	0.226058	0.518378	0.0940721	-0.0848021	0.264782	0.615984	0.0766965	-0.223396	0.000284787	0.00122244	0.0636285	-0.196557	0.212779	0.532471	0.164399	-0.0656051	0.60032	0.958023	0.127	-0.059163	0.579264	0.978785	0.107833	-0.113461	0.000118614	0.000737491	0.0297219
PWY-6317: galactose degradation I (Leloir pathway)	-0.0912055	0.0146338	-0.11956917482677452;-0.06269301692034507	0	6e-09	0	0	4715	0.998306	-0.0301668	0.784003	0.987207	0.111111	-0.0271877	0.790413	0.999834	0.103142	-0.0751578	0.017183	0.114974	0.0316703	-0.118289	0.201966	0.518378	0.0940721	-0.0767687	0.313092	0.623523	0.0766965	-0.205229	0.000907919	0.00263123	0.0636285	-0.0912094	0.56991	0.707763	0.164399	-0.0733916	0.557548	0.958023	0.127	-0.0551072	0.605636	0.978785	0.107833	-0.117736	6.433e-05	0.000532181	0.0297219
PWY-6163: chorismate biosynthesis from 3-dehydroquinate	-0.0910511	0.0146338	-0.11941576544589325;-0.06253799554686736	0	6e-09	0	0	4720	0.999365	-0.0159333	0.88493	0.987207	0.111111	0.0115804	0.909899	0.999834	0.103142	-0.0519882	0.0998937	0.275653	0.0316703	-0.116461	0.20914	0.518378	0.0940721	-0.091334	0.229416	0.615984	0.0766965	-0.228293	0.000204473	0.000989738	0.0636285	-0.191135	0.226243	0.532471	0.164399	-0.0851303	0.49586	0.958023	0.127	-0.0389955	0.715081	0.978785	0.107833	-0.106616	0.000302062	0.00124944	0.0297219
GLUCUROCAT-PWY: superpathway of &beta;-D-glucuronide and D-glucuronate degradation	-0.0908175	0.0221616	-0.1337068408385481;-0.0475886608806005	3.9803e-05	0.000147239	0.00267772	0.317553	4703	0.995765	-0.0666764	0.543801	0.987207	0.111111	-0.0776552	0.446398	0.999834	0.103142	-0.106642	0.000692942	0.0106685	0.0316703	-0.188546	0.0393877	0.518378	0.0940721	-0.0824646	0.278287	0.615984	0.0766965	-0.273109	6.591e-06	0.000137746	0.0636285	-0.19605	0.214014	0.532471	0.164399	-0.0385274	0.758694	0.959201	0.127	0.147096	0.163567	0.978785	0.107833	-0.0777753	0.00859444	0.0185616	0.0297219
PWY-2942: L-lysine biosynthesis III	-0.0906883	0.01546	-0.12065154776083295;-0.060560026650428964	4e-09	3.4e-08	0.000173744	0.0526452	4721	0.999577	-0.0222874	0.839554	0.987207	0.111111	0.0178828	0.861259	0.999834	0.103142	-0.0374706	0.236016	0.422785	0.0316703	-0.112101	0.226965	0.518378	0.0940721	-0.0884165	0.244783	0.615984	0.0766965	-0.231928	0.000159041	0.000861471	0.0636285	-0.214185	0.172718	0.532471	0.164399	-0.0753472	0.547031	0.958023	0.127	-0.0675271	0.526582	0.978785	0.107833	-0.111892	0.000147675	0.000819416	0.0297219
PWY-6703: preQ0 biosynthesis	-0.0903096	0.0182075	-0.12558052118763824;-0.05481068756713209	6.59e-07	3.393e-06	0.000943471	0.183412	4717	0.99873	-0.0221214	0.840733	0.987207	0.111111	0.0128481	0.900084	0.999834	0.103142	-0.0416481	0.187714	0.370624	0.0316703	-0.140523	0.128272	0.518378	0.0940721	-0.0772735	0.309898	0.623523	0.0766965	-0.276973	4.727e-06	0.000134424	0.0636285	-0.253502	0.102719	0.532471	0.164399	-0.103255	0.407878	0.958023	0.127	-0.0311475	0.770682	0.978785	0.107833	-0.0925808	0.00173231	0.00466392	0.0297219
1CMET2-PWY: N10-formyl-tetrahydrofolate biosynthesis	-0.0899934	0.0163043	-0.12159219675561225;-0.058212441029073775	3.1e-08	1.98e-07	0.000377076	0.104808	4720	0.999365	-0.0227854	0.836017	0.987207	0.111111	0.0190684	0.85216	0.999834	0.103142	-0.0342106	0.279359	0.467311	0.0316703	-0.119263	0.198216	0.518378	0.0940721	-0.084759	0.265027	0.615984	0.0766965	-0.235609	0.000122734	0.000744586	0.0636285	-0.230216	0.141066	0.532471	0.164399	-0.0755512	0.545939	0.958023	0.127	-0.0339584	0.750621	0.978785	0.107833	-0.114292	0.000105496	0.000685722	0.0297219
ARO-PWY: chorismate biosynthesis I	-0.0895622	0.0146338	-0.11793575054680187;-0.06104256991572566	1e-09	1.1e-08	0	0	4719	0.999153	-0.0160295	0.884241	0.987207	0.111111	0.0134456	0.895463	0.999834	0.103142	-0.0513987	0.10381	0.275653	0.0316703	-0.117034	0.206871	0.518378	0.0940721	-0.0897858	0.237485	0.615984	0.0766965	-0.225372	0.000249391	0.00116633	0.0636285	-0.174738	0.270278	0.536797	0.164399	-0.0735567	0.556657	0.958023	0.127	-0.0192781	0.856882	0.978785	0.107833	-0.109758	0.000198024	0.000951269	0.0297219
PWY-6737: starch degradation V	-0.0891408	0.0162094	-0.12056193214204902;-0.05754131566161266	3.5e-08	2.19e-07	0.000352838	0.087941	4719	0.999153	-0.028035	0.79894	0.987207	0.111111	0.010067	0.921635	0.999834	0.103142	-0.0609015	0.0537805	0.212784	0.0316703	-0.133157	0.150004	0.518378	0.0940721	-0.0699424	0.358346	0.63742	0.0766965	-0.229238	0.000191629	0.000945154	0.0636285	-0.140696	0.377681	0.576975	0.164399	-0.0627063	0.616594	0.958023	0.127	-0.00877145	0.934613	0.980289	0.107833	-0.126705	1.6593e-05	0.000252057	0.0297219
PWY-7539: 6-hydroxymethyl-dihydropterin diphosphate biosynthesis III (Chlamydia)	-0.0890716	0.0146338	-0.11744802820373465;-0.06054982508446381	1e-09	1.3e-08	0	0	4709	0.997036	-0.0558001	0.611692	0.987207	0.111111	0.0232451	0.820263	0.999834	0.103142	-0.0634788	0.0443684	0.195996	0.0316703	-0.109005	0.240244	0.518378	0.0940721	-0.10602	0.162267	0.615984	0.0766965	-0.246443	5.5664e-05	0.000469018	0.0636285	-0.265343	0.0864387	0.532471	0.164399	-0.0650529	0.603406	0.958023	0.127	-0.0555072	0.603012	0.978785	0.107833	-0.0556201	0.0606589	0.0978717	0.0297219
COA-PWY-1: coenzyme A biosynthesis II (mammalian)	-0.0889074	0.0160988	-0.12011654997183906;-0.05752277656862146	3.1e-08	1.97e-07	0.000325069	0.0853799	4720	0.999365	-0.0136611	0.901253	0.987207	0.111111	0.0368258	0.718759	0.999834	0.103142	-0.0401606	0.204003	0.381981	0.0316703	-0.124707	0.178164	0.518378	0.0940721	-0.0882036	0.245931	0.615984	0.0766965	-0.22912	0.000193185	0.000945154	0.0636285	-0.1807	0.253687	0.535015	0.164399	-0.063283	0.613342	0.958023	0.127	-0.025698	0.809987	0.978785	0.107833	-0.112598	0.000133864	0.000780875	0.0297219
GLUTORN-PWY: L-ornithine biosynthesis	-0.0887067	0.0146338	-0.11708530883623547;-0.060183388469677614	1e-09	1.5e-08	0	0	4719	0.999153	-0.0249091	0.820971	0.987207	0.111111	0.0262483	0.7975	0.999834	0.103142	-0.0708442	0.0247563	0.144047	0.0316703	-0.112005	0.227368	0.518378	0.0940721	-0.086241	0.256692	0.615984	0.0766965	-0.210292	0.000664397	0.00204257	0.0636285	-0.0930207	0.562201	0.701279	0.164399	-0.0516569	0.680221	0.958023	0.127	-0.0223425	0.834426	0.978785	0.107833	-0.109898	0.000194297	0.000950591	0.0297219
PWY-724: superpathway of L-lysine, L-threonine and L-methionine biosynthesis II	-0.0886289	0.0157726	-0.11920931952548221;-0.05788057592274143	1.8e-08	1.2e-07	0.000245852	0.0642827	4719	0.999153	-0.020013	0.855745	0.987207	0.111111	0.0244654	0.810995	0.999834	0.103142	-0.0513596	0.104075	0.275653	0.0316703	-0.121884	0.188371	0.518378	0.0940721	-0.071018	0.35096	0.63448	0.0766965	-0.238764	9.7912e-05	0.00063643	0.0636285	-0.198317	0.208525	0.532471	0.164399	-0.0766821	0.539906	0.958023	0.127	-0.03532	0.74096	0.978785	0.107833	-0.117468	6.6889e-05	0.000540413	0.0297219
PWY-5484: glycolysis II (from fructose 6-phosphate)	-0.08854	0.0146338	-0.11691952972375663;-0.06001591551396435	1e-09	1.6e-08	0	0	4713	0.997883	-0.0370109	0.736582	0.987207	0.111111	-0.0126057	0.90196	0.999834	0.103142	-0.0407543	0.197383	0.374885	0.0316703	-0.102219	0.271179	0.518378	0.0940721	-0.0719941	0.344339	0.634309	0.0766965	-0.219294	0.000373561	0.00139208	0.0636285	-0.231956	0.137896	0.532471	0.164399	-0.0772558	0.536858	0.958023	0.127	0.0204978	0.847929	0.978785	0.107833	-0.129067	1.1427e-05	0.000236322	0.0297219
PWY-6527: stachyose degradation	-0.0884216	0.0146338	-0.11680189104237187;-0.059897076805944714	1e-09	1.6e-08	0	0	4712	0.997671	-0.010678	0.922742	0.987207	0.111111	-0.0189378	0.853161	0.999834	0.103142	-0.07696	0.0146752	0.109108	0.0316703	-0.1151	0.214592	0.518378	0.0940721	-0.0872212	0.251278	0.615984	0.0766965	-0.174686	0.00504865	0.0117802	0.0636285	-0.0404067	0.80199	0.862661	0.164399	-0.0651922	0.602627	0.958023	0.127	-0.0481447	0.652066	0.978785	0.107833	-0.117382	6.7733e-05	0.000540413	0.0297219
PWY-6892: thiazole biosynthesis I (E. coli)	-0.0883683	0.0154613	-0.1183487646616167;-0.058226852625817886	1e-08	7.5e-08	0.000174047	0.0463378	4699	0.994918	-0.093283	0.394542	0.987207	0.111111	-0.023055	0.821709	0.999834	0.103142	-0.0605095	0.0553484	0.215244	0.0316703	-0.134456	0.145986	0.518378	0.0940721	-0.0494113	0.517002	0.739735	0.0766965	-0.223939	0.000274635	0.00120153	0.0636285	-0.172712	0.276067	0.536797	0.164399	-0.0678136	0.588047	0.958023	0.127	0.119293	0.260611	0.978785	0.107833	-0.125514	1.9976e-05	0.000267332	0.0297219
PWY-5686: UMP biosynthesis	-0.0882712	0.0146338	-0.11665239064515728;-0.05974605368978375	1e-09	1.6e-08	0	0	4721	0.999577	-0.0141113	0.898016	0.987207	0.111111	0.0308037	0.763294	0.999834	0.103142	-0.0481453	0.127658	0.302012	0.0316703	-0.115704	0.212161	0.518378	0.0940721	-0.0879853	0.247112	0.615984	0.0766965	-0.221688	0.000319065	0.00128473	0.0636285	-0.163597	0.303065	0.558411	0.164399	-0.052806	0.673493	0.958023	0.127	-0.0402707	0.706174	0.978785	0.107833	-0.10719	0.000279878	0.00121939	0.0297219
PWY-6147: 6-hydroxymethyl-dihydropterin diphosphate biosynthesis I	-0.0881739	0.0146338	-0.11655561701876824;-0.05964829577579935	2e-09	1.6e-08	0	0	4709	0.997036	-0.0537649	0.624784	0.987207	0.111111	0.023424	0.818903	0.999834	0.103142	-0.0612957	0.0522415	0.209316	0.0316703	-0.106701	0.250464	0.518378	0.0940721	-0.105751	0.163349	0.615984	0.0766965	-0.247423	5.171e-05	0.000452459	0.0636285	-0.273735	0.0761157	0.532471	0.164399	-0.0654336	0.601278	0.958023	0.127	-0.0550973	0.605701	0.978785	0.107833	-0.0548299	0.064425	0.102613	0.0297219
PWY-5667: CDP-diacylglycerol biosynthesis I	-0.0878417	0.0160113	-0.11888861817758112;-0.056623159172460476	3.8e-08	2.31e-07	0.000303418	0.0698171	4719	0.999153	-0.0338698	0.758238	0.987207	0.111111	0.00748402	0.941702	0.999834	0.103142	-0.0512457	0.104847	0.275653	0.0316703	-0.118538	0.201001	0.518378	0.0940721	-0.0760892	0.317423	0.623523	0.0766965	-0.241889	7.8009e-05	0.000565946	0.0636285	-0.208269	0.185537	0.532471	0.164399	-0.0654124	0.601397	0.958023	0.127	-0.00529645	0.96049	0.982074	0.107833	-0.109532	0.000204199	0.000957987	0.0297219
PWY0-1319: CDP-diacylglycerol biosynthesis II	-0.0878382	0.0160121	-0.11888676571119175;-0.05661808795912903	3.8e-08	2.31e-07	0.000303619	0.0698422	4719	0.999153	-0.0338154	0.758615	0.987207	0.111111	0.00748402	0.941702	0.999834	0.103142	-0.0512446	0.104854	0.275653	0.0316703	-0.118542	0.200986	0.518378	0.0940721	-0.0760832	0.317461	0.623523	0.0766965	-0.241827	7.8362e-05	0.000565946	0.0636285	-0.2083	0.185467	0.532471	0.164399	-0.0654124	0.601397	0.958023	0.127	-0.00529645	0.96049	0.982074	0.107833	-0.109531	0.00020423	0.000957987	0.0297219
PWY66-422: D-galactose degradation V (Leloir pathway)	-0.0878018	0.0146338	-0.11618566007236658;-0.059274586048302304	2e-09	1.8e-08	0	0	4717	0.99873	-0.031362	0.775661	0.987207	0.111111	-0.0157882	0.877378	0.999834	0.103142	-0.0725809	0.0214165	0.133487	0.0316703	-0.119928	0.195681	0.518378	0.0940721	-0.0827826	0.276423	0.615984	0.0766965	-0.212839	0.000566043	0.00183964	0.0636285	-0.092935	0.562564	0.701279	0.164399	-0.0647813	0.604927	0.958023	0.127	-0.0472895	0.657865	0.978785	0.107833	-0.118514	5.742e-05	0.000512277	0.0297219
ANAGLYCOLYSIS-PWY: glycolysis III (from glucose)	-0.0877647	0.019985	-0.12648577278184336;-0.04877654094137348	1.0712e-05	4.5552e-05	0.00162452	0.29359	4717	0.99873	-0.0609241	0.579259	0.987207	0.111111	0.0196577	0.847644	0.999834	0.103142	-0.0572899	0.069712	0.242129	0.0316703	-0.111042	0.231448	0.518378	0.0940721	-0.084848	0.264521	0.615984	0.0766965	-0.242017	7.7278e-05	0.000565946	0.0636285	-0.203592	0.196117	0.532471	0.164399	-0.0809144	0.517611	0.958023	0.127	-0.0335313	0.753659	0.978785	0.107833	-0.138025	2.608e-06	7.4152e-05	0.0297219
PWY-7663: gondoate biosynthesis (anaerobic)	-0.0876425	0.0194535	-0.1253389484538638;-0.04969331747889159	6.294e-06	2.8356e-05	0.00140451	0.256584	4719	0.999153	-0.0199974	0.855857	0.987207	0.111111	0.0478795	0.639453	0.999834	0.103142	-0.0245618	0.437512	0.595965	0.0316703	-0.138505	0.133975	0.518378	0.0940721	-0.0825048	0.278051	0.615984	0.0766965	-0.240698	8.5103e-05	0.000594434	0.0636285	-0.233442	0.135229	0.532471	0.164399	-0.0966044	0.439089	0.958023	0.127	-0.0257746	0.809431	0.978785	0.107833	-0.0775259	0.00881124	0.0188221	0.0297219
PWY4FS-8: phosphatidylglycerol biosynthesis II (non-plastidic)	-0.0869712	0.0146338	-0.11535995226054031;-0.05844055992562187	3e-09	2.4e-08	0	0	4708	0.996824	0.0200722	0.855324	0.987207	0.111111	-0.00882218	0.931301	0.999834	0.103142	-0.0652522	0.0387304	0.189491	0.0316703	-0.105854	0.254297	0.518378	0.0940721	-0.107938	0.154704	0.615984	0.0766965	-0.198181	0.00138355	0.00375285	0.0636285	-0.101721	0.525826	0.683665	0.164399	-0.0687854	0.582681	0.958023	0.127	-0.0368344	0.730261	0.978785	0.107833	-0.104899	0.0003786	0.00144785	0.0297219
PWY4FS-7: phosphatidylglycerol biosynthesis I (plastidic)	-0.086971	0.0146338	-0.11535972064668006;-0.05844032598959368	3e-09	2.4e-08	0	0	4708	0.996824	0.020084	0.855239	0.987207	0.111111	-0.00882218	0.931301	0.999834	0.103142	-0.065252	0.038731	0.189491	0.0316703	-0.105855	0.254293	0.518378	0.0940721	-0.107939	0.1547	0.615984	0.0766965	-0.198154	0.00138567	0.00375285	0.0636285	-0.101704	0.525896	0.683665	0.164399	-0.0687854	0.582681	0.958023	0.127	-0.0368344	0.730261	0.978785	0.107833	-0.104897	0.000378669	0.00144785	0.0297219
PWY-6387: UDP-N-acetylmuramoyl-pentapeptide biosynthesis I (meso-diaminopimelate containing)	-0.0866287	0.0146338	-0.11501937888356836;-0.05809657870262325	3e-09	2.6e-08	0	0	4721	0.999577	-0.0112784	0.918412	0.987207	0.111111	0.0363028	0.722593	0.999834	0.103142	-0.0392873	0.21403	0.392677	0.0316703	-0.107802	0.245547	0.518378	0.0940721	-0.0941261	0.215353	0.615984	0.0766965	-0.22131	0.000327144	0.0012917	0.0636285	-0.189994	0.229145	0.532471	0.164399	-0.0591097	0.637036	0.958023	0.127	-0.0451913	0.672174	0.978785	0.107833	-0.108457	0.000236176	0.00106396	0.0297219
PWY-6122: 5-aminoimidazole ribonucleotide biosynthesis II	-0.0866244	0.0146338	-0.11501511313320037;-0.05809227035400009	3e-09	2.6e-08	0	0	4721	0.999577	-0.00940814	0.931907	0.987207	0.111111	0.0220011	0.829736	0.999834	0.103142	-0.0451022	0.153616	0.332834	0.0316703	-0.105732	0.254849	0.518378	0.0940721	-0.0942341	0.214821	0.615984	0.0766965	-0.217768	0.000412625	0.00147359	0.0636285	-0.185855	0.239874	0.535012	0.164399	-0.0628616	0.615718	0.958023	0.127	-0.056149	0.598813	0.978785	0.107833	-0.0989235	0.000809063	0.00255641	0.0297219
PWY-6277: superpathway of 5-aminoimidazole ribonucleotide biosynthesis	-0.0866244	0.0146338	-0.11501511313320037;-0.05809227035400009	3e-09	2.6e-08	0	0	4721	0.999577	-0.00940814	0.931907	0.987207	0.111111	0.0220011	0.829736	0.999834	0.103142	-0.0451022	0.153616	0.332834	0.0316703	-0.105732	0.254849	0.518378	0.0940721	-0.0942341	0.214821	0.615984	0.0766965	-0.217768	0.000412625	0.00147359	0.0636285	-0.185855	0.239874	0.535012	0.164399	-0.0628616	0.615718	0.958023	0.127	-0.056149	0.598813	0.978785	0.107833	-0.0989235	0.000809063	0.00255641	0.0297219
GALACTUROCAT-PWY: D-galacturonate degradation I	-0.086007	0.0225678	-0.1297252180952943;-0.041955104808068466	0.000133533	0.000437105	0.00290182	0.379711	4686	0.992166	-0.0627	0.568201	0.987207	0.111111	-0.0469804	0.645771	0.999834	0.103142	-0.105706	0.000773294	0.01135	0.0316703	-0.181468	0.047744	0.518378	0.0940721	-0.0801103	0.292347	0.623523	0.0766965	-0.291396	1.293e-06	7.5836e-05	0.0636285	-0.165838	0.296283	0.558411	0.164399	-0.0498915	0.690605	0.958023	0.127	0.00950827	0.929134	0.980289	0.107833	-0.0757033	0.0105489	0.0221187	0.0297219
RHAMCAT-PWY: L-rhamnose degradation I	-0.085838	0.0196844	-0.12399474357235546;-0.04742770610869653	1.2373e-05	5.1181e-05	0.00149834	0.206158	4714	0.998094	0.00998364	0.927752	0.987207	0.111111	0.00966039	0.924791	0.999834	0.103142	-0.055342	0.0797943	0.259332	0.0316703	-0.0832077	0.371396	0.60786	0.0940721	-0.0871238	0.251812	0.615984	0.0766965	-0.203247	0.0010237	0.00291803	0.0636285	-0.194695	0.217341	0.532471	0.164399	-0.0853844	0.494564	0.958023	0.127	-0.124742	0.239096	0.978785	0.107833	-0.0961773	0.00113131	0.00336434	0.0297219
PWY-7219: adenosine ribonucleotides de novo biosynthesis	-0.0856455	0.0146338	-0.11404184456791666;-0.05710933804868839	4e-09	3.7e-08	0	0	4722	0.999788	-0.000546728	0.996038	0.997181	0.111111	0.0400613	0.695196	0.999834	0.103142	-0.0321177	0.309868	0.49475	0.0316703	-0.113713	0.220256	0.518378	0.0940721	-0.096301	0.204828	0.615984	0.0766965	-0.221954	0.00031349	0.00127355	0.0636285	-0.194663	0.21742	0.532471	0.164399	-0.0571848	0.648085	0.958023	0.127	-0.0410603	0.700677	0.978785	0.107833	-0.0995827	0.000745549	0.00244047	0.0297219
PWY-6385: peptidoglycan biosynthesis III (mycobacteria)	-0.0853339	0.0146338	-0.11373202200827451;-0.05679646236895627	5e-09	4.1e-08	0	0	4721	0.999577	-0.00996604	0.927879	0.987207	0.111111	0.0404926	0.692076	0.999834	0.103142	-0.0363663	0.250133	0.437733	0.0316703	-0.110602	0.233331	0.518378	0.0940721	-0.0917376	0.227345	0.615984	0.0766965	-0.221411	0.000324969	0.0012917	0.0636285	-0.195762	0.21472	0.532471	0.164399	-0.0595633	0.634443	0.958023	0.127	-0.0456867	0.668785	0.978785	0.107833	-0.105443	0.000352602	0.00138305	0.0297219
PWY-3841: folate transformations II	-0.0852996	0.0146338	-0.11369795127565263;-0.05676205657169186	5e-09	4.1e-08	0	0	4721	0.999577	-0.0107375	0.922313	0.987207	0.111111	0.0336884	0.741856	0.999834	0.103142	-0.0245421	0.43788	0.595965	0.0316703	-0.110788	0.232532	0.518378	0.0940721	-0.0781395	0.304469	0.623523	0.0766965	-0.230401	0.000176845	0.000935507	0.0636285	-0.210138	0.181418	0.532471	0.164399	-0.0748164	0.549877	0.958023	0.127	-0.0310866	0.771119	0.978785	0.107833	-0.105086	0.000369461	0.0014368	0.0297219
PEPTIDOGLYCANSYN-PWY: peptidoglycan biosynthesis I (meso-diaminopimelate containing)	-0.085268	0.0146338	-0.11366651297611445;-0.056730309215829805	5e-09	4.1e-08	0	0	4721	0.999577	-0.0106139	0.923205	0.987207	0.111111	0.0374545	0.714159	0.999834	0.103142	-0.0364989	0.248408	0.436392	0.0316703	-0.107365	0.247491	0.518378	0.0940721	-0.0940969	0.215497	0.615984	0.0766965	-0.220532	0.000344378	0.00131686	0.0636285	-0.192326	0.223238	0.532471	0.164399	-0.0594279	0.635216	0.958023	0.127	-0.0454956	0.670092	0.978785	0.107833	-0.107003	0.000286942	0.00123121	0.0297219
HSERMETANA-PWY: L-methionine biosynthesis III	-0.0851845	0.0163689	-0.11693991345101323;-0.053255132331836555	1.83e-07	1.001e-06	0.000393779	0.0853934	4717	0.99873	-0.0428123	0.697118	0.987207	0.111111	0.00232673	0.981861	0.999834	0.103142	-0.0548622	0.082451	0.262405	0.0316703	-0.129418	0.16203	0.518378	0.0940721	-0.0872577	0.251078	0.615984	0.0766965	-0.214415	0.000512064	0.00170065	0.0636285	-0.168071	0.289619	0.550053	0.164399	-0.0468063	0.708882	0.959201	0.127	-0.0390997	0.714352	0.978785	0.107833	-0.115029	9.5016e-05	0.000635772	0.0297219
PWY-6121: 5-aminoimidazole ribonucleotide biosynthesis I	-0.0848348	0.0146338	-0.11323574970311734;-0.05629532289238138	6e-09	4.8e-08	0	0	4721	0.999577	-0.0143504	0.896297	0.987207	0.111111	0.0229606	0.822427	0.999834	0.103142	-0.0429138	0.174625	0.354707	0.0316703	-0.109761	0.236954	0.518378	0.0940721	-0.0777147	0.307125	0.623523	0.0766965	-0.230074	0.000180888	0.000935507	0.0636285	-0.194168	0.218643	0.532471	0.164399	-0.0657006	0.599787	0.958023	0.127	-0.0213948	0.841358	0.978785	0.107833	-0.095878	0.0011728	0.00344274	0.0297219
PENTOSE-P-PWY: pentose phosphate pathway	-0.0839715	0.0231203	-0.12877461573996535;-0.038826212967682794	0.000272791	0.000827467	0.00322074	0.484489	4668	0.988355	-0.0987024	0.367367	0.987207	0.111111	-0.0139634	0.89146	0.999834	0.103142	-0.0595802	0.0592168	0.225655	0.0316703	0.0396559	0.671063	0.829711	0.0940721	-0.0683683	0.369326	0.650912	0.0766965	-0.240777	8.4612e-05	0.000594434	0.0636285	-0.266267	0.0852535	0.532471	0.164399	-0.0797067	0.523926	0.958023	0.127	0.145686	0.167745	0.978785	0.107833	-0.188818	0	3.8e-08	0.0297219
THISYN-PWY: superpathway of thiamin diphosphate biosynthesis I	-0.0833689	0.0215645	-0.1251757849141474;-0.04126656034708693	0.000106875	0.000354951	0.00236408	0.313138	4697	0.994495	-0.0317667	0.772842	0.987207	0.111111	0.0458742	0.653579	0.999834	0.103142	-0.0567966	0.072161	0.245339	0.0316703	-0.155814	0.0908372	0.518378	0.0940721	-0.0827878	0.276393	0.615984	0.0766965	-0.266588	1.1394e-05	0.000184535	0.0636285	-0.19602	0.214089	0.532471	0.164399	-0.0911568	0.46559	0.958023	0.127	0.0996277	0.348679	0.978785	0.107833	-0.10079	0.000641021	0.00214459	0.0297219
PWY-6125: superpathway of guanosine nucleotides de novo biosynthesis II	-0.0832926	0.0241022	-0.12999565387923626;-0.0362206776381109	0.000533866	0.00142888	0.00382715	0.436718	4717	0.99873	-0.0399502	0.716497	0.987207	0.111111	0.00479778	0.962608	0.999834	0.103142	-0.0242386	0.443571	0.597551	0.0316703	-0.141801	0.124757	0.518378	0.0940721	-0.0869713	0.252651	0.615984	0.0766965	-0.294904	9.31e-07	7.5836e-05	0.0636285	-0.276457	0.0729745	0.532471	0.164399	-0.0665772	0.594905	0.958023	0.127	-0.0133432	0.900673	0.980289	0.107833	-0.0618116	0.0370069	0.0642677	0.0297219
PWY-7228: superpathway of guanosine nucleotides de novo biosynthesis I	-0.0832444	0.0260456	-0.13369326605659274;-0.032365174038401626	0.00136105	0.00334744	0.00517567	0.500794	4718	0.998941	-0.0436944	0.691182	0.987207	0.111111	0.00999906	0.922162	0.999834	0.103142	-0.0202719	0.5217	0.655729	0.0316703	-0.142874	0.121862	0.518378	0.0940721	-0.0899224	0.236765	0.615984	0.0766965	-0.296014	8.38e-07	7.5836e-05	0.0636285	-0.289084	0.0596596	0.532471	0.164399	-0.0670583	0.592232	0.958023	0.127	-0.0141793	0.894483	0.980289	0.107833	-0.0587526	0.0474747	0.0797084	0.0297219
PWY: GLYCOLYSIS: glycolysis I (from glucose 6-phosphate)	-0.0830437	0.0146338	-0.11145469471619653;-0.054497036500613556	1.3e-08	9.3e-08	0	0	4713	0.997883	-0.0227545	0.836237	0.987207	0.111111	-0.0122634	0.904609	0.999834	0.103142	-0.0407671	0.197242	0.374885	0.0316703	-0.0998514	0.282572	0.524281	0.0940721	-0.0703368	0.355626	0.63742	0.0766965	-0.211587	0.000612591	0.00189612	0.0636285	-0.223538	0.15371	0.532471	0.164399	-0.0699823	0.576103	0.958023	0.127	0.0168612	0.874671	0.978785	0.107833	-0.116862	7.3035e-05	0.000544768	0.0297219
ANAEROFRUCAT-PWY: homolactic fermentation	-0.0828051	0.0172819	-0.11634171001293744;-0.049079800456543456	1.571e-06	7.605e-06	0.000648259	0.150551	4711	0.997459	-0.0395351	0.719322	0.987207	0.111111	-2.1272e-05	0.999834	0.999834	0.103142	-0.0505598	0.109593	0.275653	0.0316703	-0.116788	0.207841	0.518378	0.0940721	-0.076584	0.314265	0.623523	0.0766965	-0.227827	0.000211089	0.001011	0.0636285	-0.189186	0.231215	0.532471	0.164399	-0.078019	0.532814	0.958023	0.127	-0.0348601	0.744219	0.978785	0.107833	-0.12325	2.8292e-05	0.000330076	0.0297219
NONOXIPENT-PWY: pentose phosphate pathway (non-oxidative branch)	-0.0827893	0.0146338	-0.11120171615650115;-0.054241640380133446	1.4e-08	1.02e-07	0	0	4718	0.998941	-0.0231737	0.833262	0.987207	0.111111	-0.0155949	0.878868	0.999834	0.103142	-0.0640006	0.0426421	0.195981	0.0316703	-0.137128	0.137972	0.518378	0.0940721	-0.0642585	0.398946	0.651452	0.0766965	-0.21627	0.000454615	0.00156126	0.0636285	-0.143963	0.36645	0.576975	0.164399	-0.0777139	0.534429	0.958023	0.127	-0.0749285	0.482015	0.978785	0.107833	-0.106935	0.000289537	0.00123121	0.0297219
PWY-7220: adenosine deoxyribonucleotides de novo biosynthesis II	-0.0826238	0.0146338	-0.11103717196197577;-0.054075527737792436	1.5e-08	1.05e-07	0	0	4721	0.999577	-0.0327471	0.766024	0.987207	0.111111	0.00189812	0.985202	0.999834	0.103142	-0.0382229	0.226726	0.409367	0.0316703	-0.102176	0.271386	0.518378	0.0940721	-0.0660426	0.385919	0.651452	0.0766965	-0.234897	0.000129088	0.000756586	0.0636285	-0.209674	0.182436	0.532471	0.164399	-0.0697881	0.577168	0.958023	0.127	-0.0166886	0.875944	0.978785	0.107833	-0.0920663	0.00183899	0.00483664	0.0297219
PWY-7222: guanosine deoxyribonucleotides de novo biosynthesis II	-0.0826238	0.0146338	-0.11103717196197577;-0.054075527737792436	1.5e-08	1.05e-07	0	0	4721	0.999577	-0.0327471	0.766024	0.987207	0.111111	0.00189812	0.985202	0.999834	0.103142	-0.0382229	0.226726	0.409367	0.0316703	-0.102176	0.271386	0.518378	0.0940721	-0.0660426	0.385919	0.651452	0.0766965	-0.234897	0.000129088	0.000756586	0.0636285	-0.209674	0.182436	0.532471	0.164399	-0.0697881	0.577168	0.958023	0.127	-0.0166886	0.875944	0.978785	0.107833	-0.0920663	0.00183899	0.00483664	0.0297219
PWY-7229: superpathway of adenosine nucleotides de novo biosynthesis I	-0.0825214	0.0158469	-0.1132835250691239;-0.051601124856234123	1.8e-07	9.99e-07	0.000263533	0.0704349	4720	0.999365	-0.0218905	0.842375	0.987207	0.111111	0.021273	0.835291	0.999834	0.103142	-0.0399819	0.206027	0.382809	0.0316703	-0.105157	0.257477	0.518378	0.0940721	-0.0928864	0.22152	0.615984	0.0766965	-0.233484	0.000142616	0.000811129	0.0636285	-0.219508	0.161713	0.532471	0.164399	-0.0660417	0.597885	0.958023	0.127	-0.0225771	0.832712	0.978785	0.107833	-0.105881	0.000332852	0.00131694	0.0297219
PWY-6507: 4-deoxy-L-threo-hex-4-enopyranuronate degradation	-0.0821804	0.0237402	-0.12819646366607146;-0.03581133947914313	0.00052273	0.00141573	0.00359767	0.420741	4688	0.992589	-0.0619105	0.573105	0.987207	0.111111	-0.0526544	0.606326	0.999834	0.103142	-0.106514	0.000703417	0.0106685	0.0316703	-0.187769	0.0402422	0.518378	0.0940721	-0.0947112	0.212485	0.615984	0.0766965	-0.274457	5.874e-06	0.000137746	0.0636285	-0.14011	0.379716	0.576975	0.164399	-0.0443431	0.72359	0.959201	0.127	0.0380582	0.721652	0.978785	0.107833	-0.089453	0.00247972	0.00623356	0.0297219
PWY-6126: superpathway of adenosine nucleotides de novo biosynthesis II	-0.0820231	0.0163953	-0.11384978462833616;-0.05002832971385956	5.34e-07	2.793e-06	0.000400658	0.10065	4720	0.999365	-0.021826	0.842834	0.987207	0.111111	0.0175125	0.864105	0.999834	0.103142	-0.0394594	0.212028	0.390577	0.0316703	-0.102296	0.270819	0.518378	0.0940721	-0.0858953	0.25862	0.615984	0.0766965	-0.23689	0.000112019	0.000707898	0.0636285	-0.221514	0.157695	0.532471	0.164399	-0.0678551	0.587818	0.958023	0.127	-0.0186733	0.861327	0.978785	0.107833	-0.106306	0.000314708	0.00127947	0.0297219
PWY-5100: pyruvate fermentation to acetate and lactate II	-0.0817909	0.0157836	-0.11243509538661263;-0.05099133321736754	2.07e-07	1.107e-06	0.000248471	0.0541092	4713	0.997883	-0.0252628	0.818471	0.987207	0.111111	-0.0120504	0.906259	0.999834	0.103142	-0.070568	0.025327	0.144047	0.0316703	-0.123119	0.183854	0.518378	0.0940721	-0.0316733	0.678132	0.854709	0.0766965	-0.17664	0.00456179	0.0107545	0.0636285	-0.0774281	0.630015	0.756088	0.164399	-0.0780058	0.532884	0.958023	0.127	-0.0824374	0.438902	0.978785	0.107833	-0.120543	4.2542e-05	0.00043992	0.0297219
PWY-5860: superpathway of demethylmenaquinol-6 biosynthesis I	0.0815042	0.0186823	0.04503334350313264;0.11775814971823786	1.2321e-05	5.1181e-05	0.0011103	0.13887	1713	0.362693	-0.00788175	0.942935	0.987207	0.111111	-0.12841	0.205232	0.999834	0.103142	0.0483639	0.125933	0.302012	0.0316703	0.0299282	0.748675	0.866787	0.0940721	0.0857386	0.259497	0.615984	0.0766965	0.209355	0.000704364	0.00215091	0.0636285	0.326014	0.0311515	0.532471	0.164399	0.0541829	0.665464	0.958023	0.127	-0.0662416	0.534524	0.978785	0.107833	0.0854758	0.00385129	0.00952356	0.0297219
PWY-5850: superpathway of menaquinol-6 biosynthesis I	0.0814433	0.0187562	0.04482749080846916;0.11784048703364518	1.3531e-05	5.4007e-05	0.00113723	0.141529	1713	0.362693	-0.00923613	0.933149	0.987207	0.111111	-0.128852	0.203646	0.999834	0.103142	0.0480332	0.12855	0.302012	0.0316703	0.0314946	0.735986	0.859396	0.0940721	0.0855844	0.260362	0.615984	0.0766965	0.208739	0.00073184	0.00221992	0.0636285	0.326349	0.0309549	0.532471	0.164399	0.0521003	0.677622	0.958023	0.127	-0.0647671	0.543704	0.978785	0.107833	0.0852681	0.00393898	0.00959254	0.0297219
PWY-6415: L-ascorbate biosynthesis V	-0.0814113	0.0146338	-0.1098312684776403;-0.05285822570277555	2.5e-08	1.65e-07	0	0	85	0.017997	-0.0237097	0.829461	0.987207	0.111111	0.0194588	0.849167	0.999834	0.103142	-0.0517686	0.101339	0.275653	0.0316703	-0.116983	0.207072	0.518378	0.0940721	-0.0857772	0.25928	0.615984	0.0766965	-0.0241755	0.703038	0.774533	0.0636285	0.00534915	0.97354	0.982175	0.164399	-0.0757109	0.545085	0.958023	0.127	-0.0436184	0.682976	0.978785	0.107833	-0.113438	0.000119001	0.000737491	0.0297219
GLYCOGENSYNTH-PWY: glycogen biosynthesis I (from ADP-D-Glucose)	-0.0813388	0.0163951	-0.11316919224039991;-0.0493415366234421	6.64e-07	3.393e-06	0.000400592	0.0879108	4716	0.998518	-0.0296992	0.787273	0.987207	0.111111	-0.0268065	0.793287	0.999834	0.103142	-0.0821129	0.0091889	0.0746598	0.0316703	-0.128992	0.163442	0.518378	0.0940721	-0.0574565	0.450937	0.681649	0.0766965	-0.205261	0.000906202	0.00263123	0.0636285	-0.0936605	0.559488	0.701279	0.164399	-0.0458959	0.714307	0.959201	0.127	0.0196789	0.853938	0.978785	0.107833	-0.119183	5.204e-05	0.000493299	0.0297219
PWY-5659: GDP-mannose biosynthesis	-0.0812785	0.0146338	-0.10969926043920686;-0.052724980167301025	2.6e-08	1.72e-07	0	0	4710	0.997248	-0.0732692	0.504481	0.987207	0.111111	0.0404006	0.69274	0.999834	0.103142	-0.0582998	0.0649105	0.232553	0.0316703	-0.0762167	0.413225	0.634334	0.0940721	-0.0591881	0.437357	0.674904	0.0766965	-0.224694	0.000261051	0.00116633	0.0636285	-0.162338	0.306917	0.559044	0.164399	-0.0582767	0.641808	0.958023	0.127	-0.0386306	0.717637	0.978785	0.107833	-0.0726264	0.0141789	0.0284202	0.0297219
CALVIN-PWY: Calvin-Benson-Bassham cycle	-0.0811144	0.0146338	-0.10953608049032335;-0.05256027330703231	2.8e-08	1.81e-07	0	0	4717	0.99873	-0.00925759	0.932994	0.987207	0.111111	0.0099088	0.922863	0.999834	0.103142	-0.0515766	0.102616	0.275653	0.0316703	-0.121968	0.18806	0.518378	0.0940721	-0.0917809	0.227124	0.615984	0.0766965	-0.22121	0.000329312	0.0012917	0.0636285	-0.176979	0.263963	0.536797	0.164399	-0.0655901	0.600404	0.958023	0.127	-0.0619167	0.56166	0.978785	0.107833	-0.104182	0.000415632	0.0015751	0.0297219
PWY-7208: superpathway of pyrimidine nucleobases salvage	-0.0804862	0.0231297	-0.12534027486772342;-0.035303763978276885	0.000489013	0.00133234	0.00322626	0.399822	4717	0.99873	-0.0405913	0.71214	0.987207	0.111111	0.0293924	0.773847	0.999834	0.103142	-0.0219264	0.48828	0.632099	0.0316703	-0.152234	0.0987274	0.518378	0.0940721	-0.0953927	0.209178	0.615984	0.0766965	-0.289496	1.542e-06	7.5836e-05	0.0636285	-0.251616	0.105506	0.532471	0.164399	-0.0692298	0.580235	0.958023	0.127	-0.0208977	0.844998	0.978785	0.107833	-0.0733554	0.0132317	0.0267574	0.0297219
UBISYN-PWY: superpathway of ubiquinol-8 biosynthesis (prokaryotic)	0.0801021	0.0222287	0.03668212736713236;0.12322023068754827	0.000305394	0.000908199	0.00271417	0.324567	1291	0.273343	0.0684134	0.533301	0.987207	0.111111	0.267692	0.00630581	0.358643	0.103142	0.0343224	0.277789	0.466399	0.0316703	0.102351	0.270555	0.518378	0.0940721	0.0918194	0.226927	0.615984	0.0766965	0.274661	5.772e-06	0.000137746	0.0636285	0.20106	0.202009	0.532471	0.164399	0.00175751	0.988829	0.991007	0.127	-0.115678	0.275571	0.978785	0.107833	0.0744429	0.0119222	0.0247698	0.0297219
PWY-5973: cis-vaccenate biosynthesis	-0.0795103	0.018668	-0.11575085287399152;-0.04305839661472384	1.975e-05	7.5515e-05	0.0011051	0.216621	4718	0.998941	-0.022601	0.837327	0.987207	0.111111	0.0479296	0.639102	0.999834	0.103142	-0.0247445	0.434108	0.595965	0.0316703	-0.140754	0.127631	0.518378	0.0940721	-0.0856463	0.260014	0.615984	0.0766965	-0.240518	8.6226e-05	0.000594434	0.0636285	-0.233768	0.134648	0.532471	0.164399	-0.104222	0.40345	0.958023	0.127	-0.0344214	0.747331	0.978785	0.107833	-0.0624071	0.0352153	0.0613907	0.0297219
PWY-6700: queuosine biosynthesis	-0.0791433	0.0149016	-0.10809435711358197;-0.05005804854181777	1.03e-07	5.92e-07	5.3722e-05	0.0159845	4721	0.999577	-0.00830045	0.939909	0.987207	0.111111	0.0399141	0.696262	0.999834	0.103142	-0.0295894	0.349544	0.524893	0.0316703	-0.103309	0.266043	0.518378	0.0940721	-0.0940854	0.215553	0.615984	0.0766965	-0.229625	0.000186584	0.000945154	0.0636285	-0.19037	0.228186	0.532471	0.164399	-0.0760201	0.543434	0.958023	0.127	-0.0314107	0.768797	0.978785	0.107833	-0.0922063	0.00180938	0.00481444	0.0297219
7ALPHADEHYDROX-PWY: cholate degradation (bacteria, anaerobic)	-0.0790327	0.0146338	-0.10746555594051298;-0.05047064356779873	6.2e-08	3.74e-07	0	0	78	0.0165149	-0.0237097	0.829461	0.987207	0.111111	-0.127096	0.209994	0.999834	0.103142	-0.0460605	0.145042	0.321083	0.0316703	-0.0651455	0.484713	0.688396	0.0940721	-0.0340006	0.655924	0.847856	0.0766965	-0.192285	0.00194472	0.00505628	0.0636285	-0.174069	0.272181	0.536797	0.164399	-0.0655092	0.600856	0.958023	0.127	-0.0436184	0.682976	0.978785	0.107833	-0.0525203	0.0765481	0.117271	0.0297219
ARGSYNBSUB-PWY: L-arginine biosynthesis II (acetyl cycle)	-0.0789768	0.0146338	-0.10740998564555451;-0.050414567388732553	6.4e-08	3.77e-07	0	0	4719	0.999153	-0.0223631	0.839016	0.987207	0.111111	0.037041	0.717183	0.999834	0.103142	-0.0539674	0.0875958	0.263153	0.0316703	-0.114708	0.216182	0.518378	0.0940721	-0.0745386	0.327451	0.634309	0.0766965	-0.215557	0.000475955	0.00160415	0.0636285	-0.0814475	0.61223	0.744759	0.164399	-0.0468397	0.708683	0.959201	0.127	-0.00851346	0.936532	0.980289	0.107833	-0.0996811	0.000736467	0.00242821	0.0297219
METH-ACETATE-PWY: methanogenesis from acetate	-0.0780133	0.0146338	-0.1064515520033402;-0.04944746519193386	9.2e-08	5.38e-07	0	0	4318	0.914249	-0.0658671	0.548726	0.987207	0.111111	-0.0632859	0.53538	0.999834	0.103142	-0.076629	0.0151101	0.109108	0.0316703	-0.12384	0.181255	0.518378	0.0940721	-0.0716482	0.346676	0.63448	0.0766965	-0.0886488	0.160366	0.244036	0.0636285	-0.108176	0.499573	0.672502	0.164399	-0.0926378	0.458303	0.958023	0.127	-0.0521134	0.625427	0.978785	0.107833	-0.119889	4.6883e-05	0.000454447	0.0297219
PWY-6123: inosine-5'-phosphate biosynthesis I	-0.0777449	0.0218842	-0.12021775067885881;-0.03498795098994382	0.000372022	0.00109916	0.00252967	0.35985	4719	0.999153	-0.05575	0.612012	0.987207	0.111111	0.015351	0.880748	0.999834	0.103142	-0.0407218	0.197742	0.374885	0.0316703	-0.1264	0.172236	0.518378	0.0940721	-0.0862207	0.256805	0.615984	0.0766965	-0.251885	3.6816e-05	0.000348986	0.0636285	-0.23293	0.136142	0.532471	0.164399	-0.0700315	0.575833	0.958023	0.127	0.0182769	0.864243	0.978785	0.107833	-0.106194	0.000319379	0.001286	0.0297219
GALACT-GLUCUROCAT-PWY: superpathway of hexuronide and hexuronate degradation	-0.0774031	0.0262397	-0.12828907680905294;-0.026110593412098024	0.00312592	0.00690434	0.00532101	0.500472	4671	0.98899	-0.0549219	0.617326	0.987207	0.111111	-0.0117549	0.908548	0.999834	0.103142	-0.120252	0.000126947	0.00426921	0.0316703	-0.217111	0.0168916	0.518378	0.0940721	-0.0741207	0.330188	0.634309	0.0766965	-0.273892	6.165e-06	0.000137746	0.0636285	-0.127548	0.424794	0.60633	0.164399	-0.0274444	0.826856	0.959743	0.127	0.114221	0.281759	0.978785	0.107833	-0.0702721	0.0176575	0.03478	0.0297219
PWY-7400: L-arginine biosynthesis IV (archaebacteria)	-0.0773773	0.0146338	-0.10581891753639872;-0.04880916742028248	1.17e-07	6.67e-07	0	0	4718	0.998941	-0.0197765	0.857432	0.987207	0.111111	0.0331968	0.745497	0.999834	0.103142	-0.0569204	0.07154	0.245339	0.0316703	-0.115974	0.211078	0.518378	0.0940721	-0.0778692	0.306157	0.623523	0.0766965	-0.21621	0.000456367	0.00156126	0.0636285	-0.090983	0.570877	0.707763	0.164399	-0.051807	0.679341	0.958023	0.127	-0.00806319	0.939883	0.980289	0.107833	-0.101497	0.000586309	0.00205286	0.0297219
PWY-6124: inosine-5'-phosphate biosynthesis II	-0.0772828	0.0223334	-0.12062765635408502;-0.03364385862727469	0.000526777	0.00141825	0.00277143	0.378335	4719	0.999153	-0.0601425	0.584155	0.987207	0.111111	0.0160496	0.875363	0.999834	0.103142	-0.0403424	0.201959	0.379716	0.0316703	-0.127222	0.169409	0.518378	0.0940721	-0.0850201	0.263545	0.615984	0.0766965	-0.255503	2.7801e-05	0.000287487	0.0636285	-0.236081	0.130581	0.532471	0.164399	-0.0723172	0.563366	0.958023	0.127	0.0289698	0.786327	0.978785	0.107833	-0.106674	0.000299757	0.00124944	0.0297219
ARGSYN-PWY: L-arginine biosynthesis I (via L-ornithine)	-0.07713	0.0146338	-0.10557287862990836;-0.04856093856447191	1.29e-07	7.23e-07	0	0	4718	0.998941	-0.0198259	0.85708	0.987207	0.111111	0.0334659	0.743503	0.999834	0.103142	-0.0566716	0.0727928	0.245339	0.0316703	-0.116112	0.210528	0.518378	0.0940721	-0.0773068	0.309688	0.623523	0.0766965	-0.216461	0.000449041	0.00156126	0.0636285	-0.0901649	0.574377	0.710167	0.164399	-0.051774	0.679535	0.958023	0.127	-0.00741077	0.944739	0.980289	0.107833	-0.10133	0.00059883	0.00206415	0.0297219
TEICHOICACID-PWY: teichoic acid (poly-glycerol) biosynthesis	-0.0769205	0.0169304	-0.10981493679715097;-0.043857796132923225	5.317e-06	2.4685e-05	0.00054614	0.123641	4598	0.973534	0.0287304	0.79406	0.987207	0.111111	-0.00338657	0.973602	0.999834	0.103142	-0.062831	0.0465931	0.197097	0.0316703	-0.105215	0.257212	0.518378	0.0940721	-0.127258	0.0925036	0.615984	0.0766965	-0.219181	0.00037632	0.00139208	0.0636285	-0.159364	0.316129	0.55972	0.164399	-0.0976259	0.434212	0.958023	0.127	-0.122072	0.249483	0.978785	0.107833	-0.0839385	0.00454431	0.0106034	0.0297219
DENOVOPURINE2-PWY: superpathway of purine nucleotides de novo biosynthesis II	-0.0765907	0.0237282	-0.1226365228365746;-0.030215753078665912	0.00122258	0.00303974	0.00359018	0.427799	4715	0.998306	-0.0407648	0.710963	0.987207	0.111111	0.0123323	0.904076	0.999834	0.103142	-0.0294877	0.351205	0.525652	0.0316703	-0.134231	0.146677	0.518378	0.0940721	-0.0925689	0.223119	0.615984	0.0766965	-0.288649	1.667e-06	7.5836e-05	0.0636285	-0.241495	0.121404	0.532471	0.164399	-0.0689865	0.581573	0.958023	0.127	-0.00972947	0.927489	0.980289	0.107833	-0.0787288	0.00780878	0.0172475	0.0297219
PWY-5896: superpathway of menaquinol-10 biosynthesis	0.0764767	0.0183497	0.04063440968165042;0.11212240279488826	2.9745e-05	0.000110933	0.000992322	0.12633	1709	0.361846	-0.0305003	0.781673	0.987207	0.111111	-0.128889	0.203513	0.999834	0.103142	0.0494201	0.117852	0.288295	0.0316703	0.0314946	0.735986	0.859396	0.0940721	0.0855844	0.260362	0.615984	0.0766965	0.208506	0.000742489	0.0022373	0.0636285	0.323921	0.0324044	0.532471	0.164399	0.0521003	0.677622	0.958023	0.127	-0.0647671	0.543704	0.978785	0.107833	0.0849309	0.00408515	0.00978286	0.0297219
PWY-5989: stearate biosynthesis II (bacteria and plants)	-0.0762329	0.0195996	-0.11429950990382437;-0.03794269308442861	9.7564e-05	0.000328825	0.00146357	0.272015	4606	0.975228	-0.179876	0.095961	0.987207	0.111111	0.0918276	0.367242	0.999834	0.103142	-0.0633161	0.0449185	0.196518	0.0316703	-0.111335	0.230202	0.518378	0.0940721	-0.0869733	0.252639	0.615984	0.0766965	-0.0506384	0.424039	0.54196	0.0636285	-0.175356	0.268527	0.536797	0.164399	-0.0771353	0.537497	0.958023	0.127	0.0407571	0.702786	0.978785	0.107833	-0.12651	1.711e-05	0.000252057	0.0297219
PWY-7199: pyrimidine deoxyribonucleosides salvage	-0.0762328	0.0174418	-0.11012203242048772;-0.04216644376560198	1.1937e-05	5.0291e-05	0.000696526	0.150151	4718	0.998941	0.00221191	0.983973	0.992407	0.111111	0.0265162	0.795478	0.999834	0.103142	-0.0267325	0.398071	0.566007	0.0316703	-0.117184	0.206279	0.518378	0.0940721	-0.0909317	0.231494	0.615984	0.0766965	-0.259209	2.0742e-05	0.000248352	0.0636285	-0.208383	0.185283	0.532471	0.164399	-0.0610332	0.62607	0.958023	0.127	-0.0200563	0.851168	0.978785	0.107833	-0.0853039	0.00392373	0.00959254	0.0297219
PWY-2941: L-lysine biosynthesis II	-0.0760409	0.0146338	-0.10448944440990612;-0.047467944665110666	1.93e-07	1.046e-06	0	0	4641	0.982638	0.00979232	0.929133	0.987207	0.111111	-0.0125699	0.902236	0.999834	0.103142	-0.0628299	0.0465968	0.197097	0.0316703	-0.0679341	0.466118	0.679531	0.0940721	-0.0638014	0.402325	0.651452	0.0766965	-0.206156	0.000858012	0.00253504	0.0636285	-0.247828	0.111268	0.532471	0.164399	-0.092567	0.458651	0.958023	0.127	-0.0267604	0.802285	0.978785	0.107833	-0.0469555	0.113443	0.162828	0.0297219
PWY0-162: superpathway of pyrimidine ribonucleotides de novo biosynthesis	-0.0758845	0.0207118	-0.11610569465779874;-0.03541488668089217	0.000242211	0.000739638	0.00194874	0.33294	4691	0.993225	-0.0481992	0.661161	0.987207	0.111111	0.0469214	0.646187	0.999834	0.103142	-0.0344071	0.276603	0.466399	0.0316703	-0.13638	0.140181	0.518378	0.0940721	-0.0329396	0.666012	0.849166	0.0766965	-0.259645	2.0032e-05	0.000246339	0.0636285	-0.164098	0.301542	0.558411	0.164399	-0.0806521	0.518979	0.958023	0.127	-0.0548491	0.607332	0.978785	0.107833	-0.116252	7.9756e-05	0.000567015	0.0297219
PWY-841: superpathway of purine nucleotides de novo biosynthesis I	-0.0758294	0.0239201	-0.12225296724365244;-0.02907476667317522	0.00149523	0.00361878	0.00371084	0.433974	4715	0.998306	-0.0417367	0.704379	0.987207	0.111111	0.0138798	0.892106	0.999834	0.103142	-0.0267713	0.397385	0.566007	0.0316703	-0.135992	0.14134	0.518378	0.0940721	-0.0920132	0.225938	0.615984	0.0766965	-0.290138	1.453e-06	7.5836e-05	0.0636285	-0.250047	0.107867	0.532471	0.164399	-0.0720486	0.564824	0.958023	0.127	0.00531898	0.960322	0.982074	0.107833	-0.0696697	0.0186595	0.0365951	0.0297219
TRNA-CHARGING-PWY: tRNA charging	-0.0756239	0.015551	-0.10585292369257229;-0.04525523943745886	1.105e-06	5.527e-06	0.000194366	0.0554484	4720	0.999365	0.000404979	0.997065	0.997181	0.111111	0.0483774	0.635964	0.999834	0.103142	-0.024186	0.444562	0.597551	0.0316703	-0.10715	0.248449	0.518378	0.0940721	-0.0845145	0.266419	0.615984	0.0766965	-0.220408	0.000347201	0.00131686	0.0636285	-0.177644	0.262108	0.536797	0.164399	-0.057047	0.648879	0.958023	0.127	-0.0407859	0.702586	0.978785	0.107833	-0.0946664	0.00135548	0.00383071	0.0297219
OANTIGEN-PWY: O-antigen building blocks biosynthesis (E. coli)	-0.0752157	0.0174231	-0.10907520390564136;-0.04118195549597786	1.5272e-05	5.9902e-05	0.000690824	0.159471	4705	0.996189	-0.0251714	0.819117	0.987207	0.111111	0.0139773	0.891353	0.999834	0.103142	-0.0541639	0.0864443	0.263153	0.0316703	-0.116611	0.208542	0.518378	0.0940721	-0.0928087	0.221911	0.615984	0.0766965	-0.222335	0.000305649	0.00126646	0.0636285	-0.140952	0.376795	0.576975	0.164399	-0.0755675	0.545852	0.958023	0.127	-0.0327146	0.759479	0.978785	0.107833	-0.115201	9.2706e-05	0.000629573	0.0297219
ARGININE-SYN4-PWY: L-ornithine de novo biosynthesis	-0.0747091	0.0211062	-0.1157023851122833;-0.0334617076221717	0.000391494	0.00113459	0.00213612	0.333824	4627	0.979674	-0.140355	0.197302	0.987207	0.111111	-0.0333971	0.744013	0.999834	0.103142	-0.0282789	0.37132	0.545002	0.0316703	-0.0637771	0.493978	0.688396	0.0940721	-0.0294516	0.699591	0.864983	0.0766965	-0.184875	0.00293877	0.00722778	0.0636285	-0.308964	0.042549	0.532471	0.164399	-0.0977642	0.433554	0.958023	0.127	0.0404551	0.704889	0.978785	0.107833	-0.0179078	0.546494	0.606475	0.0297219
PWY-821: superpathway of sulfur amino acid biosynthesis (Saccharomyces cerevisiae)	0.0734563	0.0146338	0.04487438176463554;0.10191802391937937	4.95e-07	2.618e-06	0	0	3197	0.6769	0.162276	0.134524	0.987207	0.111111	0.0464271	0.649672	0.999834	0.103142	0.0660427	0.0364198	0.186191	0.0316703	-0.0483091	0.604746	0.779489	0.0940721	0.0152564	0.841626	0.919165	0.0766965	0.158676	0.0111253	0.0233273	0.0636285	-0.0455455	0.777381	0.843361	0.164399	0.00274671	0.982542	0.990273	0.127	0.0957769	0.367834	0.978785	0.107833	0.0911415	0.00204598	0.00525944	0.0297219
DAPLYSINESYN-PWY: L-lysine biosynthesis I	-0.0730434	0.016967	-0.10603206057335883;-0.03989407554712275	1.6156e-05	6.283e-05	0.000556507	0.262809	4505	0.953843	-0.00490956	0.964436	0.987207	0.111111	-0.091372	0.369647	0.999834	0.103142	-0.111347	0.000393833	0.00716776	0.0316703	-0.101318	0.275478	0.518378	0.0940721	-0.0751825	0.323263	0.631265	0.0766965	-0.0794818	0.208559	0.303177	0.0636285	-0.0868724	0.588554	0.723763	0.164399	0.0160345	0.898338	0.97446	0.127	0.0362128	0.734646	0.978785	0.107833	-0.169582	6e-09	7.71e-07	0.0297219
PWY-6901: superpathway of glucose and xylose degradation	-0.0722323	0.0244204	-0.1196558579006176;-0.024479954026071563	0.00305212	0.00677421	0.00403454	0.535112	4632	0.980733	-0.0801412	0.465084	0.987207	0.111111	-0.00645055	0.949741	0.999834	0.103142	-0.05303	0.0932597	0.274643	0.0316703	-0.050852	0.585815	0.763772	0.0940721	-0.0766531	0.313826	0.623523	0.0766965	-0.268726	9.54e-06	0.000180865	0.0636285	-0.2507	0.106879	0.532471	0.164399	-0.0335409	0.789175	0.959201	0.127	0.12792	0.227121	0.978785	0.107833	-0.173537	3e-09	6.17e-07	0.0297219
PWY-7312: dTDP-D-&beta;-fucofuranose biosynthesis	-0.0720922	0.0146338	-0.10056071444671133;-0.04350569454935615	8.03e-07	4.06e-06	0	0	2021	0.427906	-0.0864629	0.430344	0.987207	0.111111	-0.0977992	0.336594	0.999834	0.103142	-0.0761793	0.015719	0.109108	0.0316703	-0.0885883	0.341009	0.589689	0.0940721	-0.0945653	0.213197	0.615984	0.0766965	-0.0852482	0.177169	0.263438	0.0636285	-0.0694294	0.665989	0.773449	0.164399	-0.219018	0.0726993	0.958023	0.127	-0.135856	0.199034	0.978785	0.107833	-0.0633571	0.0325101	0.0568927	0.0297219
PWY-5188: tetrapyrrole biosynthesis I (from glutamate)	-0.0718058	0.0184071	-0.1075934584828283;-0.035832298392269514	9.3344e-05	0.000316951	0.00101229	0.180281	4703	0.995765	-0.0473837	0.666559	0.987207	0.111111	0.0616618	0.545952	0.999834	0.103142	-0.0391779	0.215312	0.393441	0.0316703	-0.136559	0.139652	0.518378	0.0940721	-0.0604028	0.42797	0.67147	0.0766965	-0.243093	7.1403e-05	0.000560504	0.0636285	-0.0579154	0.719012	0.803896	0.164399	-0.0426647	0.733668	0.959201	0.127	-0.0827165	0.437341	0.978785	0.107833	-0.0905356	0.00219292	0.00557418	0.0297219
PWY-5855: ubiquinol-7 biosynthesis (prokaryotic)	0.0715968	0.0193239	0.033826989112829754;0.10916231212268371	0.000206462	0.000634731	0.00135302	0.220568	1363	0.288588	0.0694378	0.527156	0.987207	0.111111	0.268046	0.00623068	0.358643	0.103142	0.0308195	0.329855	0.503637	0.0316703	0.10127	0.275709	0.518378	0.0940721	0.0721159	0.343519	0.634309	0.0766965	0.265493	1.247e-05	0.000184535	0.0636285	0.188538	0.232883	0.532471	0.164399	0.0507411	0.685601	0.958023	0.127	-0.0162471	0.879202	0.978785	0.107833	0.0658523	0.0262357	0.0475588	0.0297219
PWY-5856: ubiquinol-9 biosynthesis (prokaryotic)	0.0715968	0.0193239	0.033826989112829754;0.10916231212268371	0.000206462	0.000634731	0.00135302	0.220568	1363	0.288588	0.0694378	0.527156	0.987207	0.111111	0.268046	0.00623068	0.358643	0.103142	0.0308195	0.329855	0.503637	0.0316703	0.10127	0.275709	0.518378	0.0940721	0.0721159	0.343519	0.634309	0.0766965	0.265493	1.247e-05	0.000184535	0.0636285	0.188538	0.232883	0.532471	0.164399	0.0507411	0.685601	0.958023	0.127	-0.0162471	0.879202	0.978785	0.107833	0.0658523	0.0262357	0.0475588	0.0297219
PWY-5857: ubiquinol-10 biosynthesis (prokaryotic)	0.0715968	0.0193239	0.033826989112829754;0.10916231212268371	0.000206462	0.000634731	0.00135302	0.220568	1363	0.288588	0.0694378	0.527156	0.987207	0.111111	0.268046	0.00623068	0.358643	0.103142	0.0308195	0.329855	0.503637	0.0316703	0.10127	0.275709	0.518378	0.0940721	0.0721159	0.343519	0.634309	0.0766965	0.265493	1.247e-05	0.000184535	0.0636285	0.188538	0.232883	0.532471	0.164399	0.0507411	0.685601	0.958023	0.127	-0.0162471	0.879202	0.978785	0.107833	0.0658523	0.0262357	0.0475588	0.0297219
PWY-6708: ubiquinol-8 biosynthesis (prokaryotic)	0.0715968	0.0193239	0.033826989112829754;0.10916231212268371	0.000206462	0.000634731	0.00135302	0.220568	1363	0.288588	0.0694378	0.527156	0.987207	0.111111	0.268046	0.00623068	0.358643	0.103142	0.0308195	0.329855	0.503637	0.0316703	0.10127	0.275709	0.518378	0.0940721	0.0721159	0.343519	0.634309	0.0766965	0.265493	1.247e-05	0.000184535	0.0636285	0.188538	0.232883	0.532471	0.164399	0.0507411	0.685601	0.958023	0.127	-0.0162471	0.879202	0.978785	0.107833	0.0658523	0.0262357	0.0475588	0.0297219
PWY-7234: inosine-5'-phosphate biosynthesis III	-0.0715351	0.014956	-0.10063166874165587;-0.04231633829144401	1.661e-06	7.953e-06	6.494e-05	0.0279208	4655	0.985602	-0.0802819	0.464295	0.987207	0.111111	0.109944	0.279328	0.999834	0.103142	-0.0216	0.494781	0.634156	0.0316703	0.0134557	0.885511	0.94331	0.0940721	-0.0823629	0.278885	0.615984	0.0766965	-0.16093	0.00999723	0.0212558	0.0636285	-0.112391	0.482782	0.661838	0.164399	-0.0443544	0.723523	0.959201	0.127	0.0908078	0.39346	0.978785	0.107833	-0.118339	5.8908e-05	0.000515447	0.0297219
PWY-1361: benzoyl-CoA degradation I (aerobic)	-0.0708191	0.0146338	-0.09929383160098551;-0.04222838518045245	1.252e-06	6.193e-06	0	0	59	0.0124921	-0.0767676	0.484217	0.987207	0.111111	0.0724636	0.477574	0.999834	0.103142	-0.0517686	0.101339	0.275653	0.0316703	-0.116983	0.207072	0.518378	0.0940721	-0.119767	0.113747	0.615984	0.0766965	-0.129983	0.0385082	0.0727023	0.0636285	0.067785	0.673476	0.773449	0.164399	0.0486853	0.697731	0.958023	0.127	-0.0436184	0.682976	0.978785	0.107833	-0.102092	0.000543679	0.00197899	0.0297219
PWY-6549: L-glutamine biosynthesis III	-0.0702698	0.0146338	-0.09874719455473718;-0.041677306880740575	1.513e-06	7.404e-06	0	0	4513	0.955537	-0.0204187	0.852853	0.987207	0.111111	-0.00998712	0.922255	0.999834	0.103142	-0.124097	7.5875e-05	0.0038783	0.0316703	-0.110616	0.23327	0.518378	0.0940721	-0.0202757	0.790562	0.907657	0.0766965	-0.0648493	0.305475	0.419438	0.0636285	0.0399324	0.804272	0.863075	0.164399	-0.0259261	0.836303	0.961438	0.127	0.0464169	0.663802	0.978785	0.107833	-0.0710804	0.0163873	0.0327027	0.0297219
PWY-6145: superpathway of sialic acids and CMP-sialic acids biosynthesis	-0.0702462	0.0180676	-0.10538569142308893;-0.03493140658502868	9.8627e-05	0.000329964	0.00089635	0.183617	78	0.0165149	0.104237	0.340805	0.987207	0.111111	0.0194588	0.849167	0.999834	0.103142	-0.0331607	0.2944	0.482357	0.0316703	-0.116983	0.207072	0.518378	0.0940721	-0.114207	0.13181	0.615984	0.0766965	-0.220404	0.000347303	0.00131686	0.0636285	-0.199824	0.204927	0.532471	0.164399	0.127644	0.304677	0.958023	0.127	-0.0436184	0.682976	0.978785	0.107833	-0.114826	9.7803e-05	0.000644931	0.0297219
PWY4LZ-257: superpathway of fermentation (Chlamydomonas reinhardtii)	0.0693119	0.0238201	0.022723040811923757;0.11560035764188309	0.00356913	0.00780748	0.00364774	0.325234	4069	0.861529	-0.0308132	0.779488	0.987207	0.111111	0.126414	0.212498	0.999834	0.103142	0.0224072	0.478788	0.624207	0.0316703	0.0354861	0.703971	0.842913	0.0940721	0.163859	0.0292579	0.615984	0.0766965	0.119245	0.058034	0.100021	0.0636285	-0.170853	0.281447	0.542621	0.164399	0.266561	0.0267066	0.958023	0.127	-0.0674298	0.527181	0.978785	0.107833	0.0708038	0.0168127	0.0334051	0.0297219
PWY: GLYCOLYSIS-E-D: superpathway of glycolysis and Entner-Doudoroff	-0.069297	0.0211682	-0.11045166889110793;-0.027905166410294426	0.00104396	0.00266854	0.00216631	0.353895	4622	0.978615	-0.113191	0.3004	0.987207	0.111111	0.0250467	0.806589	0.999834	0.103142	-0.0421376	0.182569	0.365943	0.0316703	-0.0818736	0.379175	0.613182	0.0940721	-0.0850216	0.263536	0.615984	0.0766965	-0.277611	4.472e-06	0.000134424	0.0636285	-0.234931	0.132592	0.532471	0.164399	-0.0561754	0.653909	0.958023	0.127	0.141785	0.179706	0.978785	0.107833	-0.0217444	0.463996	0.531784	0.0297219
PWY-5030: L-histidine degradation III	-0.0690728	0.022671	-0.11313928505550684;-0.024735097890243935	0.0022802	0.00532046	0.0029602	0.397557	4602	0.974381	-0.237925	0.0254297	0.987207	0.111111	0.0352397	0.730406	0.999834	0.103142	-0.00457783	0.884982	0.926511	0.0316703	-0.0299642	0.748382	0.866787	0.0940721	-0.0457818	0.548335	0.770039	0.0766965	-0.230827	0.000171694	0.000919066	0.0636285	-0.350377	0.0191964	0.532471	0.164399	-0.0943798	0.449811	0.958023	0.127	0.0428152	0.688517	0.978785	0.107833	-0.0558818	0.0594527	0.0969514	0.0297219
PWY-7237: myo-, chiro- and scillo-inositol degradation	-0.0689664	0.0220451	-0.11182186537497014;-0.02585487438912921	0.00173095	0.004102	0.00261506	0.309811	4325	0.915732	-0.0541245	0.622462	0.987207	0.111111	-0.0742286	0.466848	0.999834	0.103142	-0.0999795	0.0014838	0.0182468	0.0316703	-0.138431	0.134187	0.518378	0.0940721	0.00686488	0.928366	0.957838	0.0766965	-0.215717	0.000471096	0.00159962	0.0636285	-0.149105	0.349165	0.567393	0.164399	-0.0591839	0.636611	0.958023	0.127	-0.0563757	0.597333	0.978785	0.107833	-0.121389	3.7486e-05	0.000406101	0.0297219
PWY-6609: adenine and adenosine salvage III	-0.0689479	0.0176384	-0.1032629463126247;-0.03446887367839346	9.0493e-05	0.000311926	0.00075739	0.151358	4721	0.999577	-0.00606464	0.956076	0.987207	0.111111	0.0363593	0.722178	0.999834	0.103142	-0.0331186	0.295015	0.482357	0.0316703	-0.103892	0.263319	0.518378	0.0940721	-0.0929926	0.220987	0.615984	0.0766965	-0.213008	0.00055999	0.00183306	0.0636285	-0.168511	0.288319	0.550053	0.164399	-0.0613862	0.624066	0.958023	0.127	-0.034146	0.749287	0.978785	0.107833	-0.0930227	0.00164526	0.0045194	0.0297219
HEXITOLDEGSUPER-PWY: superpathway of hexitol degradation (bacteria)	-0.0687085	0.0157836	-0.09942588145602889;-0.03786032147480244	1.3027e-05	5.2922e-05	0.000248479	0.0573811	4517	0.956384	-0.0555298	0.613423	0.987207	0.111111	-0.0300372	0.76902	0.999834	0.103142	-0.0404903	0.200307	0.378173	0.0316703	-0.158559	0.0851303	0.518378	0.0940721	-0.0962505	0.205069	0.615984	0.0766965	-0.239637	9.1923e-05	0.000611325	0.0636285	-0.127466	0.425097	0.60633	0.164399	-0.010576	0.932848	0.984717	0.127	0.0899753	0.397853	0.978785	0.107833	-0.0846693	0.00420194	0.00999949	0.0297219
PWY-6992: 1,5-anhydrofructose degradation	-0.0686404	0.0194933	-0.10655424786860031;-0.030527196413372145	0.000421378	0.0011835	0.00142052	0.220958	176	0.0372645	0.0654207	0.551452	0.987207	0.111111	0.0194588	0.849167	0.999834	0.103142	-0.0359505	0.255598	0.443882	0.0316703	-0.0337618	0.717743	0.85045	0.0940721	-0.11457	0.130568	0.615984	0.0766965	-0.217691	0.000414694	0.00147359	0.0636285	-0.199824	0.204927	0.532471	0.164399	0.139967	0.25944	0.958023	0.127	-0.0814672	0.44435	0.978785	0.107833	-0.113097	0.000124844	0.000753197	0.0297219
KETOGLUCONMET-PWY: ketogluconate metabolism	0.0683412	0.0151306	0.03877032086188159;0.09779252543698795	6.083e-06	2.7679e-05	0.000101611	0.0382993	2097	0.443997	0.0814336	0.457863	0.987207	0.111111	-0.0405585	0.691599	0.999834	0.103142	0.0599193	0.0577797	0.222795	0.0316703	0.121217	0.190842	0.518378	0.0940721	-0.0875229	0.249627	0.615984	0.0766965	0.0935232	0.138393	0.217885	0.0636285	0.0759123	0.636774	0.760452	0.164399	-0.11668	0.348843	0.958023	0.127	0.0342229	0.748741	0.978785	0.107833	0.131563	7.646e-06	0.000173954	0.0297219
GOLPDLCAT-PWY: superpathway of glycerol degradation to 1,3-propanediol	-0.0681915	0.0146338	-0.09667890361428563;-0.039592525922185276	3.06e-06	1.4501e-05	0	0	4261	0.902181	-0.033473	0.760987	0.987207	0.111111	-0.00198077	0.984558	0.999834	0.103142	-0.0726185	0.0213488	0.133487	0.0316703	-0.145139	0.115919	0.518378	0.0940721	0.0671747	0.377787	0.650912	0.0766965	-0.198038	0.0013952	0.00375631	0.0636285	-0.224341	0.15215	0.532471	0.164399	-0.00990441	0.937104	0.984717	0.127	-0.083283	0.434184	0.978785	0.107833	-0.0977556	0.000934023	0.00289102	0.0297219
PWY-7323: superpathway of GDP-mannose-derived O-antigen building blocks biosynthesis	-0.0676251	0.0200981	-0.10671808335452228;-0.0283233787927977	0.000753195	0.00196956	0.00167318	0.271094	4676	0.990049	-0.0915392	0.403527	0.987207	0.111111	0.0425526	0.677242	0.999834	0.103142	-0.0506214	0.10916	0.275653	0.0316703	-0.00550384	0.953039	0.983739	0.0940721	-0.062299	0.413548	0.655626	0.0766965	-0.245601	5.9281e-05	0.000490419	0.0636285	-0.155938	0.326947	0.55972	0.164399	-0.0764858	0.540951	0.958023	0.127	-0.165511	0.115731	0.978785	0.107833	-0.0953637	0.00124738	0.00359213	0.0297219
PWY-5384: sucrose degradation IV (sucrose phosphorylase)	-0.0670998	0.0196089	-0.10524781918013788;-0.02875453020759699	0.00061114	0.00161668	0.00146735	0.272515	4497	0.952149	-0.0124154	0.910219	0.987207	0.111111	-0.129476	0.201422	0.999834	0.103142	-0.0863666	0.00612443	0.0557323	0.0316703	-0.0607324	0.514918	0.698896	0.0940721	0.0350986	0.645547	0.841616	0.0766965	-0.0490474	0.438785	0.556121	0.0636285	0.0378868	0.814126	0.871594	0.164399	-0.0355016	0.777151	0.959201	0.127	-0.0993903	0.349842	0.978785	0.107833	-0.147339	5.04e-07	2.086e-05	0.0297219
PWY-6803: phosphatidylcholine acyl editing	0.0670092	0.0146338	0.03840657456941856;0.09550211275343455	4.527e-06	2.1233e-05	0	0	2507	0.530807	0.0738319	0.501193	0.987207	0.111111	0.0195698	0.848317	0.999834	0.103142	0.0441837	0.162188	0.340071	0.0316703	0.0691975	0.457822	0.669804	0.0940721	-0.00319889	0.966586	0.968715	0.0766965	0.128024	0.0415891	0.0772369	0.0636285	0.034727	0.8294	0.879559	0.164399	-0.11805	0.343125	0.958023	0.127	0.139367	0.187419	0.978785	0.107833	0.0269057	0.364815	0.427812	0.0297219
PWY-6606: guanosine nucleotides degradation II	-0.0668101	0.0189635	-0.10370836263332121;-0.02972818800493894	0.000418821	0.0011835	0.00121418	0.217711	4574	0.968452	-0.063177	0.565248	0.987207	0.111111	0.100888	0.321382	0.999834	0.103142	-0.0496414	0.116211	0.287807	0.0316703	-0.111881	0.227891	0.518378	0.0940721	-0.077592	0.307894	0.623523	0.0766965	-0.264912	1.3079e-05	0.000185968	0.0636285	-0.105055	0.512185	0.676478	0.164399	-0.0653727	0.601619	0.958023	0.127	0.00209917	0.984336	0.994428	0.107833	-0.100394	0.00067373	0.00223757	0.0297219
PWY-4984: urea cycle	-0.0666334	0.0203436	-0.10620911923905776;-0.0268469477875878	0.00103876	0.00266854	0.00178107	0.278854	4596	0.97311	-0.257235	0.0150703	0.987207	0.111111	0.00871482	0.932135	0.999834	0.103142	-0.0508254	0.107736	0.275653	0.0316703	0.105933	0.253937	0.518378	0.0940721	-0.0583538	0.443871	0.677723	0.0766965	-0.212657	0.000572581	0.00184769	0.0636285	-0.208448	0.18514	0.532471	0.164399	-0.152192	0.219158	0.958023	0.127	0.00931982	0.930535	0.980289	0.107833	-0.032385	0.275279	0.346958	0.0297219
PWY-5941: glycogen degradation II (eukaryotic)	-0.0663123	0.0146338	-0.09480844481417787;-0.03770758225252159	5.685e-06	2.6127e-05	0	0	4028	0.852848	-0.235895	0.0268004	0.987207	0.111111	-0.0758085	0.457358	0.999834	0.103142	-0.05203	0.0996206	0.275653	0.0316703	-0.0530071	0.569983	0.756099	0.0940721	-0.0559064	0.46329	0.695699	0.0766965	-0.0291364	0.645859	0.726599	0.0636285	-0.14015	0.379576	0.576975	0.164399	-0.112512	0.366595	0.958023	0.127	-0.0290266	0.785917	0.978785	0.107833	-0.0524494	0.0769481	0.117488	0.0297219
PWY-6859: all-trans-farnesol biosynthesis	-0.0662701	0.0210505	-0.10721872168127514;-0.025097121645382477	0.00161984	0.0038791	0.00210914	0.258858	4427	0.937328	-0.179801	0.0961057	0.987207	0.111111	-0.115431	0.255687	0.999834	0.103142	-0.0675433	0.0323549	0.169212	0.0316703	0.0786505	0.398365	0.624236	0.0940721	-0.104154	0.169884	0.615984	0.0766965	-0.207137	0.000807906	0.00240259	0.0636285	-0.337884	0.0247527	0.532471	0.164399	0.0442209	0.724323	0.959201	0.127	-0.0586309	0.582694	0.978785	0.107833	-0.0210334	0.478743	0.547307	0.0297219
CITRULBIO-PWY: L-citrulline biosynthesis	-0.0657778	0.0223598	-0.10926742330648295;-0.02203677284702773	0.00322383	0.0070862	0.002786	0.385261	4662	0.987084	-0.169147	0.118296	0.987207	0.111111	0.00543366	0.957656	0.999834	0.103142	-0.0418334	0.185754	0.370003	0.0316703	0.0916761	0.32429	0.57305	0.0940721	-0.0656716	0.388608	0.651452	0.0766965	-0.243452	6.9534e-05	0.000560504	0.0636285	-0.253006	0.103447	0.532471	0.164399	-0.115618	0.353317	0.958023	0.127	-0.0336973	0.752478	0.978785	0.107833	-0.0276912	0.350969	0.413707	0.0297219
UDPNAGSYN-PWY: UDP-N-acetyl-D-glucosamine biosynthesis I	-0.0655316	0.0165082	-0.09767232168710953;-0.033254389769580485	7.0386e-05	0.000250202	0.000430366	0.105248	4705	0.996189	-0.00789342	0.94285	0.987207	0.111111	0.0273405	0.789262	0.999834	0.103142	-0.0412864	0.191584	0.370939	0.0316703	-0.109307	0.238925	0.518378	0.0940721	-0.0907984	0.232185	0.615984	0.0766965	-0.214031	0.000524745	0.00173014	0.0636285	-0.10046	0.531029	0.68837	0.164399	-0.0650018	0.603692	0.958023	0.127	-0.00401798	0.970022	0.986605	0.107833	-0.0990762	0.000793914	0.00254388	0.0297219
PWY-6837: fatty acid beta-oxidation V (unsaturated, odd number, di-isomerase-dependent)	0.0653244	0.0146338	0.036716715904985986;0.09382503108947379	7.823e-06	3.4895e-05	0	0	1567	0.331781	-0.0570262	0.60386	0.987207	0.111111	0.195632	0.0505638	0.999834	0.103142	0.0113415	0.72004	0.832757	0.0316703	0.0656626	0.481236	0.688396	0.0940721	0.065198	0.392054	0.651452	0.0766965	0.224671	0.000261463	0.00116633	0.0636285	0.147056	0.355996	0.572334	0.164399	0.069853	0.576812	0.958023	0.127	0.0220317	0.836698	0.978785	0.107833	0.0417506	0.159408	0.219126	0.0297219
GLUCONEO-PWY: gluconeogenesis I	-0.0652752	0.0227553	-0.10953486264794231;-0.020757119392859708	0.00407672	0.00881087	0.00300823	0.421424	4680	0.990896	-0.0415178	0.70586	0.987207	0.111111	0.0105838	0.917626	0.999834	0.103142	-0.0526001	0.095953	0.275556	0.0316703	-0.155796	0.090877	0.518378	0.0940721	-0.0903451	0.234547	0.615984	0.0766965	-0.247063	5.313e-05	0.000456118	0.0636285	-0.211634	0.178169	0.532471	0.164399	-0.0255122	0.838881	0.961438	0.127	0.0765199	0.472697	0.978785	0.107833	-0.128432	1.2642e-05	0.000243281	0.0297219
KDO-NAGLIPASYN-PWY: superpathway of (Kdo)2-lipid A biosynthesis	0.0652265	0.0146338	0.03661858037424689;0.09372762760200012	8.072e-06	3.5657e-05	0	0	1351	0.286047	0.0161154	0.883625	0.987207	0.111111	0.060922	0.5508	0.999834	0.103142	0.0351387	0.266505	0.455864	0.0316703	0.0897193	0.334824	0.585942	0.0940721	0.0895768	0.238589	0.615984	0.0766965	0.211783	0.00060505	0.0018856	0.0636285	0.15006	0.346009	0.56428	0.164399	0.0521518	0.677321	0.958023	0.127	-0.0659983	0.536033	0.978785	0.107833	0.0678962	0.0219022	0.0418718	0.0297219
PWY-6138: CMP-N-acetylneuraminate biosynthesis I (eukaryotes)	-0.0650576	0.0146338	-0.0935595076190046;-0.03644919946405878	8.52e-06	3.7275e-05	0	0	116	0.0245607	-0.0237097	0.829461	0.987207	0.111111	-0.0216525	0.832395	0.999834	0.103142	-0.0667763	0.0343814	0.177767	0.0316703	-0.116983	0.207072	0.518378	0.0940721	-0.0261898	0.731522	0.882872	0.0766965	-0.101751	0.106595	0.171989	0.0636285	0.222454	0.155836	0.532471	0.164399	0.0188314	0.880721	0.970277	0.127	-0.0833023	0.434077	0.978785	0.107833	-0.106713	0.000298209	0.00124944	0.0297219
PWY-6478: GDP-D-glycero-&alpha;-D-manno-heptose biosynthesis	-0.0647148	0.0146338	-0.09321819745876189;-0.03610533951475386	9.504e-06	4.1078e-05	0	0	1491	0.315689	-0.112087	0.305209	0.987207	0.111111	-0.0937844	0.35702	0.999834	0.103142	-0.0567417	0.0724382	0.245339	0.0316703	0.0161805	0.862531	0.943	0.0940721	0.086172	0.257076	0.615984	0.0766965	-0.0902656	0.152807	0.235686	0.0636285	-0.139853	0.380611	0.576975	0.164399	-0.0158016	0.899807	0.97446	0.127	-0.127067	0.230294	0.978785	0.107833	-0.0846304	0.00421956	0.00999949	0.0297219
PWY0-1296: purine ribonucleosides degradation	-0.0646932	0.0146338	-0.09319669647864766;-0.03608367836237074	9.57e-06	4.1078e-05	0	0	4717	0.99873	0.00779813	0.943539	0.987207	0.111111	0.0166205	0.870967	0.999834	0.103142	-0.0287822	0.36286	0.536505	0.0316703	-0.102139	0.271559	0.518378	0.0940721	-0.0869223	0.25292	0.615984	0.0766965	-0.205815	0.00087609	0.00257175	0.0636285	-0.0809628	0.614364	0.744759	0.164399	-0.0151985	0.903613	0.97446	0.127	0.015288	0.886285	0.978785	0.107833	-0.0961189	0.00113929	0.00336609	0.0297219
PWY-6467: Kdo transfer to lipid IVA III (Chlamydia)	-0.0646742	0.0223565	-0.10816593734900826;-0.020935449613668562	0.00377452	0.00821726	0.0027842	0.384595	124	0.0264662	0.0771513	0.48202	0.987207	0.111111	-0.0279798	0.78445	0.999834	0.103142	0.0327582	0.300308	0.483467	0.0316703	-0.116983	0.207072	0.518378	0.0940721	-0.138445	0.0667347	0.615984	0.0766965	-0.0578151	0.361165	0.47908	0.0636285	-0.267368	0.0838577	0.532471	0.164399	-0.0294841	0.814202	0.959201	0.127	-0.198908	0.056885	0.978785	0.107833	-0.0583659	0.0489595	0.0815991	0.0297219
PWY-5083: NAD/NADH phosphorylation and dephosphorylation	-0.0642126	0.0183018	-0.09984295725511415;-0.028417842320600947	0.000443117	0.00122938	0.000975765	0.277446	3878	0.821088	-0.143317	0.187792	0.987207	0.111111	-0.103987	0.306567	0.999834	0.103142	-0.113239	0.000311789	0.006168	0.0316703	-0.056083	0.547735	0.732998	0.0940721	0.011755	0.87765	0.931047	0.0766965	0.0905581	0.151469	0.234416	0.0636285	-0.301067	0.0488176	0.532471	0.164399	0.0123645	0.921525	0.981952	0.127	0.0121759	0.909325	0.980289	0.107833	-0.0116651	0.694493	0.726188	0.0297219
PWY-6608: guanosine nucleotides degradation III	-0.0640912	0.0216258	-0.10617080871839059;-0.021782498437066745	0.0030048	0.0067349	0.00239545	0.317691	4680	0.990896	-0.0238282	0.828622	0.987207	0.111111	-0.0118175	0.908063	0.999834	0.103142	-0.045279	0.152006	0.332834	0.0316703	-0.106054	0.253388	0.518378	0.0940721	-0.0702842	0.355988	0.63742	0.0766965	-0.236334	0.000116559	0.00071668	0.0636285	-0.22244	0.155863	0.532471	0.164399	-0.0283561	0.821195	0.959201	0.127	0.0654529	0.539424	0.978785	0.107833	-0.0973802	0.000977831	0.00300401	0.0297219
PWY-7211: superpathway of pyrimidine deoxyribonucleotides de novo biosynthesis	-0.0640555	0.0161314	-0.09547194355689932;-0.03251157051827656	7.0097e-05	0.000250202	0.000333199	0.0712438	4510	0.954902	-0.122482	0.261857	0.987207	0.111111	0.00270321	0.978927	0.999834	0.103142	-0.0495752	0.1167	0.287807	0.0316703	0.0132401	0.887333	0.94331	0.0940721	-0.0892645	0.240245	0.615984	0.0766965	-0.261703	1.6981e-05	0.000227241	0.0636285	-0.173689	0.273265	0.536797	0.164399	-0.11095	0.373381	0.958023	0.127	0.0311357	0.770766	0.978785	0.107833	-0.0851052	0.00400899	0.0097026	0.0297219
COLANSYN-PWY: colanic acid building blocks biosynthesis	-0.0639816	0.0182666	-0.09954482259923397;-0.02825509387792068	0.00045309	0.00124943	0.000963647	0.199429	4676	0.990049	-0.119288	0.274718	0.987207	0.111111	0.0425604	0.677186	0.999834	0.103142	-0.0352243	0.265339	0.455583	0.0316703	0.0148335	0.873879	0.94331	0.0940721	-0.0648664	0.394479	0.651452	0.0766965	-0.212082	0.000593766	0.0018632	0.0636285	-0.177836	0.261573	0.536797	0.164399	-0.0822624	0.510606	0.958023	0.127	-0.0952672	0.370415	0.978785	0.107833	-0.1038	0.000436685	0.00162862	0.0297219
PWY-1269: CMP-3-deoxy-D-manno-octulosonate biosynthesis I	-0.063613	0.0146338	-0.09212133487338112;-0.03500037427335564	1.3456e-05	5.4007e-05	0	0	4709	0.997036	0.0564377	0.607614	0.987207	0.111111	0.0709162	0.487084	0.999834	0.103142	-0.0539591	0.0876449	0.263153	0.0316703	-0.0627994	0.500653	0.690851	0.0940721	-0.0899912	0.236403	0.615984	0.0766965	-0.201593	0.00113048	0.00315564	0.0636285	-0.163573	0.303137	0.558411	0.164399	-0.0107452	0.931777	0.984717	0.127	-0.0436984	0.682425	0.978785	0.107833	-0.0125336	0.673016	0.713805	0.0297219
PRPP-PWY: superpathway of histidine, purine, and pyrimidine biosynthesis	-0.06312	0.0185596	-0.09925713600248826;-0.026816542388272024	0.000661478	0.00173973	0.00106616	0.227196	4484	0.949397	-0.0666921	0.543706	0.987207	0.111111	0.0274627	0.788342	0.999834	0.103142	-0.0476621	0.131536	0.303802	0.0316703	0.0603263	0.517744	0.699031	0.0940721	-0.0563834	0.459469	0.692246	0.0766965	-0.242826	7.2822e-05	0.000561592	0.0636285	-0.134194	0.4006	0.589287	0.164399	-0.176202	0.15293	0.958023	0.127	0.0580828	0.586237	0.978785	0.107833	-0.112344	0.000138683	0.000781519	0.0297219
PWY: REDCITCYC: TCA cycle VIII (helicobacter)	0.0628914	0.0146338	0.0342768280802376;0.09140301929637361	1.6846e-05	6.4956e-05	0	0	2591	0.548592	0.0465689	0.671969	0.987207	0.111111	-0.0243524	0.811852	0.999834	0.103142	0.0145996	0.644518	0.765681	0.0316703	0.0503981	0.589175	0.763772	0.0940721	0.00888992	0.907318	0.942858	0.0766965	0.199112	0.0013098	0.00361187	0.0636285	0.12922	0.418633	0.604693	0.164399	-0.0241761	0.847219	0.96243	0.127	0.0353557	0.740707	0.978785	0.107833	0.0438498	0.139416	0.196391	0.0297219
FASYN-ELONG-PWY: fatty acid elongation -- saturated	-0.062676	0.0206252	-0.10282464381174332;-0.02232349837318639	0.00234724	0.00544895	0.00190865	0.343351	4582	0.970146	-0.165857	0.125873	0.987207	0.111111	0.065156	0.523332	0.999834	0.103142	-0.0516526	0.102109	0.275653	0.0316703	0.0619811	0.506276	0.691759	0.0940721	-0.0931823	0.220037	0.615984	0.0766965	-0.0210085	0.740452	0.803718	0.0636285	-0.151972	0.339739	0.564165	0.164399	-0.0954894	0.444445	0.958023	0.127	0.00382971	0.971426	0.986605	0.107833	-0.111767	0.000150264	0.000820157	0.0297219
PWY-7317: superpathway of dTDP-glucose-derived O-antigen building blocks biosynthesis	-0.0623289	0.0146338	-0.09084292810821708;-0.03371269997856013	2.0038e-05	7.5978e-05	0	0	72	0.0152445	0.00264452	0.980839	0.991737	0.111111	0.0719332	0.480823	0.999834	0.103142	-0.00232732	0.941375	0.960372	0.0316703	-0.144515	0.117533	0.518378	0.0940721	0.0496504	0.51497	0.739735	0.0766965	-0.054081	0.393126	0.509607	0.0636285	-0.147481	0.354575	0.572097	0.164399	-0.0597181	0.633559	0.958023	0.127	-0.0436184	0.682976	0.978785	0.107833	-0.1063	0.000314947	0.00127947	0.0297219
PWY-7388: octanoyl-[acyl-carrier protein] biosynthesis (mitochondria, yeast)	-0.0623095	0.0217244	-0.10459291938847493;-0.019801246352873766	0.00408592	0.00881087	0.00244623	0.371623	4577	0.969087	-0.170894	0.114414	0.987207	0.111111	0.0468385	0.646771	0.999834	0.103142	-0.0612433	0.0524441	0.209316	0.0316703	0.0654907	0.48239	0.688396	0.0940721	-0.0881282	0.246339	0.615984	0.0766965	-0.0748037	0.2368	0.335954	0.0636285	-0.179731	0.256337	0.535015	0.164399	-0.0758092	0.54456	0.958023	0.127	0.0461671	0.665504	0.978785	0.107833	-0.117097	7.0593e-05	0.000540413	0.0297219
PWY-7399: methylphosphonate degradation II	-0.0613762	0.0174468	-0.09536208863580085;-0.027247436363447942	0.000428355	0.00119572	0.000698051	0.121861	227	0.0480627	-0.00480468	0.965195	0.987207	0.111111	0.0228326	0.823402	0.999834	0.103142	-0.0634954	0.0443125	0.195996	0.0316703	0.0811763	0.383279	0.613182	0.0940721	0.119998	0.11304	0.615984	0.0766965	-0.155957	0.0126327	0.0263664	0.0636285	-0.000361517	0.998211	0.998211	0.164399	-0.0997137	0.424339	0.958023	0.127	-0.0436184	0.682976	0.978785	0.107833	-0.0993152	0.000770742	0.00248715	0.0297219
PWY-6531: mannitol cycle	-0.0611185	0.0146338	-0.08963786530441327;-0.032499074972251324	2.8966e-05	0.000108922	0	0	3771	0.798433	-0.0802002	0.464753	0.987207	0.111111	-0.13715	0.175464	0.999834	0.103142	-0.0866223	0.00597352	0.0554684	0.0316703	-0.0457259	0.624246	0.784619	0.0940721	-0.110099	0.1465	0.615984	0.0766965	-0.0580165	0.359488	0.47908	0.0636285	-0.319247	0.0353444	0.532471	0.164399	-0.0849972	0.49654	0.958023	0.127	0.0864967	0.416513	0.978785	0.107833	-0.0113642	0.701992	0.730907	0.0297219
PWY-6545: pyrimidine deoxyribonucleotides de novo biosynthesis III	-0.0607067	0.0202689	-0.10017677760551759;-0.021045756449960734	0.00271457	0.00617564	0.00174793	0.29103	4712	0.997671	-0.0452937	0.680468	0.987207	0.111111	0.0435033	0.670437	0.999834	0.103142	-0.0166563	0.598605	0.718642	0.0316703	-0.142861	0.121896	0.518378	0.0940721	-0.0760103	0.317928	0.623523	0.0766965	-0.248272	4.8501e-05	0.000432701	0.0636285	-0.176727	0.264668	0.536797	0.164399	-0.0654316	0.601289	0.958023	0.127	-0.00597457	0.955437	0.982074	0.107833	-0.0550757	0.0632336	0.101665	0.0297219
PWY66-389: phytol degradation	0.0603235	0.0189202	0.02330450536872642;0.09717721823379492	0.00141389	0.00345871	0.00119795	0.156738	2765	0.585645	0.0723623	0.509803	0.987207	0.111111	0.0853499	0.402317	0.999834	0.103142	0.0486139	0.123982	0.300063	0.0316703	0.0642134	0.491014	0.688396	0.0940721	0.123051	0.104013	0.615984	0.0766965	0.190072	0.00220373	0.00566496	0.0636285	0.319772	0.0350044	0.532471	0.164399	0.117433	0.345694	0.958023	0.127	0.0506576	0.635147	0.978785	0.107833	0.0400725	0.176887	0.236716	0.0297219
PWY-6630: superpathway of L-tyrosine biosynthesis	0.0602899	0.0196901	0.021762051323800848;0.09863893955888842	0.00217482	0.00510073	0.0015007	0.211384	2436	0.515774	-0.0448537	0.68341	0.987207	0.111111	-0.0404046	0.692711	0.999834	0.103142	0.0201201	0.524824	0.656528	0.0316703	0.156516	0.0893511	0.518378	0.0940721	-0.0709981	0.351095	0.63448	0.0766965	0.158801	0.0110595	0.0232966	0.0636285	0.140124	0.379668	0.576975	0.164399	-0.193345	0.11543	0.958023	0.127	0.00726594	0.945817	0.980289	0.107833	0.0637762	0.0313745	0.0551173	0.0297219
[truncated: 283 more rows]
[truncated: 32 more columns]

## Sheet: KEGG
KEGG entry	Meta-correlation	S.E.	C.I.	P-value	Meta-correlation Q-value	Tau^2	I^2	N	Prevalence	CosteaPI_2017_Correlation	CosteaPI_2017_Pvalue	CosteaPI_2017_Qvalue	CosteaPI_2017_SE	AsnicarF_2021_USA_Correlation	AsnicarF_2021_USA_Pvalue	AsnicarF_2021_USA_Qvalue	AsnicarF_2021_USA_SE	AsnicarF_2021_GBR_Correlation	AsnicarF_2021_GBR_Pvalue	AsnicarF_2021_GBR_Qvalue	AsnicarF_2021_GBR_SE	KeohaneDM_2020_Correlation	KeohaneDM_2020_Pvalue	KeohaneDM_2020_Qvalue	KeohaneDM_2020_SE	QinJ_2012_Correlation	QinJ_2012_Pvalue	QinJ_2012_Qvalue	QinJ_2012_SE	YachidaS_2019_Correlation	YachidaS_2019_Pvalue	YachidaS_2019_Qvalue	YachidaS_2019_SE	ThomasAM_2019_c_Correlation	ThomasAM_2019_c_Pvalue	ThomasAM_2019_c_Qvalue	ThomasAM_2019_c_SE	WirbelJ_2018_Correlation	WirbelJ_2018_Pvalue	WirbelJ_2018_Qvalue	WirbelJ_2018_SE	DhakanDB_2019_Correlation	DhakanDB_2019_Pvalue	DhakanDB_2019_Qvalue	DhakanDB_2019_SE	LifeLinesDeep_2016_Correlation	LifeLinesDeep_2016_Pvalue	LifeLinesDeep_2016_Qvalue	LifeLinesDeep_2016_SE
[truncated: 5,061 more rows]
[truncated: 32 more columns]

[truncated: 1 more sheets: species arcsine]
