# Supplementary material for: Meta-analysis of 22,710 human microbiome metagenomes defines an oral-to-gut microbial enrichment score and associations with host health and disease
Source: Nat Commun. 2025 Dec 23;17:196. doi: 10.1038/s41467-025-66888-1 (PMC12780261; doi:10.1038/s41467-025-66888-1)
Supplement: Supplementary file 3 — Supplementary Data 1-8 [file 41467_2025_66888_MOESM3_ESM.zip › Supplementary Data Files/Supplementary Data 1.xlsx]

## Sheet: Sheet1
Supplementary File 1: curatedMetagenomicData 3 datasets included in the analysis. HeQ_2017 is not yet available via the R package.
Dataset Name	Bioproject	Study Accession	Publication	PMID	Publication Year	Bodysite	Number of Samples	Main Country	Title
AsnicarF_2017	PRJNA339914	SRP082656	https://doi.org/10.1128/mSystems.00164-16	28144631	2017	Stool, Milk	24	Italy	Studying Vertical Microbiome Transmission from Mothers to Infants by Strain-Level Metagenomic Profiling
AsnicarF_2021	PRJEB39223	ERP122716	https://doi.org/10.1038/s41591-020-01183-8	33432175	2021	Stool	1098	Great Britain, USA	Microbiome connections with host metabolism and habitual diet from 1,098 deeply phenotyped individuals
BackhedF_2015	PRJEB6456	ERP005989	https://doi.org/10.1016/j.chom.2015.04.004	25974306	2015	Stool	400	Sweden	Dynamics and Stabilization of the Human Gut Microbiome during the First Year of Life
Bengtsson-PalmeJ_2015	PRJEB7369	ERP007090	https://doi.org/10.1128/AAC.00933-15	26259788	2015	Stool	70	Sweden	The Human Gut Microbiome as a Transporter of Antibiotic Resistance Genes between Continents
BritoIL_2016	PRJNA217052	SRP029441	https://doi.org/10.1038/nature18927	27409808	2016	Stool, Oral	312	Fiji	Mobile genes in the human microbiome are structured from global to individual scales
BrooksB_2017	PRJNA376566	SRP102872	https://doi.org/10.1038/s41467-017-02018-w	29180750	2017	Stool	408	USA	Strain-resolved analysis of hospital rooms and infants reveals overlap between the human and room microbiome
Castro-NallarE_2015	PRJNA255439	SRP044400	https://doi.org/10.7717/peerj.1140	26336637	2015	Oral	32	USA	Composition, taxonomy and functional diversity of the oropharynx microbiome in individuals with schizophrenia and controls
ChengpingW_2017	PRJNA375935	SRP100575	https://doi.org/10.1186/s13059-017-1271-6	28750650	2017	Stool	97	China	Quantitative metagenomics reveals unique gut microbiome biomarkers in ankylosing spondylitis
ChngKR_2016	PRJNA277905	SRP056821	https://doi.org/10.1038/nmicrobiol.2016.106	27562258	2016	Skin	78	Singapore	Whole metagenome profiling reveals skin microbiome-dependent susceptibility to atopic dermatitis flare
ChuDM_2017	PRJNA322188	SRP078001	https://doi.org/10.1038/nm.4272	28112736	2017	Stool, Oral	86	USA	Maturation of the infant microbiome community structure and function across multiple body sites and in relation to mode of delivery
CosteaPI_2017	PRJEB17632	ERP019502	https://doi.org/10.15252/msb.20177589	29242367	2017	Stool	279	Germany,Kazakistan	Subspecies in the global human gut microbiome
DavidLA_2015	PRJEB9150	ERP010229	https://doi.org/10.1128/mBio.00381-15	25991682	2015	Stool	47	Bangladesh	Gut microbial succession follows acute secretory diarrhea in humans
DhakanDB_2019	PRJNA397112	SRP114847	https://doi.org/10.1093/gigascience/giz004	30698687	2019	Stool	110	India	The unique composition of Indian gut microbiome, gene catalogue, and associated fecal metabolome deciphered using multi-omics approaches
FengQ_2015	PRJEB7774	ERP008729	https://doi.org/10.1038/ncomms7528	25758642	2015	Stool	154	Austria	Gut microbiome development along the colorectal adenoma-carcinoma sequence
FerrettiP_2018	PRJNA352475	SRP100409	https://doi.org/10.1016/j.chom.2018.06.005	30001516	2018	Stool, Oral, Skin, Vagina	214	Italy	Mother-to-Infant Microbial Transmission from Different Body Sites Shapes the Developing Infant Gut Microbiome
GhensiP_2019	PRJNA547717	SRP200814	https://doi.org/10.1038/s41522-020-00155-7	33127901	2020	Oral	113	Italy	Strong submucosal oral microbiome signatures for dental implant diseases identified by strain-resolution metagenomics
GopalakrishnanV_2018	PRJEB22893	ERP104610	https://doi.org/10.1126/science.aan4236	29097493	2018	Stool	25	USA	Gut microbiome modulates response to anti-PD-1 immunotherapy in melanoma patients
GuptaA_2019	PRJNA531273	SRP191395	https://doi.org/10.1128/mSystems.00438-19	31719139	2019	Stool	60	India	Association of Flavonifractor plautii, a Flavonoid-Degrading Bacterium, with the Gut Microbiome of Colorectal Cancer Patients in India
HallAB_2017	PRJNA385949	SRP108708	https://doi.org/10.1186/s13073-017-0490-5	29183332	2017	Stool	259	USA	A novel Ruminococcus gnavus clade enriched in inflammatory bowel disease patients
HanniganGD_2017	PRJNA389927	SRP108915	https://doi.org/10.1128/mBio.02248-18	30459201	2018	Stool	81	Canada,USA	Diagnostic Potential and Interactive Dynamics of the Colorectal Cancer Virome
HansenLBS_2018	PRJNA491335	SRP164774	https://doi.org/10.1038/s41467-018-07019-x	30425247	2018	Stool	207	Denmark	A low-gluten diet induces changes in the intestinal microbiome of healthy Danish adults
Heitz-BuschartA_2016	PRJNA289586	SRP072561	https://doi.org/10.1038/nmicrobiol.2016.180	27723761	2016	Stool	53	Luxemburg	Integrated multi-omics of the human gut microbiome in a case study of familial type 1 diabetes
HMP_2012	PRJNA48479	SRP002163	https://doi.org/10.1038/nature11234	22699609	2012	Stool, Oral, Skin, Vagina	748	USA	Structure, function and diversity of the healthy human microbiome
HMP_2019_ibdmdb	PRJNA398089, PRJNA389280	SRP115494, SRP115812	https://doi.org/10.1038/s41586-019-1237-9	31142855	2019	Stool	1627	USA	Multi-omics of the gut microbial ecosystem in inflammatory bowel diseases
HMP_2019_t2d	NA	NA	https://doi.org/10.1038/s41586-019-1236-x	31142858	2019	Stool	296	USA	Longitudinal multi-omics of host–microbe dynamics in prediabetes
IjazUZ_2017	PRJEB18780	ERP020739	https://doi.org/10.1371/journal.pone.0172605	28222161	2017	Stool	94	Great Britain	The distinct features of microbial ‘dysbiosis’ of Crohn’s disease do not occur to the same extent in their unaffected, genetically-linked kindred
JieZ_2017	PRJEB21528	ERP023788	https://doi.org/10.1038/s41467-017-00900-1	29018189	2017	Stool	385	China	The gut microbiome in atherosclerotic cardiovascular disease
KarlssonFH_2013	PRJEB1786	ERP002469	https://doi.org/10.1038/nature12198	23719380	2013	Stool	145	Sweden	Gut metagenome in European women with normal, impaired and diabetic glucose control
KaurK_2020	PRJNA531203	SRP199213	https://journals.plos.org/plosone/article?id=10.1371/journal.pone.0231197	32267865	2020	Stool	31	India	Metagenomics analysis reveals features unique to Indian distal gut microbiota
KeohaneDM_2020	PRJEB36820	ERP120058	https://doi.org/10.1038/s41591-020-0963-8	32632193	2020	Stool	117	Ireland	Microbiome and health implications for ethnic minorities after enforced lifestyle changes
KieserS_2018	PRJNA363003, PRJNA413160	SRP100895, SRP120020	https://doi.org/10.1111/1462-2920.14274	29786169	2018	Stool	27	Bangladesh	Bangladeshi children with acute diarrhoea show faecal microbiomes with increased Streptococcus abundance, irrespective of diarrhoea aetiology
KosticAD_2015	PRJNA231909	SRP056054	https://doi.org/10.1016/j.chom.2015.01.001	25662751	2015	Stool	120	Finland, Estony	The dynamics of the human infant gut microbiome in development and in progression toward type 1 diabetes
LassalleF_2017	PRJEB14383	ERP016024	https://doi.org/10.1111/mec.14435	29165844	2017	Oral	23	Philippines	Oral microbiomes from hunter‐gatherers and traditional farmers reveal shifts in commensal balance and pathogen load linked to diet
LeChatelierE_2013	PRJEB4336	ERP003612	https://doi.org/10.1038/nature12506	23985870	2013	Stool	292	Denmark	Richness of human gut microbiome correlates with metabolic markers
LifeLinesDeep_2016	EGAD00001001991	NA	https://doi.org/10.1126/science.aad3369	27126040	2016	Stool	1135	Netherlands	Population-based metagenomics analysis reveals markers for gut microbiome composition and diversity
LiJ_2014	PRJEB5224	ERP004605	https://doi.org/10.1038/nbt.2942	24997786	2014	Stool	260	Denmark,Spain,China	An integrated catalog of reference genes in the human gut microbiome
LiJ_2017	PRJEB13870	ERP015450	https://doi.org/10.1186/s40168-016-0222-x	28143587	2017	Stool	196	China	Gut microbiota dysbiosis contributes to the development of hypertension
LiSS_2016	PRJEB12357	ERP013827	https://doi.org/10.1126/science.aad8852	27126044	2016	Stool	55	Netherlands	Durable coexistence of donor and recipient strains after fecal microbiota transplantation
LiuW_2016	PRJNA328899	SRP080787	https://doi.org/10.1038/srep34826	27708392	2016	Stool	110	Mongoly	Unique Features of Ethnic Mongolian Gut Microbiome revealed by metagenomic analysis
LokmerA_2019	PRJEB27005	ERP109040	https://doi.org/10.1371/journal.pone.0211139	30726303	2019	Stool	57	Cameroon	Use of shotgun metagenomics for the identification of protozoa in the gut microbiota of healthy individuals from worldwide populations with various industrialization levels
LomanNJ_2013	PRJEB1775	ERP001956	https://doi.org/10.1001/jama.2013.3231	23571589	2013	Stool	42	Germany	A culture-independent sequence-based metagenomics approach to the investigation of an outbreak of Shiga-toxigenic Escherichia coli O104:H4
LoombaR_2017	PRJNA373901	NA	https://doi.org/10.1016/j.cmet.2017.04.001	28467925	2017	Stool	86	USA	Gut Microbiome-Based Metagenomic Signature for Non-invasive Detection of Advanced Fibrosis in Human Nonalcoholic Fatty Liver Disease
LouisS_2016	PRJNA290729	SRP062282	https://doi.org/10.1371/journal.pone.0149564	26919743	2016	Stool	92	Germany	Characterization of the Gut Microbial Community of Obese Patients Following a Weight-Loss Intervention Using Whole Metagenome Shotgun Sequencing
MatsonV_2018	PRJNA399742	SRP116709	https://doi.org/10.1126/science.aao3290	29302014	2018	Stool	39	USA	The commensal microbiome is associated with anti-PD-1 efficacy in metastatic melanoma patients
MehtaRS_2018	PRJNA354235	SRP096283	https://doi.org/10.1038/s41564-017-0096-0	29335554	2018	Stool	928	USA	Stability of the human faecal microbiome in a cohort of adult men
NielsenHB_2014	PRJNA32811	NA	https://doi.org/10.1038/nbt.2939	24997787	2014	Stool	396	Denmark,Spain	Identification and assembly of genomes and genetic elements in complex metagenomic samples without using reference genomes
Obregon-TitoAJ_2015	PRJNA268964	SRP052307	https://doi.org/10.1038/ncomms7505	25807110	2015	Stool	58	Perù,USA	Subsistence strategies in traditional societies distinguish gut microbiomes
OhJ_2014	PRJNA46333	SRP002480	https://doi.org/10.1038/nature13786	25279917	2014	Stool	291	USA	Biogeography and individuality shape function in the human skin metagenome
OlmMR_2017	PRJNA327106	SRP077514	https://doi.org/10.1101/gr.213256.116	28073918	2017	Stool, Skin, Oral	45	USA	Identical bacterial populations colonize premature infant gut, skin, and oral microbiomes and exhibit different in situ growth rates
PasolliE_2019	PRJNA485056	SRP156699	https://doi.org/10.1016/j.cell.2019.01.001	30661755	2019	Stool	112	Madagascar	Extensive Unexplored Human Microbiome Diversity Revealed by Over 150,000 Genomes from Metagenomes Spanning Age, Geography, and Lifestyle
PehrssonE_2016	PRJNA300541	SRP066479	https://doi.org/10.1038/nature17672	27172044	2016	Stool	191	Perù,San-Salvador	Interconnected microbiomes and resistomes in low-income human habitats
QinJ_2012	PRJNA422434	SRP008047	https://doi.org/10.1038/nature11450	23023125	2012	Stool	363	China	A metagenome-wide association study of gut microbiota in type 2 diabetes
QinN_2014	PRJEB6337	ERP005860	https://doi.org/10.1038/nature13568	25079328	2014	Stool	237	China	Alterations of the human gut microbiome in liver cirrhosis
RampelliS_2015	PRJNA278393	SRP056480	https://doi.org/10.1016/j.cub.2015.04.055	25981789	2015	Stool	38	Tanzania,Italy	Metagenome Sequencing of the Hadza Hunter-Gatherer Gut Microbiota
RaymondF_2016	PRJEB8094	ERP009131	https://doi.org/10.1038/ismej.2015.148	26359913	2016	Stool	72	Canada	The initial state of the human gut microbiome determines its reshaping by antibiotics
RosaBA_2018	PRJNA407815	SRP118697	https://doi.org/10.1186/s40168-018-0416-5	29486796	2018	Stool	24	Indonesia,Liberia	Differential human gut microbiome assemblages during soil-transmitted helminth infections in Indonesia and Liberia
RubelMA_2020	PRJNA547591	SRP201343	https://doi.org/10.1186/s13059-020-02020-4	32450885	2020	Stool	175	Cameroon	Lifestyle and the presence of helminths is associated with gut microbiome composition in Cameroonians
SankaranarayananK_2015	PRJNA299502	SRP066053	https://doi.org/10.1016/j.cub.2015.10.060	26671671	2015	Stool	37	USA	Gut microbiome diversity among Cheyenne and Arapaho individuals from western Oklahoma
SchirmerM_2016	PRJNA319574	SRP095580	https://doi.org/10.1016/j.cell.2016.11.046	27984736	2016	Stool	471	Netherlands	Linking the Human Gut Microbiome to Inflammatory Cytokine Production Capacity
ShaoY_2019	PRJEB32631	ERP115334	https://doi.org/10.1038/s41586-019-1560-1	31534227	2019	Stool	1644	Great Britain	Stunted microbiota and opportunistic pathogen colonization in caesarean-section birth
ShiB_2015	PRJNA255922	SRP052958	https://doi.org/10.1128/mBio.01926-14	25691586	2015	Oral	48	USA	Dynamic changes in the subgingival microbiome and their potential for diagnosis and prognosis of periodontitis
SmitsSA_2017	PRJNA392180	SRP110665	https://doi.org/10.1126/science.aan4834	28839072	2017	Stool	40	Tanzania	Seasonal cycling in the gut microbiome of the Hadza hunter-gatherers of Tanzania
TettAJ_2016	PRJNA281366	SRP057859	https://doi.org/10.1038/s41522-017-0022-5	28649415	2017	Skin	89	Italy	Unexplored diversity and strain-level structure of the skin microbiome associated with psoriasis
TettAJ_2019_a	PRJNA529400	SRP189832	https://doi.org/10.1016/j.chom.2019.08.018	31607556	2019	Stool	68	Tanzania	The Prevotella copri Complex Comprises Four Distinct Clades Underrepresented in Westernized Populations
TettAJ_2019_b	PRJNA529124	SRP189572	https://doi.org/10.1016/j.chom.2019.08.018	31607556	2019	Stool	44	Ghana	The Prevotella copri Complex Comprises Four Distinct Clades Underrepresented in Westernized Populations
TettAJ_2019_c	PRJNA504891	SRP168387	https://doi.org/10.1016/j.chom.2019.08.018	31607556	2019	Stool	50	Ethiopia	The Prevotella copri Complex Comprises Four Distinct Clades Underrepresented in Westernized Populations
ThomasAM_2018_a	PRJNA447983	SRP136711	https://doi.org/10.1038/s41591-019-0405-7	30936548	2019	Stool	80	Italy	Metagenomic analysis of colorectal cancer datasets identifies cross-cohort microbial diagnostic signatures and a link with choline degradation
ThomasAM_2018_b	PRJNA447983	SRP136711	https://doi.org/10.1038/s41591-019-0405-7	30936548	2019	Stool	60	Italy	Metagenomic analysis of colorectal cancer datasets identifies cross-cohort microbial diagnostic signatures and a link with choline degradation
ThomasAM_2019_c	PRJDB4176	NA	https://doi.org/10.1038/s41591-019-0458-7	31171880	2019	Stool	80	Japan	Metagenomic and metabolomic analyses reveal distinct stage-specific phenotypes of the gut microbiota in colorectal cancer
VatanenT_2016	PRJNA290380	SRP090628	https://doi.org/10.1016/j.cell.2016.05.056	27259157	2016	Stool	785	Russia,Estony,Finland	Variation in Microbiome LPS Immunogenicity Contributes to Autoimmunity in Humans
VilaAV_2018	EGAD00001004194	NA	https://doi.org/10.1126/scitranslmed.aap8914	30567928	2018	Stool	355	Netherlands	Gut microbiota composition and functional changes in inflammatory bowel disease and irritable bowel syndrome
VincentC_2016	PRJNA297252	SRP064400	https://doi.org/10.1186/s40168-016-0156-3	26975510	2016	Stool	229	Canada	Bloom and bust: intestinal microbiota dynamics in response to hospital exposures and Clostridium difficile colonization or infection
VogtmannE_2016	PRJEB12449	ERP013933	https://doi.org/10.1371/journal.pone.0155362	27171425	2016	Stool	110	USA	Colorectal Cancer and the Human Gut Microbiome: Reproducibility with Whole-Genome Shotgun Sequencing
WampachL_2018	PRJNA379120	SRP107323	https://doi.org/10.1038/s41467-018-07631-x	30504906	2018	Stool, Vagina	63	Luxemburg	Birth mode is associated with earliest strain-conferred gut microbiome functions and immunostimulatory potential
WirbelJ_2018	PRJEB27928	ERP110064	https://doi.org/10.1038/s41591-019-0406-6	30936547	2019	Stool	125	Germany	Meta-analysis of fecal metagenomes reveals global microbial signatures that are specific for colorectal cancer
XieH_2016	PRJEB9576	ERP010708	https://doi.org/10.1016/j.cels.2016.10.004	27818083	2016	Stool	250	Great Britain	Shotgun Metagenomics of 250 Adult Twins Reveals Genetic and Environmental Impacts on the Gut Microbiome
YachidaS_2019	PRJDB4176	DRP004793	https://doi.org/10.1038/s41591-019-0458-7	31171880	2019	Stool	616	Japan	Metagenomic and metabolomic analyses reveal distinct stage-specific phenotypes of the gut microbiota in colorectal cancer
YassourM_2016	PRJEB1690	ERP002391	https://doi.org/10.1186/s13073-016-0271-6	26884067	2016	Stool	36	South-Korea	Sub-clinical detection of gut microbial biomarkers of obesity and type 2 diabetes
YassourM_2018	PRJNA475246	SRP150069	https://doi.org/10.1016/j.chom.2018.06.007	30001517	2018	Stool	271	Finland	Strain-Level Analysis of Mother-to-Child Bacterial Transmission During the First Few Months of Life
YeZ_2018	PRJNA431482	SRP131624	https://doi.org/10.1186/s40168-018-0520-6	30077182	2018	Stool	65	China	A metagenomic study of the gut microbiome in Bechet's disease
YuJ_2015	PRJEB10878	ERP012177	https://doi.org/10.1136/gutjnl-2015-309800	26408641	2015	Stool	128	China	Metagenomic analysis of faecal microbiome as a tool towards targeted non-invasive biomarkers for colorectal cancer
ZeeviD_2015	PRJEB11532	ERP012929	https://doi.org/10.1016/j.cell.2015.11.001	26590418	2015	Stool	900	Israel	Personalized Nutrition by Prediction of Glycemic Responses
ZellerG_2014	PRJEB6070	ERP005534	https://doi.org/10.15252/msb.20145645	25432777	2014	Stool	156	France	Potential of fecal microbiota for early-stage detection of colorectal cancer
ZhuF_2020	PRJEB29127	ERP111403	https://doi.org/10.1038/s41467-020-15457-9	32235826	2020	Stool	171	China	Metagenome-wide association of gut microbiome features for schizophrenia
DeFilippisF_2019	PRJNA421881,PRJNA340216	SRP126540,SRP083099	https://doi.org/10.1016/j.chom.2019.01.004	30799264	2019	Stool	97	Italy	Distinct genetic and functional traits of human intestinal Prevotella copri strains are associated with different habitual diets
NagySzakalD_2017	PRJNA379741	SRP102150	https://doi.org/10.1186/s40168-017-0261-y	28441964	2017	Stool	100	USA	Fecal metagenomic profiles in subgroups of patients with myalgic encephalomyelitis/chronic fatigue syndrome
LeeKA_2022	PRJEB43119	ERP127050	https://doi.org/10.1038/s41591-022-01695-5	35228751	2022	Stool	165	Great Britain, Spain, Netherlands	Cross-cohort gut microbiome associations with immune checkpoint inhibitor response in advanced melanoma
FrankelAE_2017	PRJNA397906	SRP115355	https://doi.org/10.1016/j.neo.2017.08.004	28923537	2017	Stool	39	USA	Metagenomic Shotgun Sequencing and Unbiased Metabolomic Profiling Identify Specific Human Gut Microbiota and Metabolites Associated with Immune Checkpoint Therapy Efficacy in Melanoma Patients
WindTT_2020	NA	NA	https://doi.org/10.1097/CMR.0000000000000656	31990790	2020	Stool	20	Netherlands	Gut microbial species and metabolic pathways associated with response to treatment with immune checkpoint inhibitors in metastatic melanoma
PetersBA_2019	PRJNA541981	SRP197281	https://doi.org/10.1186/s13073-019-0672-4	31597568	2019	Stool	27	USA	Relating the gut metagenome and metatranscriptome to immunotherapy responses in melanoma patients
IaniroG_2022	PRJEB47909	ERP132229	https://doi.org/10.1038/s41591-022-01964-3	36109637	2022	Stool	165	Italy	Variability of strain engraftment and predictability of microbiome composition after fecal microbiota transplantation across different diseases
MetaCardis_2020	PRJEB41311,PRJEB38742,PRJEB37249	ERP125059,ERP122188,ERP120556	https://doi.org/10.1038/s41586-021-04177-9	34880489	2020	Stool	1831	France, Germany, Denmark	Combinatorial, additive and dose-dependent drug–microbiome associations
BedarfJR_2017	PRJEB17784	ERP019674	https://doi.org/10.1186/s13073-017-0428-y	28449715	2017	Stool	59	Germany	Functional implications of microbial and viral gut metagenome changes in early stage L-DOPA-naïve Parkinson’s disease patients
HeQ_2017	PRJEB15371	ERP017091	https://doi.org/10.1093/gigascience/gix050	28655159	2017	Stool	122	China	Two distinct metacommunities characterize the gut microbiota in Crohn's disease patients
