# Supplementary material for: Meta-analysis of 22,710 human microbiome metagenomes defines an oral-to-gut microbial enrichment score and associations with host health and disease
Source: Nat Commun. 2025 Dec 23;17:196. doi: 10.1038/s41467-025-66888-1 (PMC12780261; doi:10.1038/s41467-025-66888-1)
Supplement: Supplementary file 3 — Supplementary Data 1-8 [file 41467_2025_66888_MOESM3_ESM.zip › Supplementary Data Files/Supplementary Data 6.xlsx]

## Sheet: OES vs disease by preval
Supplementary File 6. Meta-analysis of Oral Enrichment Scores on 15 different diseases. Scores were calculated at different mean thresholds of prevalence per dataset
Prevalence threshold	NagySzakalD_2017_effect	NagySzakalD_2017_pvalue	NagySzakalD_2017_positive_perc	NagySzakalD_2017_negative_perc	NagySzakalD_2017_total_perc	VogtmannE_2016_effect	VogtmannE_2016_pvalue	VogtmannE_2016_positive_perc	VogtmannE_2016_negative_perc	VogtmannE_2016_total_perc	ThomasAM_2019_a_effect	ThomasAM_2019_a_pvalue	ThomasAM_2019_a_positive_perc	ThomasAM_2019_a_negative_perc	ThomasAM_2019_a_total_perc	FengQ_2015_effect	FengQ_2015_pvalue	FengQ_2015_positive_perc	FengQ_2015_negative_perc	FengQ_2015_total_perc	QinN_2014_effect	QinN_2014_pvalue	QinN_2014_positive_perc	QinN_2014_negative_perc	QinN_2014_total_perc	KarlssonFH_2013_effect	KarlssonFH_2013_pvalue	KarlssonFH_2013_positive_perc	KarlssonFH_2013_negative_perc	KarlssonFH_2013_total_perc	XieH_2016_asthma_effect	XieH_2016_asthma_pvalue	XieH_2016_asthma_positive_perc	XieH_2016_asthma_negative_perc	XieH_2016_asthma_total_perc	XieH_2016_migraine_effect	XieH_2016_migraine_pvalue	XieH_2016_migraine_positive_perc	XieH_2016_migraine_negative_perc	XieH_2016_migraine_total_perc	YuJ_2015_effect	YuJ_2015_pvalue	YuJ_2015_positive_perc	YuJ_2015_negative_perc	YuJ_2015_total_perc	QinJ_2012_effect	QinJ_2012_pvalue	QinJ_2012_positive_perc	QinJ_2012_negative_perc
0.01	-0.0684786	0.885431	100	100	100	-0.0301372	0.960828	100	98.0769	99.0099	0.724538	0.551215	100	95.4545	98	-0.250759	0.523288	100	100	100	0.146068	0.686521	100	99.1228	99.5781	-0.164695	0.591797	100	100	100	0.377257	0.50228	100	99.435	99.5	-1.32776	0.0102627	95.9184	99.435	98.6726	1.59092	0.0057702	100	98.1481	99.2126	0.695837	0.282294	97.0414	93.0636
0.05	2.47109	0.136963	52	50	51	3.21092	0.0256999	89.7959	73.0769	81.1881	3.10477	0.197847	85.7143	63.6364	76	0.0277824	0.978685	91.3043	95.082	93.4579	11.6237	2.32e-25	91.8699	35.9649	64.9789	2.39832	0.10397	92.4528	79.0698	86.4583	-0.0887582	0.961562	69.5652	71.1864	71	0.247863	0.851893	73.4694	71.1864	71.6814	4.7278	1.8e-05	97.2603	79.6296	89.7638	0.382506	0.708959	53.8462	45.0867
0.1	2.12819	0.199691	50	50	50	3.36878	0.027797	85.7143	69.2308	77.2277	3.11499	0.196048	85.7143	63.6364	76	0.14669	0.886545	91.3043	95.082	93.4579	11.6672	8.97e-25	90.2439	34.2105	63.2911	2.62081	0.0821615	92.4528	76.7442	85.4167	0.175533	0.925029	69.5652	69.4915	69.5	0.513054	0.702565	73.4694	69.4915	70.354	5.11137	5.92e-06	97.2603	77.7778	88.9764	-0.0655318	0.948813	50.8876	45.0867
0.2	-0.372588	0.76979	18	26	22	5.69701	0.000259463	83.6735	55.7692	69.3069	3.52868	0.154278	75	50	64	1.25884	0.315736	89.1304	86.8852	87.8505	12.2646	2.71e-27	86.9919	23.6842	56.5401	2.36258	0.160553	69.8113	46.5116	59.375	0.990539	0.569167	52.1739	46.3277	47	1.28203	0.316901	53.0612	46.3277	47.7876	6.05896	7.77e-07	95.8904	72.2222	85.8268	0.050625	0.959292	46.1538	40.4624
0.3	-0.747256	0.548914	16	26	21	5.22708	0.000932489	81.6327	55.7692	68.3168	4.18676	0.0816847	75	45.4545	62	1.19334	0.339374	89.1304	86.8852	87.8505	12.1873	4.21e-27	86.9919	23.6842	56.5401	2.30894	0.17703	67.9245	46.5116	58.3333	1.15235	0.505432	52.1739	45.1977	46	1.16505	0.363192	51.0204	45.1977	46.4602	5.97829	9.83e-07	95.8904	72.2222	85.8268	0.010051	0.991905	43.787	39.8844
0.4	-0.740961	0.551759	16	26	21	5.25639	0.00107792	79.5918	53.8462	66.3366	3.59562	0.152305	71.4286	40.9091	58	1.18958	0.340724	89.1304	86.8852	87.8505	11.6188	1.83e-24	84.5528	22.807	54.8523	2.30863	0.177072	67.9245	46.5116	58.3333	1.15241	0.505404	52.1739	45.1977	46	1.16511	0.363162	51.0204	45.1977	46.4602	5.99115	9.04e-07	95.8904	72.2222	85.8268	-0.15702	0.874204	42.6036	39.8844
0.5	-0.288353	0.813063	16	22	19	5.25326	0.00106088	79.5918	53.8462	66.3366	3.34969	0.178903	71.4286	40.9091	58	1.35169	0.275594	89.1304	86.8852	87.8505	12.0629	1.9e-25	81.3008	18.4211	51.0549	2.10101	0.227388	64.1509	44.186	55.2083	0.847153	0.623241	47.8261	43.5028	44	0.990376	0.43745	48.9796	43.5028	44.6903	6.42195	6.24e-07	94.5205	68.5185	83.4646	0.405283	0.677281	42.6036	35.2601
[truncated: 104 more columns]
